# Supplementary material for: Comparative single-nucleus transcriptomics reveals asymmetric evolution of the Drosophila male and female germlines
Source: PLoS Biol. 2026 Jul 20;24(7):e3003869. doi: 10.1371/journal.pbio.3003869 (PMC13384527; doi:10.1371/journal.pbio.3003869)
Supplement: S1 Table — (XLSX) [file pbio.3003869.s034.xlsx]

## Sheet: S1 Table
S1 Table. Salient stats of the snRNA-seq experiments performed in Drosophila gonadal tissues
Tissue	Strain *	Total Cells (Custom Filter †)	Total Features Mapped (Genes+ncRNA)	Average Genes Per Cell	Median Genes Per Cell	Sequencing Saturation	cDNA > Q30	Total Number of Reads	Average Number of Reads Per Cell
Testis	ISO1	11464	13450	797	494	0.5	0.894	374541143	32671.1
	A4	18158	13270	765	521	0.5	0.893	618553876	34065.1
	w501	10652	13,911 [12,385 orthologs]	657	428	0.5	0.896	231320416	21716.1
	Total	40274						1224415435	30402.1
Ovary	ISO1	17393	13450	1154	825	0.5	0.894	948355473	54525.1
	A4	22745	13270	1205	890	0.5	0.893	1337996836	58826
	w501	25916	13,911 [12,385 orthologs]	1475	1059	0.5	0.896	1246559369	48100
	Total	66054						3532911678	53485.2
Global Aggregate		106328						4757327113	44742
* ISO1 and A4, D. melanogaster; w501, D. simulans.
† Custom Filtering involves removal of doublets, low-expressing cells (nFeature_RNA < 200 for testis (relaxed); and < 500 for ovaries (stringent)), high-expressing cells. (nFeature_RNA > 7500), unusually low or high transcript abundance (<300 or >100,000), high mitochondrial reads (>5%).
