# Supplementary material for: Comparative single-nucleus transcriptomics reveals asymmetric evolution of the Drosophila male and female germlines
Source: PLoS Biol. 2026 Jul 20;24(7):e3003869. doi: 10.1371/journal.pbio.3003869 (PMC13384527; doi:10.1371/journal.pbio.3003869)
Supplement: S2 Table — (XLSX) [file pbio.3003869.s035.xlsx]

## Sheet: S2 Table
S2 Table. Comparison across scRNA-seq studies in the testis
	This Work	Witt et al., 2019	Mahadevaraju et al., 2021	Li et al., 2022 (Fly Cell Atlas) *	Raz et al., 2023	Lee et al., 2025	Murat et al., 2022
Species	D. melanogaster, D. simulans	D. melanogaster	D. melanogaster	D. melanogaster	D. melanogaster	D. yakuba, D. ananassae	11 mammal & bird species
Strain	A4, ISO1, w501	RAL517	w1118	w1118	Oregon-R	Not specified	Various
Tissue	Testis (Adult)	Testis (Adult)	Testis (L3)	Testis (Adult)	Testis (Adult)	Testis (Adult)	Testis (Adult)
Single-cell Technology	Parse WT (sn)	10X Genomics (sc)	10X Genomics (sc)	10X Genomics (sn) + SMART-seq2	10X Genomics (sc)	10X Genomics (sc)	10X Genomics (sn)
Sequencing Platform	Illumina NovaSeq	Illumina NextSeq	Illumina HiSeq	Illumina NovaSeq	Illumina NovaSeq	Not specified	Illumina NextSeq
Total number of cells	41276	5000	21000	44621	6438	10000	97521
Number of genotypes	3	1	1	1	1	2	11
Number of samples	6	1	3	3	1	2	27
Number of replicates per genotype	2	1	3	3	1	1	1-3
Total number of reads	1224415435	426563073	95630491	1712234730	Not specified	865408229	7552307880
Average million reads per sample	204 x 10E6	427 x 10E6	32 x 10E6	570 x 10E6	Not specified	433 x 10E6	280 x 10E6
Average cells per genotype	9249	5000	21000	44621	6438	5000	8866
Average reads per cell	29664.1	85312.6	4553.83	38372.8	Not specified	86540.5	77442.9
* Stats shown for 10X Genomics run only.
