# Supplementary material for: Comparative single-nucleus transcriptomics reveals asymmetric evolution of the Drosophila male and female germlines
Source: PLoS Biol. 2026 Jul 20;24(7):e3003869. doi: 10.1371/journal.pbio.3003869 (PMC13384527; doi:10.1371/journal.pbio.3003869)
Supplement: S3 Table — (XLSX) [file pbio.3003869.s036.xlsx]

## Sheet: S3 Table
S3 Table. Comparison across scRNA-seq studies in the ovary
	This Work	Rust et al., 2020	Slaidina et al., 2020	Slaidina et al., 2021	Li et al., 2022 (Fly Cell Atlas) *	Jevitt et al., 2020
Species	D. melanogaster & D. simulans	D. melanogaster	D. melanogaster	D. melanogaster	D. melanogaster	D. melanogaster
Strain	A4, ISO1, w501	Transgenic line	Transgenic line	w1118 (transgenic)	w1118	w−
Tissue	Ovary (Adult)	Ovary (Adult)	Ovary (L3)	Ovary (Adult)	Ovary (Adult)	Ovary (Adult)
Single-cell Technology	Parse WT (sn)	10X Genomics	10X Genomics (sc)	10X Genomics (sc)	10X Genomics (sn) + SMART-seq2	10X Genomics (sn)
Sequencing Platform	Illumina NovaSeq	Illumina HiSeq	Illumina HiSeq	Illumina HiSeq & NovaSeq	Illumina NovaSeq	Illumina NovaSeq
Total number of cells	66054	14173	1747	15227	31401	7053
Number of genotypes	3	1	1	1	1	1
Number of samples	6	3	2	5	2	2
Number of replicates per genotype	2	3	2	5	2	2
Total number of reads	3532911678	Not specified	47425809	Not specified	1139767537	429855892
Average million reads per sample	589 x 10E6	Not specified	24 x 10E6	Not specified	569 x 10E6	215 x 10E6
Average cells per genotype	22018	14173	1747	15227	31401	7053
Average reads per cell	53485	Not specified	27147	Not specified	36297	60947
* Stats shown for 10X Genomics run only.
