# Supplementary material for: Comparative single-nucleus transcriptomics reveals asymmetric evolution of the Drosophila male and female germlines
Source: PLoS Biol. 2026 Jul 20;24(7):e3003869. doi: 10.1371/journal.pbio.3003869 (PMC13384527; doi:10.1371/journal.pbio.3003869)
Supplement: S4 Table — (XLSX) [file pbio.3003869.s037.xlsx]

## Sheet: S4 Table
S4 Table. List of marker genes used to annotate testis and ovary cell types
Tissue	Cell Type	Cell Type Abbreviation	Marker Gene
Testis	Epithelial Cells	EC	Hsp23
Testis	Hub Cells	HC	Fas3
			CadN
			Socs36E
			hh
Testis	Cyst Cells	CC	Egfr
Testis	GSC / Early Spermatogonia	ES	His2Av
			bam
			vas
			nos
			aub
			stg
Testis	Late Spermatogonia	LS	His2Av
			nos
			stg
Testis	Early Spermatocytes	ESp	bol
Testis	Mid Spermatocytes	MSp	fzo
			twe
Testis	Late Spermatocytes	LSp	fzo
			twe
			Rbp4
			topi
			comr
Testis	Maturing Primary Spermatocytes	MPSp	fzo
			twe
Testis	Spermatids	S	Dpy-30L2
			boly
			soti
Ovary	Germline - GSC / Germarium 1 and 2a	GSC/G1-2a	corolla
			bam
			ovo
			osk
			D1
			vas (low)
Ovary	Germline - Germarium 2a-2b	G2a-2b	bam
			Orc1
			osk
			vas
			mnd
			orb
			gro
Ovary	Germline - Germarium 2b-3	G2b-3	Orc1
			osk
			orb
			gro
Ovary	Stalk & Polar Cells	SPC	upd1
			upd3
			cas
			drl
Ovary	Follicle Stem Cells (FSC) / preFCs	FSC/preFCs	ct
			eya
			pk
			Wnt4
			Fas3
Ovary	Early Follicle Cells	EFC	D1
			jumu
Ovary	Mitotic Follicle Cells Stage 1-5	MFC	CycB
			ct
Ovary	Post-Mitotic Follicle Cells Stage 6	PMFC	Mmp2
			Nox
			Dl
Ovary	Vitellogenic MBFCs Stage 7	V7	Dl
Ovary	Vitellogenic MBFCs Stage 8	V8	Vml
			dec-1
Ovary	Vitellogenic MBFCs Stage 9-10A	V9-10A	Yp1
			Ilp8
Ovary	Choriogenic MBFCs Stage 12	C12	Yp1
			Ilp8
			yellow-g
			yellow-g2
			Cad74A
Ovary	Choriogenic MBFCs Stage 14	C14	Femcoat
			Sox14
			Cad74A
			Ilp8
			CG31926
Ovary	Terminal Corpus Luteum Cells	TCLC	Mmp2
			Past1
Ovary	Stretch Cells	SC	dpp
			cv-2
			Past1
Ovary	Ovarian Sheath Muscle	OSM	Act57B
			Mhc
			Mlc2
			Mlp60A
			Mlp84B
			Mp20
Ovary	Oviduct	O	abd-A
			vir-1
