# Supplementary material for: Comparative single-nucleus transcriptomics reveals asymmetric evolution of the Drosophila male and female germlines
Source: PLoS Biol. 2026 Jul 20;24(7):e3003869. doi: 10.1371/journal.pbio.3003869 (PMC13384527; doi:10.1371/journal.pbio.3003869)
Supplement: S5 Table — (XLSX) [file pbio.3003869.s038.xlsx]

## Sheet: S5 Table
S5 Table. Results of linear models to test for differences in cell type composition across pairwise comparisons of Drosophila strains
Tissue	Term	Estimate	Std Error	t_value	P
Testis	Model I (A4 vs ISO1)
	Intercept	0.02498	0.01288	1.939	0.0885
	Slope	0.75016	0.07626	9.837	9.59e-06
	Model II (A4 vs w501)
	Intercept	0.02495	0.02177	1.146	0.284917
	Slope	0.75055	0.12883	5.826	0.000393
	Difference in intercepts and slopes
	Overall intercept	0.02498	0.01789	1.397	0.182
	Slope for reference comparison	0.75016	0.10586	7.086	2.58e-06
	Difference in intercepts	-4e-05	0.02529	-0.002	0.999
	Difference in slope between comparisons	0.00039	0.14971	0.003	0.998
Ovary	Model I (A4 vs ISO1)
	Intercept	0.01984	0.00547	3.624	0.00308
	Slope	0.70241	0.05364	13.094	7.29e-09
	Model II (A4 vs w501)
	Intercept	0.02485	0.00692	3.59	0.00329
	Slope	0.62721	0.06784	9.246	4.43e-07
	Difference in intercepts and slopes
	Overall intercept	0.01934	0.00624	3.179	0.00379
	Slope for reference comparison	0.70241	0.06115	11.486	1.1e-11
	Difference in intercepts	0.00501	0.00882	0.568	0.5748
	Difference in slope between comparisons	-0.0752	0.08648	-0.87	0.3925
ISO1 and A4, D. melanogaster; w501, D. simulans. Significant p-values in red.
