# Supplementary material for: Comparative single-nucleus transcriptomics reveals asymmetric evolution of the Drosophila male and female germlines
Source: PLoS Biol. 2026 Jul 20;24(7):e3003869. doi: 10.1371/journal.pbio.3003869 (PMC13384527; doi:10.1371/journal.pbio.3003869)
Supplement: S6 Table — (XLSX) [file pbio.3003869.s039.xlsx]

## Sheet: S6 Table
S6 Table. Correlation coefficients for the proportion of different cell types between any two Drosophila strains surveyed
Tissue	Contrast	Pearson's r	Padj *
Testis	ISO1 vs A4	0.961	2.877e-05
	ISO1 vs w501	0.94	0.000394
	A4 vs w501	0.9	7.74e-05
Ovary	ISO1 vs A4	0.9601	2.19e-08
	ISO1 vs w501	0.92	9.21e-07
	A4 vs w501	0.9265	6.65e-07
* Upon correcting for multiple tests within each tissue (Benjamini and Hochberg 1995). Significant p-values in red.
