# Supplementary material for: Comparative single-nucleus transcriptomics reveals asymmetric evolution of the Drosophila male and female germlines
Source: PLoS Biol. 2026 Jul 20;24(7):e3003869. doi: 10.1371/journal.pbio.3003869 (PMC13384527; doi:10.1371/journal.pbio.3003869)
Supplement: S7 Table — (XLSX) [file pbio.3003869.s040.xlsx]

## Sheet: S7 Table
S7 Table. Test for differences in the number of expressed genes between cell types across the strains and tissues considered
Tissue	Cell Type	Padj *
Testis		A4	Kruskal-Wallis chi-squared = 12145, d.f.=9, P<2.2E-16															ISO1	Kruskal-Wallis chi-squared = 8036.6, d.f.=9, P<2.2E-16															w501	Kruskal-Wallis chi-squared = 5716.5, d.f.=9, P<2.2E-16
			EC	HC	CC	ES	LS	ESp	MSp	LSp	MPSp								EC	HC	CC	ES	LS	ESp	MSp	LSp	MPSp								EC	HC	CC	ES	LS	ESp	MSp	LSp	MPSp
	Epithelial Cells	EC																EC																EC
	Hub Cells	HC	0.267259															HC	8.26126e-07															HC	0.431278
	Cyst Cells	CC	1.08404e-12	0.0035589														CC	0.182094	2.91174e-12														CC	0.000378744	0.00400708
	GSC / Early Spermatogonia	ES	1.98592e-57	6.62132e-18	4.94182e-95													ES	1.19421e-61	4.68564e-20	3.87282e-122													ES	1.28584e-133	2.70858e-60	6.16556e-190
	Late Spermatogonia	LS	0.000127404	0.649329	2.60764e-07	8.05663e-137												LS	0.00365375	0.000623404	5.21547e-11	3.00364e-77												LS	2.04372e-27	5.89771e-07	5.77848e-72	7.59037e-89
	Early Spermatocytes	ESp	4.45406e-16	0.056629	0.0079389	2.43616e-244	1.04752e-10											ESp	0.00335703	5.69188e-18	0.0059542	8.37985e-175	8.13609e-29											ESp	0.232291	0.1483	0.000141949	6.84857e-203	3.31681e-101
	Mid Spermatocytes	MSp	2.06201e-37	3.00609e-10	5.86441e-75	5.93545e-14	9.76061e-151	<1.0E-350										MSp	1.27456e-58	4.96489e-13	2.75738e-189	3.18791e-06	7.51376e-105	<1.0E-350										MSp	1.04003e-121	4.78241e-36	3.18759e-222	1.33474e-17	2.749e-76	0
	Late Spermatocytes	LSp	1.91546e-181	5.73655e-42	2.01914e-209	1.86322e-34	<1.0E-350	<1.0E-350	5.01029e-155									LSp	4.39995e-122	1.21276e-47	2.69794e-270	6.64272e-10	5.66411e-190	<1.0E-350	5.06046e-45									LSp	2.14104e-235	1.41484e-84	<1.0E-350	0.0386808	8.429e-199	<1.0E-350	3.7643e-45
	Maturing Primary Spermatocytes	MPSp	4.67019e-168	7.766e-38	6.78472e-197	3.89113e-26	<1.0E-350	<1.0E-350	1.7635e-141	0.014716								MPSp	3.68638e-181	5.46402e-71	<1.0E-350	6.60686e-24	<1.0E-350	<1.0E-350	3.7335e-124	0.000414053								MPSp	1.49647e-222	6.37836e-80	<1.0E-350	0.17968	5.75751e-184	<1.0E-350	6.33684e-39	0.372382
	Spermatids	S	2.16523e-117	6.50357e-25	9.76061e-151	0.000127404	<1.0E-350	<1.0E-350	1.02837e-81	3.80168e-37	4.1718e-26							S	7.78672e-106	1.03045e-37	5.06992e-251	0.000142859	7.47951e-170	<1.0E-350	5.21533e-30	0.00355703	2.76762e-13							S	1.9541e-85	3.05548e-40	1.21877e-123	0.00112576	4.42099e-47	2.23739e-125	8.84361e-05	1.02181e-08	4.98758e-07
		A4	Kruskal-Wallis chi-squared = 7662.1, d.f.=14, P<2.2E-16															ISO1	Kruskal-Wallis chi-squared = 7662.1, d.f.=14, P<2.2E-16															w501	Kruskal-Wallis chi-squared = 14087, d.f.=14, P<2.2E-16
Ovary			GSC/G1-2a	G2a-2b	G2b-3	SPC	FSC/preFCs	EFC	MFC	PMFC	V7	V8	V9-10A	C12	C14	OSM			GSC/G1-2a	G2a-2b	G2b-3	SPC	FSC/preFCs	EFC	MFC	PMFC	V7	V8	V9-10A	C12	C14	OSM			GSC/G1-2a	G2a-2b	G2b-3	SPC	FSC/preFCs	EFC	MFC	PMFC	V7	V8	V9-10A	C12	C14	OSM
	Germline - GSC / Germarium 1 and 2a	GSC/G1-2a																GSC/G1-2a																GSC/G1-2a
	Germline - Germarium 2a-2b	G2a-2b	3.27449e-25															G2a-2b	8.39895e-09															G2a-2b	1.87627e-62
	Germline - Germarium 2b-3	G2b-3	5.32527e-145	2.97092e-173														G2b-3	1.88143e-51	1.9565e-100														G2b-3	1.17349e-274	1.2741e-170
	Stalk & Polar Cells	SPC	1.20702e-40	2.49684e-16	0.000142726													SPC	1.57419e-24	1.40583e-20	3.10229e-11													SPC	3.18261e-169	1.19658e-76	1.2675e-05
	Follicle Stem Cells (FSC) / preFCs	FSC/preFCs	5.16901e-158	1.14805e-137	2.98302e-17	1.03573e-18												FSC/preFCs	7.70182e-58	7.44923e-107	0.0279043	1.83329e-16												FSC/preFCs	<1.0E-350	1.40069e-226	6.02864e-10	2.16893e-22
	Early Follicle Cells	EFC	7.87212e-144	2.61729e-135	0.00024079	1.47746e-08	8.54266e-07											EFC	4.63329e-54	3.95375e-114	0.587433	5.37566e-13	0.0814093											EFC	8.06098e-264	1.06902e-159	0.277368	0.000613041	4.11119e-13
	Mitotic Follicle Cells Stage 1-5	MFC	<1.0E-350	<1.0E-350	3.35308e-122	6.71032e-76	9.19385e-30	2.04944e-73										MFC	4.88591e-147	<1.0E-350	5.85261e-90	9.32204e-122	8.3281e-62	1.28996e-89										MFC	<1.0E-350	<1.0E-350	5.30736e-94	9.97007e-115	1.5333e-42	2.11967e-104
	Post-Mitotic Follicle Cells Stage 6	PMFC	<1.0E-350	<1.0E-350	0	6.03832e-93	1.84497e-38	1.12085e-136	0.0274651									PMFC	3.40467e-174	<1.0E-350	2.07759e-164	5.97397e-182	3.02817e-106	1.54628e-169	0.0910437									PMFC	<1.0E-350	<1.0E-350	7.1943e-172	2.33914e-183	1.59762e-67	1.78122e-194	0.459825
	Vitellogenic MBFCs Stage 7	V7	<1.0E-350	<1.0E-350	2.68118e-160	2.32805e-62	2.19593e-16	4.84184e-67	1.11608e-09	7.35772e-15								V7	7.32336e-124	<1.0E-350	2.31418e-62	2.22415e-94	1.37988e-37	8.04061e-62	6.17024e-10	3.36322e-27								V7	<1.0E-350	<1.0E-350	1.16766e-120	2.3139e-139	1.12791e-45	6.70013e-137	0.0118589	0.00400534
	Vitellogenic MBFCs Stage 8	V8	<1.0E-350	<1.0E-350	9.87193e-148	1.11832e-74	8.32706e-27	3.25615e-78	0.0509578	0.834214	2.22126e-06							V8	4.23511e-139	<1.0E-350	2.82875e-75	5.08976e-107	8.09589e-53	2.22279e-74	0.960399	0.12341	4.03476e-08							V8	<1.0E-350	<1.0E-350	1.97814e-158	6.48525e-177	2.79729e-77	1.6288e-174	0.000688925	2.20709e-08	4.469e-13
	Vitellogenic MBFCs Stage 9-10A	V9-10A	3.93818e-129	1.18778e-135	0.133852	0.00255595	2.15537e-20	1.89058e-06	7.99665e-128	<1.0E-350	1.00474e-163	4.95623e-153						V9-10A	1.53018e-49	3.41426e-97	0.505525	7.93997e-10	0.00418874	0.214391	1.20601e-98	5.84763e-183	1.31015e-70	3.65606e-82						V9-10A	2.92991e-296	2.60774e-198	0.019252	0.0070822	4.36743e-19	0.248097	2.30115e-131	1.36477e-292	2.06164e-194	1.36978e-226
	Choriogenic MBFCs Stage 12	C12	3.8986e-09	0.00133303	4.7942e-90	1.92993e-19	3.99635e-110	3.92407e-93	3.75605e-270	<1.0E-350	<1.0E-350	<1.0E-350	2.77204e-77					C12	8.60257e-05	0.0486279	2.07323e-56	1.57846e-17	1.94018e-64	4.12014e-61	1.4518e-217	4.22338e-303	2.80013e-189	3.69745e-194	8.34095e-54					C12	1.89424e-21	7.24721e-05	1.62273e-127	1.61518e-70	7.70372e-175	2.18084e-119	<1.0E-350	<1.0E-350	<1.0E-350	<1.0E-350	1.23146e-128
	Choriogenic MBFCs Stage 14	C14	5.86994e-62	7.72176e-32	0.00830912	0.196579	3.66506e-17	1.29516e-06	6.60015e-83	1.24448e-113	2.08254e-71	5.17868e-84	0.0843051	1.53974e-32				C14	3.86294e-37	1.96518e-50	0.000526761	0.0011561	8.69632e-08	5.21587e-05	5.76952e-107	2.11554e-175	2.28267e-79	8.30932e-92	0.00388736	3.81146e-34				C14	2.01618e-91	6.3467e-30	4.01518e-09	0.0259476	8.70889e-25	2.75439e-07	3.42138e-99	2.02922e-131	2.46706e-107	1.70616e-140	4.1443e-06	4.58942e-35
	Ovarian Sheath Muscle	OSM	1.98922e-38	7.31565e-12	1.4184e-18	0.0119594	4.02668e-42	8.17916e-26	1.18226e-141	4.85438e-219	2.86238e-144	1.34402e-152	1.60659e-14	7.019e-15	1.36427e-05			OSM	1.02974e-09	0.0910437	9.94193e-40	5.70715e-09	2.15812e-47	1.04895e-43	2.36812e-193	3.14329e-280	3.68162e-165	8.33204e-171	2.38968e-37	0.00431188	2.53669e-21			OSM	1.28526e-61	2.15389e-08	4.39484e-45	4.73958e-20	1.42227e-77	3.19329e-40	6.69235e-208	0	1.4731e-256	2.23934e-293	4.19748e-40	7.47518e-14	2.87473e-08
	Oviduct	O	3.0746e-147	2.76703e-119	2.0364e-20	4.51173e-22	0.092577	5.57811e-10	2.84945e-17	2.64975e-18	6.51127e-07	4.64285e-14	2.1448e-23	3.575e-104	1.56465e-20	2.25367e-44		O	1.08749e-81	9.90786e-121	3.52576e-18	6.80452e-39	1.7246e-11	3.83907e-17	7.99408e-09	4.79783e-14	0.0543952	4.62762e-08	2.34821e-20	2.41464e-90	9.23289e-28	3.0212e-73		O	6.63332e-175	3.35795e-108	3.68947e-21	4.85993e-31	5.36283e-09	1.23023e-23	0.0185462	0.0285567	0.251133	9.91235e-06	3.06977e-27	3.94858e-111	1.90916e-34	5.42396e-66
The strain ID is highlighted in yellow. Two ovarian cell types, Terminal Corpus Luteum Cells (TCLC) and Stretch Cells (SC), were excluded.
* Posthoc Dunn's tests were performed for each pairwise comparison following a significant Kruskal-Wallis test, and p-values were adjusted for multiple testing (Benjamini and Hochberg 1995). Significant p-values in red.
