# Supplementary material for: Comparative single-nucleus transcriptomics reveals asymmetric evolution of the Drosophila male and female germlines
Source: PLoS Biol. 2026 Jul 20;24(7):e3003869. doi: 10.1371/journal.pbio.3003869 (PMC13384527; doi:10.1371/journal.pbio.3003869)
Supplement: S8 Table — (XLSX) [file pbio.3003869.s041.xlsx]

## Sheet: S8 Table
S8 Table. Test for differences in within-strain expression correlations across broad-cell type categories in the testis and ovary
Tissue		One-Way Nonparametric Test				Expression Correlation Differences Between Different Pairwise Contrasts Among Broad Categories of Cell Types *
Testis		Kruskal-Wallis χ2	82.34			Broad Cell Type Category 1_	Broad Cell Type Category 1_Broad Cell Type Category 2
		d.f.	8			Broad Cell Type Category 2	S_S	Mi_Mi	Me_Me	Mi_S	Me_S	PMe_S	Me_Mi	PMe_Mi
		P	1.65e-14			Mi_Mi	0.01818	-	-	-	-	-	-	-
						Me_Me	1.9e-06	0.96787	-	-	-	-	-	-
						Mi_S	0.08593	0.00387	2.6e-09	-	-	-	-	-
						Me_S	0.68186	0.00542	3e-12	7e-05	-	-	-	-
						PMe_S	0.84003	0.03273	1.9e-06	0.0075	0.98888	-	-	-
						Me_Mi	0.84003	0.04806	1e-10	0.00132	0.88948	0.88948	-	-
						PMe_Mi	0.68186	0.14907	0.00018	0.02804	0.92236	0.98192	0.68186	-
						PMe_Me	2.7e-05	0.98192	0.68186	1.4e-07	1.2e-08	0.00016	4.6e-08	0.00491
Ovary		Kruskal-Wallis χ2	46.24				G_G	GS_G	EpS_G	GS_GS	EpS_GS
		d.f.	5			GS_G	0.00018	-	-	-	-
		P	8.13e-09			EpS_G	8.6e-06	0.11206	-	-	-
						GS_GS	1.4e-07	0.39248	0.55055	-	-
						EpS_GS	8.6e-06	0.00018	0.00454	0.005	-
						EpS_EpS	1.9e-05	0.12283	1	0.62646	0.01191
* Wilcoxon rank sum exact tests. P-values corrected for multiple testing using Benjamini-Hochberg are provided. Significant p-values in red.
Testis broad cell type categories: Me, meiotic; Mi, mitotic; PMe, post-meiotic; and S, somatic.
Ovary broad cell type categories: EpS, epithelium somatic; G, germline; and GS, germarium somatic.
