# Supplementary material for: Comparative single-nucleus transcriptomics reveals asymmetric evolution of the Drosophila male and female germlines
Source: PLoS Biol. 2026 Jul 20;24(7):e3003869. doi: 10.1371/journal.pbio.3003869 (PMC13384527; doi:10.1371/journal.pbio.3003869)
Supplement: S9 Table — (XLSX) [file pbio.3003869.s042.xlsx]

## Sheet: S9 Table
S9 Table. Test for differences in within-strain expression correlations between different broad cell type categories across strains and tissues
Two-Way ART ANOVA Results						Differences In Within-Strain Expression Correlations *
						Tissue by Strain 1
Factor	Df.	F.Value	Padj		Tissue by Strain 2	Ovary, A4	Ovary, ISO1	Ovary, w501	Testis, A4	Testis, ISO1
1. Tissue	1	243.148	<2.22E-16		Ovary, ISO1	0.8181	-	-	-	-
2. Strain	2	9.993	5.69e-05		Ovary, w501	0.1241	0.1752	-	-	-
3. Tissue × Strain Interaction	2	8.758	0.000186		Testis, A4	0	0	0	-	-
					Testis, ISO1	0	0	0	0.5682	-
					Testis, w501	0	0	0	0.3313	0.1241
* Wilcoxon rank sum exact tests. P-values corrected for multiple testing using Benjamini-Hochberg are provided. Significant p-values in red.
Strains: D. melanogaster (A4, ISO1); D. simulans (w501).
