# Supplementary material for: Comparative single-nucleus transcriptomics reveals asymmetric evolution of the Drosophila male and female germlines
Source: PLoS Biol. 2026 Jul 20;24(7):e3003869. doi: 10.1371/journal.pbio.3003869 (PMC13384527; doi:10.1371/journal.pbio.3003869)
Supplement: S10 Table — (XLSX) [file pbio.3003869.s043.xlsx]

## Sheet: S10 Table
S10 Table. Test for differences in between-strain expression correlation values within and between species across tissues
Two-Way ART ANOVA Results						Differences In Between-Strain Expression Correlations *
						Tissue by Strain Contrast 1
Factor	Df.	F.Value	Padj		Tissue by Strain Contrast 2	Ovary, A4_ISO1	Ovary, A4_w501	Ovary, ISO1_w501	Testis, A4_ISO1	Testis, A4_w501
1. Tissue	1	41.71	1.26e-08		Ovary, A4_w501	0.0001	-	-	-	-
2. Strain Contrast	2	7.52	0.00111		Ovary, ISO1_w501	0.0001	0.9532	-	-	-
3. Tissue × Strain Contrast	2	1.95	0.15		Testis, A4_ISO1	0.0006	0.9374	0.9374	-	-
					Testis, A4_w501	0	0.0014	0.0014	0.0018	-
					Testis, ISO1_w501	0	0.0101	0.0097	0.0106	0.6024
* Wilcoxon rank sum exact tests. P-values corrected for multiple testing using Benjamini-Hochberg are provided. Significant p-values in red.
Strains: D. melanogaster (A4, ISO1); D. simulans (w501).
