# Supplementary material for: Comparative single-nucleus transcriptomics reveals asymmetric evolution of the Drosophila male and female germlines
Source: PLoS Biol. 2026 Jul 20;24(7):e3003869. doi: 10.1371/journal.pbio.3003869 (PMC13384527; doi:10.1371/journal.pbio.3003869)
Supplement: S11 Table — (XLSX) [file pbio.3003869.s044.xlsx]

## Sheet: S11 Table
S11 Table. Test for differences across broad cell type categories in the testis and across between-strain contrasts
Two-Way ART ANOVA Results					Differences across broad cell type categories in testis and across between-strain contrasts *
						Broad Cell Type Category by Strain Contrast 1
Factor	Df.	F.Value	Padj		Broad Cell Type Category by Strain Contrast 2	Me, A4_ISO1	Me, A4_w501	Me, ISO1_w501	Mi, A4_ISO1	Mi, A4_w501	Mi, ISO1_w501	PMe, A4_ISO1	PMe, A4_w501	PMe, ISO1_w501	S, A4_ISO1	S, A4_w501
1. Broad Cell Type Category	3	32.36	1.83e-07		Me, A4_w501	0.0002	-	-	-	-	-	-	-	-	-	-
2. Strain Contrast	2	4.8	0.0213		Me, ISO1_w501	0.0003	0.8787	-	-	-	-	-	-	-	-	-
3. Broad Cell Type Category × Strain Contrast	6	0.81	0.578		Mi, A4_ISO1	0.6502	0.0035	0.0049	-	-	-	-	-	-	-	-
					Mi, A4_w501	0.0839	0.0466	0.062	0.3091	-	-	-	-	-	-	-
					Mi, ISO1_w501	0.9459	0.0014	0.0019	0.7395	0.1482	-	-	-	-	-	-
					PMe, A4_ISO1	0.4085	0.0466	0.0574	0.7195	0.7195	0.4866	-	-	-	-
					PMe, A4_w501	0.0064	0.9459	0.8787	0.0254	0.1372	0.0124	0.0966	-	-	-	-
					PMe, ISO1_w501	0.0109	0.8787	0.9459	0.0398	0.2007	0.0201	0.1387	0.8787	-	-	-
					S, A4_ISO1	0	0.0116	0.008	0	0.0005	0	0.0012	0.0839	0.0544	-	-
					S, A4_w501	0	0.002	0.0014	0	0.0001	0	0.0004	0.0298	0.019	0.4866	-
					S, ISO1_w501	0	0.0033	0.0022	0	0.0002	0	0.0005	0.0409	0.0254	0.6502	0.8787
* Wilcoxon rank sum exact tests. P-values corrected for multiple testing using Benjamini-Hochberg are provided. Significant p-values in red.
Testis broad cell type category: Me, meiotic; Mi, mitotic; PMe, post-meiotic; and S, somatic.
Strains: D. melanogaster (A4, ISO1); D. simulans (w501).
