# Supplementary material for: Comparative single-nucleus transcriptomics reveals asymmetric evolution of the Drosophila male and female germlines
Source: PLoS Biol. 2026 Jul 20;24(7):e3003869. doi: 10.1371/journal.pbio.3003869 (PMC13384527; doi:10.1371/journal.pbio.3003869)
Supplement: S12 Table — (XLSX) [file pbio.3003869.s045.xlsx]

## Sheet: S12 Table
S12 Table. Test for differences across broad cell type categories in the ovary and across between-strain contrasts
Two-Way ART ANOVA Results					Differences across broad cell type categories in the ovary and across between-strain contrasts *
						Broad Cell Type Category by Strain Contrast 1
Factor	Df.	F.Value	Padj		Broad Cell Type Category by Strain Contrast 2	EpS, A4_ISO1	EpS, A4_w501	EpS, ISO1_w501	G, A4_ISO1	G, A4_w501	G, ISO1_w501	GS, A4_ISO1	GS, A4_w501
1. Broad Cell Type Category	2	2.35	0.11		EpS, A4_w501	0.0134	-	-	-	-	-	-	-
2. Strain Contrast	2	20.04	1.41e-06		EpS, ISO1_w501	0.0058	0.7461	-	-	-	-	-	-
3. Broad Cell Type Category × Strain Contrast	4	0.32	0.83		G, A4_ISO1	0.3285	0.004	0.0037	-	-	-	-	-
					G, A4_w501	0.1822	0.6795	0.5253	0.032	-	-	-	-
					G, ISO1_w501	0.129	0.7461	0.6086	0.024	0.8678	-	-	-
					GS, A4_ISO1	0.7177	0.0068	0.004	0.5912	0.0983	0.069	-	-
					GS, A4_w501	0.0055	0.6086	0.7697	0.0037	0.3909	0.5011	0.004	-
					GS, ISO1_w501	0.032	0.8663	0.709	0.0068	0.7461	0.826	0.0179	0.578
* Wilcoxon rank sum exact tests. P-values corrected for multiple testing using Benjamini-Hochberg are provided. Significant p-values in red.
Ovary broad cell type category: EpS, epithelium somatic; G, germline; and GS, germarium somatic.
Strains: D. melanogaster (A4, ISO1); D. simulans (w501).
