# Supplementary material for: Comparative single-nucleus transcriptomics reveals asymmetric evolution of the Drosophila male and female germlines
Source: PLoS Biol. 2026 Jul 20;24(7):e3003869. doi: 10.1371/journal.pbio.3003869 (PMC13384527; doi:10.1371/journal.pbio.3003869)
Supplement: S13 Table — (XLSX) [file pbio.3003869.s046.xlsx]

## Sheet: S13 Table
S13 Table. Linear relationship metrics between the number of DEGs and different cell types across pairwise strain comparisons
Tissue	Pairwise Contrast 1	Pairwise Contrast 2
		ISO1_vs_w501	ISO1_vs_A4
Testis
	A4_vs_w501	0.80 (4.8E-04)	0.78 (7.70E-04)
	ISO1_vs_w501		0.88 (6.30E-05)
	Inter_Average		0.87 (8.27E-05)
Ovary
	A4_vs_w501	0.93 (4.80E-04)	0.82 (7.70E-04)
	ISO1_vs_w501		0.81 (6.26E-05)
	Inter_Average		0.83 (3.96E-07)
Determination coefficient (p-value). Significant p-values in red.
