# Supplementary material for: Comparative single-nucleus transcriptomics reveals asymmetric evolution of the Drosophila male and female germlines
Source: PLoS Biol. 2026 Jul 20;24(7):e3003869. doi: 10.1371/journal.pbio.3003869 (PMC13384527; doi:10.1371/journal.pbio.3003869)
Supplement: S14 Table — (XLSX) [file pbio.3003869.s047.xlsx]

## Sheet: S15 Table
S14 Table. Test of differences in the proportion of differentially expressed genes between the strains of D. melanogaster and D. simulans that are shared at the cell type level across cell types within a given tissue
Tissue		Cell Type	In Agreement	Not In Agreement	Total	Proportion In Agreement	Standardized Residual *	Padj †
Testis		EC	162	83	245	0.661	-0.724	0.469
		HC	15	39	54	0.278	-6.42	0
		CC	56	121	177	0.316	-10.7	0
		ES	61	20	81	0.753	1.38	0.208
		LS	76	24	100	0.76	1.69	0.13
		ESp	553	206	759	0.729	3.02	0.0042
		MSp	492	169	661	0.744	3.73	0.0006
		LSp	652	324	976	0.668	-1.07	0.314
		MPSp	714	273	987	0.723	3.16	0.0039
		S	202	131	333	0.607	-3.08	0.0041
Ovary		GSC/G1-2a	349	94	443	0.788	2.91	0.0155
		G2a-2b	412	65	477	0.864	7.01	0
		G2b-3	194	87	281	0.69	-1.55	0.229
		SPC	161	58	219	0.735	0.178	0.912
		FSC/preFCs	101	42	143	0.706	-0.649	0.798
		EFC	147	57	204	0.721	-0.31	0.912
		MFC	61	36	97	0.629	-2.27	0.0657
		PMFC	252	85	337	0.748	0.769	0.751
		V7	222	78	300	0.74	0.407	0.894
		V8	138	53	191	0.723	-0.238	0.912
		V9-10A	267	129	396	0.674	-2.63	0.029
		C12	266	116	382	0.696	-1.56	0.229
		C14	123	70	193	0.637	-2.97	0.0155
		TCLC	6	3	9	0.667	-0.428	0.894
		SC	42	33	75	0.56	-3.35	0.007
		OSM	155	58	213	0.728	-0.077	0.939
		O	37	21	58	0.638	-1.59	0.229
* According to a test for equality of proportions.
† Post-hoc test p-values corrected for multiple testing using Benjamini-Hochberg. Significant p-values in red.
