# Supplementary material for: Comparative single-nucleus transcriptomics reveals asymmetric evolution of the Drosophila male and female germlines
Source: PLoS Biol. 2026 Jul 20;24(7):e3003869. doi: 10.1371/journal.pbio.3003869 (PMC13384527; doi:10.1371/journal.pbio.3003869)
Supplement: S15 Table — (XLSX) [file pbio.3003869.s048.xlsx]

## Sheet: S15 Table
S15 Table. Test for differences in number of DEGs detected at the cell type level between tissues and type of contrast
Two-Way ART ANOVA Results					Differences across Tissue by Contrast Type Combinations *
						Tissue by Contrast Type
Factor	Df.	F.Value	Padj		Tissue by Contrast Type	Ovary, Interspecific	Ovary, Intraspecific	Testis, Interspecific
1. Tissue	1	4.89	0.0315		Ovary, Intraspecific	<1.0E-4	-	-
2. Contrast Type	1	25.54	6.17e-06		Testis, Interspecific	0.479	<1.0E-4	-
3. Tissue × Contrast Type	1	1.63	0.208		Testis, Intraspecific	0.0001	0.0039	0.0001
* Wilcoxon rank sum exact tests. P-values corrected for multiple testing using Benjamini-Hochberg are provided. Significant p-values in red.
