# Supplementary material for: Comparative single-nucleus transcriptomics reveals asymmetric evolution of the Drosophila male and female germlines
Source: PLoS Biol. 2026 Jul 20;24(7):e3003869. doi: 10.1371/journal.pbio.3003869 (PMC13384527; doi:10.1371/journal.pbio.3003869)
Supplement: S16 Table — (XLSX) [file pbio.3003869.s049.xlsx]

## Sheet: S16 Table
S16 Table. Salient features of coexpression modules in testis and ovary
Feature	Testis	Ovary *
Genes in coexpression modules	3700	4730
Number of coexpression modules (divergent + conserved)	56 (28 + 28)	76 (42 + 34)
Average gene presence across coexpression modules	5.3 ± 2.27	9.14 ± 3.63
Average number of coexpression modules across cell types	5.6 ± 2.59	5.07 ± 2.25
Average number of genes in coexpression modules	1961 ± 528.26	2636.6 ± 680.94
Non-redundant hub genes across cell types
Based on top 10 genes per module and cell type	367	396
Based on top 1% genes per module and cell type	119	194
Average number of genes per significantly divergent coexpression module	447.14 ± 520.49	737.33 ± 844.78
Average number of DE genes per significantly divergent coexpression module	36.82 ± 41.09	113.31 ± 104.80
Average number of genes per non-significantly divergent coexpression module	253.19 ± 464.87	251.76 ± 518.53
Average number of DE genes per non-significantly divergent coexpression module	20.32 ± 32.92	14.21 ± 50.15
* Two ovary cell types, terminal corpus luteum cells and stretch cells, were omitted as they were considered to be potentially impacted by technical artifacts.
