# Supplementary material for: Comparative single-nucleus transcriptomics reveals asymmetric evolution of the Drosophila male and female germlines
Source: PLoS Biol. 2026 Jul 20;24(7):e3003869. doi: 10.1371/journal.pbio.3003869 (PMC13384527; doi:10.1371/journal.pbio.3003869)
Supplement: S17 Table — (XLSX) [file pbio.3003869.s050.xlsx]

## Sheet: S17 Table
S17 Table. Gene ontology (GO) enrichment analysis of top 10 hub genes across coexpression modules of the testis and ovary
Tissue	Ontology	GO ID	Description	Gene Ratio	Padj	qvalue	Entrez Gene ID
Testis	BP	GO:0002181	cytoplasmic translation	27/321	1.51183e-14	1.19939e-14	53567/34364/45329/34329/38983/3354918/31613/37995/38208/35988/43573/31483/31009/32446/43349/43723/31588/39088/37292/42464/36576/41343/34420/31897/41200/31700/39108
Testis	BP	GO:0140694	non-membrane-bounded organelle assembly	26/321	1.94948e-07	1.54659e-07	318841/43814/36329/33610/43901/42066/35584/35199/53567/32437/34364/35007/44839/41066/39002/47998/38208/43723/31897/32209/44013/39430/32314/43312/32152/32794
Testis	BP	GO:0070925	organelle assembly	36/321	2.57233e-07	2.04072e-07	318841/43814/36329/33610/40341/34756/37663/33574/43901/42066/38543/35584/35199/42207/36845/53567/32437/34364/35007/31816/40889/44839/41066/39002/47998/38208/43723/31897/32209/36542/44013/39430/32314/43312/32152/32794
Testis	BP	GO:0000226	microtubule cytoskeleton organization	33/321	2.57233e-07	2.04072e-07	36059/41124/43331/36329/33610/40341/34756/37663/40124/43901/40620/41749/32083/35584/37757/38491/35199/48571/42207/41392/41788/53567/31816/40889/44839/41066/42860/36542/40464/39430/43312/32152/34894
Testis	BP	GO:0051656	establishment of organelle localization	20/321	9.06103e-06	7.18845e-06	40124/43901/40620/41749/37618/35680/32083/35584/37757/38491/35199/32483/41788/32437/44839/31625/32209/35225/32152/34894
Testis	BP	GO:0030029	actin filament-based process	28/321	9.06103e-06	7.18845e-06	44913/318841/43814/36329/37749/42137/32729/42066/37205/41749/35680/42327/39561/41788/47260/35007/31816/39572/41066/39002/36775/36542/44013/35524/39430/37655/32314/32794
Testis	BP	GO:0051640	organelle localization	23/321	1.26291e-05	1.00191e-05	318841/40124/43901/36793/40620/41749/37618/35680/32083/35584/37757/38491/35199/32483/41788/53567/32437/44839/31625/32209/35225/32152/34894
Testis	BP	GO:0030036	actin cytoskeleton organization	26/321	4.03776e-05	3.20331e-05	318841/43814/37749/42137/32729/42066/37205/41749/35680/42327/39561/41788/47260/35007/31816/39572/41066/39002/36775/36542/44013/35524/39430/37655/32314/32794
Testis	BP	GO:0007163	establishment or maintenance of cell polarity	19/321	0.000171578	0.00013612	36059/43331/40124/43901/40620/41749/32083/42327/35584/37757/39561/48571/41788/31816/44839/41066/36775/47998/45320
Testis	BP	GO:0007349	cellularization	14/321	0.000336954	0.000267318	42066/35042/39866/35680/40838/48571/42207/36272/34364/41066/8674049/36775/34894/32994
Testis	BP	GO:0031032	actomyosin structure organization	13/321	0.000415829	0.000329892	318841/43814/37749/32729/42066/37205/35007/39002/36775/44013/37655/32314/32794
Testis	BP	GO:0030952	establishment or maintenance of cytoskeleton polarity	9/321	0.000415829	0.000329892	36059/43331/43901/35584/37757/48571/41788/41066/36775
Testis	BP	GO:0097435	supramolecular fiber organization	22/321	0.00056915	0.000451528	318841/43814/37663/32729/43901/42066/35680/38491/35199/41392/41788/47260/35007/31816/39002/36775/36542/44013/35524/40464/32314/32794
Testis	BP	GO:0048469	cell maturation	18/321	0.00056915	0.000451528	36059/43331/43901/33934/35680/32083/37757/44543/35199/48571/41788/33185/31816/41066/42150/38605/32498/32152
Testis	BP	GO:0007059	chromosome segregation	19/321	0.00056915	0.000451528	36059/43901/33934/41749/39340/37618/35584/35199/53567/2768719/3772646/31816/44839/32473/44013/318206/35225/43312/32152
Testis	BP	GO:0055001	muscle cell development	10/321	0.00056915	0.000451528	318841/43814/42066/42327/35007/39002/44013/37655/32314/32794
Testis	BP	GO:0071695	anatomical structure maturation	18/321	0.000621572	0.000493117	36059/43331/43901/33934/35680/32083/37757/44543/35199/48571/41788/33185/31816/41066/42150/38605/32498/32152
Testis	BP	GO:0040001	establishment of mitotic spindle localization	7/321	0.000621572	0.000493117	40124/43901/40620/41749/32083/35584/44839
Testis	BP	GO:0030951	establishment or maintenance of microtubule cytoskeleton polarity	8/321	0.00069682	0.000552814	36059/43331/43901/35584/37757/48571/41788/41066
Testis	BP	GO:0009953	dorsal/ventral pattern formation	15/321	0.00077759	0.000616891	33692/40046/40844/33934/37757/44543/35199/41788/33496/39572/42130/47998/32498/43222/39430
Testis	BP	GO:0035220	wing disc development	27/321	0.000922104	0.00073154	32123/39399/40046/40844/37205/41749/34924/45655/32976/32097/42327/30971/46156/48571/33185/43791/33496/8673992/39572/42130/41062/39198/36775/36542/32225/32498/35524
Testis	BP	GO:0051647	nucleus localization	8/321	0.00117853	0.000934969	318841/40124/37757/38491/35199/41788/32152/34894
Testis	BP	GO:0016325	oocyte microtubule cytoskeleton organization	7/321	0.00117853	0.000934969	36059/43331/43901/37757/48571/41788/41066
Testis	BP	GO:0097485	neuron projection guidance	20/321	0.00117853	0.000934969	32119/318841/36329/43901/42066/39866/45655/34193/33185/45326/31816/44839/36775/37447/36542/35524/36753/32183/40464/45320
Testis	BP	GO:0098813	nuclear chromosome segregation	16/321	0.00127878	0.0010145	43901/33934/41749/39340/37618/35584/35199/53567/2768719/3772646/31816/44839/32473/44013/35225/32152
Testis	BP	GO:0048599	oocyte development	15/321	0.00127878	0.0010145	36059/43331/43901/33934/35680/32083/37757/44543/35199/48571/41788/31816/41066/32498/32152
Testis	BP	GO:0009994	oocyte differentiation	16/321	0.00140226	0.00111246	36059/43331/43901/33934/35680/32083/37757/44543/35199/48571/41788/31816/41066/39198/32498/32152
Testis	BP	GO:0007308	oocyte construction	14/321	0.00154687	0.00122719	36059/43331/43901/33934/35680/32083/37757/44543/35199/48571/41788/31816/41066/32498
Testis	BP	GO:0048812	neuron projection morphogenesis	27/321	0.00164626	0.00130604	32119/318841/36329/43901/42066/41749/39866/45655/39826/39561/30971/34193/33185/45326/34364/31816/44839/31802/36775/37447/36542/5740414/35524/36753/32183/40464/45320
Testis	BP	GO:0120039	plasma membrane bounded cell projection morphogenesis	27/321	0.00172127	0.00136555	32119/318841/36329/43901/42066/41749/39866/45655/39826/39561/30971/34193/33185/45326/34364/31816/44839/31802/36775/37447/36542/5740414/35524/36753/32183/40464/45320
Testis	BP	GO:0048858	cell projection morphogenesis	27/321	0.00180067	0.00142854	32119/318841/36329/43901/42066/41749/39866/45655/39826/39561/30971/34193/33185/45326/34364/31816/44839/31802/36775/37447/36542/5740414/35524/36753/32183/40464/45320
Testis	BP	GO:0007411	axon guidance	19/321	0.00182358	0.00144672	32119/318841/36329/43901/42066/39866/34193/33185/45326/31816/44839/36775/37447/36542/35524/36753/32183/40464/45320
Testis	BP	GO:0051293	establishment of spindle localization	7/321	0.00182358	0.00144672	40124/43901/40620/41749/32083/35584/44839
Testis	BP	GO:0051653	spindle localization	7/321	0.00182358	0.00144672	40124/43901/40620/41749/32083/35584/44839
Testis	BP	GO:0030239	myofibril assembly	8/321	0.00194353	0.00154188	318841/43814/42066/35007/39002/44013/32314/32794
Testis	BP	GO:0055002	striated muscle cell development	8/321	0.00194353	0.00154188	318841/43814/42066/35007/39002/44013/32314/32794
Testis	BP	GO:0007097	nuclear migration	7/321	0.00194353	0.00154188	40124/37757/38491/35199/41788/32152/34894
Testis	BP	GO:0045214	sarcomere organization	7/321	0.00194353	0.00154188	318841/43814/42066/35007/44013/32314/32794
Testis	BP	GO:0032990	cell part morphogenesis	27/321	0.00194353	0.00154188	32119/318841/36329/43901/42066/41749/39866/45655/39826/39561/30971/34193/33185/45326/34364/31816/44839/31802/36775/37447/36542/5740414/35524/36753/32183/40464/45320
Testis	BP	GO:0009798	axis specification	17/321	0.00197131	0.00156391	36059/43331/33934/35680/32083/37757/44543/35199/48571/41788/31816/31802/41066/37069/47998/32498/43222
Testis	BP	GO:0021700	developmental maturation	18/321	0.00202044	0.00160289	36059/43331/43901/33934/35680/32083/37757/44543/35199/48571/41788/33185/31816/41066/42150/38605/32498/32152
Testis	BP	GO:0031175	neuron projection development	28/321	0.00209471	0.00166181	32119/318841/36329/43901/42066/41749/39866/45655/39826/39561/30971/34193/33185/45326/34364/31816/44839/31802/36775/37447/36542/5740414/35524/36753/32183/40464/45320/48317
Testis	BP	GO:0048667	cell morphogenesis involved in neuron differentiation	26/321	0.00254429	0.00201848	32119/318841/36329/43901/42066/41749/39866/45655/39826/39561/30971/34193/33185/45326/31816/44839/31802/36775/37447/36542/5740414/35524/36753/32183/40464/45320
Testis	BP	GO:0000278	mitotic cell cycle	28/321	0.00256513	0.00203502	36059/41124/37749/40124/43901/42066/40620/41749/39340/37618/42971/34924/32083/35584/35199/53567/2768719/36272/3772646/31816/44839/36775/32473/44013/32225/35225/32152/32994
Testis	BP	GO:0008045	motor neuron axon guidance	9/321	0.00263624	0.00209143	42066/39866/34193/45326/36775/37447/32183/40464/45320
Testis	BP	GO:0045448	mitotic cell cycle, embryonic	7/321	0.00269822	0.0021406	36059/39340/37618/42971/53567/2768719/36272
Testis	BP	GO:0040011	locomotion	18/321	0.00283081	0.00224579	32119/31424/32083/34193/33185/41776/45326/35007/42646/31826/36775/38605/44013/32183/40464/43222/48317/34894
Testis	BP	GO:0007309	oocyte axis specification	13/321	0.00283081	0.00224579	36059/43331/33934/35680/32083/37757/44543/35199/48571/41788/31816/41066/32498
Testis	BP	GO:0097090	presynaptic membrane organization	4/321	0.00283081	0.00224579	47220/42646/32183/40464
Testis	BP	GO:0009880	embryonic pattern specification	17/321	0.00341477	0.00270907	43331/33934/35680/32083/32976/37757/44543/46156/33185/43791/33496/31816/31310/31802/41066/42177/43222
Testis	BP	GO:0007409	axonogenesis	21/321	0.00390922	0.00310133	32119/318841/36329/43901/42066/39866/39826/39561/34193/33185/45326/31816/44839/36775/37447/36542/35524/36753/32183/40464/45320
Testis	BP	GO:1903047	mitotic cell cycle process	21/321	0.00453695	0.00359933	37749/40124/43901/40620/41749/39340/37618/42971/34924/32083/35584/35199/2768719/3772646/31816/44839/36775/32473/44013/35225/32152
Testis	BP	GO:0048589	developmental growth	23/321	0.00493461	0.00391481	32119/35197/34665/31801/33934/117369/32083/32976/39561/32133/33185/39293/31310/42646/40368/36775/37447/36542/35524/32183/40464/43222/48317
Testis	BP	GO:0042692	muscle cell differentiation	11/321	0.00501778	0.00398079	318841/43814/42066/42327/35007/39002/36775/44013/37655/32314/32794
Testis	BP	GO:0007318	pole plasm protein localization	4/321	0.00571011	0.00453005	43331/32083/31816/41066
Testis	BP	GO:0061061	muscle structure development	17/321	0.00588893	0.00467191	318841/43814/33692/42066/37205/42327/38491/46156/35007/39002/36775/44013/43222/48317/37655/32314/32794
Testis	BP	GO:1902850	microtubule cytoskeleton organization involved in mitosis	10/321	0.00593941	0.00471195	40124/43901/40620/41749/32083/35584/35199/31816/44839/32152
Testis	BP	GO:0000132	establishment of mitotic spindle orientation	5/321	0.00593941	0.00471195	40124/40620/41749/32083/44839
Testis	BP	GO:0000819	sister chromatid segregation	11/321	0.00624312	0.0049529	43901/41749/39340/37618/35584/35199/2768719/31816/32473/44013/35225
Testis	BP	GO:0010927	cellular component assembly involved in morphogenesis	13/321	0.00647224	0.00513467	318841/43814/34665/33692/42066/34924/41788/35007/39002/44013/48317/32314/32794
Testis	BP	GO:0061564	axon development	21/321	0.00647224	0.00513467	32119/318841/36329/43901/42066/39866/39826/39561/34193/33185/45326/31816/44839/36775/37447/36542/35524/36753/32183/40464/45320
Testis	BP	GO:0006468	protein phosphorylation	20/321	0.00647224	0.00513467	43814/36329/32538/39340/37618/42971/34924/32097/34831/3355013/318552/39293/31625/36775/37152/42515/35524/36753/318206/43312
Testis	BP	GO:0001941	postsynaptic membrane organization	4/321	0.00705726	0.00559879	47220/42646/32183/40464
Testis	BP	GO:0001700	embryonic development via the syncytial blastoderm	14/321	0.00799556	0.00634317	40133/40620/37205/41749/37618/39866/32083/35584/31802/41062/36775/39270/36542/35524
Testis	BP	GO:0045165	cell fate commitment	20/321	0.00817938	0.00648901	36059/35197/34665/36793/39340/34924/39866/32083/37757/44543/44839/39572/31802/42130/41062/47998/36542/35524/48317/37655
Testis	BP	GO:0001539	cilium or flagellum-dependent cell motility	8/321	0.00934443	0.00741328	40341/37663/32785/35061/43379/38586/42207/40889
Testis	BP	GO:0060285	cilium-dependent cell motility	8/321	0.00934443	0.00741328	40341/37663/32785/35061/43379/38586/42207/40889
Testis	BP	GO:0016310	phosphorylation	21/321	0.0107409	0.00852117	43814/36329/32538/39340/37618/42971/34924/32097/34831/3355013/318552/39293/31625/31826/36775/37152/42515/35524/36753/318206/43312
Testis	BP	GO:0003341	cilium movement	9/321	0.011034	0.00875372	40341/34756/37663/32785/35061/43379/38586/42207/40889
Testis	BP	GO:0042330	taxis	11/321	0.0114349	0.00907172	32119/32083/34193/41776/45326/31826/38605/32183/40464/43222/34894
Testis	BP	GO:0042127	regulation of cell population proliferation	21/321	0.0118839	0.0094279	32119/35197/34665/33610/33574/34621/41749/34924/45655/32976/30971/34364/31816/45467/42130/36775/36542/44013/43222/45320/32994
Testis	BP	GO:0051146	striated muscle cell differentiation	9/321	0.0124754	0.00989721	318841/43814/42066/35007/39002/36775/44013/32314/32794
Testis	BP	GO:0007286	spermatid development	11/321	0.0125042	0.00992008	317969/35680/40838/48571/42207/36845/40889/43367/8674049/318658/34894
Testis	BP	GO:0009792	embryo development ending in birth or egg hatching	14/321	0.0136614	0.0108381	40133/40620/37205/41749/37618/39866/32083/35584/31802/41062/36775/39270/36542/35524
Testis	BP	GO:0048870	cell motility	22/321	0.0136614	0.0108381	34665/40341/37663/31424/43901/33934/32785/35061/43379/38586/32976/39561/42207/33185/47260/35007/2768716/40889/36775/37447/35524/48317
Testis	BP	GO:0000079	regulation of cyclin-dependent protein serine/threonine kinase activity	4/321	0.0136614	0.0108381	39340/37618/42971/34924
Testis	BP	GO:0046011	regulation of oskar mRNA translation	4/321	0.0136614	0.0108381	33934/37757/48571/41066
Testis	BP	GO:1904029	regulation of cyclin-dependent protein kinase activity	4/321	0.0136614	0.0108381	39340/37618/42971/34924
Testis	BP	GO:0051294	establishment of spindle orientation	5/321	0.0143655	0.0113967	40124/40620/41749/32083/44839
Testis	BP	GO:0040007	growth	24/321	0.0144669	0.0114771	32119/35197/34665/31801/33934/117369/32083/32976/39561/32133/33185/39293/31310/42646/40368/36775/39270/37447/36542/35524/32183/40464/43222/48317
Testis	BP	GO:0023056	positive regulation of signaling	24/321	0.0147341	0.0116891	36059/43827/43800/42137/32729/40620/41749/34924/39866/34831/33971/3355013/32133/41062/42150/3355127/5740414/32498/35524/42177/37537/45320/32690/43312
Testis	BP	GO:0010647	positive regulation of cell communication	24/321	0.0154714	0.012274	36059/43827/43800/42137/32729/40620/41749/34924/39866/34831/33971/3355013/32133/41062/42150/3355127/5740414/32498/35524/42177/37537/45320/32690/43312
Testis	BP	GO:0033301	cell cycle comprising mitosis without cytokinesis	5/321	0.0161826	0.0128383	39340/37618/42971/53567/2768719
Testis	BP	GO:0007560	imaginal disc morphogenesis	23/321	0.0164918	0.0130836	39399/38116/32729/37205/41749/32083/32976/32097/42327/46156/48571/33185/43791/31816/8673992/31802/42130/39198/36775/33048/36542/32498/35524
Testis	BP	GO:0048563	post-embryonic animal organ morphogenesis	23/321	0.0164918	0.0130836	39399/38116/32729/37205/41749/32083/32976/32097/42327/46156/48571/33185/43791/31816/8673992/31802/42130/39198/36775/33048/36542/32498/35524
Testis	BP	GO:0008038	neuron recognition	10/321	0.0164918	0.0130836	318841/47220/34193/45326/36775/36542/32183/40464/43222/45320
Testis	BP	GO:0007405	neuroblast proliferation	9/321	0.0164918	0.0130836	35197/34665/36793/39340/44839/42130/36775/45320/32994
Testis	BP	GO:0044087	regulation of cellular component biogenesis	18/321	0.0170789	0.0135493	35197/33610/33574/32729/43901/33934/32083/41392/33185/35007/39293/31816/36775/37447/32209/36542/35524/41627
Testis	BP	GO:0007527	adult somatic muscle development	4/321	0.0192646	0.0152833	33692/37205/35007/32794
Testis	BP	GO:0035282	segmentation	16/321	0.0192646	0.0152833	35197/43331/33934/35680/32083/32976/37757/44543/46156/33185/43791/33496/31816/31802/42130/41066
Testis	BP	GO:0048515	spermatid differentiation	11/321	0.0196141	0.0155606	317969/35680/40838/48571/42207/36845/40889/43367/8674049/318658/34894
Testis	BP	GO:0007018	microtubule-based movement	14/321	0.0196141	0.0155606	40341/34756/37663/37618/32785/35061/43379/35680/38586/38491/42207/32437/40889/38170
Testis	BP	GO:2000026	regulation of multicellular organismal development	17/321	0.0199918	0.0158603	32119/35197/34665/42066/32083/30971/39293/31310/42130/41062/36775/37447/36542/35524/45320/48317/32994
Testis	BP	GO:0060294	cilium movement involved in cell motility	7/321	0.0201881	0.016016	37663/32785/35061/43379/38586/42207/40889
Testis	BP	GO:0008037	cell recognition	10/321	0.0204718	0.0162411	318841/47220/34193/45326/36775/36542/32183/40464/43222/45320
Testis	BP	GO:0042461	photoreceptor cell development	10/321	0.0204718	0.0162411	318841/36329/39866/35680/39293/31816/31802/41062/40464/48317
Testis	BP	GO:0033043	regulation of organelle organization	19/321	0.0213601	0.0169458	33610/33574/32729/43901/42066/41749/39340/35584/41392/53567/33496/35007/31816/36775/32209/36542/32473/41627/31187
Testis	BP	GO:0008103	oocyte microtubule cytoskeleton polarization	4/321	0.0217503	0.0172553	36059/43331/48571/41066
Testis	BP	GO:0007274	neuromuscular synaptic transmission	8/321	0.0217503	0.0172553	43800/41749/42327/31625/42646/42150/32183/40464
Testis	BP	GO:0035330	regulation of hippo signaling	8/321	0.0217503	0.0172553	36059/33971/32133/41062/37152/3355127/36753/43312
Testis	BP	GO:0042051	compound eye photoreceptor development	9/321	0.0218582	0.0173409	36329/39866/35680/39293/31816/31802/41062/40464/48317
Testis	BP	GO:0046530	photoreceptor cell differentiation	15/321	0.0225826	0.0179156	36059/318841/34665/36329/39866/35680/39293/31816/31802/42130/41062/47998/35524/40464/48317
Testis	BP	GO:0007315	pole plasm assembly	8/321	0.0225978	0.0179277	43331/33934/35680/32083/37757/44543/31816/41066
Testis	BP	GO:0000070	mitotic sister chromatid segregation	9/321	0.0225978	0.0179277	43901/39340/37618/35584/35199/2768719/31816/44013/35225
Testis	BP	GO:0009968	negative regulation of signal transduction	21/321	0.0225978	0.0179277	36329/41749/32083/33971/3355013/43162/46156/32613/31310/36775/39270/37152/3355127/5740414/32498/35524/36753/43222/45320/34378/43312
Testis	BP	GO:0007611	learning or memory	12/321	0.0227891	0.0180795	36059/42066/32976/30971/33185/33496/34364/39293/42646/41066/39198/32690
Testis	BP	GO:0071900	regulation of protein serine/threonine kinase activity	5/321	0.0230927	0.0183203	39340/37618/42971/34924/36775
Testis	BP	GO:0031109	microtubule polymerization or depolymerization	7/321	0.0231859	0.0183943	37663/43901/35584/38491/35199/41392/36542
Testis	BP	GO:0050890	cognition	12/321	0.0233061	0.0184896	36059/42066/32976/30971/33185/33496/34364/39293/42646/41066/39198/32690
Testis	BP	GO:0048707	instar larval or pupal morphogenesis	24/321	0.0238145	0.0188929	39399/38116/36329/32729/37205/41749/32083/32976/32097/42327/46156/48571/33185/43791/31816/8673992/31802/42130/39198/36775/33048/36542/32498/35524
Testis	BP	GO:0042462	eye photoreceptor cell development	9/321	0.0243617	0.019327	36329/39866/35680/39293/31816/31802/41062/40464/48317
Testis	BP	GO:0008039	synaptic target recognition	6/321	0.0255991	0.0203087	47220/34193/45326/32183/40464/43222
Testis	BP	GO:0008586	imaginal disc-derived wing vein morphogenesis	6/321	0.0255991	0.0203087	41749/42327/46156/48571/42130/32498
Testis	BP	GO:0007391	dorsal closure	9/321	0.0268028	0.0212637	40620/37205/41749/39866/32083/41062/36775/36542/35524
Testis	BP	GO:0061351	neural precursor cell proliferation	9/321	0.0268028	0.0212637	35197/34665/36793/39340/44839/42130/36775/45320/32994
Testis	BP	GO:0006325	chromatin organization	21/321	0.0292083	0.023172	40133/31801/317969/35418/45655/32965/30971/33185/40170/35121/42130/37069/41627/318206/35225/318658/38963/39551/34885/31187/34894
Testis	BP	GO:0035329	hippo signaling	8/321	0.0292083	0.023172	36059/33971/32133/41062/37152/3355127/36753/43312
Testis	BP	GO:0032879	regulation of localization	22/321	0.0297108	0.0235707	35197/36329/40620/33934/35680/42327/44543/33277/33185/33496/32437/2768716/31816/42646/41062/34626/43944/32209/38504/39430/31187/43312
Testis	BP	GO:0032886	regulation of microtubule-based process	7/321	0.0297108	0.0235707	40341/43901/35584/38491/41392/31816/36542
Testis	BP	GO:0007420	brain development	10/321	0.0297108	0.0235707	35197/34665/39866/39561/36272/44839/31802/36542/38986/32183
Testis	BP	GO:0060284	regulation of cell development	12/321	0.0306343	0.0243034	32119/35197/34665/42066/34924/30971/31310/31802/42130/36542/45320/32994
Testis	BP	GO:0034331	cell junction maintenance	4/321	0.0306343	0.0243034	42327/36775/32183/40464
Testis	BP	GO:0051098	regulation of binding	4/321	0.0306343	0.0243034	39340/37618/42971/48317
Testis	BP	GO:0090306	meiotic spindle assembly	4/321	0.0306343	0.0243034	35199/53567/44839/32152
Testis	BP	GO:0030317	flagellated sperm motility	6/321	0.0310016	0.0245948	32785/35061/43379/38586/42207/40889
Testis	BP	GO:0097722	sperm motility	6/321	0.0310016	0.0245948	32785/35061/43379/38586/42207/40889
Testis	BP	GO:0007028	cytoplasm organization	8/321	0.0310016	0.0245948	43331/33934/35680/32083/37757/44543/31816/41066
Testis	BP	GO:0030865	cortical cytoskeleton organization	7/321	0.0318304	0.0252522	37749/41749/39561/31816/41066/36775/36542
Testis	BP	GO:0051225	spindle assembly	7/321	0.0318304	0.0252522	43901/35584/35199/53567/44839/43312/32152
Testis	BP	GO:0048790	maintenance of presynaptic active zone structure	3/321	0.0318304	0.0252522	42327/32183/40464
Testis	BP	GO:0051663	oocyte nucleus localization involved in oocyte dorsal/ventral axis specification	3/321	0.0318304	0.0252522	37757/35199/41788
Testis	BP	GO:0017148	negative regulation of translation	9/321	0.0318304	0.0252522	35197/250811/33934/48571/53567/34364/39198/39034/38963
Testis	BP	GO:0009948	anterior/posterior axis specification	11/321	0.0318304	0.0252522	43331/33934/35680/32083/37757/44543/41788/31816/31802/41066/37069
Testis	BP	GO:0009950	dorsal/ventral axis specification	7/321	0.0331442	0.0262946	37757/44543/35199/41788/47998/32498/43222
Testis	BP	GO:0042246	tissue regeneration	4/321	0.0331442	0.0262946	34665/32976/31310/40368
Testis	BP	GO:0051646	mitochondrion localization	4/321	0.0331442	0.0262946	318841/36793/35680/53567
Testis	BP	GO:0023057	negative regulation of signaling	21/321	0.0339068	0.0268995	36329/41749/32083/33971/3355013/43162/46156/32613/31310/36775/39270/37152/3355127/5740414/32498/35524/36753/43222/45320/34378/43312
Testis	BP	GO:0007310	oocyte dorsal/ventral axis specification	5/321	0.0339068	0.0268995	37757/44543/35199/41788/32498
Testis	BP	GO:0046785	microtubule polymerization	5/321	0.0339068	0.0268995	37663/43901/38491/35199/41392
Testis	BP	GO:0045595	regulation of cell differentiation	16/321	0.0343115	0.0272206	32119/35197/34665/42066/39340/34924/39866/30971/31310/31802/42130/36542/35524/45320/48317/32994
Testis	BP	GO:0009967	positive regulation of signal transduction	21/321	0.0348114	0.0276172	36059/43827/42137/32729/40620/34924/39866/34831/33971/3355013/32133/41062/3355127/5740414/32498/35524/42177/37537/45320/32690/43312
Testis	BP	GO:0010648	negative regulation of cell communication	21/321	0.0348114	0.0276172	36329/41749/32083/33971/3355013/43162/46156/32613/31310/36775/39270/37152/3355127/5740414/32498/35524/36753/43222/45320/34378/43312
Testis	BP	GO:0001751	compound eye photoreceptor cell differentiation	13/321	0.0348114	0.0276172	36059/34665/36329/39866/35680/39293/31816/31802/41062/47998/35524/40464/48317
Testis	BP	GO:0002009	morphogenesis of an epithelium	18/321	0.0348114	0.0276172	39399/42066/40620/37205/41749/39866/32083/32097/39561/31816/8673992/41062/36775/47998/36542/35524/48317/37655
Testis	BP	GO:0006935	chemotaxis	6/321	0.0359095	0.0284884	32119/34193/45326/32183/40464/43222
Testis	BP	GO:0007478	leg disc morphogenesis	7/321	0.0360266	0.0285812	38116/32729/32097/46156/42130/36775/33048
Testis	BP	GO:0043954	cellular component maintenance	4/321	0.0360712	0.0286166	42327/36775/32183/40464
Testis	BP	GO:0001745	compound eye morphogenesis	18/321	0.036472	0.0289346	36059/34665/36329/40620/34924/39866/35680/32976/39561/39293/31816/31802/41062/36775/47998/35524/40464/48317
Testis	BP	GO:0043113	receptor clustering	3/321	0.036472	0.0289346	32083/47220/42646
Testis	BP	GO:0046959	habituation	3/321	0.036472	0.0289346	30971/34364/32690
Testis	BP	GO:0007525	somatic muscle development	8/321	0.036472	0.0289346	33692/37205/38491/46156/35007/44013/43222/32794
Testis	BP	GO:0007472	wing disc morphogenesis	17/321	0.036472	0.0289346	39399/37205/41749/32976/32097/42327/46156/48571/33185/43791/8673992/42130/39198/36775/36542/32498/35524
Testis	BP	GO:0022603	regulation of anatomical structure morphogenesis	12/321	0.0367049	0.0291194	32119/40620/41749/39561/30971/34364/31816/41062/36775/36542/48317/32994
Testis	BP	GO:0030010	establishment of cell polarity	6/321	0.0370002	0.0293536	40124/40620/41749/32083/42327/44839
Testis	BP	GO:0008298	intracellular mRNA localization	8/321	0.0376728	0.0298872	43331/33934/35680/37757/44543/41788/41066/32152
Testis	BP	GO:0035218	leg disc development	8/321	0.0376728	0.0298872	38116/32729/32097/46156/43791/42130/36775/33048
Testis	BP	GO:0031099	regeneration	5/321	0.0377643	0.0299598	34665/32976/31310/40368/48317
Testis	BP	GO:0140014	mitotic nuclear division	10/321	0.0385024	0.0305454	43901/39340/37618/34924/35584/35199/2768719/31816/44013/35225
Testis	BP	GO:0035186	syncytial blastoderm mitotic cell cycle	4/321	0.0386519	0.030664	39340/37618/42971/53567
Testis	BP	GO:0045197	establishment or maintenance of epithelial cell apical/basal polarity	4/321	0.0386519	0.030664	32083/31816/36775/45320
Testis	BP	GO:0009895	negative regulation of catabolic process	6/321	0.0386519	0.030664	2768945/32437/39842/31625/37152/32690
Testis	BP	GO:0006403	RNA localization	12/321	0.0394266	0.0312786	43331/33934/35680/37757/44543/41788/31816/41066/43944/39034/44307/32152
Testis	BP	GO:0060811	intracellular mRNA localization involved in anterior/posterior axis specification	7/321	0.0399686	0.0317086	43331/33934/35680/37757/44543/41788/41066
Testis	BP	GO:0035120	post-embryonic appendage morphogenesis	18/321	0.0399686	0.0317086	39399/32729/37205/41749/32097/42327/46156/48571/33185/43791/8673992/42130/39198/36775/33048/36542/32498/35524
Testis	BP	GO:0001754	eye photoreceptor cell differentiation	13/321	0.0399686	0.0317086	36059/34665/36329/39866/35680/39293/31816/31802/41062/47998/35524/40464/48317
Testis	BP	GO:0007350	blastoderm segmentation	13/321	0.0399686	0.0317086	43331/33934/35680/32083/32976/37757/44543/33185/43791/33496/31816/31802/41066
Testis	BP	GO:0000022	mitotic spindle elongation	3/321	0.041709	0.0330893	43901/35584/31816
Testis	BP	GO:0099558	maintenance of synapse structure	3/321	0.041709	0.0330893	42327/32183/40464
Testis	BP	GO:0034249	negative regulation of amide metabolic process	9/321	0.041709	0.0330893	35197/250811/33934/48571/53567/34364/39198/39034/38963
Testis	BP	GO:0007293	germarium-derived egg chamber formation	8/321	0.041709	0.0330893	36059/43901/42066/37757/44543/41788/8673992/39198
Testis	BP	GO:0007291	sperm individualization	6/321	0.0431355	0.034221	35680/40838/48571/42207/8674049/34894
Testis	BP	GO:0051960	regulation of nervous system development	13/321	0.0431355	0.034221	32119/35197/34665/32083/30971/39293/31310/42130/37447/36542/35524/45320/32994
Testis	BP	GO:2000241	regulation of reproductive process	9/321	0.0431355	0.034221	38116/4379909/33934/35680/2768691/44543/39242/33185/48317
Testis	BP	GO:0044782	cilium organization	11/321	0.0437318	0.034694	33610/40341/34756/37663/33574/41775/42207/40889/42860/36542/34894
Testis	BP	GO:0051124	synaptic assembly at neuromuscular junction	10/321	0.0437318	0.034694	35197/33934/32083/33185/39293/42646/37447/35524/32183/40464
Testis	BP	GO:0001654	eye development	21/321	0.0437318	0.034694	36059/32123/34665/36329/40620/34924/39866/35680/32976/39561/46156/39293/31816/31802/41062/36775/47998/32473/35524/40464/48317
Testis	BP	GO:0048880	sensory system development	21/321	0.0437318	0.034694	36059/32123/34665/36329/40620/34924/39866/35680/32976/39561/46156/39293/31816/31802/41062/36775/47998/32473/35524/40464/48317
Testis	BP	GO:0150063	visual system development	21/321	0.0437318	0.034694	36059/32123/34665/36329/40620/34924/39866/35680/32976/39561/46156/39293/31816/31802/41062/36775/47998/32473/35524/40464/48317
Testis	BP	GO:0060810	intracellular mRNA localization involved in pattern specification process	7/321	0.0437318	0.034694	43331/33934/35680/37757/44543/41788/41066
Testis	BP	GO:0031330	negative regulation of cellular catabolic process	5/321	0.0437318	0.034694	2768945/39842/31625/37152/32690
Testis	BP	GO:0046579	positive regulation of Ras protein signal transduction	5/321	0.0437318	0.034694	36059/42137/32729/33971/3355127
Testis	BP	GO:0051057	positive regulation of small GTPase mediated signal transduction	5/321	0.0437318	0.034694	36059/42137/32729/33971/3355127
Testis	BP	GO:0009629	response to gravity	4/321	0.0437318	0.034694	32083/41776/38605/34894
Testis	BP	GO:0032388	positive regulation of intracellular transport	4/321	0.0437318	0.034694	31816/43944/32209/39430
Testis	BP	GO:0042332	gravitaxis	4/321	0.0437318	0.034694	32083/41776/38605/34894
Testis	BP	GO:0051303	establishment of chromosome localization	4/321	0.0437318	0.034694	43901/37618/35199/35225
Testis	BP	GO:0051310	metaphase chromosome alignment	4/321	0.0437318	0.034694	43901/37618/35199/35225
Testis	BP	GO:0099173	postsynapse organization	4/321	0.0437318	0.034694	47220/42646/32183/40464
Testis	BP	GO:0016331	morphogenesis of embryonic epithelium	9/321	0.0437318	0.034694	40620/37205/41749/39866/32083/41062/36775/36542/35524
Testis	BP	GO:0034330	cell junction organization	19/321	0.0437318	0.034694	35197/37205/33934/32083/41470/42327/47220/33185/39293/31625/8673992/42646/41062/36775/37447/35524/32183/40464/43222
Testis	BP	GO:0048749	compound eye development	20/321	0.0440553	0.0349507	36059/32123/34665/36329/40620/34924/39866/35680/32976/39561/39293/31816/31802/41062/36775/47998/32473/35524/40464/48317
Testis	BP	GO:0022604	regulation of cell morphogenesis	7/321	0.0448716	0.0355983	39561/30971/34364/31816/41062/36775/48317
Testis	BP	GO:0030866	cortical actin cytoskeleton organization	6/321	0.0448716	0.0355983	37749/41749/39561/31816/41066/36775
Testis	BP	GO:0007476	imaginal disc-derived wing morphogenesis	16/321	0.0448716	0.0355983	39399/37205/41749/32097/42327/46156/48571/33185/43791/8673992/42130/39198/36775/36542/32498/35524
Testis	BP	GO:0035114	imaginal disc-derived appendage morphogenesis	18/321	0.0453734	0.0359964	39399/32729/37205/41749/32097/42327/46156/48571/33185/43791/8673992/42130/39198/36775/33048/36542/32498/35524
Testis	BP	GO:0045880	positive regulation of smoothened signaling pathway	5/321	0.0459738	0.0364727	43827/40620/3355013/45320/43312
Testis	BP	GO:0048592	eye morphogenesis	18/321	0.0459738	0.0364727	36059/34665/36329/40620/34924/39866/35680/32976/39561/39293/31816/31802/41062/36775/47998/35524/40464/48317
Testis	BP	GO:0090596	sensory organ morphogenesis	18/321	0.0459738	0.0364727	36059/34665/36329/40620/34924/39866/35680/32976/39561/39293/31816/31802/41062/36775/47998/35524/40464/48317
Testis	BP	GO:0045132	meiotic chromosome segregation	7/321	0.0465866	0.0369589	33934/35199/53567/3772646/44839/35225/32152
Testis	BP	GO:0035107	appendage morphogenesis	18/321	0.0466125	0.0369794	39399/32729/37205/41749/32097/42327/46156/48571/33185/43791/8673992/42130/39198/36775/33048/36542/32498/35524
Testis	BP	GO:0051276	chromosome organization	17/321	0.0466125	0.0369794	36329/43901/41749/39340/37618/35584/44543/35199/2768719/40170/31816/32473/44013/41627/36027/35225/31187
Testis	BP	GO:0007314	oocyte anterior/posterior axis specification	8/321	0.0471944	0.0374411	43331/33934/35680/32083/37757/44543/31816/41066
Testis	BP	GO:0016319	mushroom body development	7/321	0.0484552	0.0384413	34665/39866/39561/36272/44839/36542/38986
Testis	BP	GO:0035331	negative regulation of hippo signaling	5/321	0.0484552	0.0384413	33971/37152/3355127/36753/43312
Testis	BP	GO:0042052	rhabdomere development	5/321	0.0484552	0.0384413	36329/35680/39293/31816/31802
Testis	BP	GO:0048585	negative regulation of response to stimulus	21/321	0.0486655	0.0386081	36329/41749/32083/33971/3355013/43162/46156/32613/31310/36775/39270/37152/3355127/5740414/32498/35524/36753/43222/45320/34378/43312
Testis	BP	GO:0071824	protein-DNA complex organization	21/321	0.0486655	0.0386081	40133/31801/317969/35418/45655/32965/30971/33185/40170/35121/42130/37069/41627/318206/35225/318658/38963/39551/34885/31187/34894
Testis	CC	GO:0044391	ribosomal subunit	25/324	1.09751e-09	8.07985e-10	45329/34329/38983/3354918/31613/37995/38208/35988/43573/31483/31009/32446/43349/43723/31588/39088/37292/42464/36576/41343/34420/31897/41200/31700/39108
Testis	CC	GO:0022625	cytosolic large ribosomal subunit	15/324	1.09751e-09	8.07985e-10	45329/34329/38983/3354918/31613/37995/38208/35988/43573/31483/31009/32446/43349/43723/31588
Testis	CC	GO:0022626	cytosolic ribosome	25/324	4.11053e-09	3.02616e-09	45329/34329/38983/3354918/31613/37995/38208/35988/43573/31483/31009/32446/43349/43723/31588/39088/37292/42464/36576/41343/34420/31897/41200/31700/39108
Testis	CC	GO:0099568	cytoplasmic region	22/324	9.64667e-09	7.10184e-09	39399/35197/318841/43331/40341/34756/43901/42066/33934/35061/40838/32083/34364/44839/39572/41066/36775/42150/36542/36753/32183/39430
Testis	CC	GO:0099738	cell cortex region	14/324	1.50918e-06	1.11105e-06	39399/35197/318841/43901/42066/32083/44839/39572/41066/36775/42150/36542/36753/32183
Testis	CC	GO:0015630	microtubule cytoskeleton	30/324	2.00937e-06	1.47929e-06	41124/36329/33610/40341/34756/37663/33574/41775/40124/43901/35042/36793/37618/42971/34924/32785/35061/43379/38586/35584/38491/35199/41392/41788/31816/44839/39572/38170/36542/35149
Testis	CC	GO:0015934	large ribosomal subunit	15/324	3.8985e-06	2.87006e-06	45329/34329/38983/3354918/31613/37995/38208/35988/43573/31483/31009/32446/43349/43723/31588
Testis	CC	GO:0022627	cytosolic small ribosomal subunit	10/324	5.26439e-06	3.87562e-06	39088/37292/42464/36576/41343/34420/31897/41200/31700/39108
Testis	CC	GO:0099080	supramolecular complex	28/324	5.56792e-06	4.09909e-06	41124/43814/43331/40124/43901/42066/35042/33934/42327/35584/35199/41392/53567/34364/35007/31816/41066/39002/39198/47998/32209/36542/44013/39034/39430/32314/32794/2769001
Testis	CC	GO:0005840	ribosome	25/324	9.69893e-06	7.14031e-06	45329/34329/38983/3354918/31613/37995/38208/35988/43573/31483/31009/32446/43349/43723/31588/39088/37292/42464/36576/41343/34420/31897/41200/31700/39108
Testis	CC	GO:0005938	cell cortex	19/324	1.59555e-05	1.17464e-05	39399/35197/318841/37749/43901/42066/40620/41749/32083/42327/31816/44839/39572/41066/36775/42150/36542/36753/32183
Testis	CC	GO:0045169	fusome	8/324	0.000121496	8.94447e-05	43901/35042/39340/46415/39651/36542/39430/44307
Testis	CC	GO:0036379	myofilament	5/324	0.000189395	0.000139432	35007/39002/44013/32314/32794
Testis	CC	GO:0015935	small ribosomal subunit	10/324	0.000466633	0.000343533	39088/37292/42464/36576/41343/34420/31897/41200/31700/39108
Testis	CC	GO:0005875	microtubule associated complex	12/324	0.000466633	0.000343533	40341/34756/40124/43901/35042/32785/35061/43379/38586/35584/41392/38170
Testis	CC	GO:0099512	supramolecular fiber	17/324	0.000675979	0.000497653	41124/43814/43901/42066/35042/42327/35584/35199/41392/35007/31816/39002/36542/44013/32314/32794/2769001
Testis	CC	GO:0030017	sarcomere	9/324	0.000684999	0.000504294	43814/42066/42327/35007/39002/44013/32314/32794/2769001
Testis	CC	GO:0099081	supramolecular polymer	17/324	0.000719133	0.000529423	41124/43814/43901/42066/35042/42327/35584/35199/41392/35007/31816/39002/36542/44013/32314/32794/2769001
Testis	CC	GO:0005819	spindle	12/324	0.000823152	0.000606002	36329/40124/43901/35042/36793/37618/35584/35199/31816/44839/36542/35149
Testis	CC	GO:0010494	cytoplasmic stress granule	5/324	0.000864732	0.000636613	53567/34364/39198/47998/32209
Testis	CC	GO:0030016	myofibril	9/324	0.000906485	0.000667351	43814/42066/42327/35007/39002/44013/32314/32794/2769001
Testis	CC	GO:0015629	actin cytoskeleton	12/324	0.00125767	0.000925889	44913/36329/37749/42066/35680/42327/35007/2768716/31816/39002/32314/32794
Testis	CC	GO:1990124	messenger ribonucleoprotein complex	5/324	0.00135421	0.000996964	43331/33934/34364/39430/38963
Testis	CC	GO:0043292	contractile fiber	9/324	0.00139577	0.00102756	43814/42066/42327/35007/39002/44013/32314/32794/2769001
Testis	CC	GO:0071598	neuronal ribonucleoprotein granule	4/324	0.00462035	0.00340149	43331/33934/34364/39430
Testis	CC	GO:0005700	polytene chromosome	16/324	0.00487632	0.00358993	40133/35418/32965/30971/46156/35007/40170/31816/43351/42130/37069/32225/48317/39551/34885/31187
Testis	CC	GO:0036464	cytoplasmic ribonucleoprotein granule	10/324	0.00487632	0.00358993	43331/33934/53567/34364/41066/39198/47998/32209/39034/39430
Testis	CC	GO:0016459	myosin complex	5/324	0.00542546	0.0039942	44913/36329/35680/35007/39002
Testis	CC	GO:0045179	apical cortex	7/324	0.00560655	0.00412752	39399/35197/42066/32083/44839/39572/36775
Testis	CC	GO:0035770	ribonucleoprotein granule	10/324	0.00596235	0.00438946	43331/33934/53567/34364/41066/39198/47998/32209/39034/39430
Testis	CC	GO:0005813	centrosome	11/324	0.00596235	0.00438946	36329/33610/33574/41775/43901/42971/34924/35199/44839/39572/38170
Testis	CC	GO:0000307	cyclin-dependent protein kinase holoenzyme complex	4/324	0.00596235	0.00438946	39340/37618/42971/34924
Testis	CC	GO:0035371	microtubule plus-end	4/324	0.00596235	0.00438946	43901/35042/35584/36542
Testis	CC	GO:0030286	dynein complex	7/324	0.00596235	0.00438946	40341/34756/32785/35061/43379/38586/38170
Testis	CC	GO:1990752	microtubule end	4/324	0.00738076	0.00543368	43901/35042/35584/36542
Testis	CC	GO:0032838	plasma membrane bounded cell projection cytoplasm	8/324	0.00864273	0.00636275	43331/40341/34756/33934/35061/40838/34364/39430
Testis	CC	GO:0120111	neuron projection cytoplasm	4/324	0.00879557	0.00647526	43331/33934/34364/39430
Testis	CC	GO:0036126	sperm flagellum	5/324	0.00929188	0.00684065	32785/35061/43379/38586/43367
Testis	CC	GO:0042734	presynaptic membrane	5/324	0.0105065	0.00773487	32083/42646/34626/42150/32183
Testis	CC	GO:0030863	cortical cytoskeleton	5/324	0.0118216	0.00870302	318841/37749/42327/42150/32183
Testis	CC	GO:0031514	motile cilium	6/324	0.0136537	0.0100518	32785/35061/43379/40838/38586/43367
Testis	CC	GO:0098831	presynaptic active zone cytoplasmic component	3/324	0.0138376	0.0101872	318841/42150/32183
Testis	CC	GO:0097729	9+2 motile cilium	5/324	0.014422	0.0106174	32785/35061/43379/38586/43367
Testis	CC	GO:0000932	P-body	5/324	0.022787	0.0167757	33934/34364/39198/39034/39430
Testis	CC	GO:0070864	sperm individualization complex	3/324	0.022787	0.0167757	44913/8674049/34894
Testis	CC	GO:0005815	microtubule organizing center	12/324	0.0228022	0.0167869	36329/33610/33574/41775/43901/42971/34924/35584/35199/44839/39572/38170
Testis	CC	GO:0072686	mitotic spindle	5/324	0.0266533	0.0196221	36329/43901/36793/37618/31816
Testis	CC	GO:0045178	basal part of cell	7/324	0.0266533	0.0196221	43827/35197/43901/41749/32083/44839/41062
Testis	CC	GO:0045180	basal cortex	3/324	0.0266893	0.0196486	35197/43901/44839
Testis	CC	GO:0016028	rhabdomere	5/324	0.0305293	0.0224756	36329/40620/35680/39293/31816
Testis	CC	GO:0000228	nuclear chromosome	10/324	0.0305293	0.0224756	31424/45655/35121/43351/43573/31009/37292/39108/44013/39551
Testis	CC	GO:0005911	cell-cell junction	9/324	0.0316293	0.0232854	50003/40620/37205/32083/31816/44839/41062/36775/36542
Testis	CC	GO:0000791	euchromatin	5/324	0.0324152	0.0238639	32965/33496/40170/31816/39551
Testis	CC	GO:0044295	axonal growth cone	3/324	0.0360892	0.0265688	35042/35584/36542
Testis	CC	GO:0030426	growth cone	4/324	0.0360892	0.0265688	43901/35042/35584/36542
Testis	CC	GO:0098687	chromosomal region	12/324	0.0360892	0.0265688	40124/43901/35042/37618/30971/46156/35007/31816/43351/41627/36027/34885
Testis	CC	GO:0030018	Z disc	5/324	0.0360892	0.0265688	43814/42066/42327/44013/2769001
Testis	CC	GO:0031594	neuromuscular junction	8/324	0.0360892	0.0265688	43800/33934/32083/42327/42646/37447/32183/40464
Testis	CC	GO:0030054	cell junction	22/324	0.0365311	0.0268941	318841/43800/50003/40620/37205/33934/39340/32083/42327/33277/34364/31816/44839/42646/41062/34626/36775/42150/37447/36542/32183/40464
Testis	CC	GO:0031674	I band	5/324	0.0379888	0.0279672	43814/42066/42327/44013/2769001
Testis	CC	GO:0005791	rough endoplasmic reticulum	3/324	0.0390033	0.0287141	32119/35327/39651
Testis	CC	GO:0070971	endoplasmic reticulum exit site	3/324	0.0390033	0.0287141	33934/34364/32209
Testis	CC	GO:0045177	apical part of cell	11/324	0.0442372	0.0325672	39399/35197/42066/32083/32976/38491/31816/44839/39572/41062/36775
Testis	CC	GO:0030427	site of polarized growth	4/324	0.0450138	0.033139	43901/35042/35584/36542
Testis	CC	GO:0051233	spindle midzone	4/324	0.0494311	0.036391	37618/35584/31816/44839
Testis	MF	GO:0003735	structural constituent of ribosome	25/304	1.31624e-05	1.16246e-05	45329/34329/38983/3354918/31613/37995/38208/35988/43573/31483/31009/32446/43349/43723/31588/39088/37292/42464/36576/41343/34420/31897/41200/31700/39108
Testis	MF	GO:0008092	cytoskeletal protein binding	27/304	1.31624e-05	1.16246e-05	44913/43827/32119/36329/37749/39153/43901/42066/35042/37205/35680/42327/35584/38491/39561/41392/35007/2768716/31816/37069/36542/44013/39034/40464/32314/32794/2769001
Testis	MF	GO:0003779	actin binding	15/304	5.28642e-05	4.6688e-05	32119/37749/42066/35042/37205/35680/42327/39561/35007/2768716/31816/36542/44013/32794/2769001
Testis	MF	GO:0005200	structural constituent of cytoskeleton	6/304	0.00888226	0.00784452	41124/37663/35199/41392/36753/34894
Testis	MF	GO:0008017	microtubule binding	11/304	0.0199379	0.0176085	43827/32119/39153/43901/35042/35584/38491/41392/31816/37069/36542
Testis	MF	GO:0008307	structural constituent of muscle	4/304	0.0211	0.0186349	43814/42327/35007/44013
Testis	MF	GO:0008569	minus-end-directed microtubule motor activity	4/304	0.0236509	0.0208878	32785/35061/43379/38586
Testis	MF	GO:0000900	mRNA regulatory element binding translation repressor activity	4/304	0.0287026	0.0253492	48571/34364/39034/38963
Testis	MF	GO:0051959	dynein light intermediate chain binding	4/304	0.0287026	0.0253492	32785/35061/43379/38586
Testis	MF	GO:0042803	protein homodimerization activity	10/304	0.0287026	0.0253492	36059/3771877/34665/35007/2768716/31802/32183/40464/48317/37655
Testis	MF	GO:0045505	dynein intermediate chain binding	5/304	0.0341451	0.0301558	32785/35061/43379/38586/38170
Testis	MF	GO:0016538	cyclin-dependent protein serine/threonine kinase regulator activity	4/304	0.0343586	0.0303444	39340/37618/42971/34924
Testis	MF	GO:0015631	tubulin binding	11/304	0.0343586	0.0303444	43827/32119/39153/43901/35042/35584/38491/41392/31816/37069/36542
Testis	MF	GO:0003774	cytoskeletal motor activity	6/304	0.0343586	0.0303444	32785/35061/43379/35680/38586/35007
Testis	MF	GO:0017022	myosin binding	6/304	0.0343586	0.0303444	44913/36329/35042/35680/35584/39034
Testis	MF	GO:0003712	transcription coregulator activity	12/304	0.0343586	0.0303444	40046/41413/40785/33906/38543/32965/43162/46156/43791/33496/39842/32225
Testis	MF	GO:0090079	translation regulator activity, nucleic acid binding	8/304	0.0355901	0.031432	36271/35422/43645/44261/48571/34364/39034/38963
Testis	MF	GO:0032036	myosin heavy chain binding	3/304	0.0370269	0.0327009	44913/36329/35042
Testis	MF	GO:0030145	manganese ion binding	4/304	0.0370269	0.0327009	36847/38986/326209/36844
Testis	MF	GO:0003682	chromatin binding	15/304	0.0415431	0.0366895	40133/32965/33185/40170/35121/43351/42130/37069/32225/41627/35225/48317/39551/32690/32994
Ovary	BP	GO:0002181	cytoplasmic translation	43/370	3.40159e-31	1.95039e-31	32566/53567/34070/45329/34329/40687/38983/3354918/36985/37995/35453/38208/34754/43103/33654/38397/37430/41347/43573/31009/34098/44783/3355144/3355124/34352/31588/34526/33214/36855/36321/39480/34149/37580/42464/36576/37589/41343/35098/43039/34420/31897/41200/31106
Ovary	BP	GO:0048707	instar larval or pupal morphogenesis	54/370	9.21583e-15	5.28414e-15	39583/45826/44505/42898/36329/33505/53560/34882/34592/39013/31667/42327/33619/30975/39900/31364/40045/45307/37134/43604/48571/41181/33185/33156/38630/36555/41942/44030/31293/39958/8673992/31802/42130/33881/34622/36118/37573/39198/38578/33281/37386/36542/44111/35524/43466/35528/33379/36040/31773/42862/37841/35998/42687/38001
Ovary	BP	GO:0031175	neuron projection development	54/370	9.21583e-15	5.28414e-15	42186/32119/44505/36329/41689/42896/39866/39013/42693/31309/45655/36238/31364/39826/31843/37528/44817/40045/45307/30971/40607/38565/41840/37230/36810/33185/44548/35799/31350/44030/44839/31293/39958/42297/31802/39106/31391/43819/45976/43758/38578/37447/37386/36542/35359/46194/31987/35524/33863/36040/45320/37841/36538/32920
Ovary	BP	GO:0032990	cell part morphogenesis	52/370	9.21583e-15	5.28414e-15	42186/32119/44505/36329/41689/42896/39866/39013/42693/31309/45655/36238/31364/39826/31843/37528/44817/40045/45307/30971/40607/38565/41840/37230/36810/33185/37912/44548/35799/31350/44030/44839/31293/39958/42297/31802/39106/31391/43819/45976/43758/38578/37447/37386/36542/31987/35524/36040/45320/37841/36538/32920
Ovary	BP	GO:0048667	cell morphogenesis involved in neuron differentiation	51/370	9.21583e-15	5.28414e-15	42186/32119/44505/36329/41689/42896/39866/39013/42693/31309/45655/36238/31364/39826/31843/37528/44817/40045/45307/30971/40607/38565/41840/37230/36810/33185/44548/35799/31350/44030/44839/31293/39958/42297/31802/39106/31391/43819/45976/43758/38578/37447/37386/36542/31987/35524/36040/45320/37841/36538/32920
Ovary	BP	GO:0048812	neuron projection morphogenesis	51/370	1.12785e-14	6.46686e-15	42186/32119/44505/36329/41689/42896/39866/39013/42693/31309/45655/36238/31364/39826/31843/37528/44817/40045/45307/30971/40607/38565/41840/37230/36810/33185/44548/35799/31350/44030/44839/31293/39958/42297/31802/39106/31391/43819/45976/43758/38578/37447/37386/36542/31987/35524/36040/45320/37841/36538/32920
Ovary	BP	GO:0120039	plasma membrane bounded cell projection morphogenesis	51/370	1.16949e-14	6.70559e-15	42186/32119/44505/36329/41689/42896/39866/39013/42693/31309/45655/36238/31364/39826/31843/37528/44817/40045/45307/30971/40607/38565/41840/37230/36810/33185/44548/35799/31350/44030/44839/31293/39958/42297/31802/39106/31391/43819/45976/43758/38578/37447/37386/36542/31987/35524/36040/45320/37841/36538/32920
Ovary	BP	GO:0048858	cell projection morphogenesis	51/370	1.23651e-14	7.08983e-15	42186/32119/44505/36329/41689/42896/39866/39013/42693/31309/45655/36238/31364/39826/31843/37528/44817/40045/45307/30971/40607/38565/41840/37230/36810/33185/44548/35799/31350/44030/44839/31293/39958/42297/31802/39106/31391/43819/45976/43758/38578/37447/37386/36542/31987/35524/36040/45320/37841/36538/32920
Ovary	BP	GO:0048585	negative regulation of response to stimulus	47/370	5.31183e-12	3.04568e-12	38516/34969/36329/42896/34592/41602/39013/34573/31309/44811/33619/39999/31364/41675/37528/33386/32613/38565/37203/32930/33156/33782/35771/32771/44030/31310/39958/43856/31391/31582/34070/34032/39270/36999/35524/33379/41483/48071/36040/43222/45320/42862/36538/34378/33225/33132/32920
Ovary	BP	GO:0035220	wing disc development	44/370	4.05522e-11	2.32517e-11	42186/32123/39583/40046/40844/41137/33505/53560/34882/42896/34592/41602/39013/31667/45655/42327/33619/45307/30971/37134/48571/41181/33185/36555/41942/31293/39958/8673992/42130/33881/31391/34622/36118/37573/34070/39198/33281/37386/36542/32225/35524/33379/37841/38001
Ovary	BP	GO:0009968	negative regulation of signal transduction	42/370	8.45895e-11	4.85017e-11	34969/36329/42896/34592/41602/39013/34573/31309/44811/33619/39999/31364/41675/37528/32613/38565/37203/32930/33156/35771/32771/44030/31310/39958/43856/31391/31582/34070/34032/39270/36999/35524/33379/36040/43222/45320/42862/36538/34378/33225/33132/32920
Ovary	BP	GO:2000026	regulation of multicellular organismal development	35/370	9.43708e-11	5.411e-11	38516/32623/32119/35197/31667/33619/30975/37528/45307/30971/38565/43604/38389/33156/31350/32771/41942/44030/31310/31293/39958/42297/42130/42058/33881/43197/38669/37447/36542/44111/46194/35524/45320/33132/32994
Ovary	BP	GO:0006338	chromatin remodeling	37/370	9.43708e-11	5.411e-11	43751/42065/41045/35397/33505/41602/35418/45655/44811/37528/30971/40793/38565/31015/36390/39103/33185/33782/36555/40170/41942/35121/36264/37798/32630/37874/42130/43819/36118/34709/34708/41919/44000/41483/48071/38963/39551
Ovary	BP	GO:0040007	growth	45/370	1.05696e-10	6.06038e-11	42186/38516/32623/32119/35197/53560/42896/39013/31309/31667/30975/31364/37528/45307/37203/32133/41181/33185/33156/35771/32771/31310/31293/42297/39106/42058/43197/33270/40368/43758/34530/39270/37447/34709/37386/36542/44111/36999/31987/35524/33863/43222/44497/42862/35998
Ovary	BP	GO:0006325	chromatin organization	42/370	1.68088e-10	9.63777e-11	43751/42065/41045/35397/33505/41602/35418/45655/44811/36238/37528/30971/40793/38565/37481/31015/36390/39103/33185/33782/36555/40170/41942/35121/36264/37798/43856/32630/37874/42130/43819/36118/34709/34708/41919/44000/37767/41483/48071/38963/39551/31187
Ovary	BP	GO:0051960	regulation of nervous system development	30/370	2.28483e-10	1.31007e-10	38516/32623/32119/35197/33619/30975/37528/45307/30971/38565/43604/38389/33156/31350/32771/41942/31310/31293/39958/42297/42130/42058/43197/38669/37447/36542/46194/35524/45320/32994
Ovary	BP	GO:0007560	imaginal disc morphogenesis	43/370	2.66421e-10	1.5276e-10	39583/33505/53560/34882/34592/39013/31667/42327/33619/30975/39900/31364/40045/45307/37134/48571/41181/33185/38630/36555/41942/44030/31293/39958/8673992/31802/42130/33881/34622/36118/37573/39198/38578/33281/37386/36542/44111/35524/43466/33379/37841/42687/38001
Ovary	BP	GO:0048563	post-embryonic animal organ morphogenesis	43/370	2.66421e-10	1.5276e-10	39583/33505/53560/34882/34592/39013/31667/42327/33619/30975/39900/31364/40045/45307/37134/48571/41181/33185/38630/36555/41942/44030/31293/39958/8673992/31802/42130/33881/34622/36118/37573/39198/38578/33281/37386/36542/44111/35524/43466/33379/37841/42687/38001
Ovary	BP	GO:0023057	negative regulation of signaling	42/370	3.19469e-10	1.83176e-10	34969/36329/42896/34592/41602/39013/34573/31309/44811/33619/39999/31364/41675/37528/32613/38565/37203/32930/33156/35771/32771/44030/31310/39958/43856/31391/31582/34070/34032/39270/36999/35524/33379/36040/43222/45320/42862/36538/34378/33225/33132/32920
Ovary	BP	GO:0010648	negative regulation of cell communication	42/370	3.5483e-10	2.03451e-10	34969/36329/42896/34592/41602/39013/34573/31309/44811/33619/39999/31364/41675/37528/32613/38565/37203/32930/33156/35771/32771/44030/31310/39958/43856/31391/31582/34070/34032/39270/36999/35524/33379/36040/43222/45320/42862/36538/34378/33225/33132/32920
Ovary	BP	GO:0071824	protein-DNA complex organization	43/370	6.56877e-10	3.76638e-10	43751/42065/41045/35397/33505/41602/35418/45655/44811/36238/37528/30971/40793/38565/37481/31015/36390/39103/33185/33782/36555/2768853/40170/41942/35121/36264/37798/43856/32630/37874/42130/43819/36118/34709/34708/41919/44000/37767/41483/48071/38963/39551/31187
Ovary	BP	GO:0023056	positive regulation of signaling	43/370	1.12314e-09	6.43985e-10	42186/39547/42898/43800/42137/40620/42896/41602/39866/39013/43415/31667/33619/30975/39900/44817/37134/38109/37203/32133/38389/41181/33156/35771/44548/36048/44030/36264/43856/33881/38578/39480/37386/34708/44111/36999/35524/42177/45320/42862/38103/32920/32690
Ovary	BP	GO:0009967	positive regulation of signal transduction	41/370	1.18835e-09	6.81372e-10	42186/39547/42898/42137/40620/42896/41602/39866/39013/43415/31667/33619/30975/39900/44817/37134/37203/32133/38389/41181/33156/35771/44548/36048/44030/36264/43856/33881/38578/39480/37386/34708/44111/36999/35524/42177/45320/42862/38103/32920/32690
Ovary	BP	GO:0010647	positive regulation of cell communication	43/370	1.18835e-09	6.81372e-10	42186/39547/42898/43800/42137/40620/42896/41602/39866/39013/43415/31667/33619/30975/39900/44817/37134/38109/37203/32133/38389/41181/33156/35771/44548/36048/44030/36264/43856/33881/38578/39480/37386/34708/44111/36999/35524/42177/45320/42862/38103/32920/32690
Ovary	BP	GO:0035282	segmentation	31/370	1.97505e-09	1.13245e-09	35197/53560/39013/42693/43415/44543/37345/45973/45307/41431/38565/38389/36810/33185/38067/33156/40559/31293/42297/31802/42130/41066/36118/37386/45931/41919/41666/33379/36040/37841/37417
Ovary	BP	GO:0009880	embryonic pattern specification	29/370	3.30669e-09	1.89598e-09	53560/39013/42693/43415/44543/37345/45973/45307/41431/38565/38389/36810/33185/38067/33156/40559/31310/42297/31802/41066/36118/45976/45931/41919/41666/42177/36040/43222/37417
Ovary	BP	GO:0009798	axis specification	28/370	3.68074e-09	2.11045e-09	42186/34969/53560/44543/37345/37528/45973/41431/48571/38389/36810/38067/33156/35771/40559/31293/42297/31802/41066/43819/36118/45931/41919/41666/36040/43222/37417/38001
Ovary	BP	GO:0097485	neuron projection guidance	31/370	3.85819e-09	2.2122e-09	42186/32119/36329/39866/39013/45655/36238/31364/31843/37528/44817/45307/38565/41840/37230/36810/33185/44548/35799/44839/31293/39958/31391/45976/43758/38578/37447/36542/35524/45320/32920
Ovary	BP	GO:0048469	cell maturation	27/370	3.85819e-09	2.2122e-09	42186/53560/44543/37345/31364/37528/40045/41431/43604/48571/38389/36810/33185/38067/33156/40559/42297/41066/43197/36118/38605/45931/41919/41666/36040/37417/35998
Ovary	BP	GO:0048589	developmental growth	38/370	3.86186e-09	2.2143e-09	38516/32623/32119/35197/53560/42896/39013/31309/31667/30975/31364/37528/45307/32133/41181/33185/33156/35771/32771/31310/42297/39106/42058/43197/33270/40368/43758/37447/34709/37386/36542/44111/31987/35524/33863/43222/44497/42862
Ovary	BP	GO:0045595	regulation of cell differentiation	32/370	4.47832e-09	2.56777e-09	38516/32119/35197/42898/34969/39866/33619/31364/37528/45307/30971/38565/43604/38389/33156/31350/32771/41942/31310/31293/39958/31802/42130/33881/38669/36542/35524/45320/42862/36538/33225/32994
Ovary	BP	GO:0071695	anatomical structure maturation	27/370	4.90852e-09	2.81443e-09	42186/53560/44543/37345/31364/37528/40045/41431/43604/48571/38389/36810/33185/38067/33156/40559/42297/41066/43197/36118/38605/45931/41919/41666/36040/37417/35998
Ovary	BP	GO:0040008	regulation of growth	34/370	5.55143e-09	3.18306e-09	42186/38516/32623/32119/35197/53560/42896/39013/30975/31364/37528/45307/37203/32133/33185/33156/35771/32771/31310/31293/42297/39106/42058/43197/34530/39270/37447/37386/36542/36999/35524/43222/42862/35998
Ovary	BP	GO:0021700	developmental maturation	29/370	6.40651e-09	3.67334e-09	42186/53560/44543/37345/31364/37528/40045/41431/43604/48571/38389/36810/33185/38067/33156/40559/8674055/42297/41066/43197/36118/38605/45931/41919/41666/36040/37417/35998/43841
Ovary	BP	GO:0051093	negative regulation of developmental process	27/370	9.66192e-09	5.53992e-09	42186/38516/32119/35197/34969/53560/42896/33619/30975/31364/37528/38565/43604/32133/33156/35771/41942/31293/42297/42130/42058/43197/46194/35524/43222/42862/33225
Ovary	BP	GO:0007409	axonogenesis	34/370	9.88892e-09	5.67008e-09	42186/32119/36329/39866/39013/31309/31364/39826/31843/37528/44817/45307/38565/41840/37230/36810/33185/44548/35799/44839/31293/39958/31391/45976/43758/38578/37447/37386/36542/31987/35524/45320/37841/32920
Ovary	BP	GO:0048737	imaginal disc-derived appendage development	36/370	9.96076e-09	5.71127e-09	40850/39583/33505/53560/34882/34592/39013/31667/42327/33619/39900/40045/45307/37134/48571/33185/38630/36555/41942/31293/39958/8673992/42130/33881/34622/36118/37573/39198/38578/33281/37386/36542/35524/33379/37841/38001
Ovary	BP	GO:0009994	oocyte differentiation	25/370	1.00454e-08	5.75983e-09	42186/42946/53560/42693/44543/37345/37528/41431/48571/38389/37230/36810/38067/33156/40559/36986/42297/41066/36118/39198/45931/41919/41666/36040/37417
Ovary	BP	GO:0035120	post-embryonic appendage morphogenesis	35/370	1.01569e-08	5.82373e-09	39583/33505/53560/34882/34592/39013/31667/42327/33619/39900/40045/45307/37134/48571/33185/38630/36555/41942/31293/39958/8673992/42130/33881/34622/36118/37573/39198/38578/33281/37386/36542/35524/33379/37841/38001
Ovary	BP	GO:0030707	follicle cell of egg chamber development	30/370	1.057e-08	6.0606e-09	39583/34946/44505/34413/34573/45973/45307/41840/33185/35771/36555/2768716/44030/31293/43856/8673992/31391/37386/32225/45931/31987/44000/41666/37767/33863/37841/35998/32920/33829/38001
Ovary	BP	GO:0048736	appendage development	36/370	1.12951e-08	6.47633e-09	40850/39583/33505/53560/34882/34592/39013/31667/42327/33619/39900/40045/45307/37134/48571/33185/38630/36555/41942/31293/39958/8673992/42130/33881/34622/36118/37573/39198/38578/33281/37386/36542/35524/33379/37841/38001
Ovary	BP	GO:0030029	actin filament-based process	34/370	1.17174e-08	6.7185e-09	32623/42946/34946/36329/5740668/31591/42137/41689/34882/35596/42896/42327/33619/45307/37230/36810/33156/33782/31350/32028/31293/39958/41066/34070/35696/36542/45931/46194/35524/37767/38306/37841/32920/38001
Ovary	BP	GO:0040029	epigenetic regulation of gene expression	23/370	1.41422e-08	8.1088e-09	43751/35397/45655/37528/30971/40793/38565/31015/36390/33782/35121/36264/32630/37874/43819/36118/34709/34708/41919/41483/48071/38963/39551
Ovary	BP	GO:0030036	actin cytoskeleton organization	33/370	1.49341e-08	8.56287e-09	32623/42946/34946/5740668/31591/42137/41689/34882/35596/42896/42327/33619/45307/37230/36810/33156/33782/31350/32028/31293/39958/41066/34070/35696/36542/45931/46194/35524/37767/38306/37841/32920/38001
Ovary	BP	GO:0035114	imaginal disc-derived appendage morphogenesis	35/370	1.90289e-08	1.09107e-08	39583/33505/53560/34882/34592/39013/31667/42327/33619/39900/40045/45307/37134/48571/33185/38630/36555/41942/31293/39958/8673992/42130/33881/34622/36118/37573/39198/38578/33281/37386/36542/35524/33379/37841/38001
Ovary	BP	GO:0060284	regulation of cell development	24/370	2.0446e-08	1.17232e-08	38516/32119/35197/33619/31364/37528/45307/30971/38565/43604/38389/33156/31350/41942/31310/31293/39958/31802/42130/33881/38669/36542/45320/32994
Ovary	BP	GO:0035107	appendage morphogenesis	35/370	2.11789e-08	1.21435e-08	39583/33505/53560/34882/34592/39013/31667/42327/33619/39900/40045/45307/37134/48571/33185/38630/36555/41942/31293/39958/8673992/42130/33881/34622/36118/37573/39198/38578/33281/37386/36542/35524/33379/37841/38001
Ovary	BP	GO:0061564	axon development	34/370	2.83139e-08	1.62345e-08	42186/32119/36329/39866/39013/31309/31364/39826/31843/37528/44817/45307/38565/41840/37230/36810/33185/44548/35799/44839/31293/39958/31391/45976/43758/38578/37447/37386/36542/31987/35524/45320/37841/32920
Ovary	BP	GO:0051961	negative regulation of nervous system development	17/370	2.8459e-08	1.63177e-08	38516/32119/35197/33619/30975/37528/38565/43604/33156/41942/31293/42297/42130/42058/43197/46194/35524
Ovary	BP	GO:1902531	regulation of intracellular signal transduction	35/370	3.34066e-08	1.91546e-08	42186/42137/40620/42896/34573/31309/31667/33619/39900/37134/37203/32133/33156/35771/32771/44030/36264/31391/38178/31582/34032/43758/38578/39270/44111/36999/31987/35524/33379/42862/36538/35998/34378/32920/32690
Ovary	BP	GO:0002064	epithelial cell development	31/370	3.4156e-08	1.95842e-08	39583/34946/44505/42896/34413/34573/45973/45307/41840/33185/35771/36555/2768716/44030/31293/43856/8673992/31391/37386/32225/45931/31987/44000/41666/37767/33863/37841/35998/32920/33829/38001
Ovary	BP	GO:0097305	response to alcohol	20/370	4.01197e-08	2.30037e-08	45826/44505/42898/36329/31309/44811/39999/31364/40045/30971/32613/37203/36390/33156/38630/37335/33281/34708/44111/31773
Ovary	BP	GO:0007476	imaginal disc-derived wing morphogenesis	31/370	5.37076e-08	3.07947e-08	39583/33505/53560/34882/34592/39013/31667/42327/33619/45307/37134/48571/33185/36555/41942/31293/39958/8673992/42130/33881/34622/36118/37573/39198/33281/37386/36542/35524/33379/37841/38001
Ovary	BP	GO:0051241	negative regulation of multicellular organismal process	23/370	7.58522e-08	4.34919e-08	38516/32119/35197/53560/42896/43415/33619/30975/37528/38565/43604/32133/33156/41942/31293/42297/42130/42058/43197/46194/35524/43222/42862
Ovary	BP	GO:0046530	photoreceptor cell differentiation	27/370	8.04123e-08	4.61065e-08	42186/44505/42898/36329/42896/39866/43415/33619/32604/45307/36810/38067/33156/44548/44030/31293/43856/31802/42130/33881/31391/43758/38027/33281/35524/33379/37841
Ovary	BP	GO:0048813	dendrite morphogenesis	22/370	8.04123e-08	4.61065e-08	44505/41689/39013/42693/45655/36238/37528/40045/30971/40607/38565/36810/44548/31350/39958/42297/39106/43819/45976/36542/36040/36538
Ovary	BP	GO:0007411	axon guidance	28/370	8.77563e-08	5.03175e-08	42186/32119/36329/39866/39013/31364/31843/37528/44817/45307/41840/37230/36810/33185/44548/35799/44839/31293/39958/31391/45976/43758/38578/37447/36542/35524/45320/32920
Ovary	BP	GO:0050767	regulation of neurogenesis	20/370	9.33711e-08	5.35368e-08	38516/32119/35197/33619/37528/45307/30971/38565/43604/38389/33156/31350/41942/31310/31293/42130/38669/36542/45320/32994
Ovary	BP	GO:0007472	wing disc morphogenesis	31/370	1.33614e-07	7.6611e-08	39583/33505/53560/34882/34592/39013/31667/42327/33619/45307/37134/48571/33185/36555/41942/31293/39958/8673992/42130/33881/34622/36118/37573/39198/33281/37386/36542/35524/33379/37841/38001
Ovary	BP	GO:0030855	epithelial cell differentiation	33/370	1.4317e-07	8.20904e-08	39583/34946/44505/34882/42896/34413/34573/45973/45307/41840/33185/35771/36555/2768716/44030/31293/43856/8673992/31391/37386/32225/45931/31987/44000/41666/37767/33863/42862/37841/35998/32920/33829/38001
Ovary	BP	GO:0009953	dorsal/ventral pattern formation	21/370	1.4317e-07	8.20904e-08	42186/34969/40046/40844/41137/53560/42896/39013/44543/37528/41431/36810/35771/31293/42130/31391/33281/41919/41666/33379/43222
Ovary	BP	GO:0007350	blastoderm segmentation	25/370	1.63011e-07	9.34665e-08	53560/39013/42693/43415/44543/37345/45973/45307/41431/38565/38389/36810/33185/38067/33156/40559/42297/31802/41066/36118/45931/41919/41666/36040/37417
Ovary	BP	GO:0001700	embryonic development via the syncytial blastoderm	23/370	1.71099e-07	9.81042e-08	40620/42896/37618/39866/31667/33619/37345/33156/44030/32028/31293/31802/33881/31391/39270/37386/36542/44111/36999/35524/33225/32920/38001
Ovary	BP	GO:0000278	mitotic cell cycle	40/370	1.71099e-07	9.81042e-08	42186/38516/42946/45826/34946/42065/40620/34592/37618/42693/42550/37528/32946/45969/48535/33156/33782/53567/5740853/35288/41942/36264/44839/31293/43856/31582/38669/31535/35696/32225/41919/43466/40589/36040/33526/37841/36538/38001/32994/47874
Ovary	BP	GO:0002009	morphogenesis of an epithelium	32/370	1.85444e-07	1.06329e-07	38516/40620/42896/39866/31667/33619/38976/45307/43604/42063/33156/33782/35771/44548/44030/32028/31293/43856/8673992/33881/31391/33281/37386/36542/44111/41666/35524/44497/37841/32920/40679/38001
Ovary	BP	GO:0048592	eye morphogenesis	33/370	1.98026e-07	1.13544e-07	42186/44505/36329/53560/40620/42896/39866/43415/33619/31364/32604/45307/48535/36810/38067/33156/33782/44548/3885647/31293/43856/31802/33881/31391/43758/38027/33281/37386/35524/35528/33379/37841/32920
Ovary	BP	GO:0090596	sensory organ morphogenesis	33/370	1.98026e-07	1.13544e-07	42186/44505/36329/53560/40620/42896/39866/43415/33619/31364/32604/45307/48535/36810/38067/33156/33782/44548/3885647/31293/43856/31802/33881/31391/43758/38027/33281/37386/35524/35528/33379/37841/32920
Ovary	BP	GO:0007309	oocyte axis specification	20/370	2.19757e-07	1.26004e-07	42186/53560/44543/37345/37528/41431/48571/38389/36810/38067/33156/40559/42297/41066/36118/45931/41919/41666/36040/37417
Ovary	BP	GO:0048729	tissue morphogenesis	33/370	2.70682e-07	1.55203e-07	38516/40620/42896/39866/31667/33619/38976/45307/43604/42063/33156/33782/35771/44548/36555/44030/32028/31293/43856/8673992/33881/31391/33281/37386/36542/44111/41666/35524/44497/37841/32920/40679/38001
Ovary	BP	GO:0045165	cell fate commitment	31/370	2.94372e-07	1.68786e-07	42186/44505/35197/36793/41602/34413/39866/42693/33619/44543/41675/37528/32604/45307/37230/33156/44548/36555/44839/31293/43856/31802/37874/42130/33881/33281/36542/34708/41919/35524/36538
Ovary	BP	GO:0042127	regulation of cell population proliferation	33/370	3.01041e-07	1.7261e-07	42186/38516/32623/32119/35197/41689/42896/43415/45655/42550/37528/45307/30971/37134/38565/38389/33156/33782/44548/35799/31350/41942/45467/31293/39958/42130/36542/43466/43222/45320/42862/37841/32994
Ovary	BP	GO:0016358	dendrite development	22/370	3.30905e-07	1.89733e-07	44505/41689/39013/42693/45655/36238/37528/40045/30971/40607/38565/36810/44548/31350/39958/42297/39106/43819/45976/36542/36040/36538
Ovary	BP	GO:0007308	oocyte construction	20/370	3.30905e-07	1.89733e-07	42186/53560/44543/37345/37528/41431/48571/38389/36810/38067/33156/40559/42297/41066/36118/45931/41919/41666/36040/37417
Ovary	BP	GO:0048732	gland development	23/370	3.31885e-07	1.90295e-07	45826/44505/42898/36329/41137/42896/42550/45307/43604/33156/38630/44548/31293/37874/34338/45976/37386/35524/35528/31773/42862/33225/38001
Ovary	BP	GO:0051253	negative regulation of RNA metabolic process	31/370	3.91908e-07	2.24711e-07	43751/44505/36087/40046/35397/53560/34592/41602/44811/42550/39999/37528/30971/38565/36390/33185/38327/40170/36264/42297/31802/43819/45976/34530/34709/34708/32225/41666/48071/33225/38103
Ovary	BP	GO:0051726	regulation of cell cycle	29/370	4.07446e-07	2.3362e-07	42186/38516/36513/34592/37618/39013/42550/37528/40793/32946/45969/33782/5740853/35288/32771/41942/36264/31293/43856/38669/31535/35696/32225/43466/41615/42862/36538/31187/47874
Ovary	BP	GO:0010721	negative regulation of cell development	12/370	4.11604e-07	2.36004e-07	38516/32119/35197/33619/31364/37528/38565/43604/33156/41942/31293/42130
Ovary	BP	GO:0045934	negative regulation of nucleobase-containing compound metabolic process	32/370	4.38454e-07	2.51399e-07	43751/44505/36087/40046/35397/53560/34592/41602/44811/42550/39999/37528/30971/38565/36390/33185/38327/40170/36264/42297/31802/43819/45976/34530/34709/34708/32225/41666/48071/41615/33225/38103
Ovary	BP	GO:0009792	embryo development ending in birth or egg hatching	23/370	5.05959e-07	2.90105e-07	40620/42896/37618/39866/31667/33619/37345/33156/44030/32028/31293/31802/33881/31391/39270/37386/36542/44111/36999/35524/33225/32920/38001
Ovary	BP	GO:0007351	tripartite regional subdivision	19/370	5.11878e-07	2.93499e-07	53560/44543/37345/45973/41431/38389/36810/38067/33156/40559/42297/31802/41066/36118/45931/41919/41666/36040/37417
Ovary	BP	GO:0008595	anterior/posterior axis specification, embryo	19/370	5.11878e-07	2.93499e-07	53560/44543/37345/45973/41431/38389/36810/38067/33156/40559/42297/31802/41066/36118/45931/41919/41666/36040/37417
Ovary	BP	GO:0009952	anterior/posterior pattern specification	24/370	5.65419e-07	3.24198e-07	53560/39013/44543/37345/45973/41431/38389/36810/38067/33156/40559/31293/42297/31802/41066/43819/36118/45976/45931/41919/41666/36040/37417/38001
Ovary	BP	GO:0001654	eye development	36/370	6.50483e-07	3.72972e-07	42186/32123/44505/36329/53560/40620/42896/39866/39013/43415/33619/31364/32604/45307/48535/36810/38067/33156/33782/44548/3885647/31293/43856/31802/33881/31391/43758/38027/33281/37386/35524/35528/33379/37841/33225/32920
Ovary	BP	GO:0048880	sensory system development	36/370	6.50483e-07	3.72972e-07	42186/32123/44505/36329/53560/40620/42896/39866/39013/43415/33619/31364/32604/45307/48535/36810/38067/33156/33782/44548/3885647/31293/43856/31802/33881/31391/43758/38027/33281/37386/35524/35528/33379/37841/33225/32920
Ovary	BP	GO:0150063	visual system development	36/370	6.50483e-07	3.72972e-07	42186/32123/44505/36329/53560/40620/42896/39866/39013/43415/33619/31364/32604/45307/48535/36810/38067/33156/33782/44548/3885647/31293/43856/31802/33881/31391/43758/38027/33281/37386/35524/35528/33379/37841/33225/32920
Ovary	BP	GO:0000578	embryonic axis specification	19/370	6.89268e-07	3.9521e-07	53560/44543/37345/45973/41431/38389/36810/38067/33156/40559/42297/31802/41066/36118/45931/41919/41666/36040/37417
Ovary	BP	GO:0035075	response to ecdysone	12/370	7.31268e-07	4.19292e-07	45826/44505/42898/44811/39999/40045/30971/36390/33156/38630/37335/31773
Ovary	BP	GO:0036314	response to sterol	12/370	7.31268e-07	4.19292e-07	45826/44505/42898/44811/39999/40045/30971/36390/33156/38630/37335/31773
Ovary	BP	GO:0009948	anterior/posterior axis specification	20/370	8.3962e-07	4.81419e-07	53560/44543/37345/45973/41431/38389/36810/38067/33156/40559/42297/31802/41066/43819/36118/45931/41919/41666/36040/37417
Ovary	BP	GO:0045892	negative regulation of DNA-templated transcription	29/370	1.01008e-06	5.79158e-07	43751/44505/36087/40046/35397/53560/34592/41602/44811/42550/39999/30971/38565/36390/33185/38327/40170/36264/42297/31802/43819/45976/34530/34709/34708/32225/48071/33225/38103
Ovary	BP	GO:1902679	negative regulation of RNA biosynthetic process	29/370	1.01008e-06	5.79158e-07	43751/44505/36087/40046/35397/53560/34592/41602/44811/42550/39999/30971/38565/36390/33185/38327/40170/36264/42297/31802/43819/45976/34530/34709/34708/32225/48071/33225/38103
Ovary	BP	GO:0007314	oocyte anterior/posterior axis specification	16/370	1.42562e-06	8.17417e-07	44543/37345/41431/38389/36810/38067/33156/40559/42297/41066/36118/45931/41919/41666/36040/37417
Ovary	BP	GO:0050768	negative regulation of neurogenesis	11/370	1.43486e-06	8.22715e-07	38516/32119/35197/33619/37528/38565/43604/33156/41942/31293/42130
Ovary	BP	GO:0048638	regulation of developmental growth	25/370	1.47066e-06	8.43243e-07	38516/32623/32119/35197/53560/42896/39013/30975/31364/37528/45307/32133/33185/33156/35771/32771/31310/42297/42058/43197/37447/36542/35524/43222/42862
Ovary	BP	GO:0048599	oocyte development	20/370	1.48134e-06	8.49367e-07	42186/53560/44543/37345/37528/41431/48571/38389/36810/38067/33156/40559/42297/41066/36118/45931/41919/41666/36040/37417
Ovary	BP	GO:0008356	asymmetric cell division	16/370	1.56684e-06	8.98388e-07	42946/35197/36793/39013/44543/41675/45307/37230/33156/36555/36264/44839/31293/35696/37386/41483
Ovary	BP	GO:1901654	response to ketone	12/370	1.58285e-06	9.07569e-07	45826/44505/42898/44811/39999/40045/30971/36390/33156/38630/37335/31773
Ovary	BP	GO:0032879	regulation of localization	35/370	1.60618e-06	9.20948e-07	35197/36329/40620/42896/39013/42327/44543/39900/37345/32604/38109/36810/33185/38067/33156/33782/35799/32437/8674055/2768716/32771/36264/39958/31391/38669/33281/35359/36999/41919/31987/33379/36040/37841/33132/31187
Ovary	BP	GO:0048598	embryonic morphogenesis	25/370	1.91408e-06	1.09749e-06	40620/42896/39866/31667/33619/42063/33156/36555/44030/32028/31293/33881/31391/33281/39270/37386/36542/44111/36999/35524/43466/33225/32920/38001/32994
Ovary	BP	GO:0001745	compound eye morphogenesis	30/370	1.92858e-06	1.1058e-06	42186/44505/36329/40620/42896/39866/43415/33619/32604/45307/48535/38067/33156/33782/44548/3885647/31293/43856/31802/33881/31391/43758/38027/33281/37386/35524/35528/33379/37841/32920
Ovary	BP	GO:0007391	dorsal closure	16/370	1.92999e-06	1.10661e-06	40620/42896/39866/31667/33619/33156/44030/32028/31293/33881/31391/36542/44111/35524/32920/38001
Ovary	BP	GO:0008358	maternal determination of anterior/posterior axis, embryo	16/370	1.92999e-06	1.10661e-06	44543/37345/41431/38389/36810/38067/33156/40559/42297/41066/36118/45931/41919/41666/36040/37417
Ovary	BP	GO:0001754	eye photoreceptor cell differentiation	23/370	1.96869e-06	1.1288e-06	42186/44505/36329/42896/39866/43415/33619/32604/45307/36810/38067/33156/44548/31293/43856/31802/33881/43758/38027/33281/35524/33379/37841
Ovary	BP	GO:0051246	regulation of protein metabolic process	37/370	2.04503e-06	1.17257e-06	39547/38516/34946/35552/35197/37082/42896/40596/37618/326255/37528/30971/41431/48571/33156/53567/35288/39958/42297/41066/42058/34070/39198/40687/43449/39034/41919/41666/37767/36040/44497/31363/31728/34378/38963/33132/3771960
Ovary	BP	GO:2000241	regulation of reproductive process	17/370	2.10824e-06	1.20882e-06	43415/42550/44543/37345/45969/36810/33185/38067/44030/31391/31535/37386/41919/31987/43466/36040/38001
Ovary	BP	GO:0060033	anatomical structure regression	12/370	2.17493e-06	1.24705e-06	45826/44505/42898/36329/43604/33156/38630/35528/36040/31773/42862/35998
Ovary	BP	GO:0048640	negative regulation of developmental growth	15/370	2.26633e-06	1.29946e-06	38516/32119/53560/42896/30975/37528/32133/33156/35771/42297/42058/43197/35524/43222/42862
Ovary	BP	GO:0007315	pole plasm assembly	14/370	2.58261e-06	1.48081e-06	44543/37345/41431/38389/36810/38067/40559/41066/36118/45931/41919/41666/36040/37417
Ovary	BP	GO:0016331	morphogenesis of embryonic epithelium	17/370	2.58261e-06	1.48081e-06	40620/42896/39866/31667/33619/42063/33156/44030/32028/31293/33881/31391/36542/44111/35524/32920/38001
Ovary	BP	GO:0048749	compound eye development	33/370	3.47893e-06	1.99474e-06	42186/32123/44505/36329/40620/42896/39866/39013/43415/33619/32604/45307/48535/38067/33156/33782/44548/3885647/31293/43856/31802/33881/31391/43758/38027/33281/37386/35524/35528/33379/37841/33225/32920
Ovary	BP	GO:0006403	RNA localization	21/370	3.58803e-06	2.05729e-06	41137/41634/42693/44543/37345/37528/41431/38389/36810/38067/33156/40559/36264/32630/41066/39034/45931/41919/41666/36040/37417
Ovary	BP	GO:0007293	germarium-derived egg chamber formation	15/370	3.77042e-06	2.16187e-06	42186/42946/42693/44543/37528/37230/36986/31293/8673992/34338/39198/37386/36999/41919/41666
Ovary	BP	GO:0045814	negative regulation of gene expression, epigenetic	17/370	3.96947e-06	2.276e-06	43751/35397/37528/30971/40793/38565/31015/36390/33782/43819/36118/34709/34708/41919/41483/48071/39551
Ovary	BP	GO:0001751	compound eye photoreceptor cell differentiation	22/370	4.12773e-06	2.36675e-06	42186/44505/36329/42896/39866/43415/33619/32604/45307/38067/33156/44548/31293/43856/31802/33881/43758/38027/33281/35524/33379/37841
Ovary	BP	GO:0030706	germarium-derived oocyte differentiation	9/370	4.12773e-06	2.36675e-06	42186/42946/42693/44543/37528/37230/36986/39198/41919
Ovary	BP	GO:0045926	negative regulation of growth	16/370	4.12773e-06	2.36675e-06	38516/32119/53560/42896/30975/37528/32133/33156/35771/42297/42058/43197/39270/35524/43222/42862
Ovary	BP	GO:0007548	sex differentiation	15/370	4.12773e-06	2.36675e-06	44505/43415/31364/38976/48535/41181/33782/44548/31293/33881/37386/44111/37841/31939/31938
Ovary	BP	GO:0010623	programmed cell death involved in cell development	15/370	4.67265e-06	2.67919e-06	45826/42898/36329/42550/43604/33156/38630/35288/44548/31293/33281/35528/36040/31773/35998
Ovary	BP	GO:0033993	response to lipid	12/370	4.9823e-06	2.85674e-06	45826/44505/42898/44811/39999/40045/30971/36390/33156/38630/37335/31773
Ovary	BP	GO:0051656	establishment of organelle localization	20/370	5.02331e-06	2.88025e-06	42946/37239/34882/40620/37618/37528/38389/36810/38067/33156/33782/32437/31350/44030/36264/44839/32028/45931/40589/43841
Ovary	BP	GO:1901700	response to oxygen-containing compound	31/370	5.45362e-06	3.12698e-06	35761/31957/45826/44505/42898/36329/31309/44811/39999/31364/37528/44817/40045/30971/33386/32613/37203/38389/36390/53578/33156/38630/31310/37335/33281/34708/44111/43222/31773/42862/33225
Ovary	BP	GO:0097435	supramolecular fiber organization	26/370	6.01374e-06	3.44814e-06	32623/42946/41689/34882/35596/33619/45307/32946/37230/41392/36810/33782/32028/31293/39958/34070/36542/45931/46194/35524/37767/33863/38306/40589/37841/38001
Ovary	BP	GO:0140694	non-membrane-bounded organelle assembly	23/370	6.01374e-06	3.44814e-06	42065/36329/39834/39957/37528/32946/37230/33782/53567/32437/36264/44839/39958/41066/42058/38208/3355124/43039/31897/31106/43466/36538/38001
Ovary	BP	GO:0007028	cytoplasm organization	14/370	6.34099e-06	3.63578e-06	44543/37345/41431/38389/36810/38067/40559/41066/36118/45931/41919/41666/36040/37417
Ovary	BP	GO:0051301	cell division	25/370	7.10993e-06	4.07667e-06	42946/35197/36793/37618/39013/42693/44543/41675/45307/37230/41181/33156/33782/36555/36264/44839/31293/35696/37386/45931/41483/37841/36538/38001/47874
Ovary	BP	GO:0007163	establishment or maintenance of cell polarity	21/370	7.44294e-06	4.26761e-06	42186/42946/40620/42896/42327/45307/48571/36810/33156/35771/44548/44839/31293/43856/41066/31391/33281/37386/41666/45320/37841
Ovary	BP	GO:0048190	wing disc dorsal/ventral pattern formation	11/370	7.44294e-06	4.26761e-06	42186/40046/40844/41137/53560/42896/39013/31293/42130/31391/33379
Ovary	BP	GO:0019094	pole plasm mRNA localization	12/370	7.81576e-06	4.48138e-06	44543/37345/41431/38389/36810/38067/40559/41066/45931/41919/41666/36040
Ovary	BP	GO:0007435	salivary gland morphogenesis	14/370	7.96486e-06	4.56687e-06	45826/44505/42898/36329/42896/45307/43604/33156/38630/37386/35524/35528/31773/38001
Ovary	BP	GO:0022612	gland morphogenesis	14/370	7.96486e-06	4.56687e-06	45826/44505/42898/36329/42896/45307/43604/33156/38630/37386/35524/35528/31773/38001
Ovary	BP	GO:0035070	salivary gland histolysis	9/370	8.49392e-06	4.87022e-06	45826/44505/42898/36329/43604/33156/38630/35528/31773
Ovary	BP	GO:0007316	pole plasm RNA localization	12/370	8.96395e-06	5.13972e-06	44543/37345/41431/38389/36810/38067/40559/41066/45931/41919/41666/36040
Ovary	BP	GO:0034248	regulation of amide metabolic process	23/370	9.38001e-06	5.37828e-06	34946/35552/35197/37082/326255/37528/41431/48571/53567/44548/42297/41066/42058/39198/40687/39034/41919/44000/41666/31363/38963/33225/3771960
Ovary	BP	GO:1903047	mitotic cell cycle process	28/370	9.38001e-06	5.37828e-06	42186/38516/42946/45826/40620/37618/42550/45969/33156/33782/5740853/35288/41942/36264/44839/31293/43856/31582/31535/35696/41919/43466/40589/36040/37841/36538/38001/47874
Ovary	BP	GO:0006417	regulation of translation	20/370	9.89215e-06	5.67193e-06	34946/35552/35197/37082/326255/37528/41431/48571/53567/42297/41066/42058/39198/40687/39034/41919/41666/31363/38963/3771960
Ovary	BP	GO:0051640	organelle localization	23/370	9.91999e-06	5.68789e-06	42946/37239/34882/36793/40620/37618/37528/38389/36810/38067/33156/33782/53567/32437/31350/44030/36264/44839/32028/43758/45931/40589/43841
Ovary	BP	GO:0045893	positive regulation of DNA-templated transcription	33/370	1.00514e-05	5.76326e-06	44505/35445/41602/34413/33906/44811/42550/39999/40045/36390/39103/35288/44548/36555/40403/3885647/32771/41942/36264/31310/31293/43856/32630/31802/42130/45588/39198/45976/44000/42177/43222/33225/32994
Ovary	BP	GO:1902680	positive regulation of RNA biosynthetic process	33/370	1.00514e-05	5.76326e-06	44505/35445/41602/34413/33906/44811/42550/39999/40045/36390/39103/35288/44548/36555/40403/3885647/32771/41942/36264/31310/31293/43856/32630/31802/42130/45588/39198/45976/44000/42177/43222/33225/32994
Ovary	BP	GO:0048663	neuron fate commitment	15/370	1.08121e-05	6.1994e-06	42186/44505/34413/39866/32604/45307/33156/44548/36555/31293/43856/31802/33881/33281/35524
Ovary	BP	GO:0031507	heterochromatin formation	16/370	1.09532e-05	6.28031e-06	43751/35397/37528/30971/40793/38565/31015/36390/33782/43819/36118/34709/34708/41919/41483/48071
Ovary	BP	GO:0035330	regulation of hippo signaling	13/370	1.18472e-05	6.79291e-06	42186/42896/34573/33619/37203/32133/33156/35771/32771/44030/36999/33379/42862
Ovary	BP	GO:0008298	intracellular mRNA localization	14/370	1.23669e-05	7.09087e-06	44543/37345/41431/38389/36810/38067/33156/40559/41066/45931/41919/41666/36040/37417
Ovary	BP	GO:0033043	regulation of organelle organization	28/370	1.25678e-05	7.20606e-06	42186/38516/42065/41689/33619/45307/33172/45969/41392/33782/53567/5740853/3885647/36264/39958/43856/34070/31535/36542/45931/37767/33863/38306/40589/36538/32920/31187/47874
Ovary	BP	GO:0001709	cell fate determination	16/370	1.32334e-05	7.58772e-06	42186/35197/41602/34413/42693/44543/37528/45307/37230/33156/36555/31293/33281/36542/41919/36538
Ovary	BP	GO:0007450	dorsal/ventral pattern formation, imaginal disc	11/370	1.36661e-05	7.83581e-06	42186/40046/40844/41137/53560/42896/39013/31293/42130/31391/33379
Ovary	BP	GO:0008285	negative regulation of cell population proliferation	14/370	1.36661e-05	7.83581e-06	42186/38516/32119/35197/43415/45655/37528/38565/38389/33156/33782/41942/42130/42862
Ovary	BP	GO:0007169	transmembrane receptor protein tyrosine kinase signaling pathway	22/370	1.44357e-05	8.2771e-06	53560/39866/39013/31667/33619/31364/37528/45973/37134/33386/37203/38389/31310/33881/44111/35524/43222/45320/42862/36538/33225/32920
Ovary	BP	GO:0017148	negative regulation of translation	15/370	1.44357e-05	8.2771e-06	34946/35552/35197/326255/37528/48571/53567/42297/42058/39198/40687/39034/41919/41666/38963
Ovary	BP	GO:0051240	positive regulation of multicellular organismal process	21/370	1.53239e-05	8.78638e-06	32623/38174/37528/45307/30971/38389/33185/31350/2768685/32771/31310/31293/39958/31802/31391/37447/36542/34708/45320/33132/32994
Ovary	BP	GO:0044087	regulation of cellular component biogenesis	26/370	1.57357e-05	9.02248e-06	32623/35197/42065/41689/30975/31364/37528/45307/41392/33185/33782/32771/36264/31293/39958/42297/42058/43197/34070/37447/36542/46194/35524/37767/38306/37841
Ovary	BP	GO:0007167	enzyme-linked receptor protein signaling pathway	26/370	1.66269e-05	9.5335e-06	53560/39866/39013/31667/33619/31364/37528/44817/45973/37134/33386/37203/38389/32930/36048/31310/33881/44111/36999/35524/43222/45320/42862/36538/33225/32920
Ovary	BP	GO:0045596	negative regulation of cell differentiation	14/370	1.68608e-05	9.66759e-06	38516/32119/35197/34969/33619/31364/37528/38565/43604/33156/41942/31293/42130/33225
Ovary	BP	GO:0070828	heterochromatin organization	16/370	1.71099e-05	9.81043e-06	43751/35397/37528/30971/40793/38565/31015/36390/33782/43819/36118/34709/34708/41919/41483/48071
Ovary	BP	GO:0035332	positive regulation of hippo signaling	9/370	1.95546e-05	1.12122e-05	42186/42896/33619/37203/32133/33156/35771/44030/42862
Ovary	BP	GO:0007424	open tracheal system development	23/370	2.03587e-05	1.16732e-05	38516/42896/39013/33619/31364/38976/45307/43604/38067/33782/31293/31391/31155/38578/37447/37386/36542/35524/31773/42862/32920/40679/38001
Ovary	BP	GO:0034329	cell junction assembly	22/370	2.10625e-05	1.20768e-05	32623/35197/42896/30975/31364/37528/33185/33156/32771/39958/43856/42297/42058/33881/43197/43758/37447/37386/46194/35524/33863/43222
Ovary	BP	GO:0035329	hippo signaling	13/370	2.41396e-05	1.38411e-05	42186/42896/34573/33619/37203/32133/33156/35771/32771/44030/36999/33379/42862
Ovary	BP	GO:0060341	regulation of cellular localization	18/370	2.56453e-05	1.47044e-05	40620/42896/39013/44543/37345/36810/38067/33156/33782/36264/31391/38669/33281/41919/33379/36040/37841/31187
Ovary	BP	GO:0000226	microtubule cytoskeleton organization	29/370	2.99264e-05	1.71591e-05	42186/42946/34946/36329/40620/37528/32946/45969/48571/38389/37230/41392/36810/38067/33156/33782/53567/36264/44839/41066/36542/45931/41666/33863/43466/40589/36040/37841/36538
Ovary	BP	GO:0008219	cell death	29/370	2.99264e-05	1.71591e-05	39547/45826/42898/36329/33906/42693/35955/42550/41209/37528/40045/43604/37203/33156/38630/35288/44548/44030/31310/31293/42297/38983/33281/39270/34708/35528/36040/31773/35998
Ovary	BP	GO:0060811	intracellular mRNA localization involved in anterior/posterior axis specification	12/370	3.36965e-05	1.93208e-05	44543/37345/41431/38389/36810/38067/40559/41066/45931/41919/41666/36040
Ovary	BP	GO:0022603	regulation of anatomical structure morphogenesis	19/370	3.42801e-05	1.96554e-05	42186/32119/42898/40620/31667/33619/37528/45307/30971/33172/38565/31350/44030/39958/33881/36542/44111/38001/32994
Ovary	BP	GO:1902692	regulation of neuroblast proliferation	10/370	3.4347e-05	1.96938e-05	35197/37528/38565/38389/33156/41942/31293/42130/45320/32994
Ovary	BP	GO:0034249	negative regulation of amide metabolic process	15/370	3.46298e-05	1.98559e-05	34946/35552/35197/326255/37528/48571/53567/42297/42058/39198/40687/39034/41919/41666/38963
Ovary	BP	GO:0042461	photoreceptor cell development	15/370	3.46298e-05	1.98559e-05	36329/42896/39866/43415/38067/44548/44030/31293/31802/33881/31391/43758/38027/33379/37841
Ovary	BP	GO:0060541	respiratory system development	23/370	3.46298e-05	1.98559e-05	38516/42896/39013/33619/31364/38976/45307/43604/38067/33782/31293/31391/31155/38578/37447/37386/36542/35524/31773/42862/32920/40679/38001
Ovary	BP	GO:0034330	cell junction organization	29/370	4.12569e-05	2.36558e-05	32623/35197/42896/42327/30975/31364/37528/47220/37230/33185/33156/32771/39958/43856/42297/8673992/42058/33881/43197/43758/37447/37386/46194/35524/33863/43222/42862/43841/32920
Ovary	BP	GO:0007431	salivary gland development	15/370	4.16176e-05	2.38625e-05	45826/44505/42898/36329/42896/45307/43604/33156/38630/45976/37386/35524/35528/31773/38001
Ovary	BP	GO:0035272	exocrine system development	15/370	4.16176e-05	2.38625e-05	45826/44505/42898/36329/42896/45307/43604/33156/38630/45976/37386/35524/35528/31773/38001
Ovary	BP	GO:0012501	programmed cell death	28/370	4.25305e-05	2.4386e-05	39547/45826/42898/36329/33906/42693/35955/42550/41209/37528/43604/37203/33156/38630/35288/44548/44030/31310/31293/42297/38983/33281/39270/34708/35528/36040/31773/35998
Ovary	BP	GO:0007277	pole cell development	8/370	4.62192e-05	2.6501e-05	42693/37528/40559/41066/35696/40589/36040/37417
Ovary	BP	GO:0007015	actin filament organization	18/370	4.62251e-05	2.65044e-05	32623/41689/34882/35596/33619/45307/37230/36810/33782/32028/31293/34070/45931/46194/35524/37767/38306/37841
Ovary	BP	GO:0060810	intracellular mRNA localization involved in pattern specification process	12/370	4.71954e-05	2.70608e-05	44543/37345/41431/38389/36810/38067/40559/41066/45931/41919/41666/36040
Ovary	BP	GO:0048608	reproductive structure development	12/370	5.32372e-05	3.0525e-05	44505/31364/38976/48535/41181/33782/44548/31293/33881/37386/44111/37841
Ovary	BP	GO:0061458	reproductive system development	12/370	5.32372e-05	3.0525e-05	44505/31364/38976/48535/41181/33782/44548/31293/33881/37386/44111/37841
Ovary	BP	GO:0007405	neuroblast proliferation	13/370	5.78069e-05	3.31452e-05	35197/36793/41675/37528/38565/38389/33156/41942/44839/31293/42130/45320/32994
Ovary	BP	GO:0035222	wing disc pattern formation	12/370	5.99368e-05	3.43664e-05	42186/40046/40844/41137/53560/42896/39013/45655/31293/42130/31391/33379
Ovary	BP	GO:0016477	cell migration	26/370	6.01761e-05	3.45036e-05	42186/39583/34946/39013/34573/38976/45307/53578/33185/2768716/44030/31293/43856/42297/33881/31391/43758/37447/37386/31987/41666/35524/33863/37841/32920/38001
Ovary	BP	GO:0007416	synapse assembly	18/370	6.12397e-05	3.51134e-05	32623/35197/30975/31364/37528/33185/32771/39958/43856/42297/42058/43197/43758/37447/46194/35524/33863/43222
Ovary	BP	GO:0051962	positive regulation of nervous system development	14/370	6.21523e-05	3.56367e-05	32623/37528/45307/30971/38389/31350/32771/31310/31293/39958/37447/36542/45320/32994
Ovary	BP	GO:0009628	response to abiotic stimulus	32/370	6.21523e-05	3.56367e-05	42186/38516/44505/36329/34514/31309/41646/42550/37528/32613/38565/48535/39557/39075/39076/38389/41158/37912/35288/36986/32771/36264/44839/43856/41066/34338/38605/44111/41483/48071/42862/38001
Ovary	BP	GO:0022613	ribonucleoprotein complex biogenesis	26/370	6.21523e-05	3.56367e-05	33805/36087/39834/36365/42693/32566/41209/41840/38389/44391/36304/37335/38983/38208/3355144/3355124/34352/31588/39480/34149/37580/43039/34420/31897/31106/31054
Ovary	BP	GO:0007297	follicle cell of egg chamber migration	16/370	7.30262e-05	4.18716e-05	39583/34946/34573/45307/33185/2768716/44030/31293/31391/37386/31987/41666/33863/37841/32920/38001
Ovary	BP	GO:0010631	epithelial cell migration	18/370	7.5308e-05	4.31799e-05	39583/34946/39013/34573/45307/33185/2768716/44030/31293/31391/37447/37386/31987/41666/33863/37841/32920/38001
Ovary	BP	GO:0090132	epithelium migration	18/370	8.08887e-05	4.63797e-05	39583/34946/39013/34573/45307/33185/2768716/44030/31293/31391/37447/37386/31987/41666/33863/37841/32920/38001
Ovary	BP	GO:0009950	dorsal/ventral axis specification	11/370	9.43676e-05	5.41082e-05	34969/53560/44543/37528/41431/36810/35771/31293/41919/41666/43222
Ovary	BP	GO:0044770	cell cycle phase transition	16/370	0.000101069	5.79509e-05	42186/38516/37618/42550/40793/5740853/35288/41942/36264/31293/43856/31582/31535/43466/41615/47874
Ovary	BP	GO:0042051	compound eye photoreceptor development	13/370	0.000106105	6.08383e-05	36329/42896/39866/43415/38067/44548/31293/31802/33881/43758/38027/33379/37841
Ovary	BP	GO:0051248	negative regulation of protein metabolic process	19/370	0.000120556	6.91242e-05	34946/35552/35197/42896/326255/37528/48571/33156/53567/42297/42058/34070/39198/40687/39034/41919/41666/37767/38963
Ovary	BP	GO:0010564	regulation of cell cycle process	19/370	0.000127833	7.32965e-05	42186/38516/42550/40793/45969/33782/5740853/35288/41942/36264/31293/43856/31535/35696/43466/41615/36538/31187/47874
Ovary	BP	GO:0010628	positive regulation of gene expression	19/370	0.000127833	7.32965e-05	36243/43415/45655/42550/37528/40793/48535/53567/44548/31310/31293/31802/43819/44000/43222/31363/33225/3771960/32994
Ovary	BP	GO:0035071	salivary gland cell autophagic cell death	7/370	0.000136616	7.83327e-05	45826/42898/36329/43604/33156/38630/31773
Ovary	BP	GO:0008586	imaginal disc-derived wing vein morphogenesis	9/370	0.000138874	7.96269e-05	34882/39013/42327/48571/41942/39958/42130/37573/33379
Ovary	BP	GO:0090130	tissue migration	18/370	0.000139783	8.01485e-05	39583/34946/39013/34573/45307/33185/2768716/44030/31293/31391/37447/37386/31987/41666/33863/37841/32920/38001
Ovary	BP	GO:0042462	eye photoreceptor cell development	13/370	0.000140528	8.05753e-05	36329/42896/39866/43415/38067/44548/31293/31802/33881/43758/38027/33379/37841
Ovary	BP	GO:0045451	pole plasm oskar mRNA localization	10/370	0.000143639	8.23595e-05	44543/37345/41431/36810/38067/40559/45931/41919/41666/36040
Ovary	BP	GO:2000177	regulation of neural precursor cell proliferation	10/370	0.000143639	8.23595e-05	35197/37528/38565/38389/33156/41942/31293/42130/45320/32994
Ovary	BP	GO:0042592	homeostatic process	31/370	0.000165316	9.47885e-05	37445/39226/36760/53431/36329/42896/38174/42327/40045/45307/38109/37203/32133/37164/53578/36264/2768848/31310/31293/31391/34070/31155/37386/35524/36040/42862/37841/35998/33225/42216/38001
Ovary	BP	GO:0061351	neural precursor cell proliferation	13/370	0.000167737	9.61766e-05	35197/36793/41675/37528/38565/38389/33156/41942/44839/31293/42130/45320/32994
Ovary	BP	GO:0048102	autophagic cell death	7/370	0.000167737	9.61766e-05	45826/42898/36329/43604/33156/38630/31773
Ovary	BP	GO:1904580	regulation of intracellular mRNA localization	7/370	0.000167737	9.61766e-05	44543/37345/36810/38067/33156/41919/36040
Ovary	BP	GO:0046552	photoreceptor cell fate commitment	12/370	0.000173752	9.96253e-05	42186/44505/39866/32604/45307/33156/44548/43856/31802/33881/33281/35524
Ovary	BP	GO:0051276	chromosome organization	25/370	0.000175548	0.000100655	42946/45826/42065/36329/41045/37618/44543/41431/40793/45969/38565/5740853/35288/36555/2768853/40170/36264/37798/43819/45931/41919/41483/36538/31187/47874
Ovary	BP	GO:0051129	negative regulation of cellular component organization	16/370	0.000178637	0.000102426	42186/32119/30975/37528/38565/2768716/36264/42297/42058/43197/36542/46194/35524/38306/40589/47874
Ovary	BP	GO:0051963	regulation of synapse assembly	14/370	0.000178959	0.000102611	32623/35197/30975/31364/37528/33185/32771/39958/42297/42058/43197/37447/46194/35524
Ovary	BP	GO:0071310	cellular response to organic substance	22/370	0.000180636	0.000103573	35761/44505/34969/36329/44811/39999/37528/40045/30971/33386/32133/41840/38389/36390/44030/31310/34708/44111/36040/43222/42862/33225
Ovary	BP	GO:0051321	meiotic cell cycle	21/370	0.000190306	0.000109117	42946/42065/42819/44543/32946/45969/37230/41181/33782/53567/35288/2768853/44839/31535/35696/45931/41919/43466/40589/37841/47874
Ovary	BP	GO:0048870	cell motility	28/370	0.000193187	0.000110769	42186/39583/34946/39013/43379/34573/37528/38976/45307/53578/33185/2768716/44030/31293/43856/42297/33881/31391/43758/37447/37386/31987/41666/35524/33863/37841/32920/38001
Ovary	BP	GO:1903046	meiotic cell cycle process	20/370	0.000208087	0.000119312	42946/42065/42819/44543/45969/37230/41181/33782/53567/35288/2768853/44839/31535/35696/45931/41919/43466/40589/37841/47874
Ovary	BP	GO:0043068	positive regulation of programmed cell death	12/370	0.000208087	0.000119312	39547/45826/42898/42550/37528/37203/33156/38630/44030/31293/35528/36040
Ovary	BP	GO:0001667	ameboidal-type cell migration	18/370	0.000210145	0.000120492	39583/34946/39013/34573/45307/33185/2768716/44030/31293/31391/37447/37386/31987/41666/33863/37841/32920/38001
Ovary	BP	GO:1902533	positive regulation of intracellular signal transduction	18/370	0.000223915	0.000128388	42186/42137/42896/31667/33619/39900/37203/32133/33156/35771/44030/36264/38578/44111/35524/42862/32920/32690
Ovary	BP	GO:1901888	regulation of cell junction assembly	14/370	0.000225898	0.000129525	32623/35197/30975/31364/37528/33185/32771/39958/42297/42058/43197/37447/46194/35524
Ovary	BP	GO:0010608	post-transcriptional regulation of gene expression	26/370	0.000266916	0.000153043	45826/34946/35552/35197/37082/42693/326255/41209/37528/41431/43604/48571/32133/41840/53567/42297/41066/42058/39198/40687/39034/41919/41666/31363/38963/3771960
Ovary	BP	GO:0051049	regulation of transport	24/370	0.000276202	0.000158368	35197/36329/42896/42327/39900/32604/38109/38067/33156/35799/32437/8674055/2768716/32771/36264/39958/38669/33281/35359/36999/31987/33379/37841/33132
Ovary	BP	GO:0045664	regulation of neuron differentiation	11/370	0.000283916	0.000162791	42898/39866/33619/31364/38565/43604/32771/31293/31802/33881/35524
Ovary	BP	GO:0007417	central nervous system development	23/370	0.000287913	0.000165082	38516/42946/35197/39866/42550/30975/31364/37528/38976/40045/33782/36555/44839/2768848/31802/36304/38669/31448/37386/36542/37841/35998/32920
Ovary	BP	GO:0046843	dorsal appendage formation	9/370	0.000318534	0.00018264	44505/34969/53560/33619/36810/31293/33281/44111/41919
Ovary	BP	GO:0051493	regulation of cytoskeleton organization	16/370	0.000330252	0.000189359	41689/33619/45307/41392/33782/36264/39958/34070/36542/45931/37767/33863/38306/40589/36538/32920
Ovary	BP	GO:0050769	positive regulation of neurogenesis	10/370	0.000332937	0.000190899	37528/45307/30971/38389/31350/31310/31293/36542/45320/32994
Ovary	BP	GO:0009725	response to hormone	14/370	0.000335779	0.000192528	33883/44811/39999/37528/40045/30971/33386/38389/36390/31310/34708/43222/42862/33225
Ovary	BP	GO:0007446	imaginal disc growth	9/370	0.000360299	0.000206587	38516/42896/39013/41181/33156/35771/31310/34709/42862
Ovary	BP	GO:0042067	establishment of ommatidial planar polarity	9/370	0.000360299	0.000206587	40620/45307/44548/31293/43856/31391/33281/37386/37841
Ovary	BP	GO:0007298	border follicle cell migration	14/370	0.000360299	0.000206587	39583/34573/45307/33185/2768716/44030/31293/31391/37386/31987/33863/37841/32920/38001
Ovary	BP	GO:0060560	developmental growth involved in morphogenesis	12/370	0.000361934	0.000207525	32119/31309/31667/37528/45307/39106/43758/37386/36542/44111/31987/44497
Ovary	BP	GO:0007480	imaginal disc-derived leg morphogenesis	10/370	0.000367576	0.00021076	39013/39900/40045/37134/38630/31293/42130/38578/33379/37841
Ovary	BP	GO:0071826	protein-RNA complex organization	15/370	0.000370169	0.000212246	42693/32566/41209/41840/38389/36810/36304/37335/38208/3355144/3355124/43039/31897/31106/31054
Ovary	BP	GO:0007279	pole cell formation	6/370	0.000380398	0.000218112	42693/37528/41066/35696/40589/36040
Ovary	BP	GO:0014070	response to organic cyclic compound	13/370	0.000381474	0.000218728	45826/44505/42898/44811/39999/40045/30971/36390/33156/38630/37335/31773/42862
Ovary	BP	GO:0010720	positive regulation of cell development	11/370	0.00041678	0.000238972	37528/45307/30971/38389/31350/31310/31293/31802/36542/45320/32994
Ovary	BP	GO:0030716	oocyte fate determination	7/370	0.000443523	0.000254306	42186/42693/44543/37528/37230/36542/41919
Ovary	BP	GO:0007346	regulation of mitotic cell cycle	16/370	0.000446253	0.000255871	42186/38516/34592/37528/45969/5740853/35288/41942/36264/31293/43856/38669/31535/32225/43466/47874
Ovary	BP	GO:0046958	nonassociative learning	5/370	0.000459833	0.000263658	31309/37528/44817/30971/32690
Ovary	BP	GO:0016049	cell growth	15/370	0.000486071	0.000278702	32119/53560/31309/31667/37528/45307/31310/39106/43758/37386/36542/44111/31987/43222/42862
Ovary	BP	GO:0050808	synapse organization	23/370	0.000511778	0.000293441	32623/35197/42327/30975/31364/37528/47220/37230/33185/32771/39958/43856/42297/42058/43197/43758/37447/46194/35524/33863/43222/42862/43841
Ovary	BP	GO:0035239	tube morphogenesis	16/370	0.000540206	0.000309742	38516/42896/33619/37528/38976/43604/38067/33782/31293/31155/33281/37386/36542/36999/40679/38001
Ovary	BP	GO:0030097	hemopoiesis	11/370	0.000555698	0.000318624	41137/45655/44811/42550/44548/31293/43856/37874/33881/37386/33225
Ovary	BP	GO:0007478	leg disc morphogenesis	10/370	0.00056493	0.000323918	39013/39900/40045/37134/38630/31293/42130/38578/33379/37841
Ovary	BP	GO:0070887	cellular response to chemical stimulus	27/370	0.000576836	0.000330744	35761/38516/44505/34969/36329/44811/39999/37528/40045/30971/33386/32133/41840/38389/36390/53578/37912/36986/44030/31310/39198/34708/44111/36040/43222/42862/33225
Ovary	BP	GO:0007317	regulation of pole plasm oskar mRNA localization	6/370	0.000603382	0.000345965	44543/37345/36810/38067/41919/36040
Ovary	BP	GO:0010927	cellular component assembly involved in morphogenesis	15/370	0.000631972	0.000362358	44505/34969/53560/42550/33619/45973/37230/36810/31293/39958/33281/44111/41919/33829/38001
Ovary	BP	GO:0032870	cellular response to hormone stimulus	13/370	0.00071502	0.000409976	44811/39999/37528/40045/30971/33386/38389/36390/31310/34708/43222/42862/33225
Ovary	BP	GO:1901987	regulation of cell cycle phase transition	13/370	0.00071502	0.000409976	42186/38516/40793/5740853/35288/41942/36264/31293/43856/31535/43466/41615/47874
Ovary	BP	GO:0043067	regulation of programmed cell death	20/370	0.000745691	0.000427562	39547/45826/42898/33906/35955/42550/41209/37528/37203/33156/38630/44030/31310/31293/42297/38983/34708/35528/36040/35998
Ovary	BP	GO:0051094	positive regulation of developmental process	19/370	0.000808376	0.000463504	32623/42550/37528/45307/30971/33172/38389/33185/31350/32771/31310/31293/39958/31802/37447/36542/35528/45320/32994
Ovary	BP	GO:0008284	positive regulation of cell population proliferation	15/370	0.000817279	0.000468609	42896/37528/45307/30971/37134/38389/31350/45467/31293/39958/36542/43466/43222/45320/32994
Ovary	BP	GO:0031344	regulation of cell projection organization	15/370	0.000817279	0.000468609	42186/32623/32119/41689/37528/45307/30971/38565/44548/35799/31350/31293/39958/36542/37841
Ovary	BP	GO:0060562	epithelial tube morphogenesis	12/370	0.000836162	0.000479436	38516/42896/33619/38976/43604/33782/31293/33281/37386/36542/40679/38001
Ovary	BP	GO:0001736	establishment of planar polarity	11/370	0.000862497	0.000494536	40620/33619/45307/44548/31293/43856/31391/33281/37386/37841/38001
Ovary	BP	GO:0007164	establishment of tissue polarity	11/370	0.000862497	0.000494536	40620/33619/45307/44548/31293/43856/31391/33281/37386/37841/38001
Ovary	BP	GO:0007097	nuclear migration	7/370	0.000862497	0.000494536	42946/37239/36810/38067/33782/44030/40589
Ovary	BP	GO:0046620	regulation of organ growth	7/370	0.000862497	0.000494536	53560/42896/32133/33185/32771/31310/42862
Ovary	BP	GO:0007294	germarium-derived oocyte fate determination	6/370	0.000910538	0.000522081	42186/42693/44543/37528/37230/41919
Ovary	BP	GO:0022618	protein-RNA complex assembly	14/370	0.000945866	0.000542338	42693/32566/41209/41840/38389/36304/37335/38208/3355144/3355124/43039/31897/31106/31054
Ovary	BP	GO:0002376	immune system process	29/370	0.000973568	0.000558222	39547/31957/34969/41137/43415/45655/44811/42550/39999/39900/41675/45307/33386/41181/33782/44548/41942/45467/31310/31293/37874/34338/44000/35524/43222/42862/33225/33132/32920
Ovary	BP	GO:0000280	nuclear division	22/370	0.00103102	0.000591161	42186/38516/45826/42065/37618/42819/45969/41181/33782/53567/5740853/2768853/36264/44839/43856/31535/35696/45931/41919/40589/36538/47874
Ovary	BP	GO:0007623	circadian rhythm	15/370	0.00103102	0.000591161	34767/40596/38174/31309/31364/37528/38389/36390/2768685/32771/43856/45588/33281/41615/31363
Ovary	BP	GO:0007447	imaginal disc pattern formation	12/370	0.00104072	0.000596726	42186/40046/40844/41137/53560/42896/39013/45655/31293/42130/31391/33379
Ovary	BP	GO:0048511	rhythmic process	15/370	0.00109344	0.000626956	34767/40596/38174/31309/31364/37528/38389/36390/2768685/32771/43856/45588/33281/41615/31363
Ovary	BP	GO:0010332	response to gamma radiation	5/370	0.00109357	0.00062703	42550/38565/35288/41483/48071
Ovary	BP	GO:0007614	short-term memory	6/370	0.00109594	0.000628385	31309/31364/37528/44817/30971/33185
Ovary	BP	GO:0009894	regulation of catabolic process	22/370	0.00110738	0.000634944	38516/42896/40596/43415/37528/33386/32437/3885647/31310/31293/39958/41066/42058/43449/39034/41919/36040/42862/31728/34378/33132/32690
Ovary	BP	GO:0032535	regulation of cellular component size	15/370	0.00114324	0.000655508	53431/32119/41689/37528/45307/37203/33782/31310/39106/34070/36542/37767/43466/38306/42862
Ovary	BP	GO:0050807	regulation of synapse organization	15/370	0.00114324	0.000655508	32623/35197/30975/31364/37528/33185/32771/39958/42297/42058/43197/37447/46194/35524/42862
Ovary	BP	GO:0051783	regulation of nuclear division	8/370	0.00114324	0.000655508	42186/38516/45969/5740853/36264/43856/31535/47874
Ovary	BP	GO:0035265	organ growth	7/370	0.00114794	0.000658204	53560/42896/32133/33185/32771/31310/42862
Ovary	BP	GO:0008582	regulation of synaptic assembly at neuromuscular junction	12/370	0.00129025	0.000739801	32623/35197/30975/31364/37528/33185/32771/42297/42058/43197/37447/35524
Ovary	BP	GO:0030718	germ-line stem cell population maintenance	10/370	0.00132394	0.000759117	45826/39013/45655/39826/36048/36555/31293/42297/33881/37386
Ovary	BP	GO:0002682	regulation of immune system process	20/370	0.00137721	0.000789663	34969/43415/45655/44811/42550/39999/41675/45307/33386/41181/33782/44548/41942/45467/31310/31293/44000/43222/33225/33132
Ovary	BP	GO:0051258	protein polymerization	11/370	0.00139764	0.000801373	42946/41689/32946/41392/36810/33782/34070/45931/37767/38306/37841
Ovary	BP	GO:0002164	larval development	16/370	0.00139764	0.000801373	40850/45826/41137/34882/42550/45307/36810/38067/33156/44548/31293/37874/43222/36538/33225/44653
Ovary	BP	GO:0001752	compound eye photoreceptor fate commitment	10/370	0.00143541	0.00082303	42186/44505/39866/32604/45307/33156/44548/43856/33881/35524
Ovary	BP	GO:0042706	eye photoreceptor cell fate commitment	10/370	0.00143541	0.00082303	42186/44505/39866/32604/45307/33156/44548/43856/33881/35524
Ovary	BP	GO:0007349	cellularization	12/370	0.00147198	0.000843999	39866/42693/37528/48571/42063/31350/41066/34338/35696/40589/36040/32994
Ovary	BP	GO:0045597	positive regulation of cell differentiation	12/370	0.00147198	0.000843999	37528/45307/30971/38389/31350/32771/31310/31293/31802/36542/45320/32994
Ovary	BP	GO:0045570	regulation of imaginal disc growth	7/370	0.00152258	0.000873013	38516/42896/39013/33156/35771/31310/42862
Ovary	BP	GO:0009266	response to temperature stimulus	13/370	0.00158218	0.000907187	31309/41646/32613/48535/39557/39075/39076/38389/36264/44839/43856/41066/44111
Ovary	BP	GO:0006607	NLS-bearing protein import into nucleus	4/370	0.00158551	0.000909097	41158/32630/34338/38669
Ovary	BP	GO:0051130	positive regulation of cellular component organization	20/370	0.00161006	0.000923169	32623/45307/30971/33172/41392/33782/53567/5740853/31350/3885647/32771/36264/39958/34070/37447/36542/36999/31987/37767/33379
Ovary	BP	GO:0070925	organelle assembly	27/370	0.00172346	0.000988192	42065/36329/39834/33505/39957/37528/32946/37230/36390/33782/53567/32437/36264/44839/37798/39958/41066/42058/38208/3355124/43039/31897/36542/31106/43466/36538/38001
Ovary	BP	GO:0016322	neuron remodeling	8/370	0.00180939	0.00103746	31364/37528/40045/43604/33185/43197/38605/35998
Ovary	BP	GO:1990138	neuron projection extension	8/370	0.00180939	0.00103746	32119/31309/37528/45307/39106/43758/36542/31987
Ovary	BP	GO:0016318	ommatidial rotation	6/370	0.00183439	0.0010518	40620/45307/31293/31391/33281/37386
Ovary	BP	GO:0051056	regulation of small GTPase mediated signal transduction	10/370	0.00184191	0.00105611	42186/42137/39900/37134/38178/34032/43758/38578/31987/35998
Ovary	BP	GO:0001738	morphogenesis of a polarized epithelium	11/370	0.00187323	0.00107407	40620/33619/45307/44548/31293/43856/31391/33281/37386/37841/38001
Ovary	BP	GO:0120035	regulation of plasma membrane bounded cell projection organization	14/370	0.00191617	0.00109869	32623/32119/41689/37528/45307/30971/38565/44548/35799/31350/31293/39958/36542/37841
Ovary	BP	GO:1904396	regulation of neuromuscular junction development	12/370	0.00192601	0.00110433	32623/35197/30975/31364/37528/33185/32771/42297/42058/43197/37447/35524
Ovary	BP	GO:0000122	negative regulation of transcription by RNA polymerase II	17/370	0.0019343	0.00110908	44505/36087/40046/53560/41602/42550/39999/30971/38565/33185/38327/40170/36264/31802/45976/32225/33225
Ovary	BP	GO:0051964	negative regulation of synapse assembly	7/370	0.00195762	0.00112245	30975/37528/42297/42058/43197/46194/35524
Ovary	BP	GO:1905809	negative regulation of synapse organization	7/370	0.00195762	0.00112245	30975/37528/42297/42058/43197/46194/35524
Ovary	BP	GO:0007474	imaginal disc-derived wing vein specification	8/370	0.001983	0.00113701	53560/42327/37134/41942/31293/34622/39198/33281
Ovary	BP	GO:0140014	mitotic nuclear division	13/370	0.00199293	0.0011427	42186/38516/45826/37618/45969/33782/5740853/36264/43856/31535/41919/36538/47874
Ovary	BP	GO:0046716	muscle cell cellular homeostasis	6/370	0.00212227	0.00121686	36329/42327/2768848/31293/34070/36040
Ovary	BP	GO:0080134	regulation of response to stress	23/370	0.00212227	0.00121686	38516/34969/40620/43415/44811/39999/41675/33386/37203/41181/35288/44548/41942/45467/31310/31391/31582/44111/44000/35524/43222/33225/33132
Ovary	BP	GO:0035146	tube fusion	5/370	0.00212227	0.00121686	38516/33619/38976/37386/36542
Ovary	BP	GO:0035147	branch fusion, open tracheal system	5/370	0.00212227	0.00121686	38516/33619/38976/37386/36542
Ovary	BP	GO:0046959	habituation	4/370	0.00217103	0.00124482	37528/44817/30971/32690
Ovary	BP	GO:0042551	neuron maturation	8/370	0.00217103	0.00124482	31364/37528/40045/43604/33185/43197/38605/35998
Ovary	BP	GO:0046532	regulation of photoreceptor cell differentiation	7/370	0.00217103	0.00124482	42898/39866/33619/31293/31802/33881/35524
Ovary	BP	GO:0046847	filopodium assembly	7/370	0.00217103	0.00124482	32623/41689/34882/2768716/32028/31293/36542
Ovary	BP	GO:0051647	nucleus localization	7/370	0.00217103	0.00124482	42946/37239/36810/38067/33782/44030/40589
Ovary	BP	GO:1901889	negative regulation of cell junction assembly	7/370	0.00217103	0.00124482	30975/37528/42297/42058/43197/46194/35524
Ovary	BP	GO:0019827	stem cell population maintenance	11/370	0.00224946	0.00128979	45826/34413/39013/45655/39826/36048/36555/31293/42297/33881/37386
Ovary	BP	GO:0098727	maintenance of cell number	11/370	0.00224946	0.00128979	45826/34413/39013/45655/39826/36048/36555/31293/42297/33881/37386
Ovary	BP	GO:0048285	organelle fission	22/370	0.00228314	0.0013091	42186/38516/45826/42065/37618/42819/45969/41181/33782/53567/5740853/2768853/36264/44839/43856/31535/35696/45931/41919/40589/36538/47874
Ovary	BP	GO:0061061	muscle structure development	18/370	0.00235673	0.00135129	40850/44505/35596/42327/33619/30975/37230/36810/38067/44548/31293/39958/45976/43222/36538/32920/44653/38001
Ovary	BP	GO:0043687	post-translational protein modification	25/370	0.00235673	0.00135129	42793/43611/40596/30971/40793/38565/31015/41181/5740853/35121/39958/43856/34070/34420/34708/36999/39522/33379/41483/35998/31728/34378/43462/38103/33132
Ovary	BP	GO:0048754	branching morphogenesis of an epithelial tube	8/370	0.00236948	0.00135861	38516/33619/38976/43604/33782/37386/36542/40679
Ovary	BP	GO:0060446	branching involved in open tracheal system development	8/370	0.00236948	0.00135861	38516/33619/38976/43604/33782/37386/36542/40679
Ovary	BP	GO:0016325	oocyte microtubule cytoskeleton organization	6/370	0.00239365	0.00137246	42186/48571/36810/33156/41066/41666
Ovary	BP	GO:0016055	Wnt signaling pathway	12/370	0.00239365	0.00137246	34592/41602/39013/30975/45307/41181/43856/42130/39480/42177/36040/36538
Ovary	BP	GO:0006997	nucleus organization	10/370	0.00240191	0.0013772	33505/41181/36390/38067/42063/33782/31310/37798/32630/40589
Ovary	BP	GO:0007219	Notch signaling pathway	10/370	0.00240191	0.0013772	42896/33619/33156/36555/44030/31293/39958/34708/33379/38103
Ovary	BP	GO:0008354	germ cell migration	7/370	0.00240191	0.0013772	42186/38976/53578/2768716/42297/37386/33863
Ovary	BP	GO:0032101	regulation of response to external stimulus	20/370	0.00247737	0.00142047	34969/36329/43415/44811/39999/41675/44817/45307/33386/41181/44548/35799/41942/45467/31310/44000/35524/43222/33225/33132
Ovary	BP	GO:0009719	response to endogenous stimulus	19/370	0.002574	0.00147587	33883/39013/44811/39999/37528/40045/30971/33386/38389/36390/32930/36048/31310/34708/36999/43222/45320/42862/33225
Ovary	BP	GO:0051124	synaptic assembly at neuromuscular junction	13/370	0.00257587	0.00147694	32623/35197/30975/31364/37528/33185/32771/42297/42058/43197/37447/35524/33863
Ovary	BP	GO:0061138	morphogenesis of a branching epithelium	8/370	0.00257997	0.00147929	38516/33619/38976/43604/33782/37386/36542/40679
Ovary	BP	GO:0008589	regulation of smoothened signaling pathway	10/370	0.00257997	0.00147929	40620/39013/38565/39958/43856/34070/36999/33379/36040/45320
Ovary	BP	GO:0042254	ribosome biogenesis	17/370	0.00264464	0.00151637	33805/36087/39834/36365/44391/38983/38208/3355124/34352/31588/39480/34149/37580/43039/34420/31897/31106
Ovary	BP	GO:0002683	negative regulation of immune system process	11/370	0.00269504	0.00154527	34969/45655/44811/39999/41675/33386/33782/31310/31293/33225/33132
Ovary	BP	GO:0032880	regulation of protein localization	11/370	0.00269504	0.00154527	40620/42896/39013/33156/33782/36264/31391/33281/33379/37841/31187
Ovary	BP	GO:0035295	tube development	18/370	0.00271784	0.00155834	38516/42896/34413/33619/37528/38976/45307/43604/38067/33782/31293/31155/33281/37386/36542/36999/40679/38001
Ovary	BP	GO:0007306	egg chorion assembly	10/370	0.00277019	0.00158836	44505/34969/53560/42550/33619/36810/31293/33281/44111/41919
Ovary	BP	GO:0007265	Ras protein signal transduction	13/370	0.00286374	0.001642	42186/42137/31667/39900/37134/33881/34622/38178/43758/38578/31987/36538/35998
Ovary	BP	GO:0007088	regulation of mitotic nuclear division	7/370	0.00302707	0.00173565	42186/38516/45969/5740853/36264/43856/47874
Ovary	BP	GO:0007528	neuromuscular junction development	15/370	0.00310137	0.00177826	32623/35197/30975/31364/37528/33185/32771/39958/42297/42058/43197/37447/35524/33863/43841
Ovary	BP	GO:0001763	morphogenesis of a branching structure	8/370	0.00313145	0.0017955	38516/33619/38976/43604/33782/37386/36542/40679
Ovary	BP	GO:0042059	negative regulation of epidermal growth factor receptor signaling pathway	6/370	0.00313316	0.00179648	33619/31364/37203/35524/36538/32920
Ovary	BP	GO:0097306	cellular response to alcohol	6/370	0.00313316	0.00179648	44505/36329/44811/30971/36390/44111
Ovary	BP	GO:1901185	negative regulation of ERBB signaling pathway	6/370	0.00313316	0.00179648	33619/31364/37203/35524/36538/32920
Ovary	BP	GO:0007420	brain development	12/370	0.0031849	0.00182615	42946/35197/39866/31364/37528/40045/44839/31802/37386/36542/37841/35998
Ovary	BP	GO:0198738	cell-cell signaling by wnt	12/370	0.0031849	0.00182615	34592/41602/39013/30975/45307/41181/43856/42130/39480/42177/36040/36538
Ovary	BP	GO:0090066	regulation of anatomical structure size	17/370	0.00325304	0.00186522	53431/32119/41689/31364/37528/45307/37203/33782/31310/39106/34070/36542/37767/43466/38306/42862/38001
Ovary	BP	GO:0007264	small GTPase mediated signal transduction	14/370	0.00341766	0.00195961	42186/42137/31667/39900/37134/33881/34622/38178/34032/43758/38578/31987/36538/35998
Ovary	BP	GO:0046578	regulation of Ras protein signal transduction	9/370	0.00341766	0.00195961	42186/42137/39900/37134/38178/43758/38578/31987/35998
Ovary	BP	GO:0035218	leg disc development	10/370	0.00342906	0.00196615	39013/39900/40045/37134/38630/31293/42130/38578/33379/37841
Ovary	BP	GO:0034332	adherens junction organization	6/370	0.00359247	0.00205984	42896/8673992/33881/37386/35524/32920
Ovary	BP	GO:0030308	negative regulation of cell growth	5/370	0.00360124	0.00206487	32119/53560/37528/43222/42862
Ovary	BP	GO:0012502	induction of programmed cell death	4/370	0.00361458	0.00207252	45826/42898/33156/38630
Ovary	BP	GO:0035072	ecdysone-mediated induction of salivary gland cell autophagic cell death	4/370	0.00361458	0.00207252	45826/42898/33156/38630
Ovary	BP	GO:0035078	induction of programmed cell death by ecdysone	4/370	0.00361458	0.00207252	45826/42898/33156/38630
Ovary	BP	GO:0035081	induction of programmed cell death by hormones	4/370	0.00361458	0.00207252	45826/42898/33156/38630
Ovary	BP	GO:0045571	negative regulation of imaginal disc growth	4/370	0.00361458	0.00207252	38516/33156/35771/42862
Ovary	BP	GO:0070922	RISC complex assembly	4/370	0.00361458	0.00207252	42693/41209/41840/38389
Ovary	BP	GO:0007098	centrosome cycle	9/370	0.00363951	0.00208681	42946/36329/32946/45969/38389/37230/36810/43466/37841
Ovary	BP	GO:0070507	regulation of microtubule cytoskeleton organization	7/370	0.00364829	0.00209184	41392/33782/36264/36542/33863/40589/36538
Ovary	BP	GO:0090263	positive regulation of canonical Wnt signaling pathway	7/370	0.00364829	0.00209184	41602/39013/30975/41181/43856/39480/42177
Ovary	BP	GO:1901701	cellular response to oxygen-containing compound	16/370	0.00364829	0.00209184	35761/44505/36329/44811/37528/30971/33386/38389/36390/53578/31310/34708/44111/43222/42862/33225
Ovary	BP	GO:0045229	external encapsulating structure organization	13/370	0.00364829	0.00209184	44505/34969/53560/42550/33619/45973/36810/36048/31293/33281/44111/41919/33829
Ovary	BP	GO:0008340	determination of adult lifespan	14/370	0.00367085	0.00210478	42186/31957/33906/36271/33386/38565/39075/53578/33185/36048/2768685/31293/34708/42862
Ovary	BP	GO:0048232	male gamete generation	23/370	0.0037045	0.00212407	45826/44811/42819/37345/37528/32946/48571/37230/41181/36390/33782/53567/40170/36264/37798/42297/34338/36304/35696/36999/37417/38045/47874
Ovary	BP	GO:0007224	smoothened signaling pathway	10/370	0.00385166	0.00220845	40620/39013/38565/39958/43856/34070/36999/33379/36040/45320
Ovary	BP	GO:0022604	regulation of cell morphogenesis	9/370	0.003895	0.0022333	42186/42898/31667/33619/30971/31350/44030/33881/44111
Ovary	BP	GO:0048871	multicellular organismal-level homeostasis	12/370	0.00391215	0.00224313	42896/45307/32133/36264/31293/31391/37386/35524/42862/37841/33225/38001
Ovary	BP	GO:0008406	gonad development	7/370	0.00403235	0.00231206	38976/48535/41181/33782/44548/37386/37841
Ovary	BP	GO:0045137	development of primary sexual characteristics	7/370	0.00403235	0.00231206	38976/48535/41181/33782/44548/37386/37841
Ovary	BP	GO:0007549	dosage compensation	5/370	0.00414992	0.00237947	35121/36264/32630/37874/38963
Ovary	BP	GO:0008052	sensory organ boundary specification	5/370	0.00414992	0.00237947	41602/39013/45307/33156/31293
Ovary	BP	GO:0016570	histone modification	9/370	0.00418754	0.00240104	30971/40793/38565/31015/35121/43856/34708/39522/41483
Ovary	BP	GO:0071495	cellular response to endogenous stimulus	18/370	0.00442899	0.00253948	39013/44811/39999/37528/40045/30971/33386/38389/36390/32930/36048/31310/34708/36999/43222/45320/42862/33225
Ovary	BP	GO:0062012	regulation of small molecule metabolic process	6/370	0.00452615	0.00259519	326255/39999/33386/31293/35970/34070
Ovary	BP	GO:0009408	response to heat	9/370	0.00453399	0.00259968	41646/32613/48535/39557/39075/39076/38389/36264/44111
Ovary	BP	GO:0030720	oocyte localization involved in germarium-derived egg chamber formation	4/370	0.00455216	0.0026101	31293/37386/41919/41666
Ovary	BP	GO:0051674	localization of cell	4/370	0.00455216	0.0026101	31293/37386/41919/41666
Ovary	BP	GO:0043632	modification-dependent macromolecule catabolic process	22/370	0.0046942	0.00269154	38516/31957/42896/40596/41209/32133/5740853/39958/43785/43449/37894/34420/36999/33379/36040/31795/35998/31728/34378/43462/38103/33132
Ovary	BP	GO:0034504	protein localization to nucleus	8/370	0.00470675	0.00269874	41158/40581/33782/36264/32630/41066/34338/38669
Ovary	BP	GO:0006414	translational elongation	5/370	0.00488089	0.00279859	36271/35422/34070/33214/36855
Ovary	BP	GO:0050776	regulation of immune response	16/370	0.00488089	0.00279859	34969/43415/44811/39999/41675/33386/41181/33782/44548/41942/45467/31310/44000/43222/33225/33132
Ovary	BP	GO:0007613	memory	11/370	0.00521575	0.00299059	43741/31309/31364/37528/44817/30971/33185/2768685/31293/41066/39198
Ovary	BP	GO:0044772	mitotic cell cycle phase transition	11/370	0.00521575	0.00299059	38516/37618/42550/5740853/41942/36264/31293/31582/31535/43466/47874
Ovary	BP	GO:0031023	microtubule organizing center organization	9/370	0.00525149	0.00301108	42946/36329/32946/45969/38389/37230/36810/43466/37841
Ovary	BP	GO:0016071	mRNA metabolic process	26/370	0.00527437	0.0030242	40676/38034/43415/45655/39957/37345/37528/48571/43862/48535/41840/40559/42297/41066/42058/36304/39198/37335/31448/39034/41919/41666/31054/31773/38045/39377
Ovary	BP	GO:0042058	regulation of epidermal growth factor receptor signaling pathway	7/370	0.00543386	0.00311565	33619/31364/37134/37203/35524/36538/32920
Ovary	BP	GO:0048675	axon extension	7/370	0.00543386	0.00311565	32119/31309/37528/45307/43758/36542/31987
Ovary	BP	GO:1901184	regulation of ERBB signaling pathway	7/370	0.00543386	0.00311565	33619/31364/37134/37203/35524/36538/32920
Ovary	BP	GO:0008045	motor neuron axon guidance	8/370	0.00556309	0.00318975	39866/39013/31364/31843/44817/31293/37447/45320
Ovary	BP	GO:0030111	regulation of Wnt signaling pathway	10/370	0.00567785	0.00325555	34592/41602/39013/30975/41181/43856/39480/42177/36040/36538
Ovary	BP	GO:0014017	neuroblast fate commitment	5/370	0.00567785	0.00325555	35197/34413/36555/31293/42130
Ovary	BP	GO:0048056	R3/R4 cell differentiation	4/370	0.00567785	0.00325555	45307/44548/31293/43856
Ovary	BP	GO:0007266	Rho protein signal transduction	6/370	0.00567785	0.00325555	42137/39900/37134/43758/38578/36538
Ovary	BP	GO:0042078	germ-line stem cell division	6/370	0.00567785	0.00325555	42946/39013/42693/36264/37386/41483
Ovary	BP	GO:0050803	regulation of synapse structure or activity	15/370	0.00582008	0.0033371	32623/35197/30975/31364/37528/33185/32771/39958/42297/42058/43197/37447/46194/35524/42862
Ovary	BP	GO:0060249	anatomical structure homeostasis	9/370	0.00600639	0.00344393	42896/45307/36264/31293/31391/37386/37841/33225/38001
Ovary	BP	GO:0007283	spermatogenesis	20/370	0.00617968	0.00354328	45826/44811/42819/37345/37528/32946/48571/37230/41181/36390/33782/40170/36264/37798/42297/34338/36304/35696/37417/38045
Ovary	BP	GO:0030951	establishment or maintenance of microtubule cytoskeleton polarity	6/370	0.0064062	0.00367317	42186/48571/36810/33156/41066/41666
Ovary	BP	GO:0045448	mitotic cell cycle, embryonic	6/370	0.0064062	0.00367317	37618/42693/37528/53567/43466/33526
Ovary	BP	GO:0031347	regulation of defense response	16/370	0.00645326	0.00370015	34969/43415/44811/39999/41675/33386/41181/44548/41942/45467/31310/44000/35524/43222/33225/33132
Ovary	BP	GO:0030865	cortical cytoskeleton organization	8/370	0.00648223	0.00371676	42896/33156/33782/41066/43758/35696/36542/37841
Ovary	BP	GO:0045471	response to ethanol	8/370	0.00648223	0.00371676	36329/31309/31364/32613/37203/33281/34708/44111
Ovary	BP	GO:0030177	positive regulation of Wnt signaling pathway	7/370	0.00650979	0.00373256	41602/39013/30975/41181/43856/39480/42177
Ovary	BP	GO:0002052	positive regulation of neuroblast proliferation	5/370	0.0065424	0.00375126	37528/38389/31293/45320/32994
Ovary	BP	GO:0045944	positive regulation of transcription by RNA polymerase II	21/370	0.00667013	0.0038245	44505/35445/41602/34413/42550/39999/40045/36390/35288/36555/40403/36264/31310/31293/43856/32630/31802/44000/42177/43222/33225
Ovary	BP	GO:0008594	photoreceptor cell morphogenesis	4/370	0.00699101	0.00400848	42896/44030/31802/31391
Ovary	BP	GO:0034968	histone lysine methylation	4/370	0.00699101	0.00400848	30971/40793/31015/41483
Ovary	BP	GO:0007612	learning	8/370	0.00699101	0.00400848	31309/31364/37528/44817/30971/32771/41066/32690
Ovary	BP	GO:1903684	regulation of border follicle cell migration	6/370	0.00710922	0.00407626	33185/44030/31391/37386/31987/38001
Ovary	BP	GO:2000179	positive regulation of neural precursor cell proliferation	5/370	0.007529	0.00431695	37528/38389/31293/45320/32994
Ovary	BP	GO:0019941	modification-dependent protein catabolic process	21/370	0.007529	0.00431695	38516/31957/42896/40596/41209/32133/5740853/39958/43785/43449/37894/34420/36999/33379/36040/35998/31728/34378/43462/38103/33132
Ovary	BP	GO:0002520	immune system development	8/370	0.007529	0.00431695	41137/42550/44548/31293/37874/34338/42862/33225
Ovary	BP	GO:0048534	hematopoietic or lymphoid organ development	8/370	0.007529	0.00431695	41137/42550/44548/31293/37874/34338/42862/33225
Ovary	BP	GO:0048542	lymph gland development	8/370	0.007529	0.00431695	41137/42550/44548/31293/37874/34338/42862/33225
Ovary	BP	GO:0017145	stem cell division	7/370	0.00779032	0.00446679	42946/39013/42693/36264/31293/37386/41483
Ovary	BP	GO:0007611	learning or memory	13/370	0.0078834	0.00452016	43741/31309/31364/37528/44817/30971/33185/2768685/32771/31293/41066/39198/32690
Ovary	BP	GO:0045886	negative regulation of synaptic assembly at neuromuscular junction	6/370	0.0078834	0.00452016	30975/37528/42297/42058/43197/35524
Ovary	BP	GO:1904397	negative regulation of neuromuscular junction development	6/370	0.0078834	0.00452016	30975/37528/42297/42058/43197/35524
Ovary	BP	GO:0060070	canonical Wnt signaling pathway	10/370	0.00811788	0.00465461	41602/39013/30975/45307/41181/43856/39480/42177/36040/36538
Ovary	BP	GO:0051603	proteolysis involved in protein catabolic process	22/370	0.00823811	0.00472354	39547/38516/31957/42896/40596/41209/32133/5740853/39958/43785/43449/37894/34420/36999/33379/36040/35998/31728/34378/43462/38103/33132
Ovary	BP	GO:0050890	cognition	13/370	0.00823811	0.00472354	43741/31309/31364/37528/44817/30971/33185/2768685/32771/31293/41066/39198/32690
Ovary	BP	GO:0000165	MAPK cascade	12/370	0.00839384	0.00481284	40620/31667/37203/44030/33881/31391/31582/44111/35524/36538/34378/32920
Ovary	BP	GO:0000075	cell cycle checkpoint signaling	7/370	0.00839384	0.00481284	42186/40793/35288/36264/43856/41615/47874
Ovary	BP	GO:0016571	histone methylation	4/370	0.00839384	0.00481284	30971/40793/31015/41483
Ovary	BP	GO:0040040	thermosensory behavior	4/370	0.00839384	0.00481284	31309/44839/43856/41066
Ovary	BP	GO:0045176	apical protein localization	4/370	0.00839384	0.00481284	42896/33156/37386/40679
Ovary	BP	GO:0030717	oocyte karyosome formation	5/370	0.00852143	0.00488599	44543/35288/2768853/45931/41919
Ovary	BP	GO:0061988	karyosome formation	5/370	0.00852143	0.00488599	44543/35288/2768853/45931/41919
Ovary	BP	GO:0060828	regulation of canonical Wnt signaling pathway	9/370	0.00883724	0.00506707	41602/39013/30975/41181/43856/39480/42177/36040/36538
Ovary	BP	GO:0010638	positive regulation of organelle organization	10/370	0.00904544	0.00518645	33172/41392/33782/53567/5740853/3885647/36264/39958/34070/37767
Ovary	BP	GO:0007173	epidermal growth factor receptor signaling pathway	8/370	0.00930596	0.00533582	53560/33619/31364/37134/37203/35524/36538/32920
Ovary	BP	GO:0038127	ERBB signaling pathway	8/370	0.00930596	0.00533582	53560/33619/31364/37134/37203/35524/36538/32920
Ovary	BP	GO:0042274	ribosomal small subunit biogenesis	8/370	0.00930596	0.00533582	33805/39480/34149/37580/43039/34420/31897/31106
Ovary	BP	GO:0045185	maintenance of protein location	5/370	0.00973301	0.00558068	42186/34969/39013/36538/38001
Ovary	BP	GO:0046425	regulation of receptor signaling pathway via JAK-STAT	5/370	0.00973301	0.00558068	42898/44811/35771/31391/37386
Ovary	BP	GO:1904892	regulation of receptor signaling pathway via STAT	5/370	0.00973301	0.00558068	42898/44811/35771/31391/37386
Ovary	BP	GO:0043408	regulation of MAPK cascade	11/370	0.00978034	0.00560782	40620/31667/37203/44030/31391/31582/44111/35524/36538/34378/32920
Ovary	BP	GO:0030100	regulation of endocytosis	8/370	0.00991079	0.00568262	35197/8674055/2768716/32771/39958/36999/31987/33379
Ovary	BP	GO:1901988	negative regulation of cell cycle phase transition	8/370	0.00991079	0.00568262	42186/40793/35288/41942/36264/43856/41615/47874
Ovary	BP	GO:0009896	positive regulation of catabolic process	14/370	0.00991079	0.00568262	40596/43415/37528/33386/3885647/39958/42058/39034/41919/36040/42862/31728/34378/33132
Ovary	BP	GO:0008103	oocyte microtubule cytoskeleton polarization	4/370	0.00991079	0.00568262	42186/48571/36810/41066
Ovary	BP	GO:0035019	somatic stem cell population maintenance	4/370	0.00991079	0.00568262	34413/45655/36555/37386
Ovary	BP	GO:0035212	cell competition in a multicellular organism	4/370	0.00991079	0.00568262	33156/31310/37386/43222
Ovary	BP	GO:0046621	negative regulation of organ growth	4/370	0.00991079	0.00568262	53560/42896/32133/42862
Ovary	BP	GO:0048808	male genitalia morphogenesis	4/370	0.00991079	0.00568262	44505/31364/31293/44111
Ovary	BP	GO:0090598	male anatomical structure morphogenesis	4/370	0.00991079	0.00568262	44505/31364/31293/44111
Ovary	BP	GO:0060322	head development	12/370	0.00996486	0.00571362	42946/35197/39866/31364/37528/40045/44839/31802/37386/36542/37841/35998
Ovary	BP	GO:0032506	cytokinetic process	6/370	0.0104776	0.00600761	37618/33782/35696/45931/37841/47874
Ovary	BP	GO:0048565	digestive tract development	10/370	0.0104776	0.00600761	42896/34413/37528/45307/33782/31293/33281/37386/36999/38001
Ovary	BP	GO:0055123	digestive system development	10/370	0.0104776	0.00600761	42896/34413/37528/45307/33782/31293/33281/37386/36999/38001
Ovary	BP	GO:1902903	regulation of supramolecular fiber organization	10/370	0.0104776	0.00600761	41689/45307/41392/33782/39958/34070/36542/37767/38306/40589
Ovary	BP	GO:0006898	receptor-mediated endocytosis	7/370	0.0105649	0.00605767	39866/8674055/2768716/39958/36999/31987/33379
Ovary	BP	GO:0042026	protein refolding	5/370	0.0107801	0.00618105	41646/32133/41840/39075/39076
Ovary	BP	GO:0048134	germ-line cyst formation	5/370	0.0107801	0.00618105	37618/42693/44543/37528/37230
Ovary	BP	GO:0072499	photoreceptor cell axon guidance	5/370	0.0107801	0.00618105	36329/31364/37230/31391/32920
Ovary	BP	GO:0008593	regulation of Notch signaling pathway	8/370	0.0112458	0.00644809	42896/33619/33156/44030/39958/34708/33379/38103
Ovary	BP	GO:0048588	developmental cell growth	8/370	0.0112458	0.00644809	32119/31309/37528/45307/39106/43758/36542/31987
Ovary	BP	GO:0030041	actin filament polymerization	7/370	0.0114357	0.00655699	41689/33782/34070/45931/37767/38306/37841
Ovary	BP	GO:0033206	meiotic cytokinesis	6/370	0.0114357	0.00655699	41181/33782/35696/45931/37841/47874
Ovary	BP	GO:0010975	regulation of neuron projection development	10/370	0.0116533	0.00668173	32119/37528/45307/30971/38565/44548/35799/31350/39958/36542
Ovary	BP	GO:0007400	neuroblast fate determination	4/370	0.0117016	0.00670945	35197/34413/36555/31293
Ovary	BP	GO:0045786	negative regulation of cell cycle	9/370	0.0117094	0.00671392	42186/40793/35288/32771/41942/36264/43856/41615/47874
Ovary	BP	GO:0061640	cytoskeleton-dependent cytokinesis	9/370	0.0117094	0.00671392	37618/41181/33782/35696/45931/37841/36538/38001/47874
Ovary	BP	GO:0002831	regulation of response to biotic stimulus	15/370	0.0118434	0.00679075	34969/43415/44811/39999/41675/33386/41181/44548/41942/45467/31310/44000/43222/33225/33132
Ovary	BP	GO:0009755	hormone-mediated signaling pathway	5/370	0.0121049	0.00694066	44811/39999/40045/30971/36390
Ovary	BP	GO:0048806	genitalia development	5/370	0.0121049	0.00694066	44505/31364/31293/33881/44111
Ovary	BP	GO:0043433	negative regulation of DNA-binding transcription factor activity	3/370	0.0122219	0.00700777	42186/34969/33225
Ovary	BP	GO:0048311	mitochondrion distribution	3/370	0.0122219	0.00700777	36793/36810/53567
Ovary	BP	GO:0051383	kinetochore organization	3/370	0.0122219	0.00700777	42946/42065/36329
Ovary	BP	GO:0030952	establishment or maintenance of cytoskeleton polarity	6/370	0.0124206	0.00712168	42186/48571/36810/33156/41066/41666
Ovary	BP	GO:0042255	ribosome assembly	6/370	0.0124206	0.00712168	39834/38208/3355124/43039/31897/31106
Ovary	BP	GO:0006511	ubiquitin-dependent protein catabolic process	20/370	0.0126647	0.00726164	38516/31957/42896/40596/41209/32133/5740853/39958/43785/43449/37894/36999/33379/36040/35998/31728/34378/43462/38103/33132
Ovary	BP	GO:0008544	epidermis development	7/370	0.0132205	0.00758035	34882/40620/45307/33156/8673992/37841/38001
Ovary	BP	GO:0045466	R7 cell differentiation	7/370	0.0132205	0.00758035	39866/44548/31293/43856/33881/43758/35524
Ovary	BP	GO:0006109	regulation of carbohydrate metabolic process	5/370	0.0135234	0.00775399	33386/31310/31293/35970/34070
Ovary	BP	GO:0032984	protein-containing complex disassembly	8/370	0.0135234	0.00775399	36810/3885647/36542/33863/38306/40589/36040/37841
Ovary	BP	GO:0007406	negative regulation of neuroblast proliferation	4/370	0.0135234	0.00775399	35197/33156/41942/42130
Ovary	BP	GO:0016360	sensory organ precursor cell fate determination	4/370	0.0135234	0.00775399	41602/45307/33156/31293
Ovary	BP	GO:0035112	genitalia morphogenesis	4/370	0.0135234	0.00775399	44505/31364/31293/44111
Ovary	BP	GO:0060582	cell fate determination involved in pattern specification	4/370	0.0135234	0.00775399	41602/45307/33156/31293
Ovary	BP	GO:2000178	negative regulation of neural precursor cell proliferation	4/370	0.0135234	0.00775399	35197/33156/41942/42130
Ovary	BP	GO:0030163	protein catabolic process	22/370	0.0136274	0.00781365	39547/38516/31957/42896/40596/41209/32133/5740853/39958/43785/43449/37894/34420/36999/33379/36040/35998/31728/34378/43462/38103/33132
Ovary	BP	GO:0031109	microtubule polymerization or depolymerization	7/370	0.0141508	0.00811377	42946/32946/41392/36810/36542/33863/40589
Ovary	BP	GO:0016319	mushroom body development	8/370	0.0144193	0.00826767	39866/31364/37528/40045/44839/36542/37841/35998
Ovary	BP	GO:0001894	tissue homeostasis	7/370	0.0153494	0.00880099	42896/31293/31391/37386/37841/33225/38001
Ovary	BP	GO:0055088	lipid homeostasis	8/370	0.0154372	0.00885134	37445/39226/38174/40045/37203/37164/31310/42862
Ovary	BP	GO:0006955	immune response	20/370	0.0154372	0.00885134	39547/34969/43415/44811/39999/39900/41675/33386/41181/33782/44548/41942/45467/31310/44000/35524/43222/33225/33132/32920
Ovary	BP	GO:0002252	immune effector process	10/370	0.015623	0.00895786	31957/34969/43415/39900/44548/44000/43222/33225/33132/32920
Ovary	BP	GO:0007392	initiation of dorsal closure	3/370	0.015623	0.00895786	31667/44111/38001
Ovary	BP	GO:0034508	centromere complex assembly	3/370	0.015623	0.00895786	42065/41045/36555
Ovary	BP	GO:0035041	sperm DNA decondensation	3/370	0.015623	0.00895786	33505/36390/37798
Ovary	BP	GO:0046331	lateral inhibition	3/370	0.015623	0.00895786	36555/31293/34708
Ovary	BP	GO:1903421	regulation of synaptic vesicle recycling	3/370	0.015623	0.00895786	35197/32771/35359
Ovary	BP	GO:0000132	establishment of mitotic spindle orientation	4/370	0.0156519	0.00897446	42946/40620/33156/44839
Ovary	BP	GO:0018022	peptidyl-lysine methylation	4/370	0.0156519	0.00897446	30971/40793/31015/41483
Ovary	BP	GO:0051098	regulation of binding	4/370	0.0156519	0.00897446	42898/37618/40793/37767
Ovary	BP	GO:2000243	positive regulation of reproductive process	7/370	0.0162787	0.00933385	42550/33185/31391/37386/31987/43466/38001
Ovary	BP	GO:0007507	heart development	9/370	0.0171869	0.00985457	45307/33185/36555/31293/39958/37874/37386/43222/33225
Ovary	BP	GO:0031032	actomyosin structure organization	9/370	0.0171869	0.00985457	5740668/42896/37230/33782/31350/39958/35696/37841/38001
Ovary	BP	GO:0072359	circulatory system development	9/370	0.0171869	0.00985457	45307/33185/36555/31293/39958/37874/37386/43222/33225
Ovary	BP	GO:0034655	nucleobase-containing compound catabolic process	13/370	0.0173387	0.00994159	38342/39226/42693/38034/39957/37528/41066/42058/39034/41919/41666/31795/38045
Ovary	BP	GO:0010632	regulation of epithelial cell migration	6/370	0.017508	0.0100387	33185/44030/31391/37386/31987/38001
Ovary	BP	GO:0006915	apoptotic process	17/370	0.0179427	0.010288	39547/33906/42693/35955/42550/41209/37203/35288/44548/31310/31293/42297/38983/39270/34708/35528/36040
Ovary	BP	GO:0030539	male genitalia development	4/370	0.0181784	0.0104231	44505/31364/31293/44111
Ovary	BP	GO:0035023	regulation of Rho protein signal transduction	4/370	0.0181784	0.0104231	42137/39900/37134/38578
Ovary	BP	GO:0001558	regulation of cell growth	8/370	0.0183347	0.0105127	32119/53560/37528/45307/31310/36542/43222/42862
Ovary	BP	GO:0032869	cellular response to insulin stimulus	8/370	0.0183347	0.0105127	37528/33386/38389/31310/34708/43222/42862/33225
Ovary	BP	GO:0007259	receptor signaling pathway via JAK-STAT	5/370	0.0183521	0.0105226	42898/44811/35771/31391/37386
Ovary	BP	GO:0010212	response to ionizing radiation	5/370	0.0183521	0.0105226	42550/38565/35288/41483/48071
Ovary	BP	GO:0051293	establishment of spindle localization	5/370	0.0183521	0.0105226	42946/40620/33156/44839/45931
Ovary	BP	GO:0051653	spindle localization	5/370	0.0183521	0.0105226	42946/40620/33156/44839/45931
Ovary	BP	GO:0097696	receptor signaling pathway via STAT	5/370	0.0183521	0.0105226	42898/44811/35771/31391/37386
Ovary	BP	GO:0140013	meiotic nuclear division	13/370	0.0184708	0.0105908	42065/42819/45969/41181/33782/53567/2768853/44839/31535/35696/45931/40589/47874
Ovary	BP	GO:0008154	actin polymerization or depolymerization	7/370	0.0184708	0.0105908	41689/33782/34070/45931/37767/38306/37841
Ovary	BP	GO:0032886	regulation of microtubule-based process	7/370	0.0184708	0.0105908	41392/33782/36264/36542/33863/40589/36538
Ovary	BP	GO:0048645	animal organ formation	6/370	0.0186932	0.0107183	41602/39013/45307/33156/31293/39958
Ovary	BP	GO:0090068	positive regulation of cell cycle process	6/370	0.0186932	0.0107183	42550/33782/5740853/36264/31293/43466
Ovary	BP	GO:0000910	cytokinesis	9/370	0.0186932	0.0107183	37618/41181/33782/35696/45931/37841/36538/38001/47874
Ovary	BP	GO:0008361	regulation of cell size	9/370	0.0186932	0.0107183	53431/32119/37528/45307/37203/31310/36542/43466/42862
Ovary	BP	GO:0032956	regulation of actin cytoskeleton organization	9/370	0.0186932	0.0107183	41689/33619/45307/33782/39958/34070/37767/38306/32920
Ovary	BP	GO:0010948	negative regulation of cell cycle process	8/370	0.0189271	0.0108523	42186/40793/35288/41942/36264/43856/41615/47874
Ovary	BP	GO:0007464	R3/R4 cell fate commitment	3/370	0.0189271	0.0108523	45307/44548/43856
Ovary	BP	GO:0008585	female gonad development	3/370	0.0189271	0.0108523	48535/41181/37841
Ovary	BP	GO:0035039	male pronucleus assembly	3/370	0.0189271	0.0108523	33505/36390/37798
Ovary	BP	GO:0040034	regulation of development, heterochronic	3/370	0.0189271	0.0108523	44505/40045/42862
Ovary	BP	GO:0045168	cell-cell signaling involved in cell fate commitment	3/370	0.0189271	0.0108523	36555/31293/34708
Ovary	BP	GO:0045314	regulation of compound eye photoreceptor development	3/370	0.0189271	0.0108523	31293/31802/33881
Ovary	BP	GO:0046545	development of primary female sexual characteristics	3/370	0.0189271	0.0108523	48535/41181/37841
Ovary	BP	GO:0050771	negative regulation of axonogenesis	3/370	0.0189271	0.0108523	32119/37528/38565
Ovary	BP	GO:0140719	constitutive heterochromatin formation	3/370	0.0189271	0.0108523	40793/31015/41483
Ovary	BP	GO:0006413	translational initiation	7/370	0.0192993	0.0110658	37082/3355041/326255/49809/32566/44261/38963
Ovary	BP	GO:0008587	imaginal disc-derived wing margin morphogenesis	7/370	0.0192993	0.0110658	45307/48571/36555/41942/31293/42130/33379
Ovary	BP	GO:0051648	vesicle localization	7/370	0.0192993	0.0110658	34882/37528/38389/36810/32028/43758/43841
Ovary	BP	GO:0043484	regulation of RNA splicing	9/370	0.0193331	0.0110851	40676/43415/45655/41431/48571/43862/48535/39198/41666
Ovary	BP	GO:0031349	positive regulation of defense response	12/370	0.019445	0.0111493	43415/39999/41675/41181/44548/45467/31310/44000/35524/43222/33225/33132
Ovary	BP	GO:0007310	oocyte dorsal/ventral axis specification	5/370	0.0195789	0.0112261	53560/44543/37528/41431/36810
Ovary	BP	GO:0051261	protein depolymerization	5/370	0.0195789	0.0112261	36542/33863/38306/40589/37841
Ovary	BP	GO:0051302	regulation of cell division	5/370	0.0195789	0.0112261	33782/36264/31293/35696/36538
Ovary	BP	GO:0061572	actin filament bundle organization	5/370	0.0195789	0.0112261	33619/45307/37230/36810/35524
Ovary	BP	GO:0035166	post-embryonic hemopoiesis	6/370	0.0195957	0.0112357	41137/42550/44548/31293/37874/33225
Ovary	BP	GO:0035167	larval lymph gland hemopoiesis	6/370	0.0195957	0.0112357	41137/42550/44548/31293/37874/33225
Ovary	BP	GO:0071375	cellular response to peptide hormone stimulus	8/370	0.0196035	0.0112402	37528/33386/38389/31310/34708/43222/42862/33225
Ovary	BP	GO:1901653	cellular response to peptide	8/370	0.0196035	0.0112402	37528/33386/38389/31310/34708/43222/42862/33225
Ovary	BP	GO:1902532	negative regulation of intracellular signal transduction	10/370	0.0196086	0.0112431	34573/32771/31391/31582/34032/36999/33379/42862/36538/34378
Ovary	BP	GO:0007354	zygotic determination of anterior/posterior axis, embryo	4/370	0.0196086	0.0112431	53560/45973/31802/41066
Ovary	BP	GO:0007485	imaginal disc-derived male genitalia development	4/370	0.0196086	0.0112431	31364/31293/33881/44111
Ovary	BP	GO:0046660	female sex differentiation	4/370	0.0196086	0.0112431	48535/41181/44111/37841
Ovary	BP	GO:0098728	germline stem cell asymmetric division	4/370	0.0196086	0.0112431	42946/39013/36264/41483
Ovary	BP	GO:0032970	regulation of actin filament-based process	9/370	0.0199558	0.0114422	41689/33619/45307/33782/39958/34070/37767/38306/32920
Ovary	BP	GO:0045787	positive regulation of cell cycle	7/370	0.0201962	0.01158	34592/42550/33782/5740853/36264/31293/43466
Ovary	BP	GO:0055059	asymmetric neuroblast division	5/370	0.0214095	0.0122757	35197/36793/41675/33156/44839
Ovary	BP	GO:0022411	cellular component disassembly	11/370	0.0214095	0.0122757	38516/42693/37528/36810/3885647/36542/33863/38306/40589/36040/37841
Ovary	BP	GO:1903311	regulation of mRNA metabolic process	12/370	0.0215552	0.0123593	40676/43415/45655/37528/43862/48535/41066/42058/39198/39034/41919/41666
Ovary	BP	GO:0002684	positive regulation of immune system process	12/370	0.0224374	0.0128651	43415/39999/41675/41181/44548/45467/31310/31293/44000/43222/33225/33132
Ovary	BP	GO:0032273	positive regulation of protein polymerization	4/370	0.0224374	0.0128651	41392/33782/34070/37767
Ovary	BP	GO:0051090	regulation of DNA-binding transcription factor activity	4/370	0.0224374	0.0128651	42186/34969/35288/33225
Ovary	BP	GO:0110116	regulation of compound eye photoreceptor cell differentiation	4/370	0.0224374	0.0128651	39866/33619/33881/35524
Ovary	BP	GO:0061058	regulation of peptidoglycan recognition protein signaling pathway	6/370	0.0226764	0.0130021	39999/41675/41181/44548/31310/33132
Ovary	BP	GO:0042478	regulation of eye photoreceptor cell development	3/370	0.0226764	0.0130021	31293/31802/33881
Ovary	BP	GO:0045501	regulation of sevenless signaling pathway	3/370	0.0226764	0.0130021	39866/33881/35524
Ovary	BP	GO:0045815	transcription initiation-coupled chromatin remodeling	3/370	0.0226764	0.0130021	45655/40793/43819
Ovary	BP	GO:0046622	positive regulation of organ growth	3/370	0.0226764	0.0130021	33185/32771/31310
Ovary	BP	GO:0007419	ventral cord development	7/370	0.0228574	0.0131059	38516/35197/42550/2768848/31802/36304/38669
Ovary	BP	GO:0002218	activation of innate immune response	8/370	0.0228574	0.0131059	39999/41675/41181/44548/45467/31310/43222/33132
Ovary	BP	GO:0032868	response to insulin	8/370	0.0228574	0.0131059	37528/33386/38389/31310/34708/43222/42862/33225
Ovary	BP	GO:0035152	regulation of tube architecture, open tracheal system	8/370	0.0228574	0.0131059	31364/45307/38067/31391/31155/37386/36542/38001
Ovary	BP	GO:1900424	regulation of defense response to bacterium	8/370	0.0228574	0.0131059	39999/41675/41181/44548/31310/44000/33225/33132
Ovary	BP	GO:0007455	eye-antennal disc morphogenesis	5/370	0.0231162	0.0132543	34882/41181/31293/31802/38001
Ovary	BP	GO:1902905	positive regulation of supramolecular fiber organization	5/370	0.0231162	0.0132543	41392/33782/39958/34070/37767
Ovary	BP	GO:1903688	positive regulation of border follicle cell migration	5/370	0.0231162	0.0132543	33185/31391/37386/31987/38001
Ovary	BP	GO:0002253	activation of immune response	8/370	0.024008	0.0137656	39999/41675/41181/44548/45467/31310/43222/33132
Ovary	BP	GO:0042176	regulation of protein catabolic process	8/370	0.024008	0.0137656	42896/40596/39958/43449/36040/31728/34378/33132
Ovary	BP	GO:0006606	protein import into nucleus	6/370	0.024008	0.0137656	41158/40581/36264/32630/34338/38669
Ovary	BP	GO:0030010	establishment of cell polarity	6/370	0.024008	0.0137656	42946/40620/42327/45307/33156/44839
Ovary	BP	GO:0048149	behavioral response to ethanol	6/370	0.024008	0.0137656	31309/31364/32613/37203/33281/34708
Ovary	BP	GO:0062207	regulation of pattern recognition receptor signaling pathway	6/370	0.024008	0.0137656	39999/41675/41181/44548/31310/33132
Ovary	BP	GO:0007616	long-term memory	7/370	0.0240166	0.0137706	43741/37528/44817/30971/2768685/31293/41066
Ovary	BP	GO:0048546	digestive tract morphogenesis	7/370	0.0240166	0.0137706	42896/37528/33782/31293/33281/36999/38001
Ovary	BP	GO:0036315	cellular response to sterol	4/370	0.0247361	0.0141831	44505/44811/30971/36390
Ovary	BP	GO:0048259	regulation of receptor-mediated endocytosis	4/370	0.0247361	0.0141831	2768716/39958/36999/31987
Ovary	BP	GO:0071390	cellular response to ecdysone	4/370	0.0247361	0.0141831	44505/44811/30971/36390
Ovary	BP	GO:0072384	organelle transport along microtubule	4/370	0.0247361	0.0141831	37239/36810/38067/32437
Ovary	BP	GO:0098722	asymmetric stem cell division	4/370	0.0247361	0.0141831	42946/39013/36264/41483
Ovary	BP	GO:0006402	mRNA catabolic process	9/370	0.0248735	0.0142619	38034/39957/37528/41066/42058/39034/41919/41666/38045
Ovary	BP	GO:0010634	positive regulation of epithelial cell migration	5/370	0.0248735	0.0142619	33185/31391/37386/31987/38001
Ovary	BP	GO:0045465	R8 cell differentiation	5/370	0.0248735	0.0142619	42186/33619/32604/33156/33379
Ovary	BP	GO:0045746	negative regulation of Notch signaling pathway	5/370	0.0248735	0.0142619	42896/33156/44030/39958/33379
Ovary	BP	GO:0006401	RNA catabolic process	10/370	0.0248735	0.0142619	38034/39957/37528/41066/42058/39034/41919/41666/31795/38045
Ovary	BP	GO:0018205	peptidyl-lysine modification	8/370	0.0248735	0.0142619	30971/40793/31015/35121/43856/34708/39522/41483
Ovary	BP	GO:0043434	response to peptide hormone	8/370	0.0248735	0.0142619	37528/33386/38389/31310/34708/43222/42862/33225
Ovary	BP	GO:1901652	response to peptide	8/370	0.0248735	0.0142619	37528/33386/38389/31310/34708/43222/42862/33225
Ovary	BP	GO:0007059	chromosome segregation	14/370	0.0251664	0.0144298	45826/42065/42896/37618/32946/33782/53567/5740853/36555/36264/44839/41919/36538/47874
Ovary	BP	GO:0045879	negative regulation of smoothened signaling pathway	6/370	0.0253711	0.0145472	38565/39958/34070/36999/33379/36040
Ovary	BP	GO:0010498	proteasomal protein catabolic process	16/370	0.0254507	0.0145928	38516/31957/42896/40596/41209/32133/5740853/43785/43449/37894/36999/33379/36040/31728/34378/33132
Ovary	BP	GO:0007525	somatic muscle development	8/370	0.0262295	0.0150394	40850/35596/30975/37230/36810/44548/43222/36538
Ovary	BP	GO:0030705	cytoskeleton-dependent intracellular transport	8/370	0.0262295	0.0150394	37239/34882/37528/36810/38067/32437/32028/33863
Ovary	BP	GO:0040011	locomotion	15/370	0.0262295	0.0150394	32119/44505/45307/33185/38067/44548/35799/44030/31391/34338/38605/37386/31987/43222/38001
Ovary	BP	GO:0010906	regulation of glucose metabolic process	3/370	0.0265074	0.0151987	33386/35970/34070
Ovary	BP	GO:0065009	regulation of molecular function	19/370	0.0268203	0.0153781	42186/39547/43751/42898/34969/36329/37618/39900/40793/33156/35288/39958/33881/34032/43758/35359/37767/33225/32920
Ovary	BP	GO:0032103	positive regulation of response to external stimulus	12/370	0.0268434	0.0153914	43415/39999/41675/41181/44548/45467/31310/44000/35524/43222/33225/33132
Ovary	BP	GO:0031570	DNA integrity checkpoint signaling	5/370	0.0268434	0.0153914	42186/40793/35288/43856/41615
Ovary	BP	GO:0051495	positive regulation of cytoskeleton organization	5/370	0.0268434	0.0153914	41392/33782/39958/34070/37767
Ovary	BP	GO:0055057	neuroblast division	5/370	0.0268434	0.0153914	35197/36793/41675/33156/44839
Ovary	BP	GO:0044270	cellular nitrogen compound catabolic process	13/370	0.0268434	0.0153914	38342/39226/42693/38034/39957/37528/41066/42058/39034/41919/41666/31795/38045
Ovary	BP	GO:0046700	heterocycle catabolic process	13/370	0.0268434	0.0153914	38342/39226/42693/38034/39957/37528/41066/42058/39034/41919/41666/31795/38045
Ovary	BP	GO:0008038	neuron recognition	9/370	0.0268825	0.0154138	31364/37528/47220/41840/44548/39958/36542/43222/45320
Ovary	BP	GO:0051170	import into nucleus	6/370	0.0269177	0.015434	41158/40581/36264/32630/34338/38669
Ovary	BP	GO:0007484	imaginal disc-derived genitalia development	4/370	0.0271903	0.0155903	31364/31293/33881/44111
Ovary	BP	GO:0007051	spindle organization	10/370	0.0279562	0.0160294	42946/32946/37230/33782/53567/36264/44839/40589/36040/36538
Ovary	BP	GO:0051236	establishment of RNA localization	8/370	0.02883	0.0165304	41137/41634/42693/37528/36264/32630/39034/41666
Ovary	BP	GO:1901990	regulation of mitotic cell cycle phase transition	8/370	0.02883	0.0165304	38516/5740853/41942/36264/31293/31535/43466/47874
Ovary	BP	GO:1902850	microtubule cytoskeleton organization involved in mitosis	8/370	0.02883	0.0165304	42946/40620/33156/36264/44839/40589/36040/36538
Ovary	BP	GO:0010160	formation of animal organ boundary	5/370	0.0292423	0.0167669	41602/39013/45307/33156/31293
Ovary	BP	GO:0043161	proteasome-mediated ubiquitin-dependent protein catabolic process	15/370	0.0293061	0.0168034	38516/31957/42896/40596/41209/32133/5740853/43785/43449/37894/36999/33379/36040/31728/34378
Ovary	BP	GO:0030522	intracellular receptor signaling pathway	4/370	0.030443	0.0174553	44811/40045/30971/36390
Ovary	BP	GO:0031345	negative regulation of cell projection organization	4/370	0.030443	0.0174553	42186/32119/37528/38565
Ovary	BP	GO:0035069	larval midgut histolysis	4/370	0.030443	0.0174553	42898/36040/42862/35998
Ovary	BP	GO:0051294	establishment of spindle orientation	4/370	0.030443	0.0174553	42946/40620/33156/44839
Ovary	BP	GO:1901655	cellular response to ketone	4/370	0.030443	0.0174553	44505/44811/30971/36390
Ovary	BP	GO:0042273	ribosomal large subunit biogenesis	6/370	0.0309259	0.0177322	36365/38983/38208/3355124/34352/31588
Ovary	BP	GO:0010526	retrotransposon silencing	3/370	0.0309468	0.0177442	31015/41919/37304
Ovary	BP	GO:0030725	germline ring canal formation	3/370	0.0309468	0.0177442	37230/34338/35696
Ovary	BP	GO:0030838	positive regulation of actin filament polymerization	3/370	0.0309468	0.0177442	33782/34070/37767
Ovary	BP	GO:0032197	retrotransposition	3/370	0.0309468	0.0177442	31015/41919/37304
Ovary	BP	GO:0035076	ecdysone receptor-mediated signaling pathway	3/370	0.0309468	0.0177442	44811/30971/36390
Ovary	BP	GO:0045740	positive regulation of DNA replication	3/370	0.0309468	0.0177442	43751/42550/53567
Ovary	BP	GO:0002775	antimicrobial peptide production	7/370	0.0312196	0.0179006	34969/43415/44548/44000/43222/33225/33132
Ovary	BP	GO:0002784	regulation of antimicrobial peptide production	7/370	0.0312196	0.0179006	34969/43415/44548/44000/43222/33225/33132
Ovary	BP	GO:0051247	positive regulation of protein metabolic process	13/370	0.0312984	0.0179458	39547/40596/37528/53567/35288/39958/34070/36040/31363/31728/34378/33132/3771960
Ovary	BP	GO:0045880	positive regulation of smoothened signaling pathway	5/370	0.0313336	0.017966	40620/39013/43856/36999/45320
Ovary	BP	GO:0050778	positive regulation of immune response	11/370	0.032344	0.0185453	43415/39999/41675/41181/44548/45467/31310/44000/43222/33225/33132
Ovary	BP	GO:0019439	aromatic compound catabolic process	13/370	0.032344	0.0185453	38342/39226/42693/38034/39957/37528/41066/42058/39034/41919/41666/31795/38045
Ovary	BP	GO:0030866	cortical actin cytoskeleton organization	6/370	0.0327206	0.0187612	42896/33156/33782/41066/35696/37841
Ovary	BP	GO:0002440	production of molecular mediator of immune response	7/370	0.0328612	0.0188419	34969/43415/44548/44000/43222/33225/33132
Ovary	BP	GO:0002700	regulation of production of molecular mediator of immune response	7/370	0.0328612	0.0188419	34969/43415/44548/44000/43222/33225/33132
Ovary	BP	GO:0002832	negative regulation of response to biotic stimulus	7/370	0.0328612	0.0188419	34969/44811/39999/41675/33386/31310/33132
Ovary	BP	GO:0061844	antimicrobial humoral immune response mediated by antimicrobial peptide	7/370	0.0328612	0.0188419	34969/43415/44548/44000/43222/33225/33132
Ovary	BP	GO:0008037	cell recognition	9/370	0.0329944	0.0189182	31364/37528/47220/41840/44548/39958/36542/43222/45320
Ovary	BP	GO:0040012	regulation of locomotion	9/370	0.0329944	0.0189182	45307/33185/44548/35799/44030/31391/37386/31987/38001
Ovary	BP	GO:0045088	regulation of innate immune response	11/370	0.0329944	0.0189182	44811/39999/41675/33386/41181/44548/41942/45467/31310/43222/33132
Ovary	BP	GO:0016334	establishment or maintenance of polarity of follicular epithelium	4/370	0.0329944	0.0189182	42896/33156/35771/41666
Ovary	BP	GO:0030516	regulation of axon extension	4/370	0.0329944	0.0189182	32119/37528/45307/36542
Ovary	BP	GO:0031334	positive regulation of protein-containing complex assembly	4/370	0.0329944	0.0189182	41392/33782/34070/37767
Ovary	BP	GO:0040001	establishment of mitotic spindle localization	4/370	0.0329944	0.0189182	42946/40620/33156/44839
Ovary	BP	GO:0046627	negative regulation of insulin receptor signaling pathway	4/370	0.0329944	0.0189182	37528/43222/42862/33225
Ovary	BP	GO:0061387	regulation of extent of cell growth	4/370	0.0329944	0.0189182	32119/37528/45307/36542
Ovary	BP	GO:1900077	negative regulation of cellular response to insulin stimulus	4/370	0.0329944	0.0189182	37528/43222/42862/33225
Ovary	BP	GO:0014016	neuroblast differentiation	5/370	0.0333998	0.0191507	35197/34413/36555/31293/42130
Ovary	BP	GO:0051051	negative regulation of transport	5/370	0.0333998	0.0191507	32604/2768716/39958/35359/33132
Ovary	BP	GO:0051046	regulation of secretion	8/370	0.0340924	0.0195478	42327/39900/32604/38109/33156/33281/35359/37841
Ovary	BP	GO:0002697	regulation of immune effector process	7/370	0.0340924	0.0195478	34969/43415/44548/44000/43222/33225/33132
Ovary	BP	GO:0008286	insulin receptor signaling pathway	7/370	0.0340924	0.0195478	37528/33386/38389/31310/43222/42862/33225
Ovary	BP	GO:0034250	positive regulation of amide metabolic process	7/370	0.0340924	0.0195478	37528/53567/44548/44000/31363/33225/3771960
Ovary	BP	GO:0008360	regulation of cell shape	6/370	0.0340924	0.0195478	42898/31667/33619/44030/33881/44111
Ovary	BP	GO:0061525	hindgut development	6/370	0.0340924	0.0195478	42896/34413/31293/33281/36999/38001
Ovary	BP	GO:0000915	actomyosin contractile ring assembly	3/370	0.0351023	0.0201268	33782/35696/37841
Ovary	BP	GO:0010977	negative regulation of neuron projection development	3/370	0.0351023	0.0201268	32119/37528/38565
Ovary	BP	GO:0030518	intracellular steroid hormone receptor signaling pathway	3/370	0.0351023	0.0201268	44811/30971/36390
Ovary	BP	GO:0032196	transposition	3/370	0.0351023	0.0201268	31015/41919/37304
Ovary	BP	GO:0032465	regulation of cytokinesis	3/370	0.0351023	0.0201268	33782/35696/36538
Ovary	BP	GO:0035025	positive regulation of Rho protein signal transduction	3/370	0.0351023	0.0201268	42137/39900/38578
Ovary	BP	GO:0035073	pupariation	3/370	0.0351023	0.0201268	44811/40045/34352
Ovary	BP	GO:0043063	intercellular bridge organization	3/370	0.0351023	0.0201268	37230/34338/35696
Ovary	BP	GO:0046011	regulation of oskar mRNA translation	3/370	0.0351023	0.0201268	34946/48571/41066
Ovary	BP	GO:0008380	RNA splicing	17/370	0.0355875	0.0204051	40676/43415/45655/37345/41431/48571/43862/48535/41840/40559/36304/39198/37335/31448/41666/31054/39377
Ovary	BP	GO:0035172	hemocyte proliferation	5/370	0.0355875	0.0204051	45655/42550/45307/31293/43222
Ovary	BP	GO:0031348	negative regulation of defense response	7/370	0.0355875	0.0204051	34969/44811/39999/41675/33386/31310/33132
Ovary	BP	GO:0045216	cell-cell junction organization	7/370	0.0355875	0.0204051	42896/33156/8673992/33881/37386/35524/32920
Ovary	BP	GO:0016476	regulation of embryonic cell shape	4/370	0.0358564	0.0205592	31667/44030/33881/44111
Ovary	BP	GO:0048665	neuron fate specification	4/370	0.0358564	0.0205592	32604/45307/33156/31293
Ovary	BP	GO:0090630	activation of GTPase activity	4/370	0.0358564	0.0205592	39900/34032/43758/32920
Ovary	BP	GO:0002833	positive regulation of response to biotic stimulus	11/370	0.035971	0.0206249	43415/39999/41675/41181/44548/45467/31310/44000/43222/33225/33132
Ovary	BP	GO:0050684	regulation of mRNA processing	8/370	0.036878	0.021145	40676/43415/45655/37528/43862/48535/39198/41666
Ovary	BP	GO:0098609	cell-cell adhesion	10/370	0.0383392	0.0219828	33619/31364/45307/42571/31293/31391/43197/37386/35524/44653
Ovary	BP	GO:0030178	negative regulation of Wnt signaling pathway	5/370	0.0383733	0.0220023	34592/41602/43856/36040/36538
Ovary	BP	GO:0099172	presynapse organization	5/370	0.0383733	0.0220023	32623/31364/37528/46194/42862
Ovary	BP	GO:0046903	secretion	14/370	0.0387933	0.0222432	43415/42327/39900/32604/38109/41840/38389/33156/37912/43856/33281/35359/37841/43841
Ovary	BP	GO:0016567	protein ubiquitination	13/370	0.038822	0.0222596	42793/43611/40596/41181/5740853/39958/34070/34420/36999/33379/35998/31728/34378
Ovary	BP	GO:1901361	organic cyclic compound catabolic process	13/370	0.038822	0.0222596	38342/39226/42693/38034/39957/37528/41066/42058/39034/41919/41666/31795/38045
Ovary	BP	GO:0009611	response to wounding	9/370	0.0398652	0.0228578	33619/41431/44030/37386/36542/35524/43222/36538/38001
Ovary	BP	GO:0098542	defense response to other organism	23/370	0.0403535	0.0231378	34969/35596/43415/44811/39999/39900/41675/33386/41181/39889/44548/41942/45467/31310/31293/37386/44000/35524/43222/31363/33225/33132/32920
Ovary	BP	GO:0042752	regulation of circadian rhythm	8/370	0.0403535	0.0231378	40596/38174/31364/38389/36390/2768685/33281/41615
Ovary	BP	GO:0000912	assembly of actomyosin apparatus involved in cytokinesis	3/370	0.0403535	0.0231378	33782/35696/37841
Ovary	BP	GO:0035209	pupal development	3/370	0.0403535	0.0231378	40045/33379/31773
Ovary	BP	GO:0043401	steroid hormone mediated signaling pathway	3/370	0.0403535	0.0231378	44811/30971/36390
Ovary	BP	GO:0072091	regulation of stem cell proliferation	3/370	0.0403535	0.0231378	37528/37134/45467
Ovary	BP	GO:0035317	imaginal disc-derived wing hair organization	5/370	0.0410942	0.0235625	34882/45307/8673992/37841/38001
Ovary	BP	GO:0045995	regulation of embryonic development	5/370	0.0410942	0.0235625	31667/44030/33881/44111/32994
Ovary	BP	GO:0002759	regulation of antimicrobial humoral response	7/370	0.0413962	0.0237356	34969/43415/44548/44000/43222/33225/33132
Ovary	BP	GO:0006397	mRNA processing	18/370	0.0413962	0.0237356	40676/43415/45655/37345/37528/48571/43862/48535/41840/40559/42297/36304/39198/37335/31448/41666/31054/39377
Ovary	BP	GO:0051235	maintenance of location	8/370	0.04216	0.0241736	42186/34969/39013/32437/33379/36538/35998/38001
Ovary	BP	GO:0032271	regulation of protein polymerization	6/370	0.0429241	0.0246117	41689/41392/33782/34070/37767/38306
Ovary	BP	GO:0051650	establishment of vesicle localization	6/370	0.0429241	0.0246117	34882/37528/38389/36810/32028/43841
Ovary	BP	GO:0046661	male sex differentiation	4/370	0.0434381	0.0249064	44505/31364/31293/44111
Ovary	BP	GO:0000381	regulation of alternative mRNA splicing, via spliceosome	7/370	0.0435381	0.0249637	40676/43415/45655/43862/48535/39198/41666
Ovary	BP	GO:0022416	chaeta development	7/370	0.0435381	0.0249637	32123/34882/41602/34413/39013/31293/33225
Ovary	BP	GO:0007156	homophilic cell adhesion via plasma membrane adhesion molecules	5/370	0.0439187	0.0251819	33619/31364/45307/31391/37386
Ovary	BP	GO:0035315	hair cell differentiation	5/370	0.0439187	0.0251819	34882/45307/8673992/37841/38001
Ovary	BP	GO:0035316	non-sensory hair organization	5/370	0.0439187	0.0251819	34882/45307/8673992/37841/38001
Ovary	BP	GO:1900076	regulation of cellular response to insulin stimulus	5/370	0.0439187	0.0251819	37528/38389/43222/42862/33225
Ovary	BP	GO:0090287	regulation of cellular response to growth factor stimulus	6/370	0.0454225	0.0260442	39013/32930/36048/36999/45320/42862
Ovary	BP	GO:0000380	alternative mRNA splicing, via spliceosome	7/370	0.045698	0.0262022	40676/43415/45655/43862/48535/39198/41666
Ovary	BP	GO:0034728	nucleosome organization	8/370	0.045698	0.0262022	43751/33505/35418/44811/36390/40170/37798/44000
Ovary	BP	GO:0007527	adult somatic muscle development	3/370	0.045698	0.0262022	35596/30975/37230
Ovary	BP	GO:0034333	adherens junction assembly	3/370	0.045698	0.0262022	42896/33881/37386
Ovary	BP	GO:0035210	prepupal development	3/370	0.045698	0.0262022	44811/40045/34352
Ovary	BP	GO:0045476	nurse cell apoptotic process	3/370	0.045698	0.0262022	42550/44548/35528
Ovary	BP	GO:0046426	negative regulation of receptor signaling pathway via JAK-STAT	3/370	0.045698	0.0262022	44811/35771/31391
Ovary	BP	GO:0048803	imaginal disc-derived male genitalia morphogenesis	3/370	0.045698	0.0262022	31364/31293/44111
Ovary	BP	GO:1904893	negative regulation of receptor signaling pathway via STAT	3/370	0.045698	0.0262022	44811/35771/31391
Ovary	BP	GO:1990709	presynaptic active zone organization	3/370	0.045698	0.0262022	42327/43758/46194
Ovary	BP	GO:0035215	genital disc development	5/370	0.0467125	0.0267839	31364/31293/33881/33281/44111
Ovary	BP	GO:0060491	regulation of cell projection assembly	5/370	0.0467125	0.0267839	32623/41689/31293/36542/37841
Ovary	BP	GO:0120032	regulation of plasma membrane bounded cell projection assembly	5/370	0.0467125	0.0267839	32623/41689/31293/36542/37841
Ovary	BP	GO:0007112	male meiosis cytokinesis	4/370	0.0467418	0.0268006	41181/33782/35696/47874
Ovary	BP	GO:0007300	ovarian nurse cell to oocyte transport	4/370	0.0467418	0.0268006	37345/37230/36810/34338
Ovary	BP	GO:0071456	cellular response to hypoxia	4/370	0.0467418	0.0268006	38516/37912/36986/42862
Ovary	BP	GO:0002920	regulation of humoral immune response	7/370	0.047357	0.0271534	34969/43415/44548/44000/43222/33225/33132
Ovary	BP	GO:0032940	secretion by cell	13/370	0.048227	0.0276523	43415/42327/39900/38109/41840/38389/33156/37912/43856/33281/35359/37841/43841
Ovary	BP	GO:0031098	stress-activated protein kinase signaling cascade	7/370	0.0498055	0.0285573	40620/31667/37203/44030/31391/31582/44111
Ovary	BP	GO:0000281	mitotic cytokinesis	5/370	0.0498055	0.0285573	37618/35696/37841/36538/38001
Ovary	BP	GO:0016333	morphogenesis of follicular epithelium	5/370	0.0498055	0.0285573	42896/33156/35771/8673992/41666
Ovary	BP	GO:0046626	regulation of insulin receptor signaling pathway	5/370	0.0498055	0.0285573	37528/38389/43222/42862/33225
Ovary	BP	GO:0050770	regulation of axonogenesis	5/370	0.0498055	0.0285573	32119/37528/45307/38565/36542
Ovary	BP	GO:0090255	cell proliferation involved in imaginal disc-derived wing morphogenesis	5/370	0.0498055	0.0285573	34882/45307/8673992/37841/38001
Ovary	BP	GO:0045087	innate immune response	14/370	0.049914	0.0286195	44811/39999/39900/41675/33386/41181/44548/41942/45467/31310/35524/43222/33132/32920
Ovary	CC	GO:0022625	cytosolic large ribosomal subunit	26/368	5.59449e-23	4.00949e-23	45329/34329/40687/38983/3354918/36985/37995/35453/38208/34754/43103/33654/38397/37430/41347/43573/31009/34098/44783/3355144/3355124/34352/31588/34526/33214/36855
Ovary	CC	GO:0044391	ribosomal subunit	40/368	2.78287e-22	1.99444e-22	45329/34329/40687/38983/3354918/36985/37995/35453/38208/34754/43103/33654/38397/37430/41347/43573/31009/34098/44783/3355144/3355124/34352/31588/34526/33214/36855/36321/39480/34149/37580/42464/36576/37589/41343/35098/43039/34420/31897/41200/31106
Ovary	CC	GO:0022626	cytosolic ribosome	41/368	9.03214e-22	6.4732e-22	34070/45329/34329/40687/38983/3354918/36985/37995/35453/38208/34754/43103/33654/38397/37430/41347/43573/31009/34098/44783/3355144/3355124/34352/31588/34526/33214/36855/36321/39480/34149/37580/42464/36576/37589/41343/35098/43039/34420/31897/41200/31106
Ovary	CC	GO:0015934	large ribosomal subunit	26/368	2.2017e-15	1.57793e-15	45329/34329/40687/38983/3354918/36985/37995/35453/38208/34754/43103/33654/38397/37430/41347/43573/31009/34098/44783/3355144/3355124/34352/31588/34526/33214/36855
Ovary	CC	GO:0005840	ribosome	41/368	1.00084e-14	7.17287e-15	34070/45329/34329/40687/38983/3354918/36985/37995/35453/38208/34754/43103/33654/38397/37430/41347/43573/31009/34098/44783/3355144/3355124/34352/31588/34526/33214/36855/36321/39480/34149/37580/42464/36576/37589/41343/35098/43039/34420/31897/41200/31106
Ovary	CC	GO:0000785	chromatin	45/368	2.74887e-12	1.97007e-12	43751/35397/33505/35445/34592/41602/41095/35418/45655/44811/36238/30971/38565/31015/43862/32090/48535/41840/36390/39103/33185/36555/38327/40170/41942/35121/36264/37798/43856/43351/32630/42130/43819/33270/34708/39522/44000/41666/37767/41483/48071/31773/39551/42687/47249
Ovary	CC	GO:0032993	protein-DNA complex	45/368	2.94396e-11	2.10989e-11	43751/35397/33505/35445/34592/41602/41095/35418/45655/44811/36238/30971/38565/31015/43862/32090/48535/41840/36390/39103/33185/36555/38327/40170/41942/35121/36264/37798/43856/43351/32630/42130/43819/33270/34708/39522/44000/41666/37767/41483/48071/31773/39551/42687/47249
Ovary	CC	GO:0022627	cytosolic small ribosomal subunit	14/368	5.71079e-10	4.09284e-10	36321/39480/34149/37580/42464/36576/37589/41343/35098/43039/34420/31897/41200/31106
Ovary	CC	GO:0005654	nucleoplasm	42/368	1.45436e-09	1.04232e-09	42186/36329/33805/43741/31962/41045/35445/40596/45655/41675/42571/41431/40793/38565/43862/48535/41158/33185/44548/36555/38327/40170/36264/2768848/31310/43856/42130/43785/39198/31448/34708/32225/44000/41666/37767/48071/31773/37841/34378/39551/38103/32994
Ovary	CC	GO:0005700	polytene chromosome	28/368	8.41311e-09	6.02955e-09	44505/33505/41602/41095/35418/36238/30971/38565/48535/38389/36390/36555/38327/40170/43856/43351/42130/31391/43819/32225/44000/41666/37767/41483/31773/39551/31187/47249
Ovary	CC	GO:0005938	cell cortex	25/368	1.09027e-08	7.81377e-09	35197/34882/40620/31667/42327/33619/36810/33156/44030/44839/41066/43758/38578/35696/37386/36542/44111/45931/46194/31987/33379/33526/36538/43841/38001
Ovary	CC	GO:0099080	supramolecular complex	34/368	3.28797e-08	2.35644e-08	32623/45826/42065/31591/38034/42327/39957/37345/37528/41840/37230/41392/36810/38067/33782/53567/35771/39889/31350/42297/41066/42058/39198/36542/39034/41919/40589/37304/36040/37417/36538/39377/38001/47874
Ovary	CC	GO:0070603	SWI/SNF superfamily-type complex	13/368	5.41525e-08	3.88103e-08	43751/35397/41602/45655/44811/38565/36390/38327/40170/41942/42130/43819/48071
Ovary	CC	GO:0036464	cytoplasmic ribonucleoprotein granule	17/368	2.53741e-07	1.81852e-07	45826/38034/39957/37345/37528/53567/35771/42297/41066/42058/39198/39034/41919/37304/36040/37417/39377
Ovary	CC	GO:0035770	ribonucleoprotein granule	17/368	4.83786e-07	3.46722e-07	45826/38034/39957/37345/37528/53567/35771/42297/41066/42058/39198/39034/41919/37304/36040/37417/39377
Ovary	CC	GO:0015935	small ribosomal subunit	14/368	6.10242e-07	4.37351e-07	36321/39480/34149/37580/42464/36576/37589/41343/35098/43039/34420/31897/41200/31106
Ovary	CC	GO:1904949	ATPase complex	16/368	4.95816e-06	3.55344e-06	43751/43693/35397/41602/45655/44811/38565/36390/38327/40170/41942/42130/43819/48071/42216/40679
Ovary	CC	GO:0015629	actin cytoskeleton	16/368	1.18315e-05	8.47945e-06	32623/36329/31591/34882/42327/37230/36810/33156/31350/2768716/32028/35696/46194/38306/37841/38001
Ovary	CC	GO:0000792	heterochromatin	10/368	9.02485e-05	6.46798e-05	34592/41095/31015/32090/48535/43351/34708/41483/31773/47249
Ovary	CC	GO:0031519	PcG protein complex	7/368	0.000116947	8.38143e-05	38565/36986/43819/36118/34530/34709/48071
Ovary	CC	GO:0031965	nuclear membrane	8/368	0.000209871	0.000150411	32119/37239/38067/42063/36264/34708/36040/33526
Ovary	CC	GO:0031010	ISWI-type complex	5/368	0.000209871	0.000150411	43751/35397/41602/44811/36390
Ovary	CC	GO:0045495	pole plasm	9/368	0.000534867	0.000383331	45826/37528/42297/41066/34032/41919/37304/36040/37417
Ovary	CC	GO:0060293	germ plasm	8/368	0.000932456	0.000668278	45826/37528/41066/34032/41919/37304/36040/37417
Ovary	CC	GO:0030054	cell junction	30/368	0.00101586	0.000728055	39583/34969/43800/40620/42896/35955/42327/33619/39900/31364/37528/37230/33156/32771/44839/31293/39958/42297/33881/43197/43758/37447/37386/36542/35359/46194/33863/43841/44653/38001
Ovary	CC	GO:0098687	chromosomal region	17/368	0.00118088	0.000846323	42065/33505/37618/41675/30971/38565/48535/38389/36555/43351/43819/44000/41666/37767/41483/47249/47874
Ovary	CC	GO:0000228	nuclear chromosome	14/368	0.00127462	0.000913503	43751/45655/38565/41840/2768853/35121/43351/43819/43573/31009/36321/34149/41615/39551
Ovary	CC	GO:0000932	P-body	7/368	0.00138853	0.000995137	38034/39957/37345/35771/42058/39198/39034
Ovary	CC	GO:0016604	nuclear body	11/368	0.00138853	0.000995137	35445/40596/43862/48535/36555/2768848/31310/39198/44000/41666/34378
Ovary	CC	GO:0099738	cell cortex region	10/368	0.00163807	0.00117398	35197/34882/44839/41066/43758/38578/36542/46194/43841/38001
Ovary	CC	GO:0005819	spindle	12/368	0.00170731	0.0012236	42946/36329/36793/37618/32946/36264/44839/36542/40589/33526/36538/47874
Ovary	CC	GO:0030864	cortical actin cytoskeleton	5/368	0.00226126	0.00162061	42327/36810/33156/35696/38001
Ovary	CC	GO:0005705	polytene chromosome interband	7/368	0.00226126	0.00162061	33505/30971/38565/38389/44000/37767/47249
Ovary	CC	GO:0099568	cytoplasmic region	14/368	0.00232511	0.00166637	35197/34882/37528/36810/44839/42297/41066/43758/38578/36542/46194/43841/39377/38001
Ovary	CC	GO:0000791	euchromatin	7/368	0.00247248	0.00177199	39103/40170/36264/32630/44000/39551/47249
Ovary	CC	GO:0031594	neuromuscular junction	11/368	0.00266669	0.00191118	34969/43800/42327/39900/31364/42297/43758/37447/35359/33863/43841
Ovary	CC	GO:0005911	cell-cell junction	12/368	0.00266669	0.00191118	39583/40620/42896/33619/33156/44839/31293/33881/43197/37386/36542/38001
Ovary	CC	GO:0030863	cortical cytoskeleton	6/368	0.00294106	0.00210781	42327/36810/33156/35696/36538/38001
Ovary	CC	GO:0043186	P granule	7/368	0.00294106	0.00210781	45826/37528/41066/41919/37304/36040/37417
Ovary	CC	GO:0045177	apical part of cell	15/368	0.00294106	0.00210781	39583/35197/34514/34882/42896/39013/34573/31364/8674055/44839/31293/33881/38578/46194/38001
Ovary	CC	GO:0048471	perinuclear region of cytoplasm	9/368	0.0032132	0.00230286	31309/41209/43604/38389/38067/42297/33281/37304/36538
Ovary	CC	GO:0035363	histone locus body	4/368	0.0032132	0.00230286	35445/2768848/31310/44000
Ovary	CC	GO:0045180	basal cortex	4/368	0.0032132	0.00230286	35197/34882/44839/38001
Ovary	CC	GO:0016607	nuclear speck	6/368	0.00355279	0.00254623	40596/43862/48535/36555/41666/34378
Ovary	CC	GO:0099512	supramolecular fiber	16/368	0.00355279	0.00254623	32623/31591/42327/41840/37230/41392/36810/38067/33782/39889/31350/36542/40589/36538/38001/47874
Ovary	CC	GO:0099081	supramolecular polymer	16/368	0.00405771	0.0029081	32623/31591/42327/41840/37230/41392/36810/38067/33782/39889/31350/36542/40589/36538/38001/47874
Ovary	CC	GO:0005703	polytene chromosome puff	7/368	0.00412836	0.00295873	33505/48535/36555/43819/44000/41666/37767
Ovary	CC	GO:0098858	actin-based cell projection	6/368	0.00448123	0.00321164	34514/41689/34882/32028/37386/36542
Ovary	CC	GO:0070161	anchoring junction	13/368	0.00503582	0.0036091	39583/40620/42896/33619/33156/44839/31293/33881/43197/37386/36542/44653/38001
Ovary	CC	GO:0030175	filopodium	4/368	0.00503582	0.0036091	41689/32028/37386/36542
Ovary	CC	GO:0005844	polysome	5/368	0.00525799	0.00376832	49809/37528/36576/35098/41200
Ovary	CC	GO:0016459	myosin complex	5/368	0.00525799	0.00376832	36329/34882/31350/32028/38001
Ovary	CC	GO:0072686	mitotic spindle	6/368	0.00711368	0.00509827	36329/36793/37618/32946/36264/36538
Ovary	CC	GO:0120111	neuron projection cytoplasm	4/368	0.00965091	0.00691667	37528/36810/42297/39377
Ovary	CC	GO:0005635	nuclear envelope	11/368	0.00965091	0.00691667	32119/37239/45969/38067/42063/33782/36264/32630/34708/36040/33526
Ovary	CC	GO:1990124	messenger ribonucleoprotein complex	4/368	0.0116369	0.00834001	37528/42297/38963/39377
Ovary	CC	GO:0051233	spindle midzone	5/368	0.0146323	0.0104868	37618/36264/44839/36538/47874
Ovary	CC	GO:0000118	histone deacetylase complex	5/368	0.0162849	0.0116711	45655/38565/38327/40170/39551
Ovary	CC	GO:0070938	contractile ring	4/368	0.0162849	0.0116711	44030/35696/46194/38001
Ovary	CC	GO:0099513	polymeric cytoskeletal fiber	11/368	0.0175183	0.0125551	32623/31591/37230/41392/36810/38067/33782/36542/40589/36538/47874
Ovary	CC	GO:0005912	adherens junction	6/368	0.0175183	0.0125551	40620/33619/31293/33881/37386/36542
Ovary	CC	GO:0042788	polysomal ribosome	3/368	0.0183245	0.0131329	36576/35098/41200
Ovary	CC	GO:0045172	germline ring canal	4/368	0.0215472	0.0154425	42186/34882/37230/35696
Ovary	CC	GO:0000922	spindle pole	5/368	0.0244603	0.0175303	42946/36329/32946/40589/33526
Ovary	CC	GO:0045179	apical cortex	6/368	0.0265458	0.019025	35197/34882/44839/38578/46194/38001
Ovary	CC	GO:0098794	postsynapse	8/368	0.0274446	0.0196691	35955/31364/37528/37230/42297/35359/46194/43841
Ovary	CC	GO:0005667	transcription regulator complex	14/368	0.0284218	0.0203695	34413/42550/40045/38565/36390/36555/38327/36986/40170/31293/43856/43819/32225/31773
Ovary	CC	GO:0000775	chromosome, centromeric region	8/368	0.0284218	0.0203695	42065/37618/41675/36555/43351/44000/41483/47874
Ovary	CC	GO:0045171	intercellular bridge	4/368	0.0310006	0.0222177	42186/34882/37230/35696
Ovary	CC	GO:0071598	neuronal ribonucleoprotein granule	3/368	0.0335436	0.0240402	37528/42297/39377
Ovary	CC	GO:0045202	synapse	18/368	0.0472584	0.0338694	34969/43800/35955/42327/39900/31364/37528/37230/33156/32771/39958/42297/43758/37447/35359/46194/33863/43841
Ovary	CC	GO:0030496	midbody	4/368	0.0496903	0.0356123	36329/36264/33526/36538
Ovary	MF	GO:0003735	structural constituent of ribosome	41/338	7.68382e-16	6.18761e-16	34070/45329/34329/40687/38983/3354918/36985/37995/35453/38208/34754/43103/33654/38397/37430/41347/43573/31009/34098/44783/3355144/3355124/34352/31588/34526/33214/36855/36321/39480/34149/37580/42464/36576/37589/41343/35098/43039/34420/31897/41200/31106
Ovary	MF	GO:0042393	histone binding	19/338	2.87587e-10	2.31587e-10	40850/42065/43730/41045/35397/33505/33906/35418/45655/44811/33185/40170/41942/37798/34530/34709/44000/37767/39551
Ovary	MF	GO:0003682	chromatin binding	31/338	1.17693e-09	9.47751e-10	40850/33505/35445/36390/33185/33782/38327/40170/35121/36264/31293/37798/43856/43351/32630/42130/43819/38669/34530/34709/32225/44000/37767/41483/48071/31773/39551/32690/42687/47249/32994
Ovary	MF	GO:0008092	cytoskeletal protein binding	34/338	5.342e-09	4.30179e-09	32623/42946/32119/36329/37239/41689/34882/35596/42896/42327/32946/39075/37230/41392/41158/36810/38067/33156/31350/2768716/32028/39958/35696/37386/36542/39034/45931/46194/33863/38306/40589/33526/37841/38001
Ovary	MF	GO:0051015	actin filament binding	15/338	6.20332e-07	4.99539e-07	32623/32119/37239/41689/34882/35596/42327/37230/31350/32028/35696/46194/38306/37841/38001
Ovary	MF	GO:0003779	actin binding	18/338	6.24958e-07	5.03264e-07	32623/32119/37239/41689/34882/35596/42327/37230/31350/2768716/32028/35696/36542/45931/46194/38306/37841/38001
Ovary	MF	GO:0017022	myosin binding	11/338	6.44928e-06	5.19346e-06	42946/36329/34882/39075/41158/33156/39958/35696/37386/39034/38001
Ovary	MF	GO:0008134	transcription factor binding	17/338	4.80824e-05	3.87197e-05	42186/35552/34969/53560/41602/34413/44811/42550/40045/43862/36390/43856/39198/45976/34708/31773/33225
Ovary	MF	GO:0090079	translation regulator activity, nucleic acid binding	13/338	5.02849e-05	4.04933e-05	37082/36271/35422/3355041/326255/42819/49809/32566/44261/37528/48571/39034/38963
Ovary	MF	GO:0030695	GTPase regulator activity	16/338	0.000574472	0.000462609	42137/32566/39900/37134/33156/33881/38178/34032/38669/43758/38578/35359/31987/42862/36538/32920
Ovary	MF	GO:0060589	nucleoside-triphosphatase regulator activity	16/338	0.000574472	0.000462609	42137/32566/39900/37134/33156/33881/38178/34032/38669/43758/38578/35359/31987/42862/36538/32920
Ovary	MF	GO:0140297	DNA-binding transcription factor binding	11/338	0.00114078	0.000918645	35552/34969/53560/41602/34413/44811/42550/36390/43856/45976/33225
Ovary	MF	GO:0043021	ribonucleoprotein complex binding	9/338	0.00184686	0.00148724	39834/36793/35422/37912/36264/34070/33214/31106/3771960
Ovary	MF	GO:0140993	histone modifying activity	9/338	0.00224723	0.00180965	35142/30971/40793/38565/31015/43856/43351/34708/41483
Ovary	MF	GO:0000900	mRNA regulatory element binding translation repressor activity	5/338	0.00224723	0.00180965	326255/37528/48571/39034/38963
Ovary	MF	GO:0140658	ATP-dependent chromatin remodeler activity	5/338	0.00224723	0.00180965	33505/45655/36390/33185/40170
Ovary	MF	GO:0043022	ribosome binding	7/338	0.00329766	0.00265553	39834/36793/35422/37912/34070/31106/3771960
Ovary	MF	GO:0031491	nucleosome binding	7/338	0.00400225	0.00322292	40850/36390/42130/44000/37767/48071/32994
Ovary	MF	GO:0045182	translation regulator activity	15/338	0.00400225	0.00322292	35197/37082/36271/35422/3355041/326255/42819/49809/32566/44261/37528/48571/34070/39034/38963
Ovary	MF	GO:0140657	ATP-dependent activity	24/338	0.00530921	0.00427539	45826/41054/33505/34882/43379/45655/40607/32133/41840/39557/38389/36390/36810/33185/2768853/40170/34686/32028/41919/36040/35998/42216/40679/38001
Ovary	MF	GO:0019904	protein domain specific binding	9/338	0.00579597	0.00466736	40620/42327/38389/2768716/31293/39958/36118/37767/43222
Ovary	MF	GO:0003712	transcription coregulator activity	14/338	0.00763701	0.00614991	40046/43730/41602/33906/38565/36555/40403/32771/2768848/31293/43856/34708/32225/39522
Ovary	MF	GO:0005085	guanyl-nucleotide exchange factor activity	9/338	0.00763701	0.00614991	42137/39900/37134/33881/38178/38669/38578/31987/32920
Ovary	MF	GO:0008017	microtubule binding	11/338	0.011983	0.00964967	42946/32119/32946/41392/36810/31350/35696/36542/45931/40589/33526
Ovary	MF	GO:0008135	translation factor activity, RNA binding	8/338	0.0120832	0.00973029	36271/35422/3355041/326255/42819/49809/32566/44261
Ovary	MF	GO:0001228	DNA-binding transcription activator activity, RNA polymerase II-specific	9/338	0.0120832	0.00973029	35445/34413/42550/40045/2768685/31802/45588/31391/32994
Ovary	MF	GO:0016887	ATP hydrolysis activity	14/338	0.0120832	0.00973029	41054/33505/45655/40607/32133/41840/39557/38389/36390/36810/33185/40170/34686/36040
Ovary	MF	GO:0019899	enzyme binding	24/338	0.0120832	0.00973029	38516/43611/40620/42896/44261/37528/37134/33156/35121/36264/31310/31293/43856/33881/38178/33270/34070/34420/31987/44000/42862/42216/32690/47874
Ovary	MF	GO:0001216	DNA-binding transcription activator activity	9/338	0.0120832	0.00973029	35445/34413/42550/40045/2768685/31802/45588/31391/32994
Ovary	MF	GO:0005112	Notch binding	4/338	0.0120832	0.00973029	42896/41158/39958/33379
Ovary	MF	GO:0008139	nuclear localization sequence binding	4/338	0.0120832	0.00973029	41158/40581/32630/34338
Ovary	MF	GO:0015631	tubulin binding	12/338	0.0138498	0.0111529	42946/32119/32946/41392/36810/31350/35696/36542/45931/33863/40589/33526
Ovary	MF	GO:0042054	histone methyltransferase activity	5/338	0.0138498	0.0111529	30971/40793/31015/43351/41483
Ovary	MF	GO:0016278	lysine N-methyltransferase activity	5/338	0.0152261	0.0122612	30971/40793/31015/43351/41483
Ovary	MF	GO:0016279	protein-lysine N-methyltransferase activity	5/338	0.0152261	0.0122612	30971/40793/31015/43351/41483
Ovary	MF	GO:0000977	RNA polymerase II transcription regulatory region sequence-specific DNA binding	25/338	0.017513	0.0141028	3772670/44505/36170/32663/53560/35445/34592/34413/44811/42550/39999/30975/40045/36986/3885647/2768685/31310/31802/37874/45588/31391/43819/34622/31773/32994
Ovary	MF	GO:0003730	mRNA 3'-UTR binding	10/338	0.0187352	0.015087	35197/37528/48571/48535/39198/37335/38605/39034/41666/38963
Ovary	MF	GO:0140662	ATP-dependent protein folding chaperone	5/338	0.0187352	0.015087	41054/32133/41840/39557/38389
Ovary	MF	GO:0042803	protein homodimerization activity	10/338	0.0192915	0.015535	41602/34413/37345/37528/33386/2768716/31802/36118/37386/44111
Ovary	MF	GO:0061629	RNA polymerase II-specific DNA-binding transcription factor binding	5/338	0.0204077	0.0164339	35552/34969/44811/43856/33225
Ovary	MF	GO:0140030	modification-dependent protein binding	6/338	0.0213036	0.0171553	43730/44811/43785/34709/36040/39551
Ovary	MF	GO:0042802	identical protein binding	11/338	0.0222178	0.0178915	41602/34413/37345/37528/33386/2768716/31802/36118/37386/44111/36444
Ovary	MF	GO:0003743	translation initiation factor activity	6/338	0.0222904	0.01795	3355041/326255/42819/49809/32566/44261
Ovary	MF	GO:0008094	ATP-dependent activity, acting on DNA	7/338	0.0222904	0.01795	33505/45655/40607/36390/33185/2768853/40170
Ovary	MF	GO:0017111	ribonucleoside triphosphate phosphatase activity	19/338	0.0222904	0.01795	41054/39834/33505/45655/36271/35422/44261/40607/32133/41840/39557/38389/36390/36810/33185/40170/34686/36040/3771960
Ovary	MF	GO:0140938	histone H3 methyltransferase activity	4/338	0.0222904	0.01795	30971/40793/43351/41483
Ovary	MF	GO:0003727	single-stranded RNA binding	5/338	0.0222904	0.01795	42693/37345/48535/53567/38605
Ovary	MF	GO:0016462	pyrophosphatase activity	20/338	0.0222904	0.01795	39226/41054/39834/33505/45655/36271/35422/44261/40607/32133/41840/39557/38389/36390/36810/33185/40170/34686/36040/3771960
Ovary	MF	GO:0016818	hydrolase activity, acting on acid anhydrides, in phosphorus-containing anhydrides	20/338	0.024687	0.0198799	39226/41054/39834/33505/45655/36271/35422/44261/40607/32133/41840/39557/38389/36390/36810/33185/40170/34686/36040/3771960
Ovary	MF	GO:0016817	hydrolase activity, acting on acid anhydrides	20/338	0.0249378	0.0200818	39226/41054/39834/33505/45655/36271/35422/44261/40607/32133/41840/39557/38389/36390/36810/33185/40170/34686/36040/3771960
Ovary	MF	GO:0003714	transcription corepressor activity	6/338	0.0254128	0.0204643	40046/43730/41602/38565/34708/32225
Ovary	MF	GO:0030234	enzyme regulator activity	23/338	0.0254128	0.0204643	39547/36329/42137/37618/32566/39900/41675/37134/33156/32771/33881/38178/34032/38669/43758/38578/33214/43449/35359/31987/42862/36538/32920
Ovary	MF	GO:0000146	microfilament motor activity	3/338	0.0266535	0.0214634	34882/32028/38001
Ovary	MF	GO:0044183	protein folding chaperone	5/338	0.0386972	0.0311619	41054/32133/41840/39557/38389
Ovary	MF	GO:0061608	nuclear import signal receptor activity	3/338	0.0408106	0.0328638	41158/40581/34338
Ovary	MF	GO:0000981	DNA-binding transcription factor activity, RNA polymerase II-specific	23/338	0.0432603	0.0348365	3772670/32663/53560/35445/34592/34413/42550/39999/30975/40045/32613/38327/36986/3885647/2768685/31310/31802/37874/45588/31391/43819/34622/32994
Ovary	MF	GO:0035064	methylated histone binding	4/338	0.0432603	0.0348365	43730/44811/34709/39551
Ovary	MF	GO:0140034	methylation-dependent protein binding	4/338	0.0432603	0.0348365	43730/44811/34709/39551
Ovary	MF	GO:0140104	molecular carrier activity	5/338	0.0432603	0.0348365	41045/45655/41158/40581/34338
Gene Ratio: proportion of input genes associated with a given GO term
Padj: p-value adjusted for multiple testing (Benjamini and Hochberg 1995).
qvalue: estimated false discovery rate (FDR)
