# Supplementary material for: Comparative single-nucleus transcriptomics reveals asymmetric evolution of the Drosophila male and female germlines
Source: PLoS Biol. 2026 Jul 20;24(7):e3003869. doi: 10.1371/journal.pbio.3003869 (PMC13384527; doi:10.1371/journal.pbio.3003869)
Supplement: S18 Table — (XLSX) [file pbio.3003869.s051.xlsx]

## Sheet: S18 Table
S18 Table. Gene ontology (GO) enrichment analysis of species-divergent coexpression modules of the testis
Cell Type-Module	Ontology	GO ID	Description	Gene Ratio	Padj	qvalue	Entrez Gene ID
Late Spermatocytes-M1	BP	GO:0072655	establishment of protein localization to mitochondrion	13/399	4.49356e-05	4.31772e-05	36508/3772213/37478/34618/35437/35553/36584/37682/38459/40189/41285/41993/42298
Late Spermatocytes-M1	BP	GO:1990542	mitochondrial transmembrane transport	12/399	4.49356e-05	4.31772e-05	36508/3772349/34618/35437/35553/36584/38459/40189/40552/40915/41285/42298
Late Spermatocytes-M1	BP	GO:0070585	protein localization to mitochondrion	13/399	4.49356e-05	4.31772e-05	36508/3772213/37478/34618/35437/35553/36584/37682/38459/40189/41285/41993/42298
Late Spermatocytes-M1	BP	GO:0006839	mitochondrial transport	14/399	4.60059e-05	4.42055e-05	36508/3772213/37478/33714/34618/35437/35553/36584/37682/38459/40189/41285/41993/42298
Late Spermatocytes-M1	BP	GO:0006626	protein targeting to mitochondrion	12/399	4.60059e-05	4.42055e-05	36508/3772213/37478/34618/35437/35553/36584/38459/40189/41285/41993/42298
Late Spermatocytes-M1	BP	GO:0030150	protein import into mitochondrial matrix	9/399	6.59268e-05	6.33469e-05	36508/34618/35437/35553/36584/38459/40189/41285/42298
Late Spermatocytes-M1	BP	GO:0072594	establishment of protein localization to organelle	21/399	0.000147141	0.000141383	36508/44072/40160/3772213/37478/34618/35052/35437/35553/36584/37682/38459/39666/40189/41285/41993/42298/42816/43550/40581/34549
Late Spermatocytes-M1	BP	GO:0070647	protein modification by small protein conjugation or removal	27/399	0.000418215	0.000401849	39102/36748/39133/38644/42793/36999/31519/32190/32429/32751/33035/34380/36129/36361/38181/38472/38748/39302/42105/42124/42509/43279/38103/40596/31713/39244/34896
Late Spermatocytes-M1	BP	GO:0048232	male gamete generation	30/399	0.000430529	0.000413681	33782/40232/36390/31240/2768981/41569/40160/38489/36999/33401/33946/34109/38045/39169/39302/39513/41673/41748/41756/43526/64879/318552/43330/49701/40682/34896/34833/45826/38923/43343
Late Spermatocytes-M1	BP	GO:0033365	protein localization to organelle	25/399	0.000430529	0.000413681	33782/36508/44072/40160/3772213/37478/33622/34618/35052/35437/35553/36584/37682/38459/39666/40189/41285/41993/42298/42816/43550/40557/40581/34549/38957
Late Spermatocytes-M1	BP	GO:0007005	mitochondrion organization	24/399	0.000628688	0.000604086	36508/42587/3772213/37478/31581/34618/35437/35553/36584/37682/38459/38472/40189/41285/41756/41993/42298/42756/43279/318553/47384/12798323/32329/53565
Late Spermatocytes-M1	BP	GO:0044743	protein transmembrane import into intracellular organelle	9/399	0.00123938	0.00119088	36508/34618/35437/35553/36584/38459/40189/41285/42298
Late Spermatocytes-M1	BP	GO:0007283	spermatogenesis	26/399	0.00123938	0.00119088	33782/40232/36390/2768981/41569/40160/38489/33401/33946/34109/38045/39302/39513/41673/41748/41756/43526/64879/43330/49701/40682/34896/34833/45826/38923/43343
Late Spermatocytes-M1	BP	GO:0007006	mitochondrial membrane organization	9/399	0.0013602	0.00130697	42587/3772213/37478/34618/35437/36584/37682/38459/12798323
Late Spermatocytes-M1	BP	GO:0043687	post-translational protein modification	30/399	0.0013602	0.00130697	39102/36748/39133/38644/44451/42793/36999/31519/32190/32301/32429/32751/33035/34380/36129/36361/38181/38472/38748/39302/41498/42105/42124/42509/43279/38103/40596/31713/39244/34896
Late Spermatocytes-M1	BP	GO:0006470	protein dephosphorylation	14/399	0.00149586	0.00143732	43568/32379/33277/35437/37541/38071/39517/42260/3772427/50437/43567/32659/39554/38160
Late Spermatocytes-M1	BP	GO:0007007	inner mitochondrial membrane organization	7/399	0.00261928	0.00251678	42587/3772213/37478/34618/36584/37682/12798323
Late Spermatocytes-M1	BP	GO:0065002	intracellular protein transmembrane transport	9/399	0.00460562	0.00442539	36508/34618/35437/35553/36584/38459/40189/41285/42298
Late Spermatocytes-M1	BP	GO:0071806	protein transmembrane transport	9/399	0.00460562	0.00442539	36508/34618/35437/35553/36584/38459/40189/41285/42298
Late Spermatocytes-M1	BP	GO:0006536	glutamate metabolic process	5/399	0.00622709	0.0059834	36782/33117/42756/32625/36396
Late Spermatocytes-M1	BP	GO:0060271	cilium assembly	15/399	0.00773552	0.0074328	41569/31725/31736/33187/33574/33610/33946/34756/37663/39598/39863/40266/41906/40682/38957
Late Spermatocytes-M1	BP	GO:0044782	cilium organization	16/399	0.00773552	0.0074328	41569/31725/31736/33187/33574/33610/33946/34756/37663/39598/39863/40266/41906/42860/40682/38957
Late Spermatocytes-M1	BP	GO:0007291	sperm individualization	9/399	0.00773552	0.0074328	41569/38489/33946/39302/39513/41673/41748/49701/34896
Late Spermatocytes-M1	BP	GO:0016579	protein deubiquitination	8/399	0.0106204	0.0102048	39102/38644/31519/34380/36361/39302/42509/38103
Late Spermatocytes-M1	BP	GO:0006605	protein targeting	14/399	0.0106204	0.0102048	36508/3772213/37478/34618/35052/35437/35553/36584/38459/40189/41285/41993/42298/43550
Late Spermatocytes-M1	BP	GO:0048515	spermatid differentiation	14/399	0.0106204	0.0102048	36390/41569/38489/33946/39302/39513/41673/41748/43526/64879/49701/40682/34896/34833
Late Spermatocytes-M1	BP	GO:0000226	microtubule cytoskeleton organization	26/399	0.0111496	0.0107133	33782/44839/40232/31240/44072/41361/31725/31736/33610/33622/33714/33946/34756/37663/37893/39169/39598/39863/39903/41673/42159/42860/38231/40682/38863/40982
Late Spermatocytes-M1	BP	GO:0070646	protein modification by small protein removal	9/399	0.0114922	0.0110425	39102/38644/31519/34380/36361/38748/39302/42509/38103
Late Spermatocytes-M1	BP	GO:0016567	protein ubiquitination	18/399	0.0114922	0.0110425	36748/39133/42793/36999/32190/32429/32751/33035/36129/38181/38472/42105/42124/43279/40596/31713/39244/34896
Late Spermatocytes-M1	BP	GO:0000209	protein polyubiquitination	11/399	0.0124985	0.0120094	36748/39133/32190/32751/36129/42105/42124/43279/40596/31713/34896
Late Spermatocytes-M1	BP	GO:0007338	single fertilization	7/399	0.0127247	0.0122267	40232/36390/31240/47384/33505/40682/31136
Late Spermatocytes-M1	BP	GO:0007286	spermatid development	13/399	0.0138079	0.0132676	36390/41569/38489/33946/39302/39513/41673/41748/43526/64879/49701/40682/34896
Late Spermatocytes-M1	BP	GO:0007018	microtubule-based movement	17/399	0.020142	0.0193538	31240/38170/31581/31725/31736/33946/34756/37663/37671/38480/39169/43661/249072/40682/10178840/38957/34046
Late Spermatocytes-M1	BP	GO:0009566	fertilization	7/399	0.0205995	0.0197934	40232/36390/31240/47384/33505/40682/31136
Late Spermatocytes-M1	BP	GO:0120031	plasma membrane bounded cell projection assembly	17/399	0.0205995	0.0197934	32623/41569/31725/31736/33187/33574/33610/33946/34756/37663/39598/39863/40266/41906/40680/40682/38957
Late Spermatocytes-M1	BP	GO:0045880	positive regulation of smoothened signaling pathway	7/399	0.0205995	0.0197934	39102/36999/32379/36545/42509/49701/31713
Late Spermatocytes-M1	BP	GO:0044282	small molecule catabolic process	14/399	0.0226169	0.0217319	33351/33117/40349/35015/37644/40956/42756/64879/40406/261603/32625/36396/35790/42387
Late Spermatocytes-M1	BP	GO:0090151	establishment of protein localization to mitochondrial membrane	5/399	0.023638	0.022713	3772213/37478/34618/37682/38459
Late Spermatocytes-M1	BP	GO:0046365	monosaccharide catabolic process	4/399	0.023638	0.022713	33351/35015/40406/261603
Late Spermatocytes-M1	BP	GO:0005996	monosaccharide metabolic process	9/399	0.023638	0.022713	33351/33252/34650/35015/36904/39279/43191/40406/261603
Late Spermatocytes-M1	BP	GO:0090140	regulation of mitochondrial fission	4/399	0.023638	0.022713	31581/38472/42756/43279
Late Spermatocytes-M1	BP	GO:0006511	ubiquitin-dependent protein catabolic process	23/399	0.023638	0.022713	39102/36748/39133/38644/43978/38886/42641/36638/36999/31519/32751/36129/36361/36545/37763/42105/42509/38103/43330/40596/31713/39244/34896
Late Spermatocytes-M1	BP	GO:0051205	protein insertion into membrane	6/399	0.0247876	0.0238176	3772213/37478/34618/37682/38459/40557
Late Spermatocytes-M1	BP	GO:0019941	modification-dependent protein catabolic process	23/399	0.0270882	0.0260282	39102/36748/39133/38644/43978/38886/42641/36638/36999/31519/32751/36129/36361/36545/37763/42105/42509/38103/43330/40596/31713/39244/34896
Late Spermatocytes-M1	BP	GO:0009065	glutamine family amino acid catabolic process	4/399	0.0298729	0.0287038	33117/42756/32625/36396
Late Spermatocytes-M1	BP	GO:0030031	cell projection assembly	17/399	0.0300916	0.028914	32623/41569/31725/31736/33187/33574/33610/33946/34756/37663/39598/39863/40266/41906/40680/40682/38957
Late Spermatocytes-M1	BP	GO:0051603	proteolysis involved in protein catabolic process	24/399	0.0306803	0.0294797	39102/36748/39133/38644/43978/38886/42806/42641/36638/36999/31519/32751/36129/36361/36545/37763/42105/42509/38103/43330/40596/31713/39244/34896
Late Spermatocytes-M1	BP	GO:0043632	modification-dependent macromolecule catabolic process	23/399	0.0334647	0.0321551	39102/36748/39133/38644/43978/38886/42641/36638/36999/31519/32751/36129/36361/36545/37763/42105/42509/38103/43330/40596/31713/39244/34896
Late Spermatocytes-M1	BP	GO:0032446	protein modification by small protein conjugation	18/399	0.0334647	0.0321551	36748/39133/42793/36999/32190/32429/32751/33035/36129/38181/38472/42105/42124/43279/40596/31713/39244/34896
Late Spermatocytes-M1	BP	GO:0043648	dicarboxylic acid metabolic process	6/399	0.0340285	0.0326969	36782/33117/3772692/42756/32625/36396
Late Spermatocytes-M1	BP	GO:0051204	protein insertion into mitochondrial membrane	4/399	0.0350553	0.0336835	3772213/37478/34618/38459
Late Spermatocytes-M1	BP	GO:0016052	carbohydrate catabolic process	8/399	0.039738	0.0381829	33351/35015/36833/36904/43191/40406/261603/42387
Late Spermatocytes-M1	BP	GO:0016311	dephosphorylation	14/399	0.040928	0.0393264	43568/32379/33277/35437/37541/38071/39517/42260/3772427/50437/43567/32659/39554/38160
Late Spermatocytes-M1	CC	GO:0015630	microtubule cytoskeleton	28/399	0.00206647	0.00180655	44839/40232/31240/44072/38170/31725/31736/33187/33574/33610/33622/33946/34756/35669/37663/37671/37893/39169/39863/39903/41906/42159/42978/43330/40682/40982/39558/37888
Late Spermatocytes-M1	CC	GO:0005741	mitochondrial outer membrane	9/399	0.00206647	0.00180655	31581/34618/35553/38459/38472/40189/41285/43279/34499
Late Spermatocytes-M1	CC	GO:0005742	mitochondrial outer membrane translocase complex	5/399	0.00206647	0.00180655	34618/35553/38459/40189/41285
Late Spermatocytes-M1	CC	GO:0098799	outer mitochondrial membrane protein complex	5/399	0.00206647	0.00180655	34618/35553/38459/40189/41285
Late Spermatocytes-M1	CC	GO:0031968	organelle outer membrane	9/399	0.00298178	0.00260673	31581/34618/35553/38459/38472/40189/41285/43279/34499
Late Spermatocytes-M1	CC	GO:0019867	outer membrane	9/399	0.00298178	0.00260673	31581/34618/35553/38459/38472/40189/41285/43279/34499
Late Spermatocytes-M1	CC	GO:0031975	envelope	30/399	0.00588197	0.00514213	34648/33782/40232/36508/42587/3772213/37478/43350/31581/33802/34618/35437/35553/37682/38459/38472/39169/40189/41285/41756/42298/42816/43073/43279/33404/31877/34499/34549/12798323/38160
Late Spermatocytes-M1	CC	GO:0031967	organelle envelope	30/399	0.00588197	0.00514213	34648/33782/40232/36508/42587/3772213/37478/43350/31581/33802/34618/35437/35553/37682/38459/38472/39169/40189/41285/41756/42298/42816/43073/43279/33404/31877/34499/34549/12798323/38160
Late Spermatocytes-M1	CC	GO:0005813	centrosome	13/399	0.00948236	0.00828966	44839/40232/38170/33574/33610/37671/39169/39863/41906/43330/40682/40982/39558
Late Spermatocytes-M1	CC	GO:0016007	mitochondrial derivative	4/399	0.0168361	0.0147185	38986/40839/41756/43343
Late Spermatocytes-M1	CC	GO:0005815	microtubule organizing center	15/399	0.021497	0.0187931	44839/40232/38170/33187/33574/33610/33622/37671/39169/39863/41906/43330/40682/40982/39558
Late Spermatocytes-M1	CC	GO:0005740	mitochondrial envelope	22/399	0.021497	0.0187931	36508/42587/3772213/37478/43350/31581/34618/35437/35553/37682/38459/38472/40189/41285/41756/42298/43073/43279/33404/34499/12798323/38160
Late Spermatocytes-M1	CC	GO:0031970	organelle envelope lumen	5/399	0.0452599	0.0395671	33782/3772213/37478/35553/41756
Late Spermatocytes-M1	MF	GO:0004843	cysteine-type deubiquitinase activity	8/377	0.0036837	0.00321757	39102/38644/31519/34380/36361/39302/42509/38103
Late Spermatocytes-M1	MF	GO:0019783	ubiquitin-like protein peptidase activity	9/377	0.00380419	0.00332281	39102/38644/31519/34380/36361/38748/39302/42509/38103
Late Spermatocytes-M1	MF	GO:0004842	ubiquitin-protein transferase activity	17/377	0.00380419	0.00332281	36748/39133/42793/34834/36999/32190/32429/32751/33035/36129/38181/38472/42105/43279/40596/31713/39558
Late Spermatocytes-M1	MF	GO:0101005	deubiquitinase activity	8/377	0.00435982	0.00380813	39102/38644/31519/34380/36361/39302/42509/38103
Late Spermatocytes-M1	MF	GO:0008135	translation factor activity, RNA binding	10/377	0.00511818	0.00447053	39433/44260/35681/38878/40563/40733/41475/31059/38923/37846
Late Spermatocytes-M1	MF	GO:0016773	phosphotransferase activity, alcohol group as acceptor	22/377	0.00520348	0.00454503	39733/40232/38017/40461/41361/38489/37033/32538/33233/33252/34650/35095/37893/39279/40385/41673/42233/43191/318552/31877/35738/49701
Late Spermatocytes-M1	MF	GO:0051087	protein-folding chaperone binding	8/377	0.00520348	0.00454503	36508/34707/36797/39598/41646/41712/42298/40982
Late Spermatocytes-M1	MF	GO:0090079	translation regulator activity, nucleic acid binding	11/377	0.00520348	0.00454503	39433/44260/35681/38878/40563/40733/41475/41591/31059/38923/37846
Late Spermatocytes-M1	MF	GO:0061631	ubiquitin conjugating enzyme activity	6/377	0.00520348	0.00454503	39133/42793/32190/32751/36129/42105
Late Spermatocytes-M1	MF	GO:0019787	ubiquitin-like protein transferase activity	17/377	0.00520348	0.00454503	36748/39133/42793/34834/36999/32190/32429/32751/33035/36129/38181/38472/42105/43279/40596/31713/39558
Late Spermatocytes-M1	MF	GO:0016755	aminoacyltransferase activity	17/377	0.00568806	0.00496829	36748/39133/42793/34834/36999/32190/32429/32751/33035/36129/38181/38472/42105/43279/40596/31713/39558
Late Spermatocytes-M1	MF	GO:0008234	cysteine-type peptidase activity	9/377	0.00643091	0.00561715	39102/38644/31519/34380/36361/38748/39302/42509/38103
Late Spermatocytes-M1	MF	GO:0005048	signal sequence binding	6/377	0.0070575	0.00616445	40160/34618/40189/41285/42816/40581
Late Spermatocytes-M1	MF	GO:0061650	ubiquitin-like protein conjugating enzyme activity	6/377	0.00792006	0.00691786	39133/42793/32190/32751/36129/42105
Late Spermatocytes-M1	MF	GO:0004721	phosphoprotein phosphatase activity	10/377	0.0090726	0.00792455	43568/32379/35437/38071/39517/42260/3772427/50437/43567/38160
Late Spermatocytes-M1	MF	GO:0042277	peptide binding	9/377	0.0116867	0.0102078	40160/34618/39573/40189/41285/42816/40581/39244/38175
Late Spermatocytes-M1	MF	GO:0140318	protein transporter activity	6/377	0.0116867	0.0102078	3772213/34618/35553/40189/41285/41993
Late Spermatocytes-M1	MF	GO:0140657	ATP-dependent activity	25/377	0.0120921	0.010562	39542/48782/40607/41550/36390/31240/246543/32142/34695/35339/36328/36357/37636/37671/38756/41712/326215/42314/33505/39244/46068/45826/42876/40679/53565
Late Spermatocytes-M1	MF	GO:0008320	protein transmembrane transporter activity	5/377	0.0145897	0.0127436	34618/35553/40189/41285/41993
Late Spermatocytes-M1	MF	GO:0016772	transferase activity, transferring phosphorus-containing groups	27/377	0.0145897	0.0127436	39733/40232/38017/40461/41361/38489/37033/32379/32538/33233/33252/34650/35095/37893/38180/39279/40385/40707/41417/41673/41922/42233/43191/318552/31877/35738/49701
Late Spermatocytes-M1	MF	GO:0003743	translation initiation factor activity	7/377	0.0145897	0.0127436	39433/44260/38878/40563/41475/31059/38923
Late Spermatocytes-M1	MF	GO:0031369	translation initiation factor binding	5/377	0.0145897	0.0127436	39433/38878/31059/40680/38923
Late Spermatocytes-M1	MF	GO:0033218	amide binding	10/377	0.0149907	0.0130938	40160/32983/34618/39573/40189/41285/42816/40581/39244/38175
Late Spermatocytes-M1	MF	GO:0022884	macromolecule transmembrane transporter activity	5/377	0.0154563	0.0135005	34618/35553/40189/41285/41993
Late Spermatocytes-M1	MF	GO:0004674	protein serine/threonine kinase activity	14/377	0.0155149	0.0135517	39733/40232/38017/40461/41361/32538/35095/37893/40385/41673/42233/318552/31877/49701
Late Spermatocytes-M1	MF	GO:0019829	ATPase-coupled monoatomic cation transmembrane transporter activity	6/377	0.0201587	0.0176078	41550/246543/32142/34695/36328/40679
Late Spermatocytes-M1	MF	GO:0019200	carbohydrate kinase activity	4/377	0.0204308	0.0178455	33252/34650/39279/43191
Late Spermatocytes-M1	MF	GO:0004725	protein tyrosine phosphatase activity	5/377	0.0221924	0.0193841	35437/39517/42260/3772427/38160
Late Spermatocytes-M1	MF	GO:0016301	kinase activity	22/377	0.024397	0.0213099	39733/40232/38017/40461/41361/38489/37033/32538/33252/34650/35095/37893/39279/40385/41673/41922/42233/43191/318552/31877/35738/49701
Late Spermatocytes-M1	MF	GO:0044769	ATPase activity, coupled to transmembrane movement of ions, rotational mechanism	5/377	0.0296323	0.0258827	41550/246543/34695/36328/40679
Late Spermatocytes-M1	MF	GO:0042625	ATPase-coupled ion transmembrane transporter activity	5/377	0.0296323	0.0258827	41550/246543/34695/36328/40679
Late Spermatocytes-M1	MF	GO:0046961	proton-transporting ATPase activity, rotational mechanism	5/377	0.0296323	0.0258827	41550/246543/34695/36328/40679
Late Spermatocytes-M1	MF	GO:0005200	structural constituent of cytoskeleton	5/377	0.0296323	0.0258827	33782/32623/37663/42159/37888
Late Spermatocytes-M1	MF	GO:0004672	protein kinase activity	15/377	0.0319856	0.0279381	39733/40232/38017/40461/41361/38489/32538/35095/37893/40385/41673/42233/318552/31877/49701
Late Spermatocytes-M1	MF	GO:0016791	phosphatase activity	13/377	0.0387085	0.0338103	43568/32379/35437/37541/38071/39517/40347/42260/3772427/50437/43567/35790/38160
Late Spermatocytes-M1	MF	GO:0000340	RNA 7-methylguanosine cap binding	3/377	0.0401753	0.0350915	38878/31059/38923
Late Spermatocytes-M1	MF	GO:0030145	manganese ion binding	4/377	0.0480284	0.0419509	36844/38986/326187/36847
Late Spermatocytes-M1	MF	GO:0050997	quaternary ammonium group binding	3/377	0.0496121	0.0433342	32340/38180/40012
Late Spermatocytes-M3	BP	GO:0000226	microtubule cytoskeleton organization	44/435	2.16873e-09	1.7768e-09	32537/45894/41124/39068/35199/48571/44642/34167/40589/41952/32049/32057/33136/33775/35532/35730/36010/36683/37220/37374/37673/39610/39647/40124/40341/41305/42982/53566/42665/41392/43700/40620/45969/2768940/35649/3771968/36978/36341/33863/40712/39481/37188/33402/36706
Late Spermatocytes-M3	BP	GO:0051640	organelle localization	29/435	4.0519e-06	3.31965e-06	39068/35199/42745/34167/33445/40589/32350/41952/31350/32049/36010/36268/37673/40124/40300/40487/40670/42905/42982/39683/40620/35649/3771968/35594/40712/41014/39686/36173/32739
Late Spermatocytes-M3	BP	GO:0048285	organelle fission	34/435	8.74615e-06	7.16556e-06	39340/41181/39429/45894/37523/43719/37042/39068/47873/36697/35199/33445/40589/39594/36653/41952/32049/37220/39647/42982/53566/40336/38516/36440/45969/35649/35696/43856/45922/41014/37188/33402/32739/36706
Late Spermatocytes-M3	BP	GO:0000278	mitotic cell cycle	43/435	9.90787e-06	8.11734e-06	39340/39429/43719/34119/37042/41124/39068/32473/35199/36001/47396/43839/42199/40589/39594/36653/41952/32049/32057/33775/37673/38256/39647/40124/40653/41370/42693/42982/53566/38516/37749/40620/36440/45969/36272/35649/35696/43856/45922/36978/41836/41014/33402
Late Spermatocytes-M3	BP	GO:0000280	nuclear division	32/435	1.18834e-05	9.73582e-06	39340/41181/39429/45894/37523/43719/37042/39068/47873/36697/35199/40589/39594/36653/41952/32049/37220/39647/42982/53566/38516/36440/45969/35649/35696/43856/45922/41014/37188/33402/32739/36706
Late Spermatocytes-M3	BP	GO:1903047	mitotic cell cycle process	33/435	1.72243e-05	1.41116e-05	39340/39429/43719/37042/39068/32473/35199/36001/40589/39594/36653/41952/32049/33775/38256/39647/40124/40653/41370/42982/53566/38516/37749/40620/36440/45969/35649/35696/43856/45922/36978/41014/33402
Late Spermatocytes-M3	BP	GO:0048232	male gamete generation	35/435	1.81851e-05	1.48988e-05	32537/41181/39429/45894/37523/43367/39068/47873/48571/42745/36889/33532/33982/38736/32935/42199/36010/36045/37207/37215/37220/37924/39647/40142/43353/40336/37521/8674049/35696/40170/34141/38020/40712/37188/33402
Late Spermatocytes-M3	BP	GO:1903046	meiotic cell cycle process	26/435	3.97601e-05	3.25747e-05	41181/39429/45894/37523/39068/47873/36697/44543/35199/36001/40589/32350/41952/32049/37220/37564/37673/45969/35649/35696/40712/41014/37188/33402/32739/36706
Late Spermatocytes-M3	BP	GO:0051321	meiotic cell cycle	27/435	4.24084e-05	3.47444e-05	41181/39429/45894/37523/39068/47873/36697/44543/35199/36001/47396/40589/32350/41952/32049/37220/37564/37673/45969/35649/35696/40712/41014/37188/33402/32739/36706
Late Spermatocytes-M3	BP	GO:0007059	chromosome segregation	25/435	4.28031e-05	3.50678e-05	39340/37523/43719/37042/39068/32473/35199/39594/36653/41952/32049/37220/39610/40300/42982/53566/36440/2768940/35649/41014/37188/33402/32739/318206/36706
Late Spermatocytes-M3	BP	GO:0051656	establishment of organelle localization	22/435	4.28031e-05	3.50678e-05	39068/35199/34167/40589/41952/31350/32049/36268/37673/40124/40300/40487/42905/42982/39683/40620/35649/3771968/35594/40712/41014/39686
Late Spermatocytes-M3	BP	GO:0007019	microtubule depolymerization	8/435	4.28031e-05	3.50678e-05	39068/44642/40589/32049/39647/53566/36978/33863
Late Spermatocytes-M3	BP	GO:0022411	cellular component disassembly	20/435	4.39263e-05	3.5988e-05	3355130/35058/39068/44642/40589/32049/39647/40700/42256/42693/53566/40336/38516/50070/38344/42389/36440/39454/36978/33863
Late Spermatocytes-M3	BP	GO:0031109	microtubule polymerization or depolymerization	13/435	4.43479e-05	3.63335e-05	39068/35199/44642/40589/41952/32049/35532/39647/53566/42665/41392/36978/33863
Late Spermatocytes-M3	BP	GO:0098813	nuclear chromosome segregation	22/435	4.72496e-05	3.87107e-05	39340/37523/43719/37042/39068/32473/35199/39594/36653/41952/32049/37220/40300/42982/53566/36440/35649/41014/37188/33402/32739/36706
Late Spermatocytes-M3	BP	GO:0140014	mitotic nuclear division	19/435	4.91447e-05	4.02634e-05	39340/43719/37042/39068/35199/39594/36653/41952/32049/39647/42982/53566/38516/36440/45969/43856/45922/41014/33402
Late Spermatocytes-M3	BP	GO:0043687	post-translational protein modification	35/435	4.96161e-05	4.06496e-05	41181/41085/32473/35864/39671/34433/34403/43462/31873/32173/32687/32885/34378/35678/37462/39319/39650/39818/41268/42076/42230/43476/43747/53428/53556/40336/34416/35170/38652/38648/43856/45922/41836/37188/318206
Late Spermatocytes-M3	BP	GO:0051261	protein depolymerization	10/435	4.96161e-05	4.06496e-05	35058/39068/44642/40589/32049/39647/53566/42389/36978/33863
Late Spermatocytes-M3	BP	GO:0016567	protein ubiquitination	24/435	5.12641e-05	4.19998e-05	41181/41085/32473/35864/34433/34403/31873/32687/34378/37462/39319/39818/41268/42076/42230/43476/43747/53556/40336/34416/35170/38652/45922/37188
Late Spermatocytes-M3	BP	GO:0097435	supramolecular fiber organization	28/435	7.15611e-05	5.86288e-05	35058/39068/42289/35199/47260/44642/40589/41952/32049/35532/39450/39647/41353/42371/53566/41883/50070/42665/41392/42389/37521/3771968/36978/31459/35524/33863/3346167/41309
Late Spermatocytes-M3	BP	GO:0033043	regulation of organelle organization	31/435	7.47452e-05	6.12374e-05	39340/39429/35058/43719/34119/32473/42745/44642/32935/43775/33445/40589/41952/39131/39647/41353/42371/40336/38516/41883/50070/42665/41392/37521/45969/43856/45922/36978/31459/33863/41014
Late Spermatocytes-M3	BP	GO:0070647	protein modification by small protein conjugation or removal	29/435	9.7459e-05	7.98464e-05	41181/41085/32473/35864/39671/34433/34403/43462/31873/32173/32687/32885/34378/37462/39319/39818/41268/42076/42230/43476/43747/53556/40336/34416/35170/38652/38648/45922/37188
Late Spermatocytes-M3	BP	GO:0070925	organelle assembly	36/435	0.000104734	8.58069e-05	43719/39068/35199/42745/32935/34167/32049/33136/34583/35730/36010/36268/36683/37220/37374/39610/39647/40300/40341/40700/41883/50070/38344/42665/39834/4379887/2768940/39454/35649/31507/36341/39481/41014/41309/33402/36706
Late Spermatocytes-M3	BP	GO:0007283	spermatogenesis	29/435	0.000140606	0.000115196	32537/41181/45894/43367/47873/48571/42745/36889/33532/33982/38736/32935/42199/36010/36045/37207/37215/37924/39647/40142/43353/40336/37521/8674049/35696/40170/34141/38020/40712
Late Spermatocytes-M3	BP	GO:0051276	chromosome organization	29/435	0.0003596	0.000294614	39340/37523/43719/34119/37042/39068/32473/44543/35199/39594/32350/36653/41952/32049/37564/40300/42982/53566/41431/36440/45969/35649/40170/41014/37188/33402/32739/41180/36706
Late Spermatocytes-M3	BP	GO:0032446	protein modification by small protein conjugation	24/435	0.000402994	0.000330165	41181/41085/32473/35864/34433/34403/31873/32687/34378/37462/39319/39818/41268/42076/42230/43476/43747/53556/40336/34416/35170/38652/45922/37188
Late Spermatocytes-M3	BP	GO:0051603	proteolysis involved in protein catabolic process	31/435	0.000428046	0.00035069	32473/35864/47396/42435/34433/43462/32111/32173/32687/33719/34378/35527/36386/36772/37329/37713/39319/39351/39610/39818/40621/41209/42076/43476/43747/53428/40336/38516/38648/45922/37188
Late Spermatocytes-M3	BP	GO:0090306	meiotic spindle assembly	7/435	0.000428254	0.000350861	39068/35199/32049/37220/35649/33402/36706
Late Spermatocytes-M3	BP	GO:0030163	protein catabolic process	32/435	0.000428254	0.000350861	32473/35864/44642/47396/42435/34433/43462/32111/32173/32687/33719/34378/35527/36386/36772/37329/37713/39319/39351/39610/39818/40621/41209/42076/43476/43747/53428/40336/38516/38648/45922/37188
Late Spermatocytes-M3	BP	GO:0140013	meiotic nuclear division	20/435	0.000682398	0.000559076	41181/39429/45894/37523/39068/47873/36697/35199/40589/41952/32049/37220/45969/35649/35696/41014/37188/33402/32739/36706
Late Spermatocytes-M3	BP	GO:0051298	centrosome duplication	9/435	0.000740094	0.000606346	34167/41952/32049/33136/36010/39647/2768940/36978/36341
Late Spermatocytes-M3	BP	GO:0050000	chromosome localization	8/435	0.000740094	0.000606346	39068/35199/32350/32049/40300/35649/41014/32739
Late Spermatocytes-M3	BP	GO:0000070	mitotic sister chromatid segregation	14/435	0.000740094	0.000606346	39340/43719/37042/39068/35199/39594/36653/41952/32049/42982/53566/36440/41014/33402
Late Spermatocytes-M3	BP	GO:0000819	sister chromatid segregation	15/435	0.000740094	0.000606346	39340/43719/37042/39068/32473/35199/39594/36653/41952/32049/42982/53566/36440/41014/33402
Late Spermatocytes-M3	BP	GO:0007143	female meiotic nuclear division	11/435	0.000922198	0.00075554	45894/37523/35199/40589/41952/32049/45969/35649/41014/32739/36706
Late Spermatocytes-M3	BP	GO:0030036	actin cytoskeleton organization	27/435	0.000953443	0.000781138	39429/35058/42289/47260/42817/43775/31350/326157/39450/41353/42371/41883/50070/37749/38438/42389/37521/35696/3771968/42137/31459/35524/40712/3346167/41309/33402/32207
Late Spermatocytes-M3	BP	GO:0140694	non-membrane-bounded organelle assembly	22/435	0.000969433	0.000794239	43719/39068/35199/32935/34167/32049/33136/36268/37220/39610/39647/40300/41883/50070/39834/2768940/35649/36341/41014/41309/33402/36706
Late Spermatocytes-M3	BP	GO:0007098	centrosome cycle	12/435	0.00100904	0.000826688	39068/34167/41952/32049/33136/36010/39647/45969/2768940/36978/36341/37188
Late Spermatocytes-M3	BP	GO:0031110	regulation of microtubule polymerization or depolymerization	8/435	0.00100904	0.000826688	44642/40589/41952/39647/42665/41392/36978/33863
Late Spermatocytes-M3	BP	GO:0051301	cell division	24/435	0.00116243	0.000952361	39340/41181/39429/41085/39581/39068/47873/41363/44543/36001/47396/41952/38173/33136/34751/39647/41370/42693/42982/37749/35649/35696/40712/33402
Late Spermatocytes-M3	BP	GO:0032984	protein-containing complex disassembly	12/435	0.0012059	0.000987973	3355130/35058/39068/44642/40589/32049/39647/42256/53566/42389/36978/33863
Late Spermatocytes-M3	BP	GO:0032886	regulation of microtubule-based process	11/435	0.0012059	0.000987973	44642/40589/41952/36010/37334/39647/40341/42665/41392/36978/33863
Late Spermatocytes-M3	BP	GO:0010498	proteasomal protein catabolic process	24/435	0.00121948	0.000999095	32473/35864/47396/42435/34433/32111/32687/33719/34378/36386/36772/37329/37713/39319/39351/40621/41209/43476/43747/53428/40336/38516/38648/45922
Late Spermatocytes-M3	BP	GO:1902904	negative regulation of supramolecular fiber organization	8/435	0.00136529	0.00111856	35058/44642/40589/39647/42371/42665/36978/31459
Late Spermatocytes-M3	BP	GO:0006999	nuclear pore organization	5/435	0.00138592	0.00113546	34167/32350/33002/32630/35512
Late Spermatocytes-M3	BP	GO:0051129	negative regulation of cellular component organization	17/435	0.00146777	0.00120251	35058/43719/41363/43149/44642/40589/39647/42371/42460/53556/40336/50070/42665/38652/36978/31459/35524
Late Spermatocytes-M3	BP	GO:0030029	actin filament-based process	27/435	0.00148536	0.00121693	39429/35058/42289/47260/42817/43775/31350/326157/39450/41353/42371/41883/50070/37749/38438/42389/37521/35696/3771968/42137/31459/35524/40712/3346167/41309/33402/32207
Late Spermatocytes-M3	BP	GO:0031023	microtubule organizing center organization	12/435	0.00148536	0.00121693	39068/34167/41952/32049/33136/36010/39647/45969/2768940/36978/36341/37188
Late Spermatocytes-M3	BP	GO:0051494	negative regulation of cytoskeleton organization	8/435	0.00148536	0.00121693	35058/44642/40589/39647/42371/42665/36978/31459
Late Spermatocytes-M3	BP	GO:0010639	negative regulation of organelle organization	11/435	0.00148536	0.00121693	35058/43719/44642/40589/39647/42371/40336/50070/42665/36978/31459
Late Spermatocytes-M3	BP	GO:0043632	modification-dependent macromolecule catabolic process	28/435	0.00159417	0.00130607	32473/35864/42435/34433/43462/32111/32173/32687/33719/34378/36386/37329/37713/39319/39351/39610/39818/39883/40621/41209/42076/43747/53428/40336/38516/38648/45922/37188
Late Spermatocytes-M3	BP	GO:1903052	positive regulation of proteolysis involved in protein catabolic process	10/435	0.00177028	0.00145036	42435/34433/34378/36386/36772/43747/53428/40336/38648/45922
Late Spermatocytes-M3	BP	GO:0000212	meiotic spindle organization	8/435	0.00203762	0.00166938	39068/35199/32049/37220/35649/40712/33402/36706
Late Spermatocytes-M3	BP	GO:0006511	ubiquitin-dependent protein catabolic process	27/435	0.00203762	0.00166938	32473/35864/42435/34433/43462/32111/32173/32687/33719/34378/36386/37329/37713/39319/39351/39610/39818/40621/41209/42076/43747/53428/40336/38516/38648/45922/37188
Late Spermatocytes-M3	BP	GO:0044087	regulation of cellular component biogenesis	25/435	0.00207091	0.00169666	39429/3355130/35058/34119/43149/32935/47396/41952/35532/39351/39652/41353/42371/42460/53566/53556/41883/42665/41392/42389/37521/31459/35524/40712/41014
Late Spermatocytes-M3	BP	GO:0008356	asymmetric cell division	13/435	0.00242964	0.00199056	39340/41085/47873/41363/44543/36001/47396/41952/38173/34751/39647/35649/35696
Late Spermatocytes-M3	BP	GO:0019941	modification-dependent protein catabolic process	27/435	0.00242964	0.00199056	32473/35864/42435/34433/43462/32111/32173/32687/33719/34378/36386/37329/37713/39319/39351/39610/39818/40621/41209/42076/43747/53428/40336/38516/38648/45922/37188
Late Spermatocytes-M3	BP	GO:0051493	regulation of cytoskeleton organization	17/435	0.00242964	0.00199056	39429/35058/44642/43775/40589/41952/39131/39647/41353/42371/41883/42665/41392/37521/36978/31459/33863
Late Spermatocytes-M3	BP	GO:0031111	negative regulation of microtubule polymerization or depolymerization	5/435	0.00252373	0.00206764	44642/40589/39647/42665/36978
Late Spermatocytes-M3	BP	GO:0009894	regulation of catabolic process	25/435	0.00273864	0.00224372	43518/32537/44642/47396/42435/34433/34378/36386/36772/39818/40653/40847/43747/43842/53428/40336/38516/50070/38344/5740252/38648/39454/37152/45922/35100
Late Spermatocytes-M3	BP	GO:0043254	regulation of protein-containing complex assembly	12/435	0.00286453	0.00234685	3355130/35058/34119/41952/39351/42371/41883/42665/41392/37521/31459/41014
Late Spermatocytes-M3	BP	GO:0007051	spindle organization	15/435	0.00286453	0.00234685	39068/35199/40589/41952/32049/33775/37220/37673/39610/2768940/35649/36978/40712/33402/36706
Late Spermatocytes-M3	BP	GO:0007279	pole cell formation	6/435	0.00313099	0.00256516	35864/40589/42693/39683/36272/35696
Late Spermatocytes-M3	BP	GO:1903050	regulation of proteolysis involved in protein catabolic process	11/435	0.00313099	0.00256516	47396/42435/34433/34378/36386/36772/43747/53428/40336/38648/45922
Late Spermatocytes-M3	BP	GO:0034504	protein localization to nucleus	10/435	0.00318696	0.00261102	41363/46091/31329/32350/33002/38675/38722/41397/32630/35512
Late Spermatocytes-M3	BP	GO:0048515	spermatid differentiation	15/435	0.00338579	0.00277391	32537/41181/43367/48571/42745/33532/42199/36010/36045/39647/40142/43353/37521/8674049/40712
Late Spermatocytes-M3	BP	GO:1901800	positive regulation of proteasomal protein catabolic process	9/435	0.00339751	0.00278351	42435/34433/34378/36386/36772/53428/40336/38648/45922
Late Spermatocytes-M3	BP	GO:0045132	meiotic chromosome segregation	11/435	0.00364058	0.00298266	37523/39068/35199/32049/37220/35649/41014/37188/33402/32739/36706
Late Spermatocytes-M3	BP	GO:0007018	microtubule-based movement	19/435	0.00365011	0.00299047	39068/44642/42199/32049/32057/34583/36010/37334/37374/38586/39647/40341/4379864/39454/38020/33863/39481/39686/32785
Late Spermatocytes-M3	BP	GO:0046532	regulation of photoreceptor cell differentiation	8/435	0.00374462	0.0030679	41085/31802/41363/42289/42898/39610/50070/35524
Late Spermatocytes-M3	BP	GO:0061136	regulation of proteasomal protein catabolic process	10/435	0.00374462	0.0030679	47396/42435/34433/34378/36386/36772/53428/40336/38648/45922
Late Spermatocytes-M3	BP	GO:1902903	regulation of supramolecular fiber organization	13/435	0.00488363	0.00400107	35058/44642/40589/41952/39647/41353/42371/41883/42665/41392/37521/36978/31459
Late Spermatocytes-M3	BP	GO:0045732	positive regulation of protein catabolic process	10/435	0.0052044	0.00426387	44642/42435/34433/34378/36386/36772/53428/40336/38648/45922
Late Spermatocytes-M3	BP	GO:0007349	cellularization	13/435	0.00614469	0.00503423	32537/35864/48571/35042/40589/31350/36045/42693/39683/36272/8674049/35696/39686
Late Spermatocytes-M3	BP	GO:0003341	cilium movement	11/435	0.00620955	0.00508737	34583/36010/37334/37374/38586/39647/40341/4379864/38020/39481/32785
Late Spermatocytes-M3	BP	GO:0070507	regulation of microtubule cytoskeleton organization	8/435	0.00743525	0.00609157	44642/40589/41952/39647/42665/41392/36978/33863
Late Spermatocytes-M3	BP	GO:0048870	cell motility	28/435	0.00801447	0.00656611	36454/47260/42817/44642/38736/43775/43766/34573/36010/36045/38586/39647/40341/53566/50070/4379864/42389/43856/3771968/38059/45922/31459/35524/33863/40712/39481/39686/32785
Late Spermatocytes-M3	BP	GO:0006997	nucleus organization	11/435	0.00801447	0.00656611	41181/34167/31329/40589/32350/41952/33002/32630/3771968/35512/37188
Late Spermatocytes-M3	BP	GO:0042176	regulation of protein catabolic process	11/435	0.00955867	0.00783125	44642/47396/42435/34433/34378/36386/36772/53428/40336/38648/45922
Late Spermatocytes-M3	BP	GO:0009896	positive regulation of catabolic process	17/435	0.0116588	0.00955185	32537/44642/42435/34433/34378/36386/36772/39818/40653/40847/43747/53428/40336/5740252/38648/39454/45922
Late Spermatocytes-M3	BP	GO:0043161	proteasome-mediated ubiquitin-dependent protein catabolic process	20/435	0.0130736	0.0107109	32473/35864/42435/34433/32111/32687/33719/34378/36386/37329/37713/39319/39351/40621/41209/43747/53428/40336/38516/45922
Late Spermatocytes-M3	BP	GO:1902850	microtubule cytoskeleton organization involved in mitosis	11/435	0.0132191	0.0108302	39068/35199/40589/41952/32049/33775/40124/42982/40620/36978/33402
Late Spermatocytes-M3	BP	GO:0007026	negative regulation of microtubule depolymerization	4/435	0.0135271	0.0110825	44642/40589/39647/36978
Late Spermatocytes-M3	BP	GO:0007286	spermatid development	13/435	0.0138784	0.0113704	32537/41181/43367/48571/42745/33532/42199/36010/36045/39647/37521/8674049/40712
Late Spermatocytes-M3	BP	GO:0000422	autophagy of mitochondrion	6/435	0.0158463	0.0129826	40700/40336/38516/50070/38344/39454
Late Spermatocytes-M3	BP	GO:0061726	mitochondrion disassembly	6/435	0.0158463	0.0129826	40700/40336/38516/50070/38344/39454
Late Spermatocytes-M3	BP	GO:2000060	positive regulation of ubiquitin-dependent protein catabolic process	8/435	0.0158463	0.0129826	42435/34433/34378/36386/43747/53428/40336/45922
Late Spermatocytes-M3	BP	GO:0006606	protein import into nucleus	8/435	0.0158463	0.0129826	46091/32350/33002/38675/38722/41397/32630/35512
Late Spermatocytes-M3	BP	GO:0051258	protein polymerization	11/435	0.0158463	0.0129826	35058/35199/41952/35532/42371/41883/42665/41392/37521/31459/41309
Late Spermatocytes-M3	BP	GO:0051094	positive regulation of developmental process	19/435	0.0159187	0.0130419	39340/31802/41363/42745/34277/43149/32935/47396/43766/33445/31350/39610/41353/42371/40336/43700/39454/40712/3346167
Late Spermatocytes-M3	BP	GO:0051246	regulation of protein metabolic process	31/435	0.0160599	0.0131576	39340/47873/42752/36001/48571/44642/47396/36041/42435/43839/34433/34403/34378/36386/36772/39818/40700/41163/42460/43747/53428/40336/38516/41883/44100/5740252/41431/38648/45922/31459/35100
Late Spermatocytes-M3	BP	GO:1901880	negative regulation of protein depolymerization	5/435	0.0169418	0.0138801	35058/44642/40589/39647/36978
Late Spermatocytes-M3	BP	GO:0051225	spindle assembly	9/435	0.0169418	0.0138801	39068/35199/32049/37220/39610/2768940/35649/33402/36706
Late Spermatocytes-M3	BP	GO:0098534	centriole assembly	6/435	0.0171193	0.0140255	34167/32049/33136/39647/2768940/36341
Late Spermatocytes-M3	BP	GO:0007277	pole cell development	6/435	0.0171193	0.0140255	35864/40589/42693/39683/36272/35696
Late Spermatocytes-M3	BP	GO:0040008	regulation of growth	23/435	0.0171193	0.0140255	32537/47873/43149/42817/38736/32935/47396/38173/35532/37462/39610/41353/42371/42460/43476/53566/53556/38516/39454/35524/40712/3346167/36173
Late Spermatocytes-M3	BP	GO:0044782	cilium organization	15/435	0.0173036	0.0141765	32049/33136/34583/35730/36010/36683/37374/39647/40341/41775/42665/4379887/31507/36341/39481
Late Spermatocytes-M3	BP	GO:0051056	regulation of small GTPase mediated signal transduction	10/435	0.0178275	0.0146057	43518/43149/42817/31800/33971/36996/2768948/42371/42665/42137
Late Spermatocytes-M3	BP	GO:0051170	import into nucleus	8/435	0.0180079	0.0147536	46091/32350/33002/38675/38722/41397/32630/35512
Late Spermatocytes-M3	BP	GO:0006886	intracellular protein transport	24/435	0.0193673	0.0158672	32537/3355130/46091/38593/44642/34167/32350/33002/35672/37536/38675/38722/39610/39652/41353/41397/41902/43771/318941/42150/32630/35512/3346167/36173
Late Spermatocytes-M3	BP	GO:0043242	negative regulation of protein-containing complex disassembly	5/435	0.0193673	0.0158672	35058/44642/40589/39647/36978
Late Spermatocytes-M3	BP	GO:0035305	negative regulation of dephosphorylation	4/435	0.02087	0.0170984	36001/37924/41283/44100
Late Spermatocytes-M3	BP	GO:0070922	RISC complex assembly	4/435	0.02087	0.0170984	34751/41209/42693/39683
Late Spermatocytes-M3	BP	GO:0061982	meiosis I cell cycle process	12/435	0.0225689	0.0184903	39068/36697/44543/35199/32350/32049/37220/45969/40712/33402/32739/36706
Late Spermatocytes-M3	BP	GO:0000910	cytokinesis	11/435	0.0234029	0.0191735	41181/39429/39068/33136/41370/42982/37749/35649/35696/40712/33402
Late Spermatocytes-M3	BP	GO:0034329	cell junction assembly	18/435	0.0245775	0.0201359	41363/43149/47396/35532/41353/42371/42460/53566/53556/44100/39454/43856/35524/33863/40712/3346167/44071/32207
Late Spermatocytes-M3	BP	GO:0040029	epigenetic regulation of gene expression	14/435	0.024798	0.0203166	38257/34119/48071/31329/36278/32350/34751/32630/38652/39683/38648/41836/37874/39686
Late Spermatocytes-M3	BP	GO:0045936	negative regulation of phosphate metabolic process	7/435	0.024798	0.0203166	36001/36041/37924/41163/41283/40336/44100
Late Spermatocytes-M3	BP	GO:0010563	negative regulation of phosphorus metabolic process	7/435	0.024798	0.0203166	36001/36041/37924/41163/41283/40336/44100
Late Spermatocytes-M3	BP	GO:0007416	synapse assembly	15/435	0.024798	0.0203166	41363/43149/47396/35532/41353/42371/42460/53566/53556/39454/43856/35524/33863/40712/32207
Late Spermatocytes-M3	BP	GO:0035082	axoneme assembly	8/435	0.0248947	0.0203958	35730/36010/36683/37374/39647/40341/42665/39481
Late Spermatocytes-M3	BP	GO:0007549	dosage compensation	5/435	0.0253596	0.0207767	34751/32630/39683/37874/39686
Late Spermatocytes-M3	BP	GO:0035096	larval midgut cell programmed cell death	5/435	0.0253596	0.0207767	42898/47396/40700/38344/39454
Late Spermatocytes-M3	BP	GO:0045862	positive regulation of proteolysis	10/435	0.0253596	0.0207767	42435/34433/34378/36386/36772/43747/53428/40336/38648/45922
Late Spermatocytes-M3	BP	GO:0007056	spindle assembly involved in female meiosis	4/435	0.0253596	0.0207767	35199/32049/35649/36706
Late Spermatocytes-M3	BP	GO:0051293	establishment of spindle localization	6/435	0.0261147	0.0213953	41952/32049/37673/40124/42982/40620
Late Spermatocytes-M3	BP	GO:0033365	protein localization to organelle	20/435	0.0261147	0.0213953	3355130/43719/34119/41363/46091/38593/31329/32350/33002/36010/38675/38722/39610/39652/40670/41397/41902/32630/35512/41014
Late Spermatocytes-M3	BP	GO:0051653	spindle localization	6/435	0.0261147	0.0213953	41952/32049/37673/40124/42982/40620
Late Spermatocytes-M3	BP	GO:0051130	positive regulation of cellular component organization	20/435	0.0270316	0.0221465	32537/41085/34119/42745/47396/43766/33445/41952/31350/39351/41353/42371/40336/41883/41392/42389/37521/31459/40712/36173
Late Spermatocytes-M3	BP	GO:0000281	mitotic cytokinesis	7/435	0.0275107	0.022539	39429/41370/42982/37749/35649/35696/33402
Late Spermatocytes-M3	BP	GO:0050657	nucleic acid transport	10/435	0.0275107	0.022539	32537/35235/3355130/46091/32350/32057/41397/42693/32630/39683
Late Spermatocytes-M3	BP	GO:0032436	positive regulation of proteasomal ubiquitin-dependent protein catabolic process	7/435	0.0275107	0.022539	42435/34433/34378/36386/53428/40336/45922
Late Spermatocytes-M3	BP	GO:0000209	protein polyubiquitination	10/435	0.0275107	0.022539	41181/41085/32473/35864/34433/34378/39818/40336/35170/37188
Late Spermatocytes-M3	BP	GO:0046578	regulation of Ras protein signal transduction	9/435	0.0275107	0.022539	43518/43149/42817/31800/33971/2768948/42371/42665/42137
Late Spermatocytes-M3	BP	GO:0050658	RNA transport	10/435	0.0275107	0.022539	32537/35235/3355130/46091/32350/32057/41397/42693/32630/39683
Late Spermatocytes-M3	BP	GO:0051124	synaptic assembly at neuromuscular junction	13/435	0.0275107	0.022539	43149/47396/35532/41353/42371/42460/53566/53556/39454/35524/33863/40712/32207
Late Spermatocytes-M3	BP	GO:0007097	nuclear migration	6/435	0.0279077	0.0228643	35199/40589/40124/39683/3771968/35594
Late Spermatocytes-M3	BP	GO:0000915	actomyosin contractile ring assembly	4/435	0.028468	0.0233233	39429/37749/35696/33402
Late Spermatocytes-M3	BP	GO:0032465	regulation of cytokinesis	4/435	0.028468	0.0233233	39429/33136/41370/35696
Late Spermatocytes-M3	BP	GO:0031114	regulation of microtubule depolymerization	4/435	0.028468	0.0233233	44642/40589/39647/36978
Late Spermatocytes-M3	BP	GO:0071824	protein-DNA complex organization	28/435	0.0289204	0.0236939	39429/38257/43719/39581/34119/37481/40813/48071/31329/40111/36278/32350/34748/34751/39351/40300/53428/32630/38652/39683/38648/43856/40170/41836/37874/41014/39686/318206
Late Spermatocytes-M3	BP	GO:0070192	chromosome organization involved in meiotic cell cycle	7/435	0.0294425	0.0241217	44543/32350/37564/35649/37188/32739/36706
Late Spermatocytes-M3	BP	GO:0009994	oocyte differentiation	15/435	0.0294425	0.0241217	32537/44543/42752/35199/36001/48571/41952/326157/36386/36986/42460/42693/41883/43700/41431
Late Spermatocytes-M3	BP	GO:0051236	establishment of RNA localization	10/435	0.0298616	0.0244651	32537/35235/3355130/46091/32350/32057/41397/42693/32630/39683
Late Spermatocytes-M3	BP	GO:0051303	establishment of chromosome localization	5/435	0.030091	0.024653	39068/35199/40300/35649/41014
Late Spermatocytes-M3	BP	GO:0051310	metaphase chromosome alignment	5/435	0.030091	0.024653	39068/35199/40300/35649/41014
Late Spermatocytes-M3	BP	GO:1901879	regulation of protein depolymerization	5/435	0.030091	0.024653	35058/44642/40589/39647/36978
Late Spermatocytes-M3	BP	GO:0032271	regulation of protein polymerization	8/435	0.030091	0.024653	35058/41952/42371/41883/42665/41392/37521/31459
Late Spermatocytes-M3	BP	GO:0030261	chromosome condensation	7/435	0.0306673	0.0251252	36653/42982/36440/45969/35649/40170/37188
Late Spermatocytes-M3	BP	GO:0061640	cytoskeleton-dependent cytokinesis	10/435	0.0306673	0.0251252	41181/39429/39068/41370/42982/37749/35649/35696/40712/33402
Late Spermatocytes-M3	BP	GO:0010506	regulation of autophagy	11/435	0.0306673	0.0251252	43518/32537/47396/40653/43842/40336/38516/50070/38344/38648/39454
Late Spermatocytes-M3	BP	GO:1902531	regulation of intracellular signal transduction	24/435	0.0306673	0.0251252	43518/39429/43149/42817/47396/43775/31800/33971/34378/34573/36996/2768948/40653/42371/40336/38344/42665/40620/2768940/39454/37152/42137/36978/35524
Late Spermatocytes-M3	BP	GO:0045664	regulation of neuron differentiation	9/435	0.0306673	0.0251252	41085/31802/41363/42289/42898/39610/50070/43700/35524
Late Spermatocytes-M3	BP	GO:1903008	organelle disassembly	6/435	0.0323005	0.0264632	40700/40336/38516/50070/38344/39454
Late Spermatocytes-M3	BP	GO:0000912	assembly of actomyosin apparatus involved in cytokinesis	4/435	0.0324797	0.02661	39429/37749/35696/33402
Late Spermatocytes-M3	BP	GO:0006914	autophagy	16/435	0.0325515	0.0266688	43518/32537/3355130/47396/40653/40700/41370/42256/43842/40336/38516/50070/38344/2768940/38648/39454
Late Spermatocytes-M3	BP	GO:0061919	process utilizing autophagic mechanism	16/435	0.0325515	0.0266688	43518/32537/3355130/47396/40653/40700/41370/42256/43842/40336/38516/50070/38344/2768940/38648/39454
Late Spermatocytes-M3	BP	GO:0035069	larval midgut histolysis	5/435	0.0332079	0.0272066	42898/47396/40700/38344/39454
Late Spermatocytes-M3	BP	GO:0015031	protein transport	28/435	0.0337986	0.0276906	32537/3355130/46091/38593/44642/34167/31800/32350/33002/35672/37536/38675/38722/39610/39652/41353/41397/41902/42371/43771/318941/42150/32630/35512/3346167/33402/36173/33930
Late Spermatocytes-M3	BP	GO:0006403	RNA localization	15/435	0.0337986	0.0276906	32537/35235/3355130/44543/42752/46091/32350/41952/32057/41397/42693/32630/43700/39683/41431
Late Spermatocytes-M3	BP	GO:0031329	regulation of cellular catabolic process	16/435	0.0365687	0.0299601	43518/32537/47396/39818/40653/40847/43842/40336/38516/50070/38344/5740252/38648/39454/37152/35100
Late Spermatocytes-M3	BP	GO:0031334	positive regulation of protein-containing complex assembly	5/435	0.0379851	0.0311205	34119/41952/39351/41392/37521
Late Spermatocytes-M3	BP	GO:0007015	actin filament organization	14/435	0.0385256	0.0315633	35058/42289/47260/39450/41353/42371/41883/42389/37521/3771968/31459/35524/3346167/41309
Late Spermatocytes-M3	BP	GO:0007140	male meiotic nuclear division	9/435	0.0421615	0.0345422	41181/39429/37523/39068/47873/37220/35696/37188/33402
Late Spermatocytes-M3	BP	GO:2000058	regulation of ubiquitin-dependent protein catabolic process	8/435	0.0421615	0.0345422	42435/34433/34378/36386/43747/53428/40336/45922
Late Spermatocytes-M3	BP	GO:0070286	axonemal dynein complex assembly	5/435	0.043181	0.0353774	35730/36683/37374/40341/39481
Late Spermatocytes-M3	BP	GO:0032272	negative regulation of protein polymerization	4/435	0.0459748	0.0376663	35058/42371/42665/31459
Late Spermatocytes-M3	BP	GO:0010822	positive regulation of mitochondrion organization	4/435	0.0459748	0.0376663	42745/33445/40336/31459
Late Spermatocytes-M3	BP	GO:0044837	actomyosin contractile ring organization	5/435	0.0485032	0.0397378	39429/37749/35696/40712/33402
Late Spermatocytes-M3	BP	GO:0046425	regulation of receptor signaling pathway via JAK-STAT	5/435	0.0485032	0.0397378	37785/42898/42435/50070/34416
Late Spermatocytes-M3	BP	GO:1904892	regulation of receptor signaling pathway via STAT	5/435	0.0485032	0.0397378	37785/42898/42435/50070/34416
Late Spermatocytes-M3	BP	GO:0060033	anatomical structure regression	7/435	0.0498602	0.0408496	44830/42898/47396/38630/40700/38344/39454
Late Spermatocytes-M3	CC	GO:0015630	microtubule cytoskeleton	40/439	9.55877e-08	7.90367e-08	43719/41124/39068/35199/44642/35042/42199/33445/40589/41952/32049/32057/33136/35149/36010/37334/37374/37673/38586/39647/40124/40226/40341/41370/41775/42197/42982/43794/53566/41392/318104/2768940/35649/31507/45922/36978/38020/36341/39481/32785
Late Spermatocytes-M3	CC	GO:0099080	supramolecular complex	35/439	5.40793e-06	4.47154e-06	35058/43719/41124/39068/42752/35199/44642/32935/35042/33445/40589/34433/41952/31350/32049/39818/40124/40300/42197/42460/42982/53566/41883/50070/41392/318104/5740252/35170/39683/35649/31507/3771968/36978/41014/35100
Late Spermatocytes-M3	CC	GO:0005874	microtubule	17/439	3.15798e-05	2.61118e-05	43719/41124/39068/35199/44642/35042/33445/40589/41952/32049/42197/42982/53566/41392/318104/31507/36978
Late Spermatocytes-M3	CC	GO:0099512	supramolecular fiber	24/439	3.15798e-05	2.61118e-05	35058/43719/41124/39068/35199/44642/35042/33445/40589/34433/41952/31350/32049/42197/42982/53566/50070/41392/318104/35170/31507/3771968/36978/35100
Late Spermatocytes-M3	CC	GO:0099081	supramolecular polymer	24/439	3.15798e-05	2.61118e-05	35058/43719/41124/39068/35199/44642/35042/33445/40589/34433/41952/31350/32049/42197/42982/53566/50070/41392/318104/35170/31507/3771968/36978/35100
Late Spermatocytes-M3	CC	GO:0099513	polymeric cytoskeletal fiber	19/439	3.18265e-05	2.63157e-05	35058/43719/41124/39068/35199/44642/35042/33445/40589/41952/32049/42197/42982/53566/41392/318104/31507/3771968/36978
Late Spermatocytes-M3	CC	GO:0000775	chromosome, centromeric region	14/439	0.000192977	0.000159563	37523/38257/43719/34119/39068/35042/36278/41952/32049/40124/40300/36440/35649/41014
Late Spermatocytes-M3	CC	GO:0000793	condensed chromosome	14/439	0.000247586	0.000204716	37523/43719/34119/39068/35042/36653/41952/37564/40124/40300/36440/35649/41014/32739
Late Spermatocytes-M3	CC	GO:0005815	microtubule organizing center	20/439	0.000304188	0.000251517	35199/40589/41952/32049/32057/33136/36010/37334/39647/40226/41370/41775/42197/53566/2768940/31507/45922/36978/36341/39481
Late Spermatocytes-M3	CC	GO:0000779	condensed chromosome, centromeric region	10/439	0.00038036	0.000314501	37523/43719/34119/39068/35042/41952/40124/40300/35649/41014
Late Spermatocytes-M3	CC	GO:0005654	nucleoplasm	35/439	0.00038036	0.000314501	39581/31012/36454/39765/36001/40813/31448/33982/48071/42435/31329/40111/31149/33775/34378/34551/35678/37207/37464/38675/40862/41163/42520/42602/53428/37749/41865/41431/38648/43856/40170/41836/41309/318206/38327
Late Spermatocytes-M3	CC	GO:0005819	spindle	15/439	0.00038036	0.000314501	43719/39068/35199/35042/40589/41952/32049/35149/37673/40124/42982/43794/35649/45922/36978
Late Spermatocytes-M3	CC	GO:0000151	ubiquitin ligase complex	18/439	0.00038036	0.000314501	32473/35864/42435/32111/32687/36386/37329/37462/37713/39319/41209/41268/42076/40336/38516/192509/38652/45922
Late Spermatocytes-M3	CC	GO:0005929	cilium	19/439	0.00091613	0.000757502	43367/33532/34583/36010/37334/37374/38586/39131/39647/40226/40341/41775/42197/4379864/4379887/31507/38020/36341/32785
Late Spermatocytes-M3	CC	GO:0005881	cytoplasmic microtubule	8/439	0.000932534	0.000771065	39068/44642/40589/32049/42197/53566/318104/31507
Late Spermatocytes-M3	CC	GO:0005635	nuclear envelope	15/439	0.00105467	0.000872053	36454/35864/46091/34167/32350/32057/33002/36841/41397/32630/44100/45969/3771968/35594/35512
Late Spermatocytes-M3	CC	GO:0005643	nuclear pore	9/439	0.00105467	0.000872053	36454/35864/46091/34167/32350/33002/41397/32630/35512
Late Spermatocytes-M3	CC	GO:0005813	centrosome	15/439	0.00108853	0.000900055	35199/40589/41952/32049/32057/36010/39647/41370/41775/53566/31507/45922/36978/36341/39481
Late Spermatocytes-M3	CC	GO:0005875	microtubule associated complex	13/439	0.00176903	0.00146273	39068/35042/42199/32049/32057/37374/38586/40124/40341/41392/35649/38020/32785
Late Spermatocytes-M3	CC	GO:0031461	cullin-RING ubiquitin ligase complex	13/439	0.00203128	0.00167956	32473/35864/42435/32111/37329/37462/37713/39319/41209/41268/38516/192509/45922
Late Spermatocytes-M3	CC	GO:0099568	cytoplasmic region	16/439	0.00230704	0.00190758	41363/32935/31800/37334/37374/39131/40341/42197/42460/42150/44100/4379887/39683/31507/36978/38020
Late Spermatocytes-M3	CC	GO:0000776	kinetochore	8/439	0.00310399	0.00256653	43719/39068/35042/41952/40124/40300/35649/41014
Late Spermatocytes-M3	CC	GO:0005938	cell cortex	17/439	0.00588066	0.00486242	32537/39429/41363/42752/35864/31800/32049/42460/53566/37749/42665/42150/44100/40620/35696/36978/40712
Late Spermatocytes-M3	CC	GO:0032838	plasma membrane bounded cell projection cytoplasm	10/439	0.00588066	0.00486242	32935/37334/37374/39131/40341/42197/4379887/39683/31507/38020
Late Spermatocytes-M3	CC	GO:0005814	centriole	7/439	0.00782622	0.00647111	33136/39647/42197/2768940/31507/45922/36341
Late Spermatocytes-M3	CC	GO:0005930	axoneme	8/439	0.0114494	0.00946694	37334/37374/39131/40341/42197/4379887/31507/38020
Late Spermatocytes-M3	CC	GO:0036064	ciliary basal body	7/439	0.0127496	0.010542	36010/37334/39647/40226/41775/42197/36341
Late Spermatocytes-M3	CC	GO:0097014	ciliary plasm	8/439	0.0133546	0.0110423	37334/37374/39131/40341/42197/4379887/31507/38020
Late Spermatocytes-M3	CC	GO:0031514	motile cilium	7/439	0.0196495	0.0162472	43367/33532/34583/38586/42197/4379864/32785
Late Spermatocytes-M3	CC	GO:0098791	Golgi apparatus subcompartment	11/439	0.0196918	0.0162822	32537/43719/38736/31350/37176/40670/41353/42905/42632/33402/33930
Late Spermatocytes-M3	CC	GO:0030286	dynein complex	7/439	0.0394752	0.03264	42199/32057/37374/38586/40341/38020/32785
Late Spermatocytes-M3	CC	GO:0036126	sperm flagellum	5/439	0.0440336	0.0364092	43367/33532/38586/42197/32785
Late Spermatocytes-M3	MF	GO:0008092	cytoskeletal protein binding	37/414	8.79056e-08	7.57976e-08	35058/39068/44642/35042/33445/40589/41952/31350/31729/32049/326157/35532/36683/39131/39450/39647/40226/40319/40569/41353/42197/42982/53566/37749/42665/41392/38438/44100/35170/42389/37521/35649/35696/3771968/38059/36978/33863
Late Spermatocytes-M3	MF	GO:0015631	tubulin binding	23/414	3.75331e-07	3.23634e-07	39068/44642/35042/33445/40589/41952/31350/32049/35532/36683/39131/39647/40226/40319/42197/42982/53566/42665/41392/35649/35696/36978/33863
Late Spermatocytes-M3	MF	GO:0008017	microtubule binding	20/414	1.03707e-06	8.94229e-07	39068/44642/35042/33445/40589/41952/31350/32049/39131/39647/40226/40319/42197/42982/53566/42665/41392/35649/35696/36978
Late Spermatocytes-M3	MF	GO:0031267	small GTPase binding	13/414	0.00641454	0.00553101	43518/43719/42817/34167/31800/37536/38722/42905/42150/37521/40620/3346167/33402
Late Spermatocytes-M3	MF	GO:0051020	GTPase binding	13/414	0.00681107	0.00587292	43518/43719/42817/34167/31800/37536/38722/42905/42150/37521/40620/3346167/33402
Late Spermatocytes-M3	MF	GO:0019899	enzyme binding	30/414	0.00848766	0.00731859	43518/43719/34119/42817/34167/36041/43775/31800/35678/35730/36841/37536/38722/40700/41283/42905/43315/40336/38516/50070/42150/44100/37521/40620/43856/3771968/41836/3346167/33402/32739
Late Spermatocytes-M3	MF	GO:0008139	nuclear localization sequence binding	5/414	0.00848766	0.00731859	46091/38675/38722/41397/32630
Late Spermatocytes-M3	MF	GO:0061630	ubiquitin protein ligase activity	15/414	0.00848766	0.00731859	41181/41085/34433/32687/34378/39818/41420/42230/43476/43747/40336/34416/35170/38652/37188
Late Spermatocytes-M3	MF	GO:0140658	ATP-dependent chromatin remodeler activity	5/414	0.0101614	0.00876183	45894/40111/34311/37860/40170
Late Spermatocytes-M3	MF	GO:0004842	ubiquitin-protein transferase activity	16/414	0.0116827	0.0100735	41181/41085/40813/34433/32687/34378/39818/41420/42230/43476/43747/40336/34416/35170/38652/37188
Late Spermatocytes-M3	MF	GO:0061659	ubiquitin-like protein ligase activity	15/414	0.0118268	0.0101978	41181/41085/34433/32687/34378/39818/41420/42230/43476/43747/40336/34416/35170/38652/37188
Late Spermatocytes-M3	MF	GO:0005048	signal sequence binding	6/414	0.0126433	0.0109019	46091/38593/38675/38722/41397/32630
Late Spermatocytes-M3	MF	GO:0017056	structural constituent of nuclear pore	5/414	0.0193622	0.0166953	46091/32350/33002/41397/32630
Late Spermatocytes-M3	MF	GO:0019787	ubiquitin-like protein transferase activity	16/414	0.0268539	0.0231551	41181/41085/40813/34433/32687/34378/39818/41420/42230/43476/43747/40336/34416/35170/38652/37188
Late Spermatocytes-M3	MF	GO:0030544	Hsp70 protein binding	4/414	0.0313853	0.0270623	34119/34433/35209/40332
Late Spermatocytes-M3	MF	GO:0016755	aminoacyltransferase activity	16/414	0.032186	0.0277527	41181/41085/40813/34433/32687/34378/39818/41420/42230/43476/43747/40336/34416/35170/38652/37188
Late Spermatocytes-M3	MF	GO:0030695	GTPase regulator activity	14/414	0.0336122	0.0289825	43518/43149/42817/31800/32566/33750/35890/36996/2768948/40487/42371/42496/42665/42137
Late Spermatocytes-M3	MF	GO:0017022	myosin binding	7/414	0.0336122	0.0289825	35042/31729/40569/53566/44100/35170/35696
Late Spermatocytes-M3	MF	GO:0060589	nucleoside-triphosphatase regulator activity	14/414	0.0336122	0.0289825	43518/43149/42817/31800/32566/33750/35890/36996/2768948/40487/42371/42496/42665/42137
Late Spermatocytes-M3	MF	GO:0000900	mRNA regulatory element binding translation repressor activity	4/414	0.0464174	0.040024	47873/42752/48571/43842
Late Spermatocytes-M3	MF	GO:0017111	ribonucleoside triphosphate phosphatase activity	22/414	0.0464174	0.040024	42852/45894/41124/39068/38593/42745/40111/39557/33445/39594/36653/32049/32112/36268/37564/37860/39351/39904/43771/53566/39834/40170
Gene Ratio: proportion of input genes associated with a given GO term
Padj: p-value adjusted for multiple testing (Benjamini and Hochberg 1995).
qvalue: estimated false discovery rate (FDR)
