# Supplementary material for: Comparative single-nucleus transcriptomics reveals asymmetric evolution of the Drosophila male and female germlines
Source: PLoS Biol. 2026 Jul 20;24(7):e3003869. doi: 10.1371/journal.pbio.3003869 (PMC13384527; doi:10.1371/journal.pbio.3003869)
Supplement: S19 Table — (XLSX) [file pbio.3003869.s052.xlsx]

## Sheet: S19 Table
S19 Table. Gene ontology (GO) enrichment analysis of species-divergent coexpression modules of the ovary
Cell Type-Module	Ontology	GO ID	Description	Gene Ratio	Padj	qvalue	Entrez Gene ID
Germline - Germarium 2a-2b-M1	BP	GO:0031175	neuron projection development	59/461	5.12005e-13	3.02186e-13	39744/45830/34974/39866/35259/32078/37201/45307/32406/36171/31165/38002/31802/40464/43650/31293/31722/44885/32981/46194/44030/40030/42066/42446/38565/44205/45655/44096/43766/43916/41952/37528/42986/31350/31543/31735/31843/35359/38412/38578/38748/39106/39169/42693/43080/43758/43804/41995/50068/41225/31987/32746/41401/42896/36978/36746/44548/36040/41689
Germline - Germarium 2a-2b-M1	BP	GO:0032990	cell part morphogenesis	56/461	6.10329e-13	3.60217e-13	39744/45830/34974/39866/35259/32078/37201/45307/32406/36171/31165/38002/31802/40464/43650/31293/31722/44885/32981/44030/40030/42066/42446/38565/44205/45655/44096/43766/43916/41952/37528/42986/31350/31543/31735/31843/38412/38578/38748/39106/39169/42693/43080/43758/41995/50068/41225/31987/32746/41401/42896/36746/44548/37912/36040/41689
Germline - Germarium 2a-2b-M1	BP	GO:0048858	cell projection morphogenesis	55/461	6.10329e-13	3.60217e-13	39744/45830/34974/39866/35259/32078/37201/45307/32406/36171/31165/38002/31802/40464/43650/31293/31722/44885/32981/44030/40030/42066/42446/38565/44205/45655/44096/43766/43916/41952/37528/42986/31350/31543/31735/31843/38412/38578/38748/39106/39169/42693/43080/43758/41995/50068/41225/31987/32746/41401/42896/36746/44548/36040/41689
Germline - Germarium 2a-2b-M1	BP	GO:0002064	epithelial cell development	44/461	6.10329e-13	3.60217e-13	33392/34974/35259/32078/37201/45307/32601/45931/35717/31165/44879/31293/45973/44885/45994/44030/35340/42066/42446/44642/47998/42428/38961/42672/35998/64880/43916/42871/44000/32351/33014/33458/39169/42954/5740252/31987/42896/38978/41783/44448/31459/36337/39686/34413
Germline - Germarium 2a-2b-M1	BP	GO:0048812	neuron projection morphogenesis	55/461	6.10329e-13	3.60217e-13	39744/45830/34974/39866/35259/32078/37201/45307/32406/36171/31165/38002/31802/40464/43650/31293/31722/44885/32981/44030/40030/42066/42446/38565/44205/45655/44096/43766/43916/41952/37528/42986/31350/31543/31735/31843/38412/38578/38748/39106/39169/42693/43080/43758/41995/50068/41225/31987/32746/41401/42896/36746/44548/36040/41689
Germline - Germarium 2a-2b-M1	BP	GO:0120039	plasma membrane bounded cell projection morphogenesis	55/461	6.10329e-13	3.60217e-13	39744/45830/34974/39866/35259/32078/37201/45307/32406/36171/31165/38002/31802/40464/43650/31293/31722/44885/32981/44030/40030/42066/42446/38565/44205/45655/44096/43766/43916/41952/37528/42986/31350/31543/31735/31843/38412/38578/38748/39106/39169/42693/43080/43758/41995/50068/41225/31987/32746/41401/42896/36746/44548/36040/41689
Germline - Germarium 2a-2b-M1	BP	GO:0030855	epithelial cell differentiation	48/461	7.51553e-13	4.43568e-13	33392/34974/35259/32078/37201/45307/35058/32601/45931/35717/31165/44879/31293/45973/44885/45994/32981/44030/35340/42066/42446/44642/47998/42428/44205/38961/42672/35998/64880/43916/42871/44000/32351/33014/33458/39169/42954/5740252/31987/42896/38978/39399/41783/44448/31459/36337/39686/34413
Germline - Germarium 2a-2b-M1	BP	GO:0048667	cell morphogenesis involved in neuron differentiation	54/461	8.62864e-13	5.09263e-13	39744/45830/34974/39866/35259/32078/37201/45307/32406/36171/31165/38002/31802/40464/43650/31293/31722/44885/32981/44030/40030/42066/42446/38565/44205/45655/44096/43766/43916/41952/37528/42986/31350/31543/31735/31843/38412/38578/38748/39106/39169/42693/43080/43758/41995/41225/31987/32746/41401/42896/36746/44548/36040/41689
Germline - Germarium 2a-2b-M1	BP	GO:0030707	follicle cell of egg chamber development	39/461	1.77741e-11	1.04903e-11	33392/34974/35259/32078/37201/45307/32601/45931/35717/31165/44879/31293/45973/44885/45994/44030/42066/42446/44642/47998/42428/38961/42672/35998/64880/42871/44000/32351/33458/39169/42954/5740252/31987/38978/41783/44448/31459/39686/34413
Germline - Germarium 2a-2b-M1	BP	GO:0044087	regulation of cellular component biogenesis	42/461	1.94807e-11	1.14975e-11	45830/35259/32078/37201/45307/35058/37065/41627/31293/44885/30975/35197/32981/46194/35340/42446/42428/44096/43916/36133/41952/32574/37528/42986/31543/33014/37961/38258/38412/39652/39844/42816/3355133/41995/43836/32979/37962/32746/31459/38306/41014/41689
Germline - Germarium 2a-2b-M1	BP	GO:0097435	supramolecular fiber organization	40/461	4.81541e-11	2.84206e-11	34648/42946/32078/33619/37201/45307/35058/45931/31580/40464/31293/44885/35199/32981/46194/40859/35340/42066/44642/43916/42871/39850/41952/42986/35715/39169/39844/42816/3355133/41995/41225/32746/38978/35680/3771968/36978/32028/31459/38306/41689
Germline - Germarium 2a-2b-M1	BP	GO:0016477	cell migration	43/461	6.2557e-11	3.69212e-11	33392/35259/32078/37201/45307/32601/35717/31165/43650/31293/44885/43749/32981/44030/40030/42446/40660/44642/42428/38961/36382/38976/64880/43766/42871/33458/35715/38893/39169/43080/43758/33890/140439/50068/31987/38978/3771968/41398/41783/31459/36746/31424/39686
Germline - Germarium 2a-2b-M1	BP	GO:0030036	actin cytoskeleton organization	42/461	6.84464e-11	4.03971e-11	34648/42946/32078/33619/37201/45307/41066/35058/45931/31580/38418/31293/44885/32981/46194/35340/38811/42066/42672/43916/53563/42871/42986/31350/35715/39844/42816/3355133/41995/37749/38438/41225/32746/42896/38978/35680/3771968/42137/32028/31459/38306/41689
Germline - Germarium 2a-2b-M1	BP	GO:0030029	actin filament-based process	43/461	6.84464e-11	4.03971e-11	34648/42946/32078/33619/37201/45307/41066/35058/45931/31580/38418/31293/44885/32981/46194/35340/38811/42066/42672/43916/53563/42871/42986/31350/33014/35715/39844/42816/3355133/41995/37749/38438/41225/32746/42896/38978/35680/3771968/42137/32028/31459/38306/41689
Germline - Germarium 2a-2b-M1	BP	GO:0051253	negative regulation of RNA metabolic process	43/461	6.84464e-11	4.03971e-11	33392/39999/34888/35235/36171/39581/41740/31165/31802/44879/43650/31722/35864/42550/31518/36889/31027/38565/40489/33982/34592/48071/36382/43751/40546/37528/31577/34483/34709/35262/36499/37411/37924/41778/42520/42954/33000/37962/40351/38978/44900/41836/38327
Germline - Germarium 2a-2b-M1	BP	GO:0042127	regulation of cell population proliferation	45/461	1.01391e-10	5.9841e-11	39744/35259/32078/37201/45307/32543/31293/35197/32981/35340/42550/42446/31027/38565/42428/38961/45655/33203/36382/35378/64880/43766/43916/37528/42986/31350/31543/33014/33882/38258/39169/39516/43804/3355133/38516/41995/32979/42896/42130/41398/41783/44448/43415/44548/41689
Germline - Germarium 2a-2b-M1	BP	GO:0033043	regulation of organelle organization	43/461	1.11644e-10	6.58925e-11	45830/32078/33619/37201/45307/33172/32543/35058/45931/37065/41627/31187/44885/32981/47253/35340/31240/42066/44642/42428/43916/42871/36133/41952/42986/31696/35715/38258/42816/42904/3355133/38516/32979/37962/32746/5740853/40031/36978/31459/38306/41014/41689/40598
Germline - Germarium 2a-2b-M1	BP	GO:0045934	negative regulation of nucleobase-containing compound metabolic process	44/461	1.13728e-10	6.71225e-11	33392/39999/39615/34888/35235/36171/39581/41740/31165/31802/44879/43650/31722/35864/42550/31518/36889/31027/38565/40489/33982/34592/48071/36382/43751/40546/37528/31577/34483/34709/35262/36499/37411/37924/41778/42520/42954/33000/37962/40351/38978/44900/41836/38327
Germline - Germarium 2a-2b-M1	BP	GO:0000278	mitotic cell cycle	53/461	1.47358e-10	8.69706e-11	34648/42946/39744/32078/39615/31988/48309/32543/41919/38135/31293/35199/40859/35340/31240/38811/42550/35801/42066/42446/33526/31027/34592/36382/43916/42871/41952/37528/42986/31696/32351/33014/35390/37923/38258/39169/39516/41370/41798/42693/42900/38516/37749/39130/5740853/40351/40031/36978/45826/41836/41014/36040/40598
Germline - Germarium 2a-2b-M1	BP	GO:0051130	positive regulation of cellular component organization	38/461	2.00747e-10	1.18481e-10	45830/32537/35259/32078/37201/45307/33172/37065/41627/44885/32981/47253/35340/42066/42446/42428/38961/44096/43766/43916/36133/41952/32574/31350/31543/33014/39169/39844/42816/42904/43804/53554/41995/31987/37962/5740853/31459/36337
Germline - Germarium 2a-2b-M1	BP	GO:0035282	segmentation	36/461	4.11271e-10	2.42733e-10	32537/32078/45307/41066/45931/41919/37065/31580/35717/37417/31802/31293/45973/31722/45994/35197/40660/44642/38565/40489/42428/44205/42871/41952/31593/33972/41090/42693/43331/32979/35680/42130/44448/41836/43415/36040
Germline - Germarium 2a-2b-M1	BP	GO:0045165	cell fate commitment	41/461	4.92192e-10	2.90492e-10	33392/39866/33619/32567/45307/32601/41919/37065/35717/31802/43310/31293/35864/35197/32981/40660/44642/47998/40489/44205/38961/42672/44263/42871/41952/37528/33882/36793/39169/42693/32979/40031/42130/41783/41062/33139/36978/44448/37874/34413/44548
Germline - Germarium 2a-2b-M1	BP	GO:0009792	embryo development ending in birth or egg hatching	31/461	6.17329e-10	3.64348e-10	33392/39866/32078/33619/37201/44851/36171/31802/43650/31293/44885/43749/32981/44030/35340/38811/44353/41265/43916/39659/42871/31667/39844/43808/39130/42896/38978/41062/44448/32028/44071
Germline - Germarium 2a-2b-M1	BP	GO:0048870	cell motility	45/461	1.35958e-09	8.02427e-10	33392/35259/32078/37201/45307/32601/35717/31165/43650/31293/44885/43749/32981/44030/40030/42446/40660/44642/42428/38961/36382/38976/64880/43766/42871/37528/33458/35715/36499/38893/39169/43080/43758/33890/140439/50068/31987/38978/3771968/41398/41783/31459/36746/31424/39686
Germline - Germarium 2a-2b-M1	BP	GO:0009798	axis specification	32/461	1.38164e-09	8.15448e-10	32537/45325/41066/45931/41919/37065/31580/35717/37417/31802/31293/45973/31722/45994/43749/35199/40660/47998/40489/38961/42672/43916/41952/37528/31593/33014/43331/32979/35680/44448/31459/36040
Germline - Germarium 2a-2b-M1	BP	GO:0045892	negative regulation of DNA-templated transcription	39/461	1.38164e-09	8.15448e-10	33392/39999/34888/36171/39581/41740/31165/31802/44879/43650/31722/35864/42550/31518/31027/38565/40489/34592/48071/36382/43751/40546/31577/34483/34709/35262/36499/37411/37924/41778/42520/42954/33000/37962/40351/38978/44900/41836/38327
Germline - Germarium 2a-2b-M1	BP	GO:1902679	negative regulation of RNA biosynthetic process	39/461	1.38164e-09	8.15448e-10	33392/39999/34888/36171/39581/41740/31165/31802/44879/43650/31722/35864/42550/31518/31027/38565/40489/34592/48071/36382/43751/40546/31577/34483/34709/35262/36499/37411/37924/41778/42520/42954/33000/37962/40351/38978/44900/41836/38327
Germline - Germarium 2a-2b-M1	BP	GO:0071824	protein-DNA complex organization	48/461	1.56432e-09	9.23263e-10	39744/45830/34974/39581/41919/41740/41627/31230/44879/31187/40030/31518/37798/41265/36645/38565/42428/45655/48071/31329/34885/47906/36133/43751/37528/44000/34709/36241/40300/42882/42954/43080/43788/53428/33000/38652/37962/33505/40351/35787/38648/42130/41836/40793/37874/41014/39686/41483
Germline - Germarium 2a-2b-M1	BP	GO:0040029	epigenetic regulation of gene expression	27/461	2.03501e-09	1.20107e-09	39744/45830/41919/41740/41627/31230/31518/38565/42428/45655/48071/31329/36133/43751/37528/34709/42882/43080/33000/38652/37962/38648/41836/40793/37874/39686/41483
Germline - Germarium 2a-2b-M1	BP	GO:0006325	chromatin organization	45/461	2.51591e-09	1.48489e-09	39744/45830/34974/39581/41919/41740/41627/31230/44879/31187/40030/31518/37798/41265/36645/38565/42428/45655/48071/31329/34885/47906/36133/43751/37528/44000/34709/36241/42882/42954/43080/43788/53428/33000/38652/37962/33505/40351/38648/42130/41836/40793/37874/39686/41483
Germline - Germarium 2a-2b-M1	BP	GO:0070828	heterochromatin organization	24/461	3.08693e-09	1.82191e-09	45830/39581/41919/41740/41627/31230/38565/42428/48071/31329/34885/36133/43751/37528/34709/42882/43080/33000/38652/37962/38648/41836/40793/41483
Germline - Germarium 2a-2b-M1	BP	GO:0051301	cell division	35/461	4.824e-09	2.84713e-09	42946/45307/32543/39581/45931/35927/43650/31293/35197/32981/40859/35340/31240/35801/42066/41265/42428/42672/64880/43916/44263/42871/41952/33014/36793/38258/39844/41370/42693/33890/37749/32979/37962/39130/41483
Germline - Germarium 2a-2b-M1	BP	GO:2000026	regulation of multicellular organismal development	36/461	4.824e-09	2.84713e-09	33392/39744/32078/33619/37201/45307/37065/31293/30975/35197/46194/44030/35340/38811/42066/42446/44353/38565/35378/44096/43766/37528/31350/31543/31667/33014/38412/39169/39844/40369/38516/41995/32979/42130/41783/41062
Germline - Germarium 2a-2b-M1	BP	GO:0007409	axonogenesis	39/461	5.52583e-09	3.26135e-09	39744/45830/34974/39866/35259/32078/37201/45307/32406/38002/40464/43650/31293/44885/32981/40030/42066/38565/44205/43766/43916/41952/37528/42986/31543/31843/38412/38578/38748/39169/43080/43758/41995/41225/31987/32746/41401/36746/44548
Germline - Germarium 2a-2b-M1	BP	GO:0090066	regulation of anatomical structure size	32/461	5.58471e-09	3.2961e-09	34648/32537/35259/32078/45307/32543/35058/44851/32981/35340/44573/42446/40660/31027/38017/33203/64880/32631/37528/42986/31543/39106/39516/42816/43804/3355133/31459/36337/38306/39686/44071/41689
Germline - Germarium 2a-2b-M1	BP	GO:0006338	chromatin remodeling	38/461	5.91554e-09	3.49136e-09	39744/45830/34974/39581/41919/41740/41627/31230/31518/37798/38565/42428/45655/48071/31329/34885/36133/43751/37528/44000/34709/36241/42882/42954/43080/43788/53428/33000/38652/37962/33505/38648/42130/41836/40793/37874/39686/41483
Germline - Germarium 2a-2b-M1	BP	GO:0032535	regulation of cellular component size	27/461	5.91554e-09	3.49136e-09	34648/35259/32078/45307/32543/35058/32981/35340/44573/42446/40660/31027/38017/33203/64880/32631/37528/42986/31543/39106/39516/42816/3355133/31459/38306/39686/41689
Germline - Germarium 2a-2b-M1	BP	GO:0001700	embryonic development via the syncytial blastoderm	28/461	9.22831e-09	5.44656e-09	33392/39866/32078/33619/37201/44851/36171/31802/43650/31293/44885/43749/32981/44030/35340/44353/41265/43916/39659/42871/31667/43808/42896/38978/41062/44448/32028/44071
Germline - Germarium 2a-2b-M1	BP	GO:0007015	actin filament organization	27/461	1.08882e-08	6.42625e-09	32078/33619/37201/45307/35058/45931/31580/31293/44885/32981/46194/35340/42066/43916/42986/35715/39844/42816/3355133/41995/41225/35680/3771968/32028/31459/38306/41689
Germline - Germarium 2a-2b-M1	BP	GO:0046530	photoreceptor cell differentiation	32/461	1.18746e-08	7.00837e-09	33392/39866/35259/32078/33619/45307/32601/31802/40464/31293/44030/42898/40660/47998/38961/32631/31696/33882/35390/41744/43758/32979/42896/35680/42130/41783/41062/33139/44448/43415/44548/39091
Germline - Germarium 2a-2b-M1	BP	GO:0051093	negative regulation of developmental process	30/461	1.27045e-08	7.49823e-09	33392/39744/33619/37201/36171/32601/35717/31165/43650/31293/30975/35197/46194/38811/42066/44642/38565/42428/64880/37528/31543/38412/38516/32979/42896/42130/41398/41783/33139/44448
Germline - Germarium 2a-2b-M1	BP	GO:0007391	dorsal closure	21/461	1.39826e-08	8.25255e-09	33392/39866/32078/33619/37201/44851/36171/31293/44885/32981/44030/44353/41265/43916/39659/31667/42896/41062/44448/32028/44071
Germline - Germarium 2a-2b-M1	BP	GO:0045595	regulation of cell differentiation	35/461	1.50368e-08	8.87472e-09	33392/34648/39744/39866/32078/33619/45307/32601/31165/31802/43650/31293/35197/42898/42066/42446/44642/38565/42428/35378/43766/32631/42871/37528/31350/35390/39169/40369/38516/41225/32979/42130/41783/33139/41014
Germline - Germarium 2a-2b-M1	BP	GO:0061564	axon development	39/461	1.76024e-08	1.0389e-08	39744/45830/34974/39866/35259/32078/37201/45307/32406/38002/40464/43650/31293/44885/32981/40030/42066/38565/44205/43766/43916/41952/37528/42986/31543/31843/38412/38578/38748/39169/43080/43758/41995/41225/31987/32746/41401/36746/44548
Germline - Germarium 2a-2b-M1	BP	GO:0001654	eye development	45/461	1.76024e-08	1.0389e-08	43852/33392/32537/39866/35259/32078/33619/37201/32567/45307/32601/35927/31802/40464/31293/43749/32981/41265/40660/44642/47998/44205/38961/32631/43916/39659/42986/31696/33882/33972/35390/35528/41744/43758/53428/32979/42896/35680/41783/41062/33139/44448/43415/44548/39091
Germline - Germarium 2a-2b-M1	BP	GO:0040007	growth	46/461	1.76024e-08	1.0389e-08	32537/35259/32078/37201/45307/32406/32601/37065/35927/35717/31165/40464/31293/44885/30975/35197/32981/35801/42446/44353/42428/38017/35998/44096/64880/32631/37528/44497/31543/31667/32351/34709/37961/38412/39106/39844/43758/43788/38516/31987/32979/32746/42896/41398/41783/44448
Germline - Germarium 2a-2b-M1	BP	GO:0048880	sensory system development	45/461	1.76024e-08	1.0389e-08	43852/33392/32537/39866/35259/32078/33619/37201/32567/45307/32601/35927/31802/40464/31293/43749/32981/41265/40660/44642/47998/44205/38961/32631/43916/39659/42986/31696/33882/33972/35390/35528/41744/43758/53428/32979/42896/35680/41783/41062/33139/44448/43415/44548/39091
Germline - Germarium 2a-2b-M1	BP	GO:0150063	visual system development	45/461	1.76024e-08	1.0389e-08	43852/33392/32537/39866/35259/32078/33619/37201/32567/45307/32601/35927/31802/40464/31293/43749/32981/41265/40660/44642/47998/44205/38961/32631/43916/39659/42986/31696/33882/33972/35390/35528/41744/43758/53428/32979/42896/35680/41783/41062/33139/44448/43415/44548/39091
Germline - Germarium 2a-2b-M1	BP	GO:0009880	embryonic pattern specification	31/461	1.78237e-08	1.05196e-08	32537/32078/45307/45325/41066/45931/41919/37065/31580/35717/37417/31802/45973/31722/45994/40660/44642/38565/40489/42428/42672/42871/41952/31593/42693/43331/32979/35680/44448/43415/36040
Germline - Germarium 2a-2b-M1	BP	GO:0051276	chromosome organization	38/461	1.85074e-08	1.09231e-08	42946/45830/31988/32543/45931/41919/41627/35927/38135/44879/31187/35199/48581/44921/37798/31027/38565/42428/33974/43916/36133/41952/35390/39169/39844/40300/42816/43080/42169/37962/5740853/40351/45826/40793/41014/36027/40598/41483
Germline - Germarium 2a-2b-M1	BP	GO:0048749	compound eye development	43/461	2.4164e-08	1.42616e-08	43852/33392/32537/39866/35259/32078/33619/37201/45307/32601/35927/31802/40464/31293/43749/32981/41265/40660/44642/47998/44205/38961/32631/43916/39659/42986/31696/33882/33972/35390/35528/41744/43758/32979/42896/35680/41783/41062/33139/44448/43415/44548/39091
Germline - Germarium 2a-2b-M1	BP	GO:1902531	regulation of intracellular signal transduction	40/461	2.59126e-08	1.52936e-08	33619/44851/32406/32601/35717/32981/44030/44573/42446/40660/38961/38017/35998/43905/64880/32631/39659/31667/32351/33882/35715/38412/38578/43080/43758/3355133/53554/42169/38344/41995/31987/32979/42896/41398/41783/42137/41062/33139/36978/36337
Germline - Germarium 2a-2b-M1	BP	GO:0010927	cellular component assembly involved in morphogenesis	25/461	2.91415e-08	1.71993e-08	34648/33692/34974/33619/32543/41919/31293/45973/44885/45994/32981/35340/42550/42066/44353/31027/40489/36499/39844/42954/35215/41225/38978/41836/31459
Germline - Germarium 2a-2b-M1	BP	GO:0031507	heterochromatin formation	22/461	3.02976e-08	1.78817e-08	45830/41919/41740/41627/31230/38565/42428/48071/31329/36133/43751/37528/34709/42882/43080/33000/38652/37962/38648/41836/40793/41483
Germline - Germarium 2a-2b-M1	BP	GO:0048589	developmental growth	41/461	3.20655e-08	1.89251e-08	35259/32078/37201/45307/32406/37065/35927/35717/31165/40464/44885/30975/35197/32981/35801/42446/44353/42428/38017/44096/64880/32631/37528/44497/31543/31667/32351/34709/37961/38412/39106/39844/43758/38516/31987/32979/32746/42896/41398/41783/44448
Germline - Germarium 2a-2b-M1	BP	GO:0051241	negative regulation of multicellular organismal process	26/461	4.94697e-08	2.91971e-08	33392/39744/33619/37201/36171/32601/35717/31293/30975/35197/46194/38811/42446/38565/33203/36382/37528/31543/38412/38516/32979/42896/42130/41783/33139/43415
Germline - Germarium 2a-2b-M1	BP	GO:0007350	blastoderm segmentation	29/461	5.16553e-08	3.0487e-08	32537/32078/45307/41066/45931/41919/37065/31580/35717/37417/31802/45973/31722/45994/40660/44642/38565/40489/42428/42871/41952/31593/42693/43331/32979/35680/44448/43415/36040
Germline - Germarium 2a-2b-M1	BP	GO:0045814	negative regulation of gene expression, epigenetic	22/461	5.25718e-08	3.1028e-08	45830/41919/41740/41627/31230/38565/42428/48071/31329/36133/43751/37528/34709/42882/43080/33000/38652/37962/38648/41836/40793/41483
Germline - Germarium 2a-2b-M1	BP	GO:0001751	compound eye photoreceptor cell differentiation	28/461	1.0207e-07	6.0242e-08	33392/39866/35259/32078/33619/45307/32601/31802/40464/31293/40660/47998/38961/32631/31696/33882/35390/41744/43758/32979/42896/35680/41783/41062/44448/43415/44548/39091
Germline - Germarium 2a-2b-M1	BP	GO:0097485	neuron projection guidance	32/461	1.08662e-07	6.41327e-08	39744/45830/34974/39866/35259/32078/37201/45307/38002/40464/43650/31293/44885/32981/42066/38565/44205/45655/43766/41952/37528/31543/31843/38578/38748/43080/43758/41225/32746/41401/36746/44548
Germline - Germarium 2a-2b-M1	BP	GO:0016331	morphogenesis of embryonic epithelium	21/461	1.57737e-07	9.30964e-08	33392/39866/32078/33619/37201/44851/36171/31293/44885/32981/44030/44353/41265/43916/39659/31667/42896/41062/44448/32028/44071
Germline - Germarium 2a-2b-M1	BP	GO:0022603	regulation of anatomical structure morphogenesis	26/461	1.66325e-07	9.81653e-08	33392/32078/33619/45307/33172/44851/44885/32981/47253/44030/35340/42898/44353/38565/43766/43916/39659/37528/42986/31350/31667/33014/39169/41995/32979/41062
Germline - Germarium 2a-2b-M1	BP	GO:0001754	eye photoreceptor cell differentiation	28/461	2.01368e-07	1.18848e-07	33392/39866/35259/32078/33619/45307/32601/31802/40464/31293/40660/47998/38961/32631/31696/33882/35390/41744/43758/32979/42896/35680/41783/41062/44448/43415/44548/39091
Germline - Germarium 2a-2b-M1	BP	GO:0000578	embryonic axis specification	22/461	2.61804e-07	1.54517e-07	32537/41066/45931/41919/37065/31580/35717/37417/31802/45973/31722/45994/40660/40489/42672/41952/31593/43331/32979/35680/44448/36040
Germline - Germarium 2a-2b-M1	BP	GO:0040008	regulation of growth	35/461	2.61804e-07	1.54517e-07	32537/35259/32078/37201/45307/32601/37065/35717/31165/31293/30975/35197/32981/35801/42446/38017/35998/44096/64880/32631/37528/31543/32351/37961/38412/39106/39844/43788/38516/32979/32746/42896/41398/41783/44448
Germline - Germarium 2a-2b-M1	BP	GO:0051960	regulation of nervous system development	28/461	2.61804e-07	1.54517e-07	33392/39744/32078/33619/37201/45307/37065/31293/30975/35197/46194/42446/38565/35378/44096/43766/37528/31350/31543/38412/39169/39844/40369/38516/41995/32979/42130/41783
Germline - Germarium 2a-2b-M1	BP	GO:0002009	morphogenesis of an epithelium	36/461	3.07025e-07	1.81207e-07	33392/39866/32078/33619/37201/45307/44851/36171/31293/44885/32981/44030/42066/44353/41265/47998/44205/38961/42672/38976/43916/39659/44497/31667/38516/32097/42896/38978/39399/41062/44448/32028/31459/44071/44548/42341
Germline - Germarium 2a-2b-M1	BP	GO:0051493	regulation of cytoskeleton organization	24/461	3.1428e-07	1.85488e-07	32078/33619/37201/45307/35058/45931/44885/32981/35340/42066/44642/43916/42871/41952/42986/35715/42816/3355133/32746/40031/36978/31459/38306/41689
Germline - Germarium 2a-2b-M1	BP	GO:0001745	compound eye morphogenesis	36/461	3.75755e-07	2.21771e-07	33392/32537/39866/35259/32078/33619/45307/32601/31802/40464/31293/43749/32981/40660/44642/47998/38961/32631/43916/39659/31696/33882/35390/35528/41744/43758/32979/42896/35680/41783/41062/33139/44448/43415/44548/39091
Germline - Germarium 2a-2b-M1	BP	GO:0040012	regulation of locomotion	20/461	4.98319e-07	2.94109e-07	33392/32078/37201/45307/32601/40464/44885/44030/42446/38961/36382/64880/43766/31543/33458/50068/31987/36746/31424/44548
Germline - Germarium 2a-2b-M1	BP	GO:0009994	oocyte differentiation	25/461	5.20711e-07	3.07324e-07	42946/32537/41066/45931/41919/37065/31580/37417/35199/40489/42672/43916/41952/37528/31593/36386/36986/39169/39844/42693/43331/32979/35680/44448/36040
Germline - Germarium 2a-2b-M1	BP	GO:0048729	tissue morphogenesis	37/461	5.6548e-07	3.33747e-07	33392/39866/32078/33619/37201/45307/44851/36171/31293/44885/32981/44030/42066/44353/41265/47998/44205/38961/42672/38976/43916/39659/44497/31667/38516/32097/42896/38978/39399/41062/44448/32028/31459/36746/44071/44548/42341
Germline - Germarium 2a-2b-M1	BP	GO:0048585	negative regulation of response to stimulus	42/461	6.50611e-07	3.83992e-07	33392/35259/33619/39999/44851/32601/35927/35717/32569/43749/35864/44030/37785/44642/38565/42428/38961/34592/48071/36382/35378/34952/42871/37528/32351/33458/35715/37961/38412/53554/38516/42169/38344/42896/40351/38648/32547/33139/36978/36040/42702/41483
Germline - Germarium 2a-2b-M1	BP	GO:0008595	anterior/posterior axis specification, embryo	21/461	7.78207e-07	4.59299e-07	32537/41066/45931/41919/37065/31580/35717/37417/31802/45973/31722/45994/40660/40489/41952/31593/43331/32979/35680/44448/36040
Germline - Germarium 2a-2b-M1	BP	GO:0048638	regulation of developmental growth	29/461	7.78207e-07	4.59299e-07	35259/32078/37201/45307/37065/35717/31165/30975/35197/32981/35801/42446/38017/44096/64880/32631/37528/31543/32351/37961/38412/39844/38516/32979/32746/42896/41398/41783/44448
Germline - Germarium 2a-2b-M1	BP	GO:0007351	tripartite regional subdivision	21/461	7.78207e-07	4.59299e-07	32537/41066/45931/41919/37065/31580/35717/37417/31802/45973/31722/45994/40660/40489/41952/31593/43331/32979/35680/44448/36040
Germline - Germarium 2a-2b-M1	BP	GO:0048469	cell maturation	26/461	8.37528e-07	4.9431e-07	32537/41066/45931/41919/37065/31580/37417/31165/35199/42446/40489/42672/33974/35998/43916/41952/37528/31593/33458/36386/43331/41225/32979/35680/44448/36040
Germline - Germarium 2a-2b-M1	BP	GO:0035220	wing disc development	40/461	9.4268e-07	5.56371e-07	39744/36571/32078/33619/45307/45325/35058/36171/31293/44885/32981/35801/41265/40660/42428/44205/38961/45655/34592/36382/43916/39659/31667/32301/33972/34622/36772/43804/35215/32097/33505/42896/38978/32547/39399/42130/41062/33139/44448/39686
Germline - Germarium 2a-2b-M1	BP	GO:0002164	larval development	25/461	9.7937e-07	5.78026e-07	45307/34956/39581/31293/44885/36032/42550/42066/42446/44642/42428/36382/42871/32301/39844/40514/41090/42816/44653/38978/3771968/45826/44448/37874/44548
Germline - Germarium 2a-2b-M1	BP	GO:0022604	regulation of cell morphogenesis	16/461	9.7937e-07	5.78026e-07	33619/44851/44885/32981/44030/35340/42898/44353/43766/43916/31350/31667/33014/39169/32979/41062
Germline - Germarium 2a-2b-M1	BP	GO:1902903	regulation of supramolecular fiber organization	19/461	1.00418e-06	5.92668e-07	32078/45307/35058/44885/32981/35340/44642/43916/42871/41952/42986/35715/42816/3355133/32746/36978/31459/38306/41689
Germline - Germarium 2a-2b-M1	BP	GO:0071695	anatomical structure maturation	26/461	1.06294e-06	6.27346e-07	32537/41066/45931/41919/37065/31580/37417/31165/35199/42446/40489/42672/33974/35998/43916/41952/37528/31593/33458/36386/43331/41225/32979/35680/44448/36040
Germline - Germarium 2a-2b-M1	BP	GO:0048592	eye morphogenesis	36/461	1.0702e-06	6.31636e-07	33392/32537/39866/35259/32078/33619/45307/32601/31802/40464/31293/43749/32981/40660/44642/47998/38961/32631/43916/39659/31696/33882/35390/35528/41744/43758/32979/42896/35680/41783/41062/33139/44448/43415/44548/39091
Germline - Germarium 2a-2b-M1	BP	GO:0009894	regulation of catabolic process	33/461	1.0702e-06	6.31636e-07	32537/35940/41066/41919/31293/42446/44642/40683/64880/37542/39659/42871/43449/40174/37528/53585/31543/32589/36386/36772/42994/43842/53428/38516/35215/38344/43223/43808/5740252/42896/38648/43415/36040
Germline - Germarium 2a-2b-M1	BP	GO:0090596	sensory organ morphogenesis	36/461	1.0702e-06	6.31636e-07	33392/32537/39866/35259/32078/33619/45307/32601/31802/40464/31293/43749/32981/40660/44642/47998/38961/32631/43916/39659/31696/33882/35390/35528/41744/43758/32979/42896/35680/41783/41062/33139/44448/43415/44548/39091
Germline - Germarium 2a-2b-M1	BP	GO:0008360	regulation of cell shape	14/461	1.15728e-06	6.8303e-07	33619/44851/44885/32981/44030/35340/42898/44353/43766/43916/31667/33014/32979/41062
Germline - Germarium 2a-2b-M1	BP	GO:0010631	epithelial cell migration	24/461	1.20084e-06	7.08737e-07	33392/35259/32078/37201/45307/32601/31165/31293/44885/44030/42446/40660/42428/38961/36382/64880/33458/39169/31987/38978/41783/31459/36746/39686
Germline - Germarium 2a-2b-M1	BP	GO:0090132	epithelium migration	24/461	1.32099e-06	7.79651e-07	33392/35259/32078/37201/45307/32601/31165/31293/44885/44030/42446/40660/42428/38961/36382/64880/33458/39169/31987/38978/41783/31459/36746/39686
Germline - Germarium 2a-2b-M1	BP	GO:0051640	organelle localization	28/461	1.44257e-06	8.51406e-07	42946/32078/45931/43310/43749/35199/44030/40489/43916/42871/41952/37528/42986/31350/33014/33458/36793/39169/40300/42816/43758/42169/39130/35680/3771968/32028/41014/39686
Germline - Germarium 2a-2b-M1	BP	GO:1903047	mitotic cell cycle process	34/461	1.59179e-06	9.39478e-07	34648/42946/39744/32078/31988/48309/32543/41919/38135/31293/35199/35340/31240/42550/35801/31027/43916/42871/41952/31696/33014/38258/39169/41370/38516/37749/39130/5740853/40031/36978/45826/41014/36040/40598
Germline - Germarium 2a-2b-M1	BP	GO:0007411	axon guidance	29/461	1.8413e-06	1.08674e-06	45830/34974/39866/35259/32078/37201/45307/38002/40464/43650/31293/44885/32981/42066/44205/43766/41952/37528/31543/31843/38578/38748/43080/43758/41225/32746/41401/36746/44548
Germline - Germarium 2a-2b-M1	BP	GO:0007298	border follicle cell migration	20/461	1.90915e-06	1.12678e-06	33392/32078/37201/45307/32601/31165/31293/44885/44030/42446/42428/38961/64880/33458/39169/31987/38978/41783/31459/39686
Germline - Germarium 2a-2b-M1	BP	GO:0007163	establishment or maintenance of cell polarity	25/461	1.90915e-06	1.12678e-06	33392/42946/32537/32078/45307/41066/31293/32981/44353/44642/47998/40489/38961/42672/43916/39659/42871/41952/39169/43331/42896/41398/44448/31459/44548
Germline - Germarium 2a-2b-M1	BP	GO:0120035	regulation of plasma membrane bounded cell projection organization	22/461	1.91345e-06	1.12932e-06	35259/32078/37201/45307/31293/32981/35340/42446/38565/43766/43916/37528/42986/31350/31543/33014/38258/39169/43804/41995/44548/41689
Germline - Germarium 2a-2b-M1	BP	GO:0007297	follicle cell of egg chamber migration	21/461	1.92011e-06	1.13325e-06	33392/35259/32078/37201/45307/32601/31165/31293/44885/44030/42446/42428/38961/64880/33458/39169/31987/38978/41783/31459/39686
Germline - Germarium 2a-2b-M1	BP	GO:0007167	enzyme-linked receptor protein signaling pathway	32/461	1.98875e-06	1.17376e-06	33392/39866/35259/33619/36171/32601/35717/32569/45973/45994/43749/35864/32981/42446/44353/40660/38961/38017/33203/44096/64880/34952/37528/31543/31667/33458/39516/43804/53554/42169/32547/33139
Germline - Germarium 2a-2b-M1	BP	GO:0061061	muscle structure development	28/461	2.05599e-06	1.21345e-06	33392/34648/33692/33619/32567/34956/43650/31293/44885/30975/35340/36032/42066/42428/36382/43916/31543/33083/38082/39844/41090/35215/41995/41225/44653/38978/3771968/44548
Germline - Germarium 2a-2b-M1	BP	GO:0045596	negative regulation of cell differentiation	17/461	2.49778e-06	1.47419e-06	33392/39744/33619/32601/31165/43650/31293/35197/42066/38565/42428/37528/38516/32979/42130/41783/33139
Germline - Germarium 2a-2b-M1	BP	GO:0048813	dendrite morphogenesis	22/461	2.54386e-06	1.50139e-06	39744/37201/36171/31165/31722/32981/42446/38565/45655/44096/37528/31350/31735/38748/39106/39169/42693/41225/36746/44548/36040/41689
Germline - Germarium 2a-2b-M1	BP	GO:0090130	tissue migration	24/461	2.65421e-06	1.56652e-06	33392/35259/32078/37201/45307/32601/31165/31293/44885/44030/42446/40660/42428/38961/36382/64880/33458/39169/31987/38978/41783/31459/36746/39686
Germline - Germarium 2a-2b-M1	BP	GO:0034329	cell junction assembly	27/461	2.75692e-06	1.62714e-06	35259/37201/37065/38418/40464/30975/35197/32981/46194/42446/42672/38017/44096/43916/37528/31543/37961/38412/39844/43758/41995/41225/32746/42896/41062/44448/44071
Germline - Germarium 2a-2b-M1	BP	GO:0031344	regulation of cell projection organization	22/461	2.75692e-06	1.62714e-06	35259/32078/37201/45307/31293/32981/35340/42446/38565/43766/43916/37528/42986/31350/31543/33014/38258/39169/43804/41995/44548/41689
Germline - Germarium 2a-2b-M1	BP	GO:0016358	dendrite development	23/461	2.83446e-06	1.6729e-06	39744/37201/36171/31165/31722/32981/42446/38565/45655/44096/37528/31350/31735/38748/39106/39169/42693/43804/41225/36746/44548/36040/41689
Germline - Germarium 2a-2b-M1	BP	GO:0051656	establishment of organelle localization	23/461	3.08446e-06	1.82045e-06	42946/32078/45931/43310/43749/35199/44030/43916/42871/41952/37528/42986/31350/33014/33458/39169/40300/39130/35680/3771968/32028/41014/39686
Germline - Germarium 2a-2b-M1	BP	GO:0060284	regulation of cell development	23/461	3.08446e-06	1.82045e-06	33392/39744/32078/33619/45307/31802/31293/35197/42066/42446/38565/35378/43766/32631/37528/31350/39169/40369/38516/41225/32979/42130/41783
Germline - Germarium 2a-2b-M1	BP	GO:0006259	DNA metabolic process	34/461	3.39861e-06	2.00587e-06	34974/39615/31988/45894/48309/3772069/32543/39581/35927/33500/31240/36705/42550/37798/31027/38824/31329/47906/43751/33976/35390/36199/36499/38865/41370/42693/38516/41836/31459/40793/42876/36027/40598/41483
Germline - Germarium 2a-2b-M1	BP	GO:0009968	negative regulation of signal transduction	37/461	3.57805e-06	2.11177e-06	33392/35259/33619/39999/44851/32601/35927/35717/32569/35864/44030/37785/44642/38565/38961/34592/36382/35378/34952/42871/37528/32351/33458/35715/37961/38412/53554/42169/38344/42896/40351/38648/32547/33139/36978/36040/42702
Germline - Germarium 2a-2b-M1	BP	GO:0048707	instar larval or pupal morphogenesis	42/461	3.61336e-06	2.13261e-06	39744/36571/32078/33619/45307/35058/36171/31802/31293/44885/30975/32981/44030/42898/35801/41265/40660/42428/44205/38961/34592/35998/43916/39659/31543/31667/32686/34622/35528/38578/43804/38344/32097/33505/38978/32547/39399/42130/33139/45826/44448/36040
Germline - Germarium 2a-2b-M1	BP	GO:0012501	programmed cell death	35/461	3.6508e-06	2.15471e-06	32537/31293/44030/42550/42898/35801/44642/31027/38961/38017/35998/43905/39659/35955/37528/53585/31543/33906/35390/35528/41209/42693/43080/3885599/42169/38344/140439/32097/32979/38648/41398/41783/45826/44548/36040
Germline - Germarium 2a-2b-M1	BP	GO:0006897	endocytosis	25/461	4.16177e-06	2.45628e-06	33392/32537/39866/33172/32569/38418/35197/32981/44353/38961/35378/31105/33014/33458/34542/37395/37961/53554/34736/31987/32979/41062/44448/36337/44071
Germline - Germarium 2a-2b-M1	BP	GO:0034330	cell junction organization	36/461	4.42796e-06	2.61339e-06	35259/37201/32406/37065/38418/40464/47220/44885/30975/35197/32981/46194/42446/42672/38017/44096/43916/37528/31543/37961/38412/38748/39844/42994/43758/43804/42169/41995/41225/32746/42896/41398/41062/33139/44448/44071
Germline - Germarium 2a-2b-M1	BP	GO:0021700	developmental maturation	27/461	4.57645e-06	2.70103e-06	32537/41066/45931/41919/37065/31580/37417/31165/44885/35199/42446/40489/42672/33974/35998/43916/41952/37528/31593/33458/36386/43331/41225/32979/35680/44448/36040
Germline - Germarium 2a-2b-M1	BP	GO:0001667	ameboidal-type cell migration	24/461	4.65009e-06	2.74449e-06	33392/35259/32078/37201/45307/32601/31165/31293/44885/44030/42446/40660/42428/38961/36382/64880/33458/39169/31987/38978/41783/31459/36746/39686
Germline - Germarium 2a-2b-M1	BP	GO:0007306	egg chorion assembly	16/461	5.00632e-06	2.95474e-06	33692/34974/33619/32543/41919/31293/32981/42550/44353/31027/40489/36499/42954/35215/41836/31459
Germline - Germarium 2a-2b-M1	BP	GO:0009948	anterior/posterior axis specification	21/461	5.55717e-06	3.27985e-06	32537/41066/45931/41919/37065/31580/35717/37417/31802/45973/31722/45994/40660/40489/41952/31593/43331/32979/35680/44448/36040
Germline - Germarium 2a-2b-M1	BP	GO:0043068	positive regulation of programmed cell death	16/461	5.7215e-06	3.37684e-06	31293/44030/42550/42898/35801/38961/39659/37528/53585/35528/32097/32979/41398/41783/45826/36040
Germline - Germarium 2a-2b-M1	BP	GO:0009952	anterior/posterior pattern specification	25/461	6.71975e-06	3.966e-06	32537/37201/41066/36171/45931/41919/37065/31580/35717/37417/31802/31293/45973/31722/45994/40660/40489/41952/31593/33972/43331/32979/35680/44448/36040
Germline - Germarium 2a-2b-M1	BP	GO:0008219	cell death	35/461	7.82519e-06	4.61844e-06	32537/31293/44030/42550/42898/35801/44642/31027/38961/38017/35998/43905/39659/35955/37528/53585/31543/33906/35390/35528/41209/42693/43080/3885599/42169/38344/140439/32097/32979/38648/41398/41783/45826/44548/36040
Germline - Germarium 2a-2b-M1	BP	GO:0051647	nucleus localization	11/461	8.46394e-06	4.99543e-06	42946/43749/35199/44030/40489/43916/42871/42986/39169/39130/3771968
Germline - Germarium 2a-2b-M1	BP	GO:0032970	regulation of actin filament-based process	17/461	8.46394e-06	4.99543e-06	32078/33619/37201/45307/35058/44885/32981/35340/43916/42986/33014/35715/42816/3355133/31459/38306/41689
Germline - Germarium 2a-2b-M1	BP	GO:0048599	oocyte development	21/461	9.95224e-06	5.87383e-06	32537/41066/45931/41919/37065/31580/37417/35199/40489/42672/43916/41952/37528/31593/36386/39844/43331/32979/35680/44448/36040
Germline - Germarium 2a-2b-M1	BP	GO:0007424	open tracheal system development	27/461	1.02949e-05	6.07603e-06	33392/32537/32078/33619/45307/45325/31293/44885/32981/35340/40660/42428/38976/64880/33014/33458/38578/39844/38516/42896/38978/41062/36746/36337/44071/42341/31155
Germline - Germarium 2a-2b-M1	BP	GO:0030334	regulation of cell migration	15/461	1.08218e-05	6.38703e-06	33392/37201/32601/44885/44030/42446/38961/36382/64880/43766/33458/50068/31987/36746/31424
Germline - Germarium 2a-2b-M1	BP	GO:0044089	positive regulation of cellular component biogenesis	19/461	1.10026e-05	6.49375e-06	45830/35259/37201/37065/41627/32981/35340/42446/42428/44096/43916/36133/41952/32574/33014/39844/42816/41995/37962
Germline - Germarium 2a-2b-M1	BP	GO:0048732	gland development	23/461	1.11937e-05	6.60654e-06	32078/32567/45307/44851/36171/39581/43650/31293/44885/35340/42550/42898/42066/42446/42428/35528/42816/42896/45826/36746/36337/37874/44548
Germline - Germarium 2a-2b-M1	BP	GO:0045893	positive regulation of DNA-templated transcription	38/461	1.17482e-05	6.93381e-06	39744/33692/39999/32567/45325/32543/36171/31165/31230/31802/44879/31293/31722/36032/42550/40030/31518/36382/40546/44000/33906/36241/37554/38082/39970/40403/41163/42816/43694/43788/38652/40858/40351/42130/41836/34413/44548/39091
Germline - Germarium 2a-2b-M1	BP	GO:1902680	positive regulation of RNA biosynthetic process	38/461	1.17482e-05	6.93381e-06	39744/33692/39999/32567/45325/32543/36171/31165/31230/31802/44879/31293/31722/36032/42550/40030/31518/36382/40546/44000/33906/36241/37554/38082/39970/40403/41163/42816/43694/43788/38652/40858/40351/42130/41836/34413/44548/39091
Germline - Germarium 2a-2b-M1	BP	GO:0051961	negative regulation of nervous system development	15/461	1.20022e-05	7.08371e-06	39744/33619/37201/31293/30975/35197/46194/38565/37528/31543/38412/38516/32979/42130/41783
Germline - Germarium 2a-2b-M1	BP	GO:0023057	negative regulation of signaling	37/461	1.20022e-05	7.08371e-06	33392/35259/33619/39999/44851/32601/35927/35717/32569/35864/44030/37785/44642/38565/38961/34592/36382/35378/34952/42871/37528/32351/33458/35715/37961/38412/53554/42169/38344/42896/40351/38648/32547/33139/36978/36040/42702
Germline - Germarium 2a-2b-M1	BP	GO:0032879	regulation of localization	38/461	1.21447e-05	7.16782e-06	32537/35235/35940/32601/41919/37065/31580/32569/38135/31187/35197/32981/46091/42446/44642/40489/38961/33203/43916/33014/33458/35359/42816/42904/53554/37864/43808/31987/32979/42896/35680/41062/33139/44448/36337/37119/36040/33930
Germline - Germarium 2a-2b-M1	BP	GO:0060341	regulation of cellular localization	21/461	1.24662e-05	7.35755e-06	35235/41919/37065/31580/38135/31187/46091/44642/40489/33014/33458/42816/42904/37864/43808/32979/42896/35680/33139/37119/36040
Germline - Germarium 2a-2b-M1	BP	GO:0110053	regulation of actin filament organization	14/461	1.25184e-05	7.38837e-06	32078/45307/35058/44885/32981/35340/43916/42986/35715/42816/3355133/31459/38306/41689
Germline - Germarium 2a-2b-M1	BP	GO:0010648	negative regulation of cell communication	37/461	1.30133e-05	7.68049e-06	33392/35259/33619/39999/44851/32601/35927/35717/32569/35864/44030/37785/44642/38565/38961/34592/36382/35378/34952/42871/37528/32351/33458/35715/37961/38412/53554/42169/38344/42896/40351/38648/32547/33139/36978/36040/42702
Germline - Germarium 2a-2b-M1	BP	GO:0051094	positive regulation of developmental process	26/461	1.33103e-05	7.85575e-06	34648/32078/45307/33172/37065/31802/31293/44885/47253/42550/35801/42446/38017/35378/44096/64880/43766/32631/37528/31350/32351/35390/35528/39169/39844/41995
Germline - Germarium 2a-2b-M1	BP	GO:2000145	regulation of cell motility	15/461	1.33103e-05	7.85575e-06	33392/37201/32601/44885/44030/42446/38961/36382/64880/43766/33458/50068/31987/36746/31424
Germline - Germarium 2a-2b-M1	BP	GO:0042051	compound eye photoreceptor development	16/461	1.51887e-05	8.96437e-06	39866/35259/31802/40464/31293/32631/33882/41744/43758/32979/42896/35680/41783/41062/43415/44548
Germline - Germarium 2a-2b-M1	BP	GO:0007028	cytoplasm organization	15/461	1.51887e-05	8.96437e-06	32537/41066/45931/41919/37065/31580/37417/40489/64880/31593/43331/32979/35680/44448/36040
Germline - Germarium 2a-2b-M1	BP	GO:0017145	stem cell division	12/461	1.53177e-05	9.04053e-06	42946/39581/35927/43650/31293/42428/64880/44263/39844/42693/37962/41483
Germline - Germarium 2a-2b-M1	BP	GO:0007169	transmembrane receptor protein tyrosine kinase signaling pathway	25/461	1.56598e-05	9.24246e-06	33392/39866/35259/33619/32601/35717/32569/45973/45994/35864/32981/42446/44353/40660/38961/38017/33203/64880/37528/31543/31667/33458/53554/42169/32547
Germline - Germarium 2a-2b-M1	BP	GO:0098657	import into cell	27/461	1.64885e-05	9.73151e-06	33392/32537/39866/33172/32569/38418/35197/32981/44353/38961/35378/38976/31105/33014/33458/34542/37395/37961/53554/34736/31987/32979/41062/44448/36337/31340/44071
Germline - Germarium 2a-2b-M1	BP	GO:0043067	regulation of programmed cell death	27/461	1.64885e-05	9.73151e-06	31293/44030/42550/42898/35801/44642/31027/38961/38017/35998/43905/39659/35955/37528/53585/33906/35390/35528/41209/42169/32097/32979/38648/41398/41783/45826/36040
Germline - Germarium 2a-2b-M1	BP	GO:0060541	respiratory system development	27/461	1.76466e-05	1.04151e-05	33392/32537/32078/33619/45307/45325/31293/44885/32981/35340/40660/42428/38976/64880/33014/33458/38578/39844/38516/42896/38978/41062/36746/36337/44071/42341/31155
Germline - Germarium 2a-2b-M1	BP	GO:0007309	oocyte axis specification	19/461	1.85226e-05	1.09321e-05	32537/41066/45931/41919/37065/31580/37417/35199/40489/42672/43916/41952/37528/31593/43331/32979/35680/44448/36040
Germline - Germarium 2a-2b-M1	BP	GO:0007346	regulation of mitotic cell cycle	21/461	2.03865e-05	1.20321e-05	34648/39744/39615/48309/32543/31293/31240/42446/31027/34592/36382/37528/31696/35390/39516/38516/5740853/40351/40031/41836/40598
Germline - Germarium 2a-2b-M1	BP	GO:0042462	eye photoreceptor cell development	16/461	2.11597e-05	1.24885e-05	39866/35259/31802/40464/31293/32631/33882/41744/43758/32979/42896/35680/41783/41062/43415/44548
Germline - Germarium 2a-2b-M1	BP	GO:0007349	cellularization	17/461	2.17218e-05	1.28202e-05	32537/39866/41066/43749/35864/32981/35340/35801/42066/37528/31350/42693/33890/32979/35680/39686/36040
Germline - Germarium 2a-2b-M1	BP	GO:0035295	tube development	26/461	2.27264e-05	1.34131e-05	33619/45307/45325/44851/36171/31293/44885/32981/36032/41265/40660/42428/38976/37528/33014/39844/38516/42896/38978/41062/44448/36746/36337/34413/42341/31155
Germline - Germarium 2a-2b-M1	BP	GO:0051726	regulation of cell cycle	29/461	2.36074e-05	1.39331e-05	34648/39744/34974/39615/48309/32543/31293/31187/31240/42550/42446/31027/34592/36382/43916/37528/31696/33458/35390/39516/41370/41778/38516/5740853/40351/40031/41836/40793/40598
Germline - Germarium 2a-2b-M1	BP	GO:0048598	embryonic morphogenesis	26/461	2.4181e-05	1.42716e-05	33392/39866/32078/33619/37201/45325/44851/36171/35717/31293/44885/32981/44030/44353/41265/43916/39659/31667/33014/42896/38978/41062/44448/32028/36746/44071
Germline - Germarium 2a-2b-M1	BP	GO:0007472	wing disc morphogenesis	30/461	2.56043e-05	1.51117e-05	39744/36571/32078/33619/45307/35058/36171/31293/44885/32981/35801/41265/40660/42428/44205/38961/34592/43916/39659/31667/34622/43804/32097/33505/38978/32547/39399/42130/33139/44448
Germline - Germarium 2a-2b-M1	BP	GO:0098727	maintenance of cell number	16/461	2.57196e-05	1.51797e-05	34648/32078/39581/43650/31293/44885/42446/40489/42428/40683/45655/31329/42816/38648/45826/34413
Germline - Germarium 2a-2b-M1	BP	GO:0032956	regulation of actin cytoskeleton organization	16/461	2.57196e-05	1.51797e-05	32078/33619/37201/45307/35058/44885/32981/35340/43916/42986/35715/42816/3355133/31459/38306/41689
Germline - Germarium 2a-2b-M1	BP	GO:0008361	regulation of cell size	16/461	2.57196e-05	1.51797e-05	35259/32078/45307/32543/44573/42446/40660/31027/38017/33203/64880/32631/37528/31543/39516/39686
Germline - Germarium 2a-2b-M1	BP	GO:0019827	stem cell population maintenance	16/461	2.57196e-05	1.51797e-05	34648/32078/39581/43650/31293/44885/42446/40489/42428/40683/45655/31329/42816/38648/45826/34413
Germline - Germarium 2a-2b-M1	BP	GO:0007308	oocyte construction	19/461	2.5871e-05	1.52691e-05	32537/41066/45931/41919/37065/31580/37417/35199/40489/42672/43916/41952/37528/31593/43331/32979/35680/44448/36040
Germline - Germarium 2a-2b-M1	BP	GO:0006403	RNA localization	22/461	2.5871e-05	1.52691e-05	32537/35235/41066/45931/41919/37065/31580/37417/46091/40489/41952/37528/31593/32970/41634/42693/42816/43331/32979/39130/35680/36040
Germline - Germarium 2a-2b-M1	BP	GO:0007315	pole plasm assembly	14/461	2.67184e-05	1.57692e-05	32537/41066/45931/41919/37065/31580/37417/40489/31593/43331/32979/35680/44448/36040
Germline - Germarium 2a-2b-M1	BP	GO:0023056	positive regulation of signaling	38/461	2.8116e-05	1.65941e-05	45830/39866/33619/35927/35717/30975/43749/32981/44030/42898/42446/41265/40660/44205/38017/64880/39659/31667/31696/33458/33882/36545/38082/38412/38578/38748/39844/43800/34416/32979/32746/42896/41398/41783/42137/41062/43415/44548
Germline - Germarium 2a-2b-M1	BP	GO:0042461	photoreceptor cell development	17/461	2.84075e-05	1.67661e-05	39866/35259/31802/40464/31293/44030/32631/33882/41744/43758/32979/42896/35680/41783/41062/43415/44548
Germline - Germarium 2a-2b-M1	BP	GO:0010628	positive regulation of gene expression	23/461	2.977e-05	1.75703e-05	33392/39744/35235/31230/31802/31293/38811/36032/42550/42446/47998/45655/39659/37528/44000/38748/40369/42816/38652/31459/40793/43415/44548
Germline - Germarium 2a-2b-M1	BP	GO:0050767	regulation of neurogenesis	18/461	3.00706e-05	1.77477e-05	33392/39744/32078/33619/45307/31293/35197/38565/35378/43766/37528/31350/39169/40369/38516/32979/42130/41783
Germline - Germarium 2a-2b-M1	BP	GO:0008284	positive regulation of cell population proliferation	20/461	3.01543e-05	1.77971e-05	39744/35259/32078/37201/45307/32543/31293/32981/42428/35378/64880/43766/37528/31350/31543/33014/39169/39516/3355133/42896
Germline - Germarium 2a-2b-M1	BP	GO:0010647	positive regulation of cell communication	38/461	3.02602e-05	1.78596e-05	45830/39866/33619/35927/35717/30975/43749/32981/44030/42898/42446/41265/40660/44205/38017/64880/39659/31667/31696/33458/33882/36545/38082/38412/38578/38748/39844/43800/34416/32979/32746/42896/41398/41783/42137/41062/43415/44548
Germline - Germarium 2a-2b-M1	BP	GO:0010638	positive regulation of organelle organization	16/461	4.44991e-05	2.62634e-05	45830/33172/37065/41627/47253/35340/42066/42428/43916/36133/41952/42816/42904/37962/5740853/31459
Germline - Germarium 2a-2b-M1	BP	GO:0045229	external encapsulating structure organization	19/461	4.46757e-05	2.63677e-05	33692/34974/32537/33619/32543/41919/31293/45973/45994/32981/42550/44353/31027/40489/36499/42954/35215/41836/31459
Germline - Germarium 2a-2b-M1	BP	GO:0045466	R7 cell differentiation	12/461	4.56323e-05	2.69323e-05	33392/39866/35259/32601/40464/31293/40660/38961/35390/43758/44548/39091
Germline - Germarium 2a-2b-M1	BP	GO:0001709	cell fate determination	17/461	4.75122e-05	2.80418e-05	33392/45307/41919/37065/35717/43310/31293/35864/35197/44205/44263/37528/39169/42693/40031/36978/34413
Germline - Germarium 2a-2b-M1	BP	GO:0051258	protein polymerization	15/461	4.81286e-05	2.84056e-05	42946/35058/45931/35199/32981/40859/35340/41952/42986/39169/42816/3355133/31459/38306/41689
Germline - Germarium 2a-2b-M1	BP	GO:0046532	regulation of photoreceptor cell differentiation	10/461	5.15479e-05	3.04236e-05	33392/39866/33619/32601/31802/31293/42898/32631/35390/33139
Germline - Germarium 2a-2b-M1	BP	GO:0010623	programmed cell death involved in cell development	15/461	5.39329e-05	3.18313e-05	32537/31293/42550/42898/44642/35998/53585/31543/35528/38344/140439/32979/45826/44548/36040
Germline - Germarium 2a-2b-M1	BP	GO:0060811	intracellular mRNA localization involved in anterior/posterior axis specification	13/461	5.73189e-05	3.38297e-05	32537/41066/45931/41919/37065/31580/40489/41952/31593/43331/32979/35680/36040
Germline - Germarium 2a-2b-M1	BP	GO:0030155	regulation of cell adhesion	11/461	6.01472e-05	3.54989e-05	33392/35259/40464/31293/43766/32631/36386/32979/44653/41062/36746
Germline - Germarium 2a-2b-M1	BP	GO:0019094	pole plasm mRNA localization	12/461	6.1025e-05	3.6017e-05	32537/41066/45931/41919/37065/31580/40489/31593/43331/32979/35680/36040
Germline - Germarium 2a-2b-M1	BP	GO:0050768	negative regulation of neurogenesis	10/461	6.19179e-05	3.6544e-05	39744/33619/31293/35197/38565/37528/38516/32979/42130/41783
Germline - Germarium 2a-2b-M1	BP	GO:0051129	negative regulation of cellular component organization	19/461	6.78674e-05	4.00554e-05	37201/35058/30975/46194/44642/38565/42871/37528/42986/31543/38412/43836/38652/32746/41062/36978/31459/38306/40598
Germline - Germarium 2a-2b-M1	BP	GO:0009967	positive regulation of signal transduction	35/461	6.93882e-05	4.0953e-05	45830/39866/33619/35927/35717/30975/43749/32981/44030/42898/42446/41265/40660/44205/38017/64880/39659/31667/31696/33458/33882/36545/38082/38412/38578/38748/34416/32979/42896/41398/41783/42137/41062/43415/44548
Germline - Germarium 2a-2b-M1	BP	GO:0000122	negative regulation of transcription by RNA polymerase II	23/461	6.9681e-05	4.11258e-05	33392/39999/34888/36171/31802/44879/43650/42550/31027/38565/36382/31577/34483/35262/36499/37411/37924/41778/42520/42954/44900/41836/38327
Germline - Germarium 2a-2b-M1	BP	GO:0007316	pole plasm RNA localization	12/461	6.9681e-05	4.11258e-05	32537/41066/45931/41919/37065/31580/40489/31593/43331/32979/35680/36040
Germline - Germarium 2a-2b-M1	BP	GO:0007314	oocyte anterior/posterior axis specification	15/461	7.3949e-05	4.36448e-05	32537/41066/45931/41919/37065/31580/37417/40489/41952/31593/43331/32979/35680/44448/36040
Germline - Germarium 2a-2b-M1	BP	GO:0007417	central nervous system development	28/461	7.5231e-05	4.44015e-05	42946/39744/39866/32567/44851/31165/32569/31802/44885/30975/35197/42550/44642/42672/35998/44096/38976/43766/32631/42871/37528/42986/36304/38748/39844/42370/38516/39130
Germline - Germarium 2a-2b-M1	BP	GO:0007476	imaginal disc-derived wing morphogenesis	28/461	7.96659e-05	4.70189e-05	39744/36571/32078/33619/45307/35058/36171/31293/44885/32981/35801/41265/40660/44205/38961/34592/43916/31667/34622/43804/32097/33505/38978/32547/39399/42130/33139/44448
Germline - Germarium 2a-2b-M1	BP	GO:0060810	intracellular mRNA localization involved in pattern specification process	13/461	8.30051e-05	4.89897e-05	32537/41066/45931/41919/37065/31580/40489/41952/31593/43331/32979/35680/36040
Germline - Germarium 2a-2b-M1	BP	GO:0007097	nuclear migration	9/461	8.35623e-05	4.93186e-05	42946/43749/35199/44030/43916/42871/42986/39130/3771968
Germline - Germarium 2a-2b-M1	BP	GO:0043408	regulation of MAPK cascade	17/461	9.02685e-05	5.32766e-05	44851/32601/35717/32981/44030/44573/40660/38961/43905/32631/39659/31667/38412/43080/53554/41995/33139
Germline - Germarium 2a-2b-M1	BP	GO:0008358	maternal determination of anterior/posterior axis, embryo	15/461	0.000101388	5.98396e-05	32537/41066/45931/41919/37065/31580/37417/40489/41952/31593/43331/32979/35680/44448/36040
Germline - Germarium 2a-2b-M1	BP	GO:0007416	synapse assembly	20/461	0.000101388	5.98396e-05	35259/37201/37065/40464/30975/35197/32981/46194/42446/38017/44096/37528/31543/37961/38412/39844/43758/41995/41225/32746
Germline - Germarium 2a-2b-M1	BP	GO:0051674	localization of cell	6/461	0.000104305	6.15609e-05	41919/31293/44642/42428/42871/40598
Germline - Germarium 2a-2b-M1	BP	GO:0007274	neuromuscular synaptic transmission	13/461	0.000104305	6.15609e-05	47091/32406/40464/32981/44096/37528/2768877/35359/39844/42994/43800/42169/32746
Germline - Germarium 2a-2b-M1	BP	GO:0030720	oocyte localization involved in germarium-derived egg chamber formation	6/461	0.000104305	6.15609e-05	41919/31293/44642/42428/42871/40598
Germline - Germarium 2a-2b-M1	BP	GO:0035330	regulation of hippo signaling	13/461	0.000104305	6.15609e-05	33619/35717/44030/32351/33882/38412/42169/32979/42896/41398/41783/41062/36978
Germline - Germarium 2a-2b-M1	BP	GO:0045664	regulation of neuron differentiation	13/461	0.000104305	6.15609e-05	33392/39866/33619/32601/31802/31293/42898/42446/38565/32631/35390/41225/33139
Germline - Germarium 2a-2b-M1	BP	GO:0000165	MAPK cascade	18/461	0.000113193	6.68067e-05	44851/32601/35717/32981/44030/44573/44353/40660/38961/43905/32631/39659/31667/38412/43080/53554/41995/33139
Germline - Germarium 2a-2b-M1	BP	GO:0031329	regulation of cellular catabolic process	22/461	0.000115129	6.79492e-05	32537/35940/41066/41919/42446/40683/64880/39659/37528/53585/31543/32589/42994/43842/38516/35215/38344/43223/43808/5740252/38648/43415
Germline - Germarium 2a-2b-M1	BP	GO:2000241	regulation of reproductive process	16/461	0.000115129	6.79492e-05	33392/41919/37065/31580/44030/42550/42446/40489/38961/64880/33458/31987/35680/43415/36040/40598
Germline - Germarium 2a-2b-M1	BP	GO:0030718	germ-line stem cell population maintenance	13/461	0.000116929	6.90118e-05	34648/39581/31293/44885/42446/40489/42428/40683/45655/31329/42816/38648/45826
Germline - Germarium 2a-2b-M1	BP	GO:0016310	phosphorylation	31/461	0.000116929	6.90118e-05	39615/35717/31722/32981/44030/44573/42446/44353/40660/38961/38017/33203/44096/32631/43916/39659/32732/31543/31696/39516/41163/41778/41995/32097/32979/40031/31826/41398/33139/43415/39686
Germline - Germarium 2a-2b-M1	BP	GO:0007560	imaginal disc morphogenesis	35/461	0.000118932	7.0194e-05	39744/36571/32078/33619/45307/35058/36171/31802/31293/44885/30975/32981/44030/35801/41265/40660/42428/44205/38961/34592/43916/39659/31667/32686/34622/38578/43804/32097/33505/38978/32547/39399/42130/33139/44448
Germline - Germarium 2a-2b-M1	BP	GO:0048663	neuron fate commitment	15/461	0.000118932	7.0194e-05	33392/39866/45307/32601/31802/31293/40660/47998/38961/33882/32979/41783/44448/34413/44548
Germline - Germarium 2a-2b-M1	BP	GO:0048563	post-embryonic animal organ morphogenesis	35/461	0.000118932	7.0194e-05	39744/36571/32078/33619/45307/35058/36171/31802/31293/44885/30975/32981/44030/35801/41265/40660/42428/44205/38961/34592/43916/39659/31667/32686/34622/38578/43804/32097/33505/38978/32547/39399/42130/33139/44448
Germline - Germarium 2a-2b-M1	BP	GO:0010721	negative regulation of cell development	10/461	0.000119129	7.03103e-05	39744/33619/31293/35197/38565/37528/38516/32979/42130/41783
Germline - Germarium 2a-2b-M1	BP	GO:0008298	intracellular mRNA localization	14/461	0.000119331	7.04292e-05	32537/41066/45931/41919/37065/31580/37417/40489/41952/31593/43331/32979/35680/36040
Germline - Germarium 2a-2b-M1	BP	GO:0045185	maintenance of protein location	8/461	0.000124768	7.36385e-05	32981/46091/35340/31329/43916/33972/35693/43042
Germline - Germarium 2a-2b-M1	BP	GO:0008293	torso signaling pathway	8/461	0.000124768	7.36385e-05	35717/32569/45973/45994/35864/40660/33458/53554
Germline - Germarium 2a-2b-M1	BP	GO:0048737	imaginal disc-derived appendage development	31/461	0.000132369	7.81244e-05	39744/36571/32078/33619/45307/35058/36171/31293/44885/32981/35801/41265/40660/44205/38961/34592/43916/31667/32686/34622/38578/43804/53428/32097/33505/38978/32547/39399/42130/33139/44448
Germline - Germarium 2a-2b-M1	BP	GO:0035120	post-embryonic appendage morphogenesis	30/461	0.000137383	8.10839e-05	39744/36571/32078/33619/45307/35058/36171/31293/44885/32981/35801/41265/40660/44205/38961/34592/43916/31667/32686/34622/38578/43804/32097/33505/38978/32547/39399/42130/33139/44448
Germline - Germarium 2a-2b-M1	BP	GO:0050808	synapse organization	28/461	0.000145038	8.56016e-05	35259/37201/32406/37065/40464/47220/44885/30975/35197/32981/46194/42446/38017/44096/37528/31543/37961/38412/38748/39844/42994/43758/43804/42169/41995/41225/32746/33139
Germline - Germarium 2a-2b-M1	BP	GO:0050807	regulation of synapse organization	19/461	0.000152382	8.99359e-05	37201/37065/40464/44885/30975/35197/32981/46194/42446/44096/37528/31543/37961/38412/39844/43804/41995/32746/33139
Germline - Germarium 2a-2b-M1	BP	GO:0048736	appendage development	31/461	0.00015262	9.00766e-05	39744/36571/32078/33619/45307/35058/36171/31293/44885/32981/35801/41265/40660/44205/38961/34592/43916/31667/32686/34622/38578/43804/53428/32097/33505/38978/32547/39399/42130/33139/44448
Germline - Germarium 2a-2b-M1	BP	GO:0016049	cell growth	18/461	0.000163696	9.66134e-05	35259/32078/45307/32406/32601/32981/42446/44353/38017/64880/37528/31543/31667/38412/39106/43758/31987/32979
Germline - Germarium 2a-2b-M1	BP	GO:0010632	regulation of epithelial cell migration	10/461	0.000163696	9.66134e-05	33392/32601/44030/42446/38961/36382/64880/33458/31987/36746
Germline - Germarium 2a-2b-M1	BP	GO:0040011	locomotion	24/461	0.000169408	9.99849e-05	33392/32078/37201/45307/32601/35717/40464/44885/44030/40859/42446/38961/36382/64880/43766/31543/33458/50068/31987/31826/3771968/36746/31424/44548
Germline - Germarium 2a-2b-M1	BP	GO:0042692	muscle cell differentiation	15/461	0.0001732	0.000102223	33392/34648/43650/31293/44885/35340/36032/42066/43916/33083/39844/35215/41995/41225/38978
Germline - Germarium 2a-2b-M1	BP	GO:1901888	regulation of cell junction assembly	16/461	0.000174741	0.000103132	37201/37065/30975/35197/32981/46194/42446/44096/43916/37528/31543/37961/38412/39844/41995/32746
Germline - Germarium 2a-2b-M1	BP	GO:0060560	developmental growth involved in morphogenesis	14/461	0.000180003	0.000106238	35259/32078/45307/32406/44885/32981/44353/37528/44497/31667/38412/39106/43758/31987
Germline - Germarium 2a-2b-M1	BP	GO:0043632	modification-dependent macromolecule catabolic process	30/461	0.000182062	0.000107453	43749/35864/40030/38961/35998/37542/42871/43462/43449/40174/31593/31795/32687/36386/36545/36580/39883/40265/41090/41209/41798/41816/43434/53428/38516/5740853/42896/38648/36040/42702
Germline - Germarium 2a-2b-M1	BP	GO:0007277	pole cell development	8/461	0.00019267	0.000113714	41066/35717/37417/35864/35340/37528/42693/36040
Germline - Germarium 2a-2b-M1	BP	GO:0022407	regulation of cell-cell adhesion	8/461	0.00019267	0.000113714	33392/35259/40464/31293/32631/32979/44653/36746
Germline - Germarium 2a-2b-M1	BP	GO:0051246	regulation of protein metabolic process	37/461	0.000196759	0.000116127	34648/39615/41066/41919/37065/35197/32981/38811/42446/44642/40683/38961/37542/43916/42871/32732/43449/40174/37528/44497/31543/36386/36772/41163/41778/53428/53554/38516/43808/43836/5740252/32979/42896/40031/38648/31459/36040
Germline - Germarium 2a-2b-M1	BP	GO:0035329	hippo signaling	13/461	0.000198231	0.000116996	33619/35717/44030/32351/33882/38412/42169/32979/42896/41398/41783/41062/36978
Germline - Germarium 2a-2b-M1	BP	GO:0006468	protein phosphorylation	28/461	0.000203491	0.000120101	39615/35717/31722/32981/44030/44573/42446/44353/40660/38961/38017/44096/32631/43916/39659/31543/31696/39516/41163/41778/41995/32097/32979/40031/41398/33139/43415/39686
Germline - Germarium 2a-2b-M1	BP	GO:0007528	neuromuscular junction development	20/461	0.000207597	0.000122524	35259/37201/32406/37065/40464/30975/35197/32981/42446/38017/44096/37528/31543/37961/38412/39844/43804/42169/32746/33139
Germline - Germarium 2a-2b-M1	BP	GO:0035114	imaginal disc-derived appendage morphogenesis	30/461	0.000218459	0.000128935	39744/36571/32078/33619/45307/35058/36171/31293/44885/32981/35801/41265/40660/44205/38961/34592/43916/31667/32686/34622/38578/43804/32097/33505/38978/32547/39399/42130/33139/44448
Germline - Germarium 2a-2b-M1	BP	GO:0030097	hemopoiesis	13/461	0.000220136	0.000129924	39581/43650/31293/44885/32981/42550/42066/42446/42428/45655/42816/37874/44548
Germline - Germarium 2a-2b-M1	BP	GO:0000226	microtubule cytoskeleton organization	31/461	0.000227241	0.000134118	42946/32537/32078/45894/32543/41066/45931/38135/40464/35199/40859/35340/31240/44642/40489/43916/42871/39850/41952/37528/38258/38412/39169/43331/39130/32746/40031/3771968/36978/36341/36040
Germline - Germarium 2a-2b-M1	BP	GO:0035239	tube morphogenesis	19/461	0.000229878	0.000135675	33619/45325/44851/36171/31293/32981/40660/42428/38976/37528/33014/39844/38516/42896/38978/41062/36337/42341/31155
Germline - Germarium 2a-2b-M1	BP	GO:0035107	appendage morphogenesis	30/461	0.000238501	0.000140763	39744/36571/32078/33619/45307/35058/36171/31293/44885/32981/35801/41265/40660/44205/38961/34592/43916/31667/32686/34622/38578/43804/32097/33505/38978/32547/39399/42130/33139/44448
Germline - Germarium 2a-2b-M1	BP	GO:0198738	cell-cell signaling by wnt	16/461	0.000242095	0.000142885	33392/32078/45307/30975/31144/44642/44205/34592/36382/42871/31659/31696/33458/38082/42130/36040
Germline - Germarium 2a-2b-M1	BP	GO:0010975	regulation of neuron projection development	15/461	0.000244656	0.000144396	32078/45307/32981/42446/38565/43766/43916/37528/42986/31350/31543/39169/43804/41995/44548
Germline - Germarium 2a-2b-M1	BP	GO:0043687	post-translational protein modification	32/461	0.000292705	0.000172755	34888/35927/43749/35864/40030/31518/38565/38961/35998/37542/43462/32301/32687/32885/34719/36199/36580/37923/38748/42230/43434/53428/53554/34416/38652/37962/5740853/38648/41836/40793/42702/41483
Germline - Germarium 2a-2b-M1	BP	GO:0031445	regulation of heterochromatin formation	7/461	0.000292705	0.000172755	45830/41627/42428/36133/43751/38652/37962
Germline - Germarium 2a-2b-M1	BP	GO:0120261	regulation of heterochromatin organization	7/461	0.000292705	0.000172755	45830/41627/42428/36133/43751/38652/37962
Germline - Germarium 2a-2b-M1	BP	GO:0046552	photoreceptor cell fate commitment	13/461	0.000302624	0.000178609	33392/39866/45307/32601/31802/40660/47998/38961/33882/32979/41783/44448/44548
Germline - Germarium 2a-2b-M1	BP	GO:0065009	regulation of molecular function	29/461	0.000317575	0.000187433	39615/35717/32569/32981/42898/31518/42446/31027/38824/38961/33263/33203/43766/43751/31543/32686/33184/35359/35426/35890/37344/37924/39970/41778/41816/43758/40031/40704/40793
Germline - Germarium 2a-2b-M1	BP	GO:0051235	maintenance of location	14/461	0.000319804	0.000188749	35940/32601/32981/46091/35340/36032/42446/33203/35998/31329/43916/33972/35693/43042
Germline - Germarium 2a-2b-M1	BP	GO:0042067	establishment of ommatidial planar polarity	10/461	0.000335347	0.000197922	33392/32078/45307/31293/32981/47998/43916/39659/44448/44548
Germline - Germarium 2a-2b-M1	BP	GO:0048871	multicellular organismal-level homeostasis	16/461	0.000335347	0.000197922	39744/35259/32078/45307/31293/44885/42446/42428/64880/44263/32979/42896/38978/31826/41398/37119
Germline - Germarium 2a-2b-M1	BP	GO:1990138	neuron projection extension	10/461	0.000335347	0.000197922	35259/32078/45307/32406/32981/37528/38412/39106/43758/31987
Germline - Germarium 2a-2b-M1	BP	GO:0043254	regulation of protein-containing complex assembly	13/461	0.000335347	0.000197922	35058/32981/35340/41952/32574/42986/42816/3355133/43836/31459/38306/41014/41689
Germline - Germarium 2a-2b-M1	BP	GO:0040017	positive regulation of locomotion	11/461	0.000344904	0.000203563	33392/37201/32601/40464/42446/38961/64880/33458/50068/31987/36746
Germline - Germarium 2a-2b-M1	BP	GO:0045931	positive regulation of mitotic cell cycle	8/461	0.000344904	0.000203563	34648/32543/31293/34592/35390/39516/5740853/40351
Germline - Germarium 2a-2b-M1	BP	GO:0061351	neural precursor cell proliferation	14/461	0.000345117	0.000203689	39744/31293/35197/32981/44642/38565/42672/35378/43766/42871/41952/37528/36793/42130
Germline - Germarium 2a-2b-M1	BP	GO:0001736	establishment of planar polarity	13/461	0.000362102	0.000213713	33392/32078/33619/45307/31293/32981/47998/44205/43916/39659/39399/44448/44548
Germline - Germarium 2a-2b-M1	BP	GO:0007164	establishment of tissue polarity	13/461	0.000362102	0.000213713	33392/32078/33619/45307/31293/32981/47998/44205/43916/39659/39399/44448/44548
Germline - Germarium 2a-2b-M1	BP	GO:0034243	regulation of transcription elongation by RNA polymerase II	7/461	0.000362102	0.000213713	33692/31722/36032/44000/41778/42520/44900
Germline - Germarium 2a-2b-M1	BP	GO:1904396	regulation of neuromuscular junction development	15/461	0.000373669	0.00022054	37201/37065/30975/35197/32981/42446/44096/37528/31543/37961/38412/39844/43804/32746/33139
Germline - Germarium 2a-2b-M1	BP	GO:0008154	actin polymerization or depolymerization	11/461	0.000382938	0.00022601	35058/45931/32981/35340/42986/42816/3355133/41225/31459/38306/41689
Germline - Germarium 2a-2b-M1	BP	GO:0032507	maintenance of protein location in cell	6/461	0.000382938	0.00022601	46091/35340/31329/43916/35693/43042
Germline - Germarium 2a-2b-M1	BP	GO:0008045	motor neuron axon guidance	11/461	0.000382938	0.00022601	39866/35259/32078/40464/43650/31293/32981/42066/43766/31843/41401
Germline - Germarium 2a-2b-M1	BP	GO:1902904	negative regulation of supramolecular fiber organization	8/461	0.000410789	0.000242448	35058/44642/42871/42986/32746/36978/31459/38306
Germline - Germarium 2a-2b-M1	BP	GO:0007405	neuroblast proliferation	13/461	0.000441157	0.000260372	39744/31293/35197/32981/44642/38565/42672/35378/42871/41952/37528/36793/42130
Germline - Germarium 2a-2b-M1	BP	GO:0051963	regulation of synapse assembly	15/461	0.000441157	0.000260372	37201/37065/30975/35197/32981/46194/42446/44096/37528/31543/37961/38412/39844/41995/32746
Germline - Germarium 2a-2b-M1	BP	GO:0033157	regulation of intracellular protein transport	7/461	0.000452925	0.000267317	46091/44642/42904/37864/42896/33139/37119
Germline - Germarium 2a-2b-M1	BP	GO:0008285	negative regulation of cell population proliferation	13/461	0.000486999	0.000287428	39744/35197/38565/45655/37528/33882/38516/32979/42130/41398/41783/44448/43415
Germline - Germarium 2a-2b-M1	BP	GO:0051494	negative regulation of cytoskeleton organization	8/461	0.000494036	0.000291581	35058/44642/42871/42986/32746/36978/31459/38306
Germline - Germarium 2a-2b-M1	BP	GO:0001752	compound eye photoreceptor fate commitment	12/461	0.000499844	0.000295008	33392/39866/45307/32601/40660/47998/38961/33882/32979/41783/44448/44548
Germline - Germarium 2a-2b-M1	BP	GO:0042706	eye photoreceptor cell fate commitment	12/461	0.000499844	0.000295008	33392/39866/45307/32601/40660/47998/38961/33882/32979/41783/44448/44548
Germline - Germarium 2a-2b-M1	BP	GO:0016055	Wnt signaling pathway	15/461	0.000518892	0.000306251	33392/32078/45307/30975/31144/44642/44205/34592/36382/42871/31659/31696/38082/42130/36040
Germline - Germarium 2a-2b-M1	BP	GO:0140014	mitotic nuclear division	16/461	0.000526065	0.000310484	34648/31988/32543/41919/38135/35199/31240/43916/41952/31696/39169/38516/5740853/40031/45826/41014
Germline - Germarium 2a-2b-M1	BP	GO:0061640	cytoskeleton-dependent cytokinesis	13/461	0.000527792	0.000311503	32543/45931/35340/31240/35801/43916/42871/33014/38258/41370/33890/37749/32979
Germline - Germarium 2a-2b-M1	BP	GO:0050803	regulation of synapse structure or activity	20/461	0.000527792	0.000311503	37201/37065/40464/44885/30975/35197/32981/46194/42446/44096/37528/31543/37961/38412/39844/43804/41995/32746/33139/44448
Germline - Germarium 2a-2b-M1	BP	GO:0007293	germarium-derived egg chamber formation	13/461	0.000583594	0.000344438	42946/41919/31293/42066/44642/42428/42871/37528/36986/39169/42693/41398/40598
Germline - Germarium 2a-2b-M1	BP	GO:0035332	positive regulation of hippo signaling	8/461	0.000583594	0.000344438	33619/44030/33882/32979/42896/41398/41783/41062
Germline - Germarium 2a-2b-M1	BP	GO:0060491	regulation of cell projection assembly	9/461	0.000603944	0.000356448	35259/37201/31293/32981/35340/42986/33014/38258/41689
Germline - Germarium 2a-2b-M1	BP	GO:0120032	regulation of plasma membrane bounded cell projection assembly	9/461	0.000603944	0.000356448	35259/37201/31293/32981/35340/42986/33014/38258/41689
Germline - Germarium 2a-2b-M1	BP	GO:0007155	cell adhesion	21/461	0.000608499	0.000359137	33392/35259/33619/45307/40464/31293/44885/34592/43766/32631/42871/33083/33972/36386/32979/44653/38978/40704/41062/44448/36746
Germline - Germarium 2a-2b-M1	BP	GO:0030335	positive regulation of cell migration	10/461	0.00063183	0.000372907	33392/37201/32601/42446/38961/64880/33458/50068/31987/36746
Germline - Germarium 2a-2b-M1	BP	GO:0032386	regulation of intracellular transport	10/461	0.00063183	0.000372907	35235/46091/44642/42816/42904/37864/32979/42896/33139/37119
Germline - Germarium 2a-2b-M1	BP	GO:0007616	long-term memory	11/461	0.000681045	0.000401953	41066/37065/31293/42066/42428/43741/32574/37528/2768877/3772232/31459
Germline - Germarium 2a-2b-M1	BP	GO:0042592	homeostatic process	34/461	0.00068351	0.000403409	39744/34974/47091/35259/32078/45307/32601/43650/31293/44885/38174/42446/42428/35998/64880/44263/53585/37445/39226/43842/34281/42169/32979/34005/42896/38978/31826/41398/45668/42620/37119/36040/31155/3771915
Germline - Germarium 2a-2b-M1	BP	GO:0010506	regulation of autophagy	14/461	0.00068351	0.000403409	32537/35940/42446/39659/53585/31543/32589/43842/38516/35215/38344/43223/38648/43415
Germline - Germarium 2a-2b-M1	BP	GO:0007338	single fertilization	8/461	0.00068351	0.000403409	39615/31240/37798/39850/41952/39130/33505/40598
Germline - Germarium 2a-2b-M1	BP	GO:0000281	mitotic cytokinesis	9/461	0.000686668	0.000405272	32543/35340/35801/43916/42871/33014/38258/41370/37749
Germline - Germarium 2a-2b-M1	BP	GO:0050770	regulation of axonogenesis	9/461	0.000686668	0.000405272	32078/45307/32981/38565/43766/43916/37528/42986/41995
Germline - Germarium 2a-2b-M1	BP	GO:0010256	endomembrane system organization	20/461	0.000700959	0.000413707	32537/47091/32543/38418/38135/40464/35340/31105/32631/41952/33014/38412/39516/33721/32746/3771968/36337/39686/36040/33930
Germline - Germarium 2a-2b-M1	BP	GO:0030041	actin filament polymerization	10/461	0.000703311	0.000415095	35058/45931/32981/35340/42986/42816/3355133/31459/38306/41689
Germline - Germarium 2a-2b-M1	BP	GO:0045451	pole plasm oskar mRNA localization	10/461	0.000703311	0.000415095	32537/45931/41919/37065/31580/40489/31593/43331/35680/36040
Germline - Germarium 2a-2b-M1	BP	GO:0051124	synaptic assembly at neuromuscular junction	16/461	0.000744256	0.000439261	35259/37201/37065/40464/30975/35197/32981/42446/38017/44096/37528/31543/37961/38412/39844/32746
Germline - Germarium 2a-2b-M1	BP	GO:0030951	establishment or maintenance of microtubule cytoskeleton polarity	8/461	0.000795585	0.000469555	32537/41066/44642/40489/42871/41952/39169/43331
Germline - Germarium 2a-2b-M1	BP	GO:2000147	positive regulation of cell motility	10/461	0.000795585	0.000469555	33392/37201/32601/42446/38961/64880/33458/50068/31987/36746
Germline - Germarium 2a-2b-M1	BP	GO:0033993	response to lipid	10/461	0.000795585	0.000469555	39999/41740/31165/42898/42428/39659/32301/42816/40351/45826
Germline - Germarium 2a-2b-M1	BP	GO:0098609	cell-cell adhesion	16/461	0.000795636	0.000469585	33392/35259/33619/45307/40464/31293/44885/32631/33083/33972/32979/44653/38978/41062/44448/36746
Germline - Germarium 2a-2b-M1	BP	GO:1901880	negative regulation of protein depolymerization	6/461	0.000839395	0.000495412	35058/44642/42871/32746/36978/38306
Germline - Germarium 2a-2b-M1	BP	GO:0006915	apoptotic process	24/461	0.000872809	0.000515133	31293/42550/35801/31027/38961/38017/43905/39659/35955/53585/33906/35390/35528/41209/42693/43080/3885599/42169/32097/32979/38648/41783/44548/36040
Germline - Germarium 2a-2b-M1	BP	GO:0051146	striated muscle cell differentiation	12/461	0.000887008	0.000523513	34648/44885/35340/36032/42066/43916/33083/39844/35215/41995/41225/38978
Germline - Germarium 2a-2b-M1	BP	GO:0001738	morphogenesis of a polarized epithelium	13/461	0.000890842	0.000525776	33392/32078/33619/45307/31293/32981/47998/44205/43916/39659/39399/44448/44548
Germline - Germarium 2a-2b-M1	BP	GO:0070646	protein modification by small protein removal	10/461	0.000890842	0.000525776	43749/40030/43462/32885/36199/36580/38748/53554/38648/42702
Germline - Germarium 2a-2b-M1	BP	GO:0007052	mitotic spindle organization	11/461	0.000915564	0.000540367	42946/38135/35199/31240/43916/41952/39169/39130/40031/36978/36040
Germline - Germarium 2a-2b-M1	BP	GO:0008356	asymmetric cell division	13/461	0.000966063	0.000570172	42946/45307/31293/35197/32981/40859/42672/64880/44263/41952/36793/37962/41483
Germline - Germarium 2a-2b-M1	BP	GO:0001708	cell fate specification	13/461	0.000966063	0.000570172	33392/33619/32567/45307/31293/44642/42871/32979/41783/41062/33139/44448/37874
Germline - Germarium 2a-2b-M1	BP	GO:1902533	positive regulation of intracellular signal transduction	19/461	0.000966063	0.000570172	33619/35717/32981/44030/42446/40660/38017/64880/39659/31667/33882/38412/38578/32979/42896/41398/41783/42137/41062
Germline - Germarium 2a-2b-M1	BP	GO:1902275	regulation of chromatin organization	7/461	0.000982806	0.000580053	45830/41627/42428/36133/43751/38652/37962
Germline - Germarium 2a-2b-M1	BP	GO:0016482	cytosolic transport	10/461	0.000992084	0.000585529	47091/37201/43310/38811/42066/31144/42672/33458/32979/3771968
Germline - Germarium 2a-2b-M1	BP	GO:0070201	regulation of establishment of protein localization	10/461	0.000992084	0.000585529	38135/46091/44642/33014/33458/42904/37864/42896/33139/37119
Germline - Germarium 2a-2b-M1	BP	GO:0048675	axon extension	9/461	0.00100496	0.00059313	35259/32078/45307/32406/32981/37528/38412/43758/31987
Germline - Germarium 2a-2b-M1	BP	GO:0035167	larval lymph gland hemopoiesis	9/461	0.00100496	0.00059313	39581/31293/42550/42066/42446/42428/42816/37874/44548
Germline - Germarium 2a-2b-M1	BP	GO:0035166	post-embryonic hemopoiesis	9/461	0.00100496	0.00059313	39581/31293/42550/42066/42446/42428/42816/37874/44548
Germline - Germarium 2a-2b-M1	BP	GO:0007307	eggshell chorion gene amplification	6/461	0.00103841	0.000612871	34974/32543/42550/31027/36499/41836
Germline - Germarium 2a-2b-M1	BP	GO:0043242	negative regulation of protein-containing complex disassembly	6/461	0.00103841	0.000612871	35058/44642/42871/32746/36978/38306
Germline - Germarium 2a-2b-M1	BP	GO:0007279	pole cell formation	6/461	0.00103841	0.000612871	41066/35864/35340/37528/42693/36040
Germline - Germarium 2a-2b-M1	BP	GO:0051298	centrosome duplication	8/461	0.00105723	0.00062398	42946/32543/40859/41952/38258/39169/36978/36341
Germline - Germarium 2a-2b-M1	BP	GO:0007303	cytoplasmic transport, nurse cell to oocyte	5/461	0.00106753	0.00063006	37201/38811/42066/42672/3771968
Germline - Germarium 2a-2b-M1	BP	GO:0006511	ubiquitin-dependent protein catabolic process	27/461	0.0010847	0.000640192	43749/35864/40030/38961/35998/37542/42871/43462/43449/40174/31593/32687/36386/36545/36580/40265/41090/41209/41816/43434/53428/38516/5740853/42896/38648/36040/42702
Germline - Germarium 2a-2b-M1	BP	GO:0048588	developmental cell growth	11/461	0.00109061	0.000643681	35259/32078/45307/32406/32981/64880/37528/38412/39106/43758/31987
Germline - Germarium 2a-2b-M1	BP	GO:0032271	regulation of protein polymerization	10/461	0.00109061	0.000643681	35058/32981/35340/41952/42986/42816/3355133/31459/38306/41689
Germline - Germarium 2a-2b-M1	BP	GO:0000910	cytokinesis	13/461	0.00111277	0.00065676	32543/45931/35340/31240/35801/43916/42871/33014/38258/41370/33890/37749/32979
Germline - Germarium 2a-2b-M1	BP	GO:0045944	positive regulation of transcription by RNA polymerase II	27/461	0.0011218	0.000662088	39744/33692/39999/32567/45325/32543/36171/31165/31802/44879/31293/31722/36032/42550/31518/44000/36241/37554/38082/39970/40403/41163/42816/43694/40858/40351/34413
Germline - Germarium 2a-2b-M1	BP	GO:0030833	regulation of actin filament polymerization	9/461	0.0011218	0.000662088	35058/32981/35340/42986/42816/3355133/31459/38306/41689
Germline - Germarium 2a-2b-M1	BP	GO:0051651	maintenance of location in cell	7/461	0.00113831	0.000671835	32601/46091/35340/31329/43916/35693/43042
Germline - Germarium 2a-2b-M1	BP	GO:0007300	ovarian nurse cell to oocyte transport	7/461	0.00113831	0.000671835	37201/35058/38811/42066/42672/43916/3771968
Germline - Germarium 2a-2b-M1	BP	GO:0009566	fertilization	8/461	0.00120734	0.000712572	39615/31240/37798/39850/41952/39130/33505/40598
Germline - Germarium 2a-2b-M1	BP	GO:0006368	transcription elongation by RNA polymerase II	8/461	0.00120734	0.000712572	33692/31722/36032/44000/41778/42520/42954/44900
Germline - Germarium 2a-2b-M1	BP	GO:0046843	dorsal appendage formation	9/461	0.00127351	0.000751628	33692/33619/41919/31293/32981/44353/40489/35215/31459
Germline - Germarium 2a-2b-M1	BP	GO:0007354	zygotic determination of anterior/posterior axis, embryo	6/461	0.0012823	0.000756814	41066/35717/31802/45973/31722/45994
Germline - Germarium 2a-2b-M1	BP	GO:0019941	modification-dependent protein catabolic process	27/461	0.00132288	0.000780767	43749/35864/40030/38961/35998/37542/42871/43462/43449/40174/31593/32687/36386/36545/36580/40265/41090/41209/41816/43434/53428/38516/5740853/42896/38648/36040/42702
Germline - Germarium 2a-2b-M1	BP	GO:0048640	negative regulation of developmental growth	12/461	0.00133934	0.000790479	37201/35717/30975/37528/31543/38412/38516/32979/42896/41398/41783/44448
Germline - Germarium 2a-2b-M1	BP	GO:0007525	somatic muscle development	12/461	0.00133934	0.000790479	33692/32567/34956/30975/36032/42428/36382/38082/41090/38978/3771968/44548
Germline - Germarium 2a-2b-M1	BP	GO:0032784	regulation of DNA-templated transcription elongation	7/461	0.00135395	0.000799105	33692/31722/36032/44000/41778/42520/44900
Germline - Germarium 2a-2b-M1	BP	GO:0046847	filopodium assembly	8/461	0.001391	0.000820968	35259/37201/31293/32981/35340/33014/32028/41689
Germline - Germarium 2a-2b-M1	BP	GO:0032880	regulation of protein localization	13/461	0.0014055	0.000829527	38135/31187/46091/44642/33014/33458/42904/37864/43808/32979/42896/33139/37119
Germline - Germarium 2a-2b-M1	BP	GO:0048056	R3/R4 cell differentiation	5/461	0.0014171	0.000836376	33392/45307/31293/44448/44548
Germline - Germarium 2a-2b-M1	BP	GO:0007446	imaginal disc growth	9/461	0.00142332	0.000840048	35927/35801/42446/32351/34709/38516/42896/41398/44448
Germline - Germarium 2a-2b-M1	BP	GO:0006277	DNA amplification	6/461	0.00158519	0.000935582	34974/32543/42550/31027/36499/41836
Germline - Germarium 2a-2b-M1	BP	GO:0007317	regulation of pole plasm oskar mRNA localization	6/461	0.00158519	0.000935582	41919/37065/31580/40489/35680/36040
Germline - Germarium 2a-2b-M1	BP	GO:1902850	microtubule cytoskeleton organization involved in mitosis	12/461	0.00158588	0.00093599	42946/32078/38135/35199/31240/43916/41952/39169/39130/40031/36978/36040
Germline - Germarium 2a-2b-M1	BP	GO:0051338	regulation of transferase activity	12/461	0.00158588	0.00093599	39615/35717/32981/42446/38824/38961/33203/31543/37344/41778/41816/40031
Germline - Germarium 2a-2b-M1	BP	GO:0008064	regulation of actin polymerization or depolymerization	9/461	0.00160146	0.000945184	35058/32981/35340/42986/42816/3355133/31459/38306/41689
Germline - Germarium 2a-2b-M1	BP	GO:0080134	regulation of response to stress	27/461	0.00160146	0.000945184	39744/39999/44851/35927/43749/32981/35340/44573/42428/31329/43905/43916/39659/47906/44000/33882/36772/38412/38748/41650/42816/43080/53554/38516/38648/43415/44548
Germline - Germarium 2a-2b-M1	BP	GO:0006914	autophagy	19/461	0.00160474	0.000947118	32537/47091/35940/42446/35998/39659/53585/31543/32589/41370/43842/38516/35215/42169/38344/43223/38648/43415/36040
Germline - Germarium 2a-2b-M1	BP	GO:0061919	process utilizing autophagic mechanism	19/461	0.00160474	0.000947118	32537/47091/35940/42446/35998/39659/53585/31543/32589/41370/43842/38516/35215/42169/38344/43223/38648/43415/36040
Germline - Germarium 2a-2b-M1	BP	GO:0051962	positive regulation of nervous system development	13/461	0.00162609	0.000959719	32078/45307/37065/31293/42446/35378/44096/43766/37528/31350/39169/39844/41995
Germline - Germarium 2a-2b-M1	BP	GO:0051247	positive regulation of protein metabolic process	19/461	0.00169599	0.00100097	39615/32981/38811/42446/44642/37542/42871/32732/37528/31543/36386/36772/53428/53554/32979/40031/38648/31459/36040
Germline - Germarium 2a-2b-M1	BP	GO:0051603	proteolysis involved in protein catabolic process	28/461	0.00179977	0.00106223	43749/35864/40030/38961/35998/37542/42871/43462/43449/40174/31593/32687/36386/36545/36580/36772/40265/41090/41209/41816/43434/53428/38516/5740853/42896/38648/36040/42702
Germline - Germarium 2a-2b-M1	BP	GO:0030832	regulation of actin filament length	9/461	0.00179977	0.00106223	35058/32981/35340/42986/42816/3355133/31459/38306/41689
Germline - Germarium 2a-2b-M1	BP	GO:0030865	cortical cytoskeleton organization	10/461	0.00181516	0.00107131	41066/32981/35340/42672/43916/42871/43758/37749/42896/36978
Germline - Germarium 2a-2b-M1	BP	GO:0045787	positive regulation of cell cycle	10/461	0.00181516	0.00107131	34648/34974/32543/31293/42550/34592/35390/39516/5740853/40351
Germline - Germarium 2a-2b-M1	BP	GO:0034968	histone lysine methylation	5/461	0.00183328	0.001082	32301/53428/37962/40793/41483
Germline - Germarium 2a-2b-M1	BP	GO:1905269	positive regulation of chromatin organization	5/461	0.00183328	0.001082	45830/41627/42428/36133/37962
Germline - Germarium 2a-2b-M1	BP	GO:0031453	positive regulation of heterochromatin formation	5/461	0.00183328	0.001082	45830/41627/42428/36133/37962
Germline - Germarium 2a-2b-M1	BP	GO:0120263	positive regulation of heterochromatin organization	5/461	0.00183328	0.001082	45830/41627/42428/36133/37962
Germline - Germarium 2a-2b-M1	BP	GO:0030163	protein catabolic process	29/461	0.00183328	0.001082	43749/35864/40030/44642/38961/35998/37542/42871/43462/43449/40174/31593/32687/36386/36545/36580/36772/40265/41090/41209/41816/43434/53428/38516/5740853/42896/38648/36040/42702
Germline - Germarium 2a-2b-M1	BP	GO:0051489	regulation of filopodium assembly	7/461	0.001834	0.00108243	35259/37201/31293/32981/35340/33014/41689
Germline - Germarium 2a-2b-M1	BP	GO:0051240	positive regulation of multicellular organismal process	19/461	0.00185319	0.00109375	32078/45307/37065/31802/31293/38174/42446/38017/35378/44096/64880/43766/32631/37528/31350/35390/39169/39844/41995
Germline - Germarium 2a-2b-M1	BP	GO:0031023	microtubule organizing center organization	11/461	0.00185546	0.00109509	42946/32543/38135/40859/40489/39850/41952/38258/39169/36978/36341
Germline - Germarium 2a-2b-M1	BP	GO:0009950	dorsal/ventral axis specification	10/461	0.00197719	0.00116694	41919/31293/43749/35199/47998/40489/38961/42672/37528/31459
Germline - Germarium 2a-2b-M1	BP	GO:0031346	positive regulation of cell projection organization	10/461	0.00197719	0.00116694	35259/32078/37201/45307/32981/43766/31350/31543/33014/39169
Germline - Germarium 2a-2b-M1	BP	GO:0030952	establishment or maintenance of cytoskeleton polarity	8/461	0.00202632	0.00119593	32537/41066/44642/40489/42871/41952/39169/43331
Germline - Germarium 2a-2b-M1	BP	GO:0035317	imaginal disc-derived wing hair organization	8/461	0.00202632	0.00119593	32078/45307/35058/32981/44205/43916/39399/44448
Germline - Germarium 2a-2b-M1	BP	GO:0010720	positive regulation of cell development	11/461	0.00202632	0.00119593	32078/45307/31802/31293/42446/35378/43766/32631/37528/31350/39169
Germline - Germarium 2a-2b-M1	BP	GO:0007420	brain development	14/461	0.00210328	0.00124136	42946/39866/32567/31165/32569/31802/35197/44642/35998/43766/32631/42871/37528/42986
Germline - Germarium 2a-2b-M1	BP	GO:0045927	positive regulation of growth	14/461	0.00210328	0.00124136	32078/45307/32601/37065/35801/42446/38017/44096/64880/32631/31543/32351/39844/43788
Germline - Germarium 2a-2b-M1	BP	GO:0007259	receptor signaling pathway via JAK-STAT	7/461	0.00212344	0.00125326	35927/37785/42898/41265/42428/34416/40351
Germline - Germarium 2a-2b-M1	BP	GO:0097696	receptor signaling pathway via STAT	7/461	0.00212344	0.00125326	35927/37785/42898/41265/42428/34416/40351
Germline - Germarium 2a-2b-M1	BP	GO:0048534	hematopoietic or lymphoid organ development	10/461	0.00213884	0.00126235	39581/43650/31293/42550/42066/42446/42428/42816/37874/44548
Germline - Germarium 2a-2b-M1	BP	GO:0002520	immune system development	10/461	0.00213884	0.00126235	39581/43650/31293/42550/42066/42446/42428/42816/37874/44548
Germline - Germarium 2a-2b-M1	BP	GO:0048542	lymph gland development	10/461	0.00213884	0.00126235	39581/43650/31293/42550/42066/42446/42428/42816/37874/44548
Germline - Germarium 2a-2b-M1	BP	GO:0008582	regulation of synaptic assembly at neuromuscular junction	13/461	0.00213884	0.00126235	37201/37065/30975/35197/32981/42446/44096/37528/31543/37961/38412/39844/32746
Germline - Germarium 2a-2b-M1	BP	GO:0007419	ventral cord development	10/461	0.00213884	0.00126235	39744/31802/44885/35197/42550/42672/44096/36304/42370/38516
Germline - Germarium 2a-2b-M1	BP	GO:0060249	anatomical structure homeostasis	11/461	0.00217889	0.00128598	32078/45307/31293/44885/64880/32979/42896/38978/31826/41398/37119
Germline - Germarium 2a-2b-M1	BP	GO:0015031	protein transport	32/461	0.00221725	0.00130862	32537/47091/35940/38135/46091/35340/31144/44642/41158/31593/32970/33014/33458/35693/39028/39652/42816/42904/43771/37864/42896/39399/35680/33139/44448/32028/36337/43415/37119/36040/33930/31664
Germline - Germarium 2a-2b-M1	BP	GO:0007265	Ras protein signal transduction	15/461	0.00222889	0.00131549	35940/35717/32981/40660/35998/43916/31667/33014/34622/38412/38578/43758/31987/42137/36337
Germline - Germarium 2a-2b-M1	BP	GO:1901879	regulation of protein depolymerization	6/461	0.00222889	0.00131549	35058/44642/42871/32746/36978/38306
Germline - Germarium 2a-2b-M1	BP	GO:0035315	hair cell differentiation	8/461	0.00224452	0.00132472	32078/45307/35058/32981/44205/43916/39399/44448
Germline - Germarium 2a-2b-M1	BP	GO:0035316	non-sensory hair organization	8/461	0.00224452	0.00132472	32078/45307/35058/32981/44205/43916/39399/44448
Germline - Germarium 2a-2b-M1	BP	GO:0009628	response to abiotic stimulus	32/461	0.00227179	0.00134081	39076/3772069/41066/32340/32406/35717/42550/48581/44921/44573/38565/42428/42672/48071/31329/64880/41158/37528/53585/32351/36986/42816/38516/5740676/32547/31826/31459/34112/45668/37912/37119/41483
Germline - Germarium 2a-2b-M1	BP	GO:0016571	histone methylation	5/461	0.00229426	0.00135407	32301/53428/37962/40793/41483
Germline - Germarium 2a-2b-M1	BP	GO:0051261	protein depolymerization	7/461	0.00241934	0.00142789	35058/44642/42871/41225/32746/36978/38306
Germline - Germarium 2a-2b-M1	BP	GO:0046620	regulation of organ growth	7/461	0.00241934	0.00142789	31165/42446/38017/64880/32979/42896/41783
Germline - Germarium 2a-2b-M1	BP	GO:0045597	positive regulation of cell differentiation	13/461	0.00243442	0.0014368	34648/32078/45307/31802/31293/42446/35378/43766/32631/37528/31350/35390/39169
Germline - Germarium 2a-2b-M1	BP	GO:0016579	protein deubiquitination	8/461	0.00254629	0.00150283	43749/40030/43462/32885/36199/36580/38648/42702
Germline - Germarium 2a-2b-M1	BP	GO:0050790	regulation of catalytic activity	22/461	0.00261957	0.00154607	39615/35717/32569/32981/42446/38824/38961/33263/33203/43766/31543/32686/33184/35359/35890/37344/37924/41778/41816/43758/40031/40704
Germline - Germarium 2a-2b-M1	BP	GO:0051223	regulation of protein transport	9/461	0.00267139	0.00157666	38135/46091/44642/33458/42904/37864/42896/33139/37119
Germline - Germarium 2a-2b-M1	BP	GO:0000280	nuclear division	24/461	0.00272381	0.00160759	34648/31988/45894/32543/45931/41919/38135/35199/40859/31240/40489/33974/43916/41952/31696/39169/38516/32979/39130/5740853/40031/45826/41014/40598
Germline - Germarium 2a-2b-M1	BP	GO:0070647	protein modification by small protein conjugation or removal	24/461	0.00272381	0.00160759	34888/35927/43749/35864/40030/38961/35998/37542/43462/32687/32885/34719/36199/36580/37923/38748/42230/43434/53554/34416/38652/5740853/38648/42702
Germline - Germarium 2a-2b-M1	BP	GO:0042325	regulation of phosphorylation	13/461	0.00281808	0.00166323	39615/35717/32981/42446/38961/33203/43916/32732/31543/41163/41778/32979/40031
Germline - Germarium 2a-2b-M1	BP	GO:0022411	cellular component disassembly	15/461	0.0028519	0.00168319	47091/35058/44642/42871/37528/42693/38516/42169/38344/41225/32746/36978/38306/36040/40598
Germline - Germarium 2a-2b-M1	BP	GO:0031032	actomyosin structure organization	12/461	0.00285717	0.0016863	34648/44885/35340/42066/43916/31350/39844/37749/41225/42896/38978/3771968
Germline - Germarium 2a-2b-M1	BP	GO:0090255	cell proliferation involved in imaginal disc-derived wing morphogenesis	8/461	0.00285759	0.00168655	32078/45307/35058/32981/44205/43916/39399/44448
Germline - Germarium 2a-2b-M1	BP	GO:1903312	negative regulation of mRNA metabolic process	4/461	0.00285759	0.00168655	35235/36889/33982/37528
Germline - Germarium 2a-2b-M1	BP	GO:0035019	somatic stem cell population maintenance	5/461	0.0029096	0.00171725	32078/43650/45655/38648/34413
Germline - Germarium 2a-2b-M1	BP	GO:0045184	establishment of protein localization	33/461	0.00291762	0.00172198	32537/47091/35940/38135/46091/35340/31144/44642/43916/41158/31593/32970/33014/33458/35693/39028/39652/42816/42904/43771/37864/42896/39399/35680/33139/44448/32028/36337/43415/37119/36040/33930/31664
Germline - Germarium 2a-2b-M1	BP	GO:0051052	regulation of DNA metabolic process	9/461	0.00293129	0.00173005	34974/39615/42550/31027/38824/31329/47906/43751/31459
Germline - Germarium 2a-2b-M1	BP	GO:0007613	memory	13/461	0.00298821	0.00176365	41066/32406/37065/31293/42066/42428/43741/32574/37528/2768877/3772232/44448/31459
Germline - Germarium 2a-2b-M1	BP	GO:0009953	dorsal/ventral pattern formation	15/461	0.00299287	0.0017664	33692/36171/41919/31293/43749/35199/47998/40489/38961/42672/37528/36772/42896/42130/31459
Germline - Germarium 2a-2b-M1	BP	GO:0016334	establishment or maintenance of polarity of follicular epithelium	6/461	0.00315258	0.00186066	47998/38961/42672/42896/44448/31459
Germline - Germarium 2a-2b-M1	BP	GO:1904580	regulation of intracellular mRNA localization	6/461	0.00315258	0.00186066	41919/37065/31580/40489/35680/36040
Germline - Germarium 2a-2b-M1	BP	GO:0035265	organ growth	7/461	0.00319134	0.00188353	31165/42446/38017/64880/32979/42896/41783
Germline - Germarium 2a-2b-M1	BP	GO:0006354	DNA-templated transcription elongation	8/461	0.00319348	0.0018848	33692/31722/36032/44000/41778/42520/42954/44900
Germline - Germarium 2a-2b-M1	BP	GO:0008544	epidermis development	9/461	0.00321669	0.0018985	32078/45307/45325/35058/32981/44205/43916/39399/44448
Germline - Germarium 2a-2b-M1	BP	GO:0055001	muscle cell development	9/461	0.00321669	0.0018985	33392/34648/44885/35340/36032/42066/39844/41225/38978
Germline - Germarium 2a-2b-M1	BP	GO:0007264	small GTPase mediated signal transduction	16/461	0.00321669	0.0018985	35940/35717/32981/40660/35998/43916/31667/33014/34622/38412/38578/43758/3355133/31987/42137/36337
Germline - Germarium 2a-2b-M1	BP	GO:0007051	spindle organization	14/461	0.00321669	0.0018985	42946/32543/38135/35199/35340/31240/43916/39850/41952/39169/39130/40031/36978/36040
Germline - Germarium 2a-2b-M1	BP	GO:0035152	regulation of tube architecture, open tracheal system	11/461	0.00322049	0.00190074	32537/32078/45307/44885/64880/33014/39844/38978/36337/44071/31155
Germline - Germarium 2a-2b-M1	BP	GO:0035272	exocrine system development	13/461	0.00338868	0.002	32078/32567/45307/44851/36171/44885/35340/42898/35528/42896/45826/36746/36337
Germline - Germarium 2a-2b-M1	BP	GO:0007431	salivary gland development	13/461	0.00338868	0.002	32078/32567/45307/44851/36171/44885/35340/42898/35528/42896/45826/36746/36337
Germline - Germarium 2a-2b-M1	BP	GO:0010564	regulation of cell cycle process	18/461	0.00350104	0.00206632	34648/39744/34974/48309/32543/31293/31187/31240/42550/31027/43916/31696/41370/38516/5740853/40031/40793/40598
Germline - Germarium 2a-2b-M1	BP	GO:0042176	regulation of protein catabolic process	11/461	0.00350104	0.00206632	44642/37542/42871/43449/40174/36386/36772/53428/42896/38648/36040
Germline - Germarium 2a-2b-M1	BP	GO:0007059	chromosome segregation	19/461	0.00351719	0.00207585	31988/41919/38135/35199/35340/31240/31027/33974/43916/41952/31696/39169/40300/41798/32979/5740853/42896/45826/41014
Germline - Germarium 2a-2b-M1	BP	GO:0031109	microtubule polymerization or depolymerization	9/461	0.00351719	0.00207585	42946/35199/40859/44642/42871/41952/39169/32746/36978
Germline - Germarium 2a-2b-M1	BP	GO:0072659	protein localization to plasma membrane	9/461	0.00351719	0.00207585	47091/38135/32981/31144/33014/42904/32979/44448/39686
Germline - Germarium 2a-2b-M1	BP	GO:0035075	response to ecdysone	8/461	0.00351719	0.00207585	39999/41740/31165/42898/32301/42816/40351/45826
Germline - Germarium 2a-2b-M1	BP	GO:0036314	response to sterol	8/461	0.00351719	0.00207585	39999/41740/31165/42898/32301/42816/40351/45826
Germline - Germarium 2a-2b-M1	BP	GO:0045746	negative regulation of Notch signaling pathway	7/461	0.00356339	0.00210312	44030/38961/35378/37961/53554/42896/42702
Germline - Germarium 2a-2b-M1	BP	GO:0045793	positive regulation of cell size	7/461	0.00356339	0.00210312	44573/42446/40660/38017/64880/31543/39686
Germline - Germarium 2a-2b-M1	BP	GO:0010634	positive regulation of epithelial cell migration	7/461	0.00356339	0.00210312	33392/32601/42446/38961/64880/33458/31987
Germline - Germarium 2a-2b-M1	BP	GO:0031122	cytoplasmic microtubule organization	6/461	0.00361454	0.00213331	42946/40464/35199/39850/41952/36978
Germline - Germarium 2a-2b-M1	BP	GO:0042981	regulation of apoptotic process	18/461	0.00361454	0.00213331	31293/42550/35801/31027/38961/38017/43905/35955/53585/33906/35390/41209/42169/32097/32979/38648/41783/36040
Germline - Germarium 2a-2b-M1	BP	GO:0016476	regulation of embryonic cell shape	6/461	0.00361454	0.00213331	44030/35340/44353/31667/33014/41062
Germline - Germarium 2a-2b-M1	BP	GO:0140719	constitutive heterochromatin formation	4/461	0.00381078	0.00224913	41627/43080/40793/41483
Germline - Germarium 2a-2b-M1	BP	GO:0007026	negative regulation of microtubule depolymerization	4/461	0.00381078	0.00224913	44642/42871/32746/36978
Germline - Germarium 2a-2b-M1	BP	GO:0046533	negative regulation of photoreceptor cell differentiation	4/461	0.00381078	0.00224913	33392/33619/32601/33139
Germline - Germarium 2a-2b-M1	BP	GO:0007318	pole plasm protein localization	4/461	0.00381078	0.00224913	41066/37065/43331/44448
Germline - Germarium 2a-2b-M1	BP	GO:0007464	R3/R4 cell fate commitment	4/461	0.00381078	0.00224913	33392/45307/44448/44548
Germline - Germarium 2a-2b-M1	BP	GO:0045463	R8 cell development	4/461	0.00381078	0.00224913	33882/32979/41783/41062
Germline - Germarium 2a-2b-M1	BP	GO:0007098	centrosome cycle	10/461	0.00384495	0.0022693	42946/32543/38135/40859/39850/41952/38258/39169/36978/36341
Germline - Germarium 2a-2b-M1	BP	GO:0009913	epidermal cell differentiation	8/461	0.00386403	0.00228056	32078/45307/35058/32981/44205/43916/39399/44448
Germline - Germarium 2a-2b-M1	BP	GO:0060070	canonical Wnt signaling pathway	12/461	0.00392908	0.00231895	33392/32078/45307/30975/44642/44205/36382/42871/31659/31696/38082/36040
Germline - Germarium 2a-2b-M1	BP	GO:1903684	regulation of border follicle cell migration	7/461	0.00400532	0.00236395	33392/44030/42446/38961/64880/33458/31987
Germline - Germarium 2a-2b-M1	BP	GO:0045570	regulation of imaginal disc growth	7/461	0.00400532	0.00236395	35801/42446/32351/38516/42896/41398/44448
Germline - Germarium 2a-2b-M1	BP	GO:0051049	regulation of transport	24/461	0.00415972	0.00245507	32537/35235/32569/38135/35197/32981/46091/44642/38961/33458/35359/42816/42904/53554/37864/31987/32979/42896/41062/33139/44448/36337/37119/33930
Germline - Germarium 2a-2b-M1	BP	GO:0048608	reproductive structure development	10/461	0.00416923	0.00246069	33392/32078/37201/44851/31293/44885/37785/38976/36746/44548
Germline - Germarium 2a-2b-M1	BP	GO:0061458	reproductive system development	10/461	0.00416923	0.00246069	33392/32078/37201/44851/31293/44885/37785/38976/36746/44548
Germline - Germarium 2a-2b-M1	BP	GO:0036099	female germ-line stem cell population maintenance	6/461	0.00417181	0.00246221	34648/39581/31293/42446/40683/31329
Germline - Germarium 2a-2b-M1	BP	GO:0046425	regulation of receptor signaling pathway via JAK-STAT	6/461	0.00417181	0.00246221	35927/37785/42898/41265/34416/40351
Germline - Germarium 2a-2b-M1	BP	GO:1904892	regulation of receptor signaling pathway via STAT	6/461	0.00417181	0.00246221	35927/37785/42898/41265/34416/40351
Germline - Germarium 2a-2b-M1	BP	GO:0035147	branch fusion, open tracheal system	5/461	0.00425541	0.00251155	33619/32981/38976/38516/41062
Germline - Germarium 2a-2b-M1	BP	GO:0045860	positive regulation of protein kinase activity	5/461	0.00425541	0.00251155	39615/32981/42446/31543/40031
Germline - Germarium 2a-2b-M1	BP	GO:0035146	tube fusion	5/461	0.00425541	0.00251155	33619/32981/38976/38516/41062
Germline - Germarium 2a-2b-M1	BP	GO:0009896	positive regulation of catabolic process	17/461	0.00470245	0.00277539	32537/41919/44642/40683/37542/42871/37528/53585/36386/36772/53428/43223/43808/5740252/38648/43415/36040
Germline - Germarium 2a-2b-M1	BP	GO:0140694	non-membrane-bounded organelle assembly	19/461	0.00475874	0.00280861	34648/32543/41066/37065/38135/44885/35199/40859/35340/42066/47998/37528/38258/39844/40300/41225/38978/36341/41014
Germline - Germarium 2a-2b-M1	BP	GO:0043065	positive regulation of apoptotic process	8/461	0.00477829	0.00282015	31293/42550/35801/38961/32097/32979/41783/36040
Germline - Germarium 2a-2b-M1	BP	GO:0009719	response to endogenous stimulus	21/461	0.00478183	0.00282224	33392/35259/39999/36171/32601/32569/43749/42446/40660/38017/33203/44096/64880/34952/37528/31543/32301/39970/43804/42169/40351
Germline - Germarium 2a-2b-M1	BP	GO:0030706	germarium-derived oocyte differentiation	6/461	0.00487539	0.00287746	42946/41919/37528/36986/39169/42693
Germline - Germarium 2a-2b-M1	BP	GO:0010453	regulation of cell fate commitment	6/461	0.00487539	0.00287746	33392/33619/32567/32601/31293/33139
Germline - Germarium 2a-2b-M1	BP	GO:0035153	epithelial cell type specification, open tracheal system	4/461	0.00507659	0.00299621	33392/33619/31293/41062
Germline - Germarium 2a-2b-M1	BP	GO:0032231	regulation of actin filament bundle assembly	4/461	0.00507659	0.00299621	32078/45307/44885/43916
Germline - Germarium 2a-2b-M1	BP	GO:0045926	negative regulation of growth	12/461	0.00514344	0.00303566	37201/35717/30975/37528/31543/38412/38516/32979/42896/41398/41783/44448
Germline - Germarium 2a-2b-M1	BP	GO:0034331	cell junction maintenance	5/461	0.00519788	0.00306779	40464/43758/32746/42896/41398
Germline - Germarium 2a-2b-M1	BP	GO:0061951	establishment of protein localization to plasma membrane	5/461	0.00519788	0.00306779	47091/38135/31144/33014/44448
Germline - Germarium 2a-2b-M1	BP	GO:0018022	peptidyl-lysine methylation	5/461	0.00519788	0.00306779	32301/53428/37962/40793/41483
Germline - Germarium 2a-2b-M1	BP	GO:1901654	response to ketone	8/461	0.00526255	0.00310597	39999/41740/31165/42898/32301/42816/40351/45826
Germline - Germarium 2a-2b-M1	BP	GO:0055123	digestive system development	12/461	0.0054648	0.00322533	45307/45325/44851/36171/31293/44885/36032/42428/37528/42896/36746/34413
Germline - Germarium 2a-2b-M1	BP	GO:0048565	digestive tract development	12/461	0.0054648	0.00322533	45307/45325/44851/36171/31293/44885/36032/42428/37528/42896/36746/34413
Germline - Germarium 2a-2b-M1	BP	GO:0051648	vesicle localization	9/461	0.0054648	0.00322533	43310/37528/33014/33458/39169/43758/42169/35680/32028
Germline - Germarium 2a-2b-M1	BP	GO:0007548	sex differentiation	11/461	0.00571499	0.003373	33392/32078/37201/44851/31293/44885/37785/38976/36746/43415/44548
Germline - Germarium 2a-2b-M1	BP	GO:0002682	regulation of immune system process	21/461	0.00583457	0.00344357	39744/39999/45307/32601/35927/31293/43749/42550/42066/42446/42428/45655/36382/64880/39659/44000/35715/38748/38648/43415/44548
Germline - Germarium 2a-2b-M1	BP	GO:0048863	stem cell differentiation	8/461	0.00583457	0.00344357	34648/45307/31293/42428/44263/39844/44448/41014
Germline - Germarium 2a-2b-M1	BP	GO:0048285	organelle fission	24/461	0.00594993	0.00351165	34648/31988/45894/32543/45931/41919/38135/35199/40859/31240/40489/33974/43916/41952/31696/39169/38516/32979/39130/5740853/40031/45826/41014/40598
Germline - Germarium 2a-2b-M1	BP	GO:0006952	defense response	32/461	0.00596052	0.00351791	39744/39999/35927/31293/43749/32981/35340/36032/44353/41265/40660/42428/44205/42672/31669/39659/44000/32408/33882/36798/38748/39883/41650/41798/42816/42900/34281/53554/38648/43415/44071/44548
Germline - Germarium 2a-2b-M1	BP	GO:0140718	facultative heterochromatin formation	5/461	0.00630173	0.00371929	48071/36133/37962/41836/41483
Germline - Germarium 2a-2b-M1	BP	GO:0034248	regulation of amide metabolic process	19/461	0.00644689	0.00380496	34648/41066/41919/37065/35197/38811/42446/40683/39659/37528/44000/38748/39652/40188/43808/43836/5740252/31459/44548
Germline - Germarium 2a-2b-M1	BP	GO:0071396	cellular response to lipid	6/461	0.00652762	0.00385261	31165/42428/39659/32301/42816/40351
Germline - Germarium 2a-2b-M1	BP	GO:0010639	negative regulation of organelle organization	9/461	0.00652762	0.00385261	35058/44642/42871/42986/32746/36978/31459/38306/40598
Germline - Germarium 2a-2b-M1	BP	GO:0031111	negative regulation of microtubule polymerization or depolymerization	4/461	0.00661526	0.00390433	44642/42871/32746/36978
Germline - Germarium 2a-2b-M1	BP	GO:0045665	negative regulation of neuron differentiation	4/461	0.00661526	0.00390433	33392/33619/32601/33139
Germline - Germarium 2a-2b-M1	BP	GO:0051056	regulation of small GTPase mediated signal transduction	10/461	0.00670631	0.00395807	35717/40660/35998/38412/38578/43758/3355133/31987/42137/36337
Germline - Germarium 2a-2b-M1	BP	GO:0007611	learning or memory	15/461	0.00698386	0.00412188	41066/32406/37065/31293/42066/42428/43741/64880/32574/37528/2768877/3772232/33139/44448/31459
Germline - Germarium 2a-2b-M1	BP	GO:0019220	regulation of phosphate metabolic process	14/461	0.00702853	0.00414824	39615/35717/32981/42446/38961/33203/43916/32732/31543/37924/41163/41778/32979/40031
Germline - Germarium 2a-2b-M1	BP	GO:0051174	regulation of phosphorus metabolic process	14/461	0.00702853	0.00414824	39615/35717/32981/42446/38961/33203/43916/32732/31543/37924/41163/41778/32979/40031
Germline - Germarium 2a-2b-M1	BP	GO:0070925	organelle assembly	29/461	0.00729248	0.00430403	34648/32543/41066/37065/38135/44885/35199/40859/35340/35801/42066/37798/47998/37528/35715/38258/39844/40300/41035/38344/41225/32979/39130/33505/38978/36341/41014/40598/31664
Germline - Germarium 2a-2b-M1	BP	GO:0050890	cognition	15/461	0.00734232	0.00433344	41066/32406/37065/31293/42066/42428/43741/64880/32574/37528/2768877/3772232/33139/44448/31459
Germline - Germarium 2a-2b-M1	BP	GO:0043954	cellular component maintenance	5/461	0.00747512	0.00441182	40464/43758/32746/42896/41398
Germline - Germarium 2a-2b-M1	BP	GO:0031333	negative regulation of protein-containing complex assembly	5/461	0.00747512	0.00441182	35058/42986/43836/31459/38306
Germline - Germarium 2a-2b-M1	BP	GO:2001252	positive regulation of chromosome organization	5/461	0.00747512	0.00441182	45830/41627/42428/36133/37962
Germline - Germarium 2a-2b-M1	BP	GO:0007379	segment specification	6/461	0.00747512	0.00441182	42428/44205/33972/41090/42130/41836
Germline - Germarium 2a-2b-M1	BP	GO:0030111	regulation of Wnt signaling pathway	11/461	0.0075124	0.00443383	33392/30975/31144/44642/44205/34592/36382/42871/31696/38082/36040
Germline - Germarium 2a-2b-M1	BP	GO:0071495	cellular response to endogenous stimulus	20/461	0.00763619	0.00450689	33392/35259/39999/36171/32569/43749/42446/40660/38017/33203/44096/64880/34952/37528/31543/32301/39970/43804/42169/40351
Germline - Germarium 2a-2b-M1	BP	GO:0001932	regulation of protein phosphorylation	10/461	0.00774764	0.00457266	39615/32981/42446/38961/43916/31543/41163/41778/32979/40031
Germline - Germarium 2a-2b-M1	BP	GO:0031098	stress-activated protein kinase signaling cascade	10/461	0.00774764	0.00457266	44851/32981/44030/44573/44353/43905/39659/31667/38412/43080
Germline - Germarium 2a-2b-M1	BP	GO:0060322	head development	14/461	0.0077711	0.00458651	42946/39866/32567/31165/32569/31802/35197/44642/35998/43766/32631/42871/37528/42986
Germline - Germarium 2a-2b-M1	BP	GO:0048639	positive regulation of developmental growth	11/461	0.00802842	0.00473838	32078/45307/37065/35801/42446/38017/44096/64880/32631/32351/39844
Germline - Germarium 2a-2b-M1	BP	GO:0045995	regulation of embryonic development	7/461	0.0080412	0.00474593	44030/35340/38811/44353/31667/33014/41062
Germline - Germarium 2a-2b-M1	BP	GO:0002168	instar larval development	9/461	0.00833443	0.00491899	45307/42446/44642/42871/32301/40514/44653/45826/44448
Germline - Germarium 2a-2b-M1	BP	GO:0008069	dorsal/ventral axis specification, ovarian follicular epithelium	4/461	0.00834088	0.0049228	47998/38961/42672/31459
Germline - Germarium 2a-2b-M1	BP	GO:0045740	positive regulation of DNA replication	4/461	0.00834088	0.0049228	34974/42550/43751/31459
Germline - Germarium 2a-2b-M1	BP	GO:0045467	R7 cell development	4/461	0.00834088	0.0049228	35259/40464/43758/44548
Germline - Germarium 2a-2b-M1	BP	GO:0032197	retrotransposition	4/461	0.00834088	0.0049228	31988/41919/40489/37304
Germline - Germarium 2a-2b-M1	BP	GO:0010526	retrotransposon silencing	4/461	0.00834088	0.0049228	31988/41919/40489/37304
Germline - Germarium 2a-2b-M1	BP	GO:0008340	determination of adult lifespan	15/461	0.00838338	0.00494788	33392/32406/31293/44885/48552/42066/38565/36382/64880/40174/31543/33906/36499/34281/33139
Germline - Germarium 2a-2b-M1	BP	GO:0043244	regulation of protein-containing complex disassembly	6/461	0.00838338	0.00494788	35058/44642/42871/32746/36978/38306
Germline - Germarium 2a-2b-M1	BP	GO:0030866	cortical actin cytoskeleton organization	8/461	0.00842555	0.00497277	41066/32981/35340/42672/43916/42871/37749/42896
Germline - Germarium 2a-2b-M1	BP	GO:0001737	establishment of imaginal disc-derived wing hair orientation	5/461	0.00869331	0.0051308	32078/45307/43916/39399/44448
Germline - Germarium 2a-2b-M1	BP	GO:0035096	larval midgut cell programmed cell death	5/461	0.00869331	0.0051308	42898/35998/31543/38344/36040
Germline - Germarium 2a-2b-M1	BP	GO:0110116	regulation of compound eye photoreceptor cell differentiation	5/461	0.00869331	0.0051308	33392/39866/33619/32601/35390
Germline - Germarium 2a-2b-M1	BP	GO:0072089	stem cell proliferation	5/461	0.00869331	0.0051308	39744/37528/33882/39844/44448
Germline - Germarium 2a-2b-M1	BP	GO:1903311	regulation of mRNA metabolic process	15/461	0.00876196	0.00517132	34648/35235/41066/41919/45961/36889/33982/40683/45655/31481/37528/43808/41524/5740252/43415
Germline - Germarium 2a-2b-M1	BP	GO:1990778	protein localization to cell periphery	9/461	0.00887752	0.00523952	47091/38135/32981/31144/33014/42904/32979/44448/39686
Germline - Germarium 2a-2b-M1	BP	GO:0070887	cellular response to chemical stimulus	27/461	0.00933732	0.0055109	35259/39999/44291/31165/44030/42446/42428/38017/33203/64880/34952/39659/37528/31543/32301/33056/36986/38412/39970/40265/42816/38516/42169/40351/45668/37912/36040
Germline - Germarium 2a-2b-M1	BP	GO:0006275	regulation of DNA replication	6/461	0.00949836	0.00560594	34974/39615/42550/31027/43751/31459
Germline - Germarium 2a-2b-M1	BP	GO:0010212	response to ionizing radiation	6/461	0.00949836	0.00560594	42550/38565/42428/48071/53585/41483
Germline - Germarium 2a-2b-M1	BP	GO:0120031	plasma membrane bounded cell projection assembly	17/461	0.00961949	0.00567743	35259/37201/31293/44885/32981/40859/35340/35801/37528/42986/33014/35715/38258/41035/32028/41689/31664
Germline - Germarium 2a-2b-M1	BP	GO:0030100	regulation of endocytosis	9/461	0.00962113	0.0056784	32537/32569/35197/38961/53554/31987/41062/44448/36337
Germline - Germarium 2a-2b-M1	BP	GO:0006886	intracellular protein transport	24/461	0.00976361	0.00576249	32537/35940/46091/31144/44642/41158/31593/32970/33014/35693/39028/39652/42816/42904/43771/37864/42896/39399/35680/33139/44448/32028/37119/36040
Germline - Germarium 2a-2b-M1	BP	GO:0071897	DNA biosynthetic process	7/461	0.00979128	0.00577882	34974/32543/42550/31027/38824/36499/41836
Germline - Germarium 2a-2b-M1	BP	GO:0098722	asymmetric stem cell division	5/461	0.0102135	0.00602805	42946/64880/44263/37962/41483
Germline - Germarium 2a-2b-M1	BP	GO:0046667	compound eye retinal cell programmed cell death	5/461	0.0102135	0.00602805	32537/31293/44642/35528/32979
Germline - Germarium 2a-2b-M1	BP	GO:0031114	regulation of microtubule depolymerization	4/461	0.0103487	0.0061078	44642/42871/32746/36978
Germline - Germarium 2a-2b-M1	BP	GO:0051231	spindle elongation	4/461	0.0103487	0.0061078	38135/31240/43916/41952
Germline - Germarium 2a-2b-M1	BP	GO:0032196	transposition	4/461	0.0103487	0.0061078	31988/41919/40489/37304
Germline - Germarium 2a-2b-M1	BP	GO:0032101	regulation of response to external stimulus	21/461	0.0104613	0.00617428	39744/32078/39999/45307/32340/35927/43749/42428/39659/44000/31543/33882/38748/41650/42816/53554/38648/31826/36746/43415/44548
Germline - Germarium 2a-2b-M1	BP	GO:0045214	sarcomere organization	6/461	0.0106768	0.00630149	34648/44885/35340/42066/41225/38978
Germline - Germarium 2a-2b-M1	BP	GO:0032200	telomere organization	6/461	0.0106768	0.00630149	31988/37798/40793/36027/40598/41483
Germline - Germarium 2a-2b-M1	BP	GO:0045137	development of primary sexual characteristics	7/461	0.0106969	0.0063133	33392/32078/37201/44851/38976/36746/44548
Germline - Germarium 2a-2b-M1	BP	GO:0008406	gonad development	7/461	0.0106969	0.0063133	33392/32078/37201/44851/38976/36746/44548
Germline - Germarium 2a-2b-M1	BP	GO:0016333	morphogenesis of follicular epithelium	7/461	0.0106969	0.0063133	42066/47998/38961/42672/42896/44448/31459
Germline - Germarium 2a-2b-M1	BP	GO:0030239	myofibril assembly	7/461	0.0106969	0.0063133	34648/44885/35340/42066/39844/41225/38978
Germline - Germarium 2a-2b-M1	BP	GO:0051347	positive regulation of transferase activity	7/461	0.0106969	0.0063133	39615/35717/32981/42446/38824/31543/40031
Germline - Germarium 2a-2b-M1	BP	GO:0055002	striated muscle cell development	7/461	0.0106969	0.0063133	34648/44885/35340/42066/39844/41225/38978
Germline - Germarium 2a-2b-M1	BP	GO:0060562	epithelial tube morphogenesis	11/461	0.0107323	0.00633421	33619/44851/36171/31293/32981/38976/38516/42896/38978/41062/42341
Germline - Germarium 2a-2b-M1	BP	GO:0018205	peptidyl-lysine modification	10/461	0.0107323	0.00633421	35927/31518/32301/38748/53428/53554/37962/40793/36795/41483
Germline - Germarium 2a-2b-M1	BP	GO:0071310	cellular response to organic substance	20/461	0.0108379	0.00639655	35259/39999/31165/44030/42446/42428/38017/33203/64880/39659/37528/31543/32301/38412/39970/40265/42816/42169/40351/36040
Germline - Germarium 2a-2b-M1	BP	GO:0098542	defense response to other organism	30/461	0.0108466	0.00640168	39744/39999/35927/31293/43749/32981/35340/36032/44353/41265/40660/42428/44205/42672/31669/39659/44000/32408/36798/38748/39883/41650/41798/42816/42900/34281/38648/43415/44071/44548
Germline - Germarium 2a-2b-M1	BP	GO:0046578	regulation of Ras protein signal transduction	9/461	0.0110074	0.00649658	35717/40660/35998/38412/38578/43758/31987/42137/36337
Germline - Germarium 2a-2b-M1	BP	GO:0010498	proteasomal protein catabolic process	20/461	0.0112416	0.0066348	35864/37542/42871/43449/40174/31593/32687/36386/36545/36772/40265/41090/41209/43434/53428/38516/5740853/42896/38648/36040
Germline - Germarium 2a-2b-M1	BP	GO:0016071	mRNA metabolic process	29/461	0.0114548	0.00676066	34648/35235/41066/41919/45961/38811/36889/40530/33982/40683/45655/31481/37528/33514/35109/36304/39844/39883/40369/41798/42931/42994/43374/43331/43808/41524/5740252/19834761/43415
Germline - Germarium 2a-2b-M1	BP	GO:0014017	neuroblast fate commitment	5/461	0.0116253	0.00686125	31293/35197/44205/42130/34413
Germline - Germarium 2a-2b-M1	BP	GO:0051054	positive regulation of DNA metabolic process	5/461	0.0116253	0.00686125	34974/42550/38824/43751/31459
Germline - Germarium 2a-2b-M1	BP	GO:0032388	positive regulation of intracellular transport	5/461	0.0116253	0.00686125	35235/46091/42904/32979/37119
Germline - Germarium 2a-2b-M1	BP	GO:0042659	regulation of cell fate specification	5/461	0.0116253	0.00686125	33392/33619/32567/31293/33139
Germline - Germarium 2a-2b-M1	BP	GO:0033044	regulation of chromosome organization	8/461	0.011666	0.00688526	45830/41627/31187/42428/36133/37962/5740853/41014
Germline - Germarium 2a-2b-M1	BP	GO:0007304	chorion-containing eggshell formation	7/461	0.0116821	0.00689478	34974/45931/35717/44879/45973/45994/42954
Germline - Germarium 2a-2b-M1	BP	GO:0001934	positive regulation of protein phosphorylation	6/461	0.0117677	0.00694534	39615/32981/42446/31543/32979/40031
Germline - Germarium 2a-2b-M1	BP	GO:0006974	DNA damage response	19/461	0.0121659	0.0071803	45894/48309/3772069/35927/33500/36705/31518/31027/45655/35998/31329/47906/53585/36199/38865/41370/40793/42876/40598
Germline - Germarium 2a-2b-M1	BP	GO:1902532	negative regulation of intracellular signal transduction	12/461	0.0122882	0.0072525	44851/32601/35717/38961/32351/35715/38412/53554/42169/38344/33139/36978
Germline - Germarium 2a-2b-M1	BP	GO:0018193	peptidyl-amino acid modification	22/461	0.0123393	0.00728264	35927/35717/44573/31518/38961/38017/31079/32631/43916/32301/38748/43374/53428/53554/37962/39399/41398/33139/40793/36795/39686/41483
Germline - Germarium 2a-2b-M1	BP	GO:0030837	negative regulation of actin filament polymerization	4/461	0.0124007	0.00731893	35058/42986/31459/38306
Germline - Germarium 2a-2b-M1	BP	GO:0008594	photoreceptor cell morphogenesis	4/461	0.0124007	0.00731893	35259/31802/44030/42896
Germline - Germarium 2a-2b-M1	BP	GO:0032968	positive regulation of transcription elongation by RNA polymerase II	4/461	0.0124007	0.00731893	33692/31722/36032/44000
Germline - Germarium 2a-2b-M1	BP	GO:0007362	terminal region determination	4/461	0.0124007	0.00731893	35717/45973/31722/45994
Germline - Germarium 2a-2b-M1	BP	GO:0007030	Golgi organization	9/461	0.0125132	0.00738529	47091/32543/38135/32631/39516/36337/39686/36040/33930
Germline - Germarium 2a-2b-M1	BP	GO:0007254	JNK cascade	9/461	0.0125132	0.00738529	44851/32981/44030/44573/44353/43905/39659/38412/43080
Germline - Germarium 2a-2b-M1	BP	GO:0034250	positive regulation of amide metabolic process	9/461	0.0125132	0.00738529	38811/42446/39659/37528/44000/38748/39652/31459/44548
Germline - Germarium 2a-2b-M1	BP	GO:0043549	regulation of kinase activity	9/461	0.0125132	0.00738529	39615/35717/32981/42446/38961/33203/31543/41778/40031
Germline - Germarium 2a-2b-M1	BP	GO:0009615	response to virus	8/461	0.0125132	0.00738529	40660/42428/39659/39883/41798/42816/42900/36040
Germline - Germarium 2a-2b-M1	BP	GO:0001894	tissue homeostasis	8/461	0.0125132	0.00738529	31293/44885/32979/42896/38978/31826/41398/37119
Germline - Germarium 2a-2b-M1	BP	GO:1902692	regulation of neuroblast proliferation	7/461	0.0126577	0.00747058	39744/31293/35197/38565/35378/37528/42130
Germline - Germarium 2a-2b-M1	BP	GO:0051783	regulation of nuclear division	7/461	0.0126577	0.00747058	32543/31240/31696/38516/5740853/40031/40598
Germline - Germarium 2a-2b-M1	BP	GO:0098813	nuclear chromosome segregation	15/461	0.0128736	0.007598	31988/41919/38135/35199/31240/33974/43916/41952/39169/40300/32979/5740853/42896/45826/41014
Germline - Germarium 2a-2b-M1	BP	GO:0030048	actin filament-based movement	6/461	0.0129547	0.00764589	35340/43916/33014/42896/35680/32028
Germline - Germarium 2a-2b-M1	BP	GO:0042078	germ-line stem cell division	6/461	0.0129547	0.00764589	42946/39581/64880/42693/37962/41483
Germline - Germarium 2a-2b-M1	BP	GO:1903688	positive regulation of border follicle cell migration	6/461	0.0129547	0.00764589	33392/42446/38961/64880/33458/31987
Germline - Germarium 2a-2b-M1	BP	GO:0035069	larval midgut histolysis	5/461	0.0131034	0.00773367	42898/35998/31543/38344/36040
Germline - Germarium 2a-2b-M1	BP	GO:0046822	regulation of nucleocytoplasmic transport	5/461	0.0131034	0.00773367	35235/46091/42816/37864/33139
Germline - Germarium 2a-2b-M1	BP	GO:0046666	retinal cell programmed cell death	5/461	0.0131034	0.00773367	32537/31293/44642/35528/32979
Germline - Germarium 2a-2b-M1	BP	GO:0016570	histone modification	9/461	0.0133206	0.00786181	31518/38565/32301/53428/38652/37962/41836/40793/41483
Germline - Germarium 2a-2b-M1	BP	GO:0032984	protein-containing complex disassembly	9/461	0.0133206	0.00786181	47091/35058/44642/42871/41225/32746/36978/38306/36040
Germline - Germarium 2a-2b-M1	BP	GO:0031401	positive regulation of protein modification process	8/461	0.0133747	0.00789378	39615/32981/42446/32732/31543/53554/32979/40031
Germline - Germarium 2a-2b-M1	BP	GO:2000243	positive regulation of reproductive process	8/461	0.0133747	0.00789378	33392/42550/42446/38961/64880/33458/31987/35680
Germline - Germarium 2a-2b-M1	BP	GO:0030703	eggshell formation	7/461	0.0137635	0.00812322	34974/45931/35717/44879/45973/45994/42954
Germline - Germarium 2a-2b-M1	BP	GO:0035150	regulation of tube size	7/461	0.0137635	0.00812322	32537/32078/45307/44851/64880/36337/44071
Germline - Germarium 2a-2b-M1	BP	GO:0009725	response to hormone	12/461	0.0141071	0.00832601	35259/39999/32601/42446/38017/33203/64880/37528/31543/32301/42169/40351
Germline - Germarium 2a-2b-M1	BP	GO:0031399	regulation of protein modification process	13/461	0.0146017	0.00861797	39615/32981/42446/38961/43916/32732/44497/31543/41163/41778/53554/32979/40031
Germline - Germarium 2a-2b-M1	BP	GO:0034333	adherens junction assembly	4/461	0.0147371	0.00869783	38418/42896/41062/44448
Germline - Germarium 2a-2b-M1	BP	GO:0045167	asymmetric protein localization involved in cell fate determination	4/461	0.0147371	0.00869783	37065/43310/40031/36978
Germline - Germarium 2a-2b-M1	BP	GO:1990709	presynaptic active zone organization	4/461	0.0147371	0.00869783	40464/46194/43758/32746
Germline - Germarium 2a-2b-M1	BP	GO:0010332	response to gamma radiation	4/461	0.0147371	0.00869783	42550/38565/48071/41483
Germline - Germarium 2a-2b-M1	BP	GO:0030031	cell projection assembly	17/461	0.0149814	0.00884204	35259/37201/31293/44885/32981/40859/35340/35801/37528/42986/33014/35715/38258/41035/32028/41689/31664
Germline - Germarium 2a-2b-M1	BP	GO:0035159	regulation of tube length, open tracheal system	5/461	0.0149814	0.00884204	32537/32078/45307/64880/44071
Germline - Germarium 2a-2b-M1	BP	GO:1901700	response to oxygen-containing compound	25/461	0.0150889	0.00890549	35259/39999/32406/32601/41740/31165/32569/42898/42066/42446/42428/38017/33203/64880/34952/39659/37528/31543/32301/39970/42816/42169/40351/45826/42620
Germline - Germarium 2a-2b-M1	BP	GO:0002376	immune system process	29/461	0.0152924	0.0090256	39744/39999/45307/32601/39581/35927/43650/31293/43749/32981/35340/36032/42550/42066/42446/44353/42428/45655/36382/64880/39659/44000/35715/38748/42816/38648/43415/37874/44548
Germline - Germarium 2a-2b-M1	BP	GO:0050769	positive regulation of neurogenesis	8/461	0.0156375	0.00922928	32078/45307/31293/35378/43766/37528/31350/39169
Germline - Germarium 2a-2b-M1	BP	GO:0061136	regulation of proteasomal protein catabolic process	8/461	0.0156375	0.00922928	37542/42871/36386/36772/53428/42896/38648/36040
Germline - Germarium 2a-2b-M1	BP	GO:0080135	regulation of cellular response to stress	11/461	0.0156436	0.0092329	44851/32981/44573/31329/43905/39659/47906/36772/38412/43080/38516
Germline - Germarium 2a-2b-M1	BP	GO:0014070	response to organic cyclic compound	11/461	0.0156436	0.0092329	39999/41740/31165/42898/32301/33056/39970/42816/40351/45826/42876
Germline - Germarium 2a-2b-M1	BP	GO:0033674	positive regulation of kinase activity	6/461	0.0159461	0.00941143	39615/35717/32981/42446/31543/40031
Germline - Germarium 2a-2b-M1	BP	GO:0007526	larval somatic muscle development	7/461	0.0164284	0.00969603	34956/36032/42428/36382/41090/38978/44548
Germline - Germarium 2a-2b-M1	BP	GO:1901800	positive regulation of proteasomal protein catabolic process	7/461	0.0164284	0.00969603	37542/42871/36386/36772/53428/38648/36040
Germline - Germarium 2a-2b-M1	BP	GO:0007162	negative regulation of cell adhesion	4/461	0.017722	0.0104595	33392/35259/31293/43766
Germline - Germarium 2a-2b-M1	BP	GO:0032272	negative regulation of protein polymerization	4/461	0.017722	0.0104595	35058/42986/31459/38306
Germline - Germarium 2a-2b-M1	BP	GO:0048872	homeostasis of number of cells	6/461	0.0178168	0.0105155	39744/35259/31293/42446/42428/44263
Germline - Germarium 2a-2b-M1	BP	GO:0048568	embryonic organ development	7/461	0.0179651	0.010603	32567/31293/44885/32981/42446/41265/36746
Germline - Germarium 2a-2b-M1	BP	GO:0030010	establishment of cell polarity	7/461	0.0179651	0.010603	42946/32078/45307/32981/41952/39169/44448
Germline - Germarium 2a-2b-M1	BP	GO:0016322	neuron remodeling	7/461	0.0179651	0.010603	31165/42446/33974/35998/37528/33458/41225
Germline - Germarium 2a-2b-M1	BP	GO:0000070	mitotic sister chromatid segregation	10/461	0.0183791	0.0108473	31988/41919/38135/35199/43916/41952/39169/5740853/45826/41014
Germline - Germarium 2a-2b-M1	BP	GO:0050684	regulation of mRNA processing	10/461	0.0183791	0.0108473	34648/35235/45961/36889/33982/45655/31481/37528/41524/43415
Germline - Germarium 2a-2b-M1	BP	GO:0006260	DNA replication	11/461	0.0185517	0.0109492	34974/39615/48309/42550/31027/43751/33976/35390/38865/38516/31459
Germline - Germarium 2a-2b-M1	BP	GO:0001558	regulation of cell growth	9/461	0.0186862	0.0110286	35259/32078/45307/32601/42446/38017/37528/31543/32979
Germline - Germarium 2a-2b-M1	BP	GO:0043697	cell dedifferentiation	3/461	0.0189303	0.0111727	39744/31293/42428
Germline - Germarium 2a-2b-M1	BP	GO:0043696	dedifferentiation	3/461	0.0189303	0.0111727	39744/31293/42428
Germline - Germarium 2a-2b-M1	BP	GO:0051383	kinetochore organization	3/461	0.0189303	0.0111727	42946/40300/41014
Germline - Germarium 2a-2b-M1	BP	GO:0001764	neuron migration	3/461	0.0189303	0.0111727	38893/50068/36746
Germline - Germarium 2a-2b-M1	BP	GO:0035079	polytene chromosome puffing	3/461	0.0189303	0.0111727	48581/44921/42816
Germline - Germarium 2a-2b-M1	BP	GO:0008037	cell recognition	11/461	0.0192653	0.0113704	32078/38002/40464/47220/43650/43766/37528/32746/36746/44071/44548
Germline - Germarium 2a-2b-M1	BP	GO:0140546	defense response to symbiont	7/461	0.0192653	0.0113704	40660/42428/39659/39883/41798/42816/42900
Germline - Germarium 2a-2b-M1	BP	GO:0051607	defense response to virus	7/461	0.0192653	0.0113704	40660/42428/39659/39883/41798/42816/42900
Germline - Germarium 2a-2b-M1	BP	GO:0051964	negative regulation of synapse assembly	6/461	0.0192653	0.0113704	37201/30975/46194/37528/31543/38412
Germline - Germarium 2a-2b-M1	BP	GO:1905809	negative regulation of synapse organization	6/461	0.0192653	0.0113704	37201/30975/46194/37528/31543/38412
Germline - Germarium 2a-2b-M1	BP	GO:0016318	ommatidial rotation	5/461	0.0192653	0.0113704	45307/31293/32981/47998/39659
Germline - Germarium 2a-2b-M1	BP	GO:0045732	positive regulation of protein catabolic process	8/461	0.0192653	0.0113704	44642/37542/42871/36386/36772/53428/38648/36040
Germline - Germarium 2a-2b-M1	BP	GO:0050920	regulation of chemotaxis	5/461	0.0192653	0.0113704	32078/45307/31543/36746/44548
Germline - Germarium 2a-2b-M1	BP	GO:0045859	regulation of protein kinase activity	7/461	0.0192653	0.0113704	39615/32981/42446/38961/31543/41778/40031
Germline - Germarium 2a-2b-M1	BP	GO:0036293	response to decreased oxygen levels	8/461	0.0192653	0.0113704	48581/44921/64880/32351/36986/38516/45668/37912
Germline - Germarium 2a-2b-M1	BP	GO:0051403	stress-activated MAPK cascade	9/461	0.019594	0.0115644	44851/32981/44030/44573/44353/43905/39659/38412/43080
Germline - Germarium 2a-2b-M1	BP	GO:0072359	circulatory system development	10/461	0.0203293	0.0119983	32078/45307/31293/44885/36032/41265/33083/53428/36746/37874
Germline - Germarium 2a-2b-M1	BP	GO:0007507	heart development	10/461	0.0203293	0.0119983	32078/45307/31293/44885/36032/41265/33083/53428/36746/37874
Germline - Germarium 2a-2b-M1	BP	GO:0034661	ncRNA catabolic process	4/461	0.0204447	0.0120665	31795/39883/41798/42900
Germline - Germarium 2a-2b-M1	BP	GO:0010454	negative regulation of cell fate commitment	4/461	0.0204447	0.0120665	33392/33619/32601/33139
Germline - Germarium 2a-2b-M1	BP	GO:0007400	neuroblast fate determination	4/461	0.0204447	0.0120665	31293/35197/44205/34413
Germline - Germarium 2a-2b-M1	BP	GO:0000289	nuclear-transcribed mRNA poly(A) tail shortening	4/461	0.0204447	0.0120665	41919/40683/43808/5740252
Germline - Germarium 2a-2b-M1	BP	GO:0045937	positive regulation of phosphate metabolic process	8/461	0.0205826	0.0121479	39615/35717/32981/42446/32732/31543/32979/40031
Germline - Germarium 2a-2b-M1	BP	GO:0010562	positive regulation of phosphorus metabolic process	8/461	0.0205826	0.0121479	39615/35717/32981/42446/32732/31543/32979/40031
Germline - Germarium 2a-2b-M1	BP	GO:0060033	anatomical structure regression	7/461	0.0206664	0.0121973	42898/35998/31543/35528/38344/45826/36040
Germline - Germarium 2a-2b-M1	BP	GO:0042551	neuron maturation	7/461	0.0206664	0.0121973	31165/42446/33974/35998/37528/33458/41225
Germline - Germarium 2a-2b-M1	BP	GO:0060627	regulation of vesicle-mediated transport	12/461	0.0206664	0.0121973	32537/32569/38135/35197/38961/42904/53554/31987/32979/41062/44448/36337
Germline - Germarium 2a-2b-M1	BP	GO:1901701	cellular response to oxygen-containing compound	16/461	0.0206702	0.0121996	35259/31165/42446/42428/38017/33203/64880/34952/39659/37528/31543/32301/39970/42816/42169/40351
Germline - Germarium 2a-2b-M1	BP	GO:1901889	negative regulation of cell junction assembly	6/461	0.0210628	0.0124313	37201/30975/46194/37528/31543/38412
Germline - Germarium 2a-2b-M1	BP	GO:0016197	endosomal transport	11/461	0.0211653	0.0124918	38418/31144/35378/44263/33014/33458/34542/35359/37961/32979/44448
Germline - Germarium 2a-2b-M1	BP	GO:0046716	muscle cell cellular homeostasis	5/461	0.0213186	0.0125822	34974/43650/31293/43842/36040
Germline - Germarium 2a-2b-M1	BP	GO:0043161	proteasome-mediated ubiquitin-dependent protein catabolic process	18/461	0.0215818	0.0127376	35864/37542/42871/43449/40174/31593/32687/36386/36545/40265/41090/41209/43434/53428/38516/5740853/42896/36040
Germline - Germarium 2a-2b-M1	BP	GO:0060446	branching involved in open tracheal system development	7/461	0.0223848	0.0132115	33619/32981/38976/38516/38978/41062/42341
Germline - Germarium 2a-2b-M1	BP	GO:0048754	branching morphogenesis of an epithelial tube	7/461	0.0223848	0.0132115	33619/32981/38976/38516/38978/41062/42341
Germline - Germarium 2a-2b-M1	BP	GO:0009314	response to radiation	15/461	0.0223848	0.0132115	3772069/41066/32340/35717/42550/38565/42428/48071/41158/53585/5740676/32547/31826/37119/41483
Germline - Germarium 2a-2b-M1	BP	GO:0051050	positive regulation of transport	13/461	0.0225899	0.0133326	32537/35235/38135/46091/38961/33458/42904/53554/31987/32979/36337/37119/33930
Germline - Germarium 2a-2b-M1	BP	GO:0032506	cytokinetic process	6/461	0.0231136	0.0136417	45931/35340/43916/38258/33890/37749
Germline - Germarium 2a-2b-M1	BP	GO:0008354	germ cell migration	6/461	0.0231136	0.0136417	35717/43650/43749/38976/33890/140439
Germline - Germarium 2a-2b-M1	BP	GO:0035172	hemocyte proliferation	6/461	0.0231136	0.0136417	39744/45307/31293/42550/45655/36382
Germline - Germarium 2a-2b-M1	BP	GO:0032870	cellular response to hormone stimulus	11/461	0.0233774	0.0137973	35259/39999/42446/38017/33203/64880/37528/31543/32301/42169/40351
Germline - Germarium 2a-2b-M1	BP	GO:0007219	Notch signaling pathway	9/461	0.0233774	0.0137973	33619/31293/44030/38961/35378/37961/53554/42896/42702
Germline - Germarium 2a-2b-M1	BP	GO:1901987	regulation of cell cycle phase transition	11/461	0.0233774	0.0137973	34648/39744/34974/48309/32543/31293/31027/38516/5740853/40793/40598
Germline - Germarium 2a-2b-M1	BP	GO:0030038	contractile actin filament bundle assembly	3/461	0.0235864	0.0139207	33619/44885/43916
Germline - Germarium 2a-2b-M1	BP	GO:0048790	maintenance of presynaptic active zone structure	3/461	0.0235864	0.0139207	40464/43758/32746
Germline - Germarium 2a-2b-M1	BP	GO:0007019	microtubule depolymerization	4/461	0.0235864	0.0139207	44642/42871/32746/36978
Germline - Germarium 2a-2b-M1	BP	GO:0032786	positive regulation of DNA-templated transcription, elongation	4/461	0.0235864	0.0139207	33692/31722/36032/44000
Germline - Germarium 2a-2b-M1	BP	GO:0035203	regulation of lamellocyte differentiation	3/461	0.0235864	0.0139207	31293/42066/42446
Germline - Germarium 2a-2b-M1	BP	GO:0043484	regulation of RNA splicing	10/461	0.0235864	0.0139207	34648/45961/36889/33982/45655/31329/31481/40369/41524/43415
Germline - Germarium 2a-2b-M1	BP	GO:0050000	chromosome localization	5/461	0.0235915	0.0139237	35199/39169/40300/42816/41014
Germline - Germarium 2a-2b-M1	BP	GO:0003382	epithelial cell morphogenesis	5/461	0.0235915	0.0139237	37201/35340/43916/33014/42896
Germline - Germarium 2a-2b-M1	BP	GO:0016325	oocyte microtubule cytoskeleton organization	5/461	0.0235915	0.0139237	32537/41066/40489/41952/43331
Germline - Germarium 2a-2b-M1	BP	GO:0033365	protein localization to organelle	19/461	0.0235915	0.0139237	41066/41740/31187/46091/40859/31329/41158/32351/35693/38258/39028/39652/42816/43042/37864/32979/33139/44448/41014
Germline - Germarium 2a-2b-M1	BP	GO:0072657	protein localization to membrane	14/461	0.0236709	0.0139706	47091/38135/47220/32981/31144/33014/39028/39652/39844/42904/32979/39399/44448/39686
Germline - Germarium 2a-2b-M1	BP	GO:0061138	morphogenesis of a branching epithelium	7/461	0.0237758	0.0140325	33619/32981/38976/38516/38978/41062/42341
Germline - Germarium 2a-2b-M1	BP	GO:0009611	response to wounding	11/461	0.0242724	0.0143256	33619/38418/32981/44030/35340/41265/43916/31926/43616/33882/38344
Germline - Germarium 2a-2b-M1	BP	GO:0043087	regulation of GTPase activity	9/461	0.0244236	0.0144149	32569/33263/43766/32686/33184/35359/35890/43758/40704
Germline - Germarium 2a-2b-M1	BP	GO:0032868	response to insulin	9/461	0.0244236	0.0144149	35259/32601/42446/38017/33203/64880/37528/31543/42169
Germline - Germarium 2a-2b-M1	BP	GO:0030178	negative regulation of Wnt signaling pathway	6/461	0.0249316	0.0147146	33392/44642/34592/36382/42871/36040
Germline - Germarium 2a-2b-M1	BP	GO:0042327	positive regulation of phosphorylation	7/461	0.0256993	0.0151677	39615/35717/32981/42446/31543/32979/40031
Germline - Germarium 2a-2b-M1	BP	GO:1903052	positive regulation of proteolysis involved in protein catabolic process	7/461	0.0256993	0.0151677	37542/42871/36386/36772/53428/38648/36040
Germline - Germarium 2a-2b-M1	BP	GO:0006898	receptor-mediated endocytosis	7/461	0.0256993	0.0151677	32537/39866/38961/35378/33458/53554/31987
Germline - Germarium 2a-2b-M1	BP	GO:0042063	gliogenesis	9/461	0.0259212	0.0152987	31293/40030/44205/42672/43080/38516/32979/41783/36746
Germline - Germarium 2a-2b-M1	BP	GO:0060828	regulation of canonical Wnt signaling pathway	9/461	0.0259212	0.0152987	33392/30975/44642/44205/36382/42871/31696/38082/36040
Germline - Germarium 2a-2b-M1	BP	GO:0002683	negative regulation of immune system process	10/461	0.0260167	0.0153551	39999/32601/35927/31293/43749/42066/42428/45655/35715/38648
Germline - Germarium 2a-2b-M1	BP	GO:0051017	actin filament bundle assembly	5/461	0.0262443	0.0154894	32078/33619/45307/44885/43916
Germline - Germarium 2a-2b-M1	BP	GO:0035149	lumen formation, open tracheal system	5/461	0.0262443	0.0154894	33014/39844/38978/36337/31155
Germline - Germarium 2a-2b-M1	BP	GO:0097305	response to alcohol	11/461	0.0267118	0.0157653	39999/32406/41740/31165/32569/42898/42066/32301/42816/40351/45826
Germline - Germarium 2a-2b-M1	BP	GO:0051299	centrosome separation	4/461	0.0269384	0.0158991	38135/40859/38258/39169
Germline - Germarium 2a-2b-M1	BP	GO:0000132	establishment of mitotic spindle orientation	4/461	0.0269384	0.0158991	42946/32078/41952/39169
Germline - Germarium 2a-2b-M1	BP	GO:1902667	regulation of axon guidance	4/461	0.0269384	0.0158991	32078/45307/31543/44548
Germline - Germarium 2a-2b-M1	BP	GO:0099518	vesicle cytoskeletal trafficking	4/461	0.0269384	0.0158991	43310/39169/35680/32028
Germline - Germarium 2a-2b-M1	BP	GO:0030307	positive regulation of cell growth	6/461	0.027001	0.015936	32078/45307/32601/42446/38017/31543
Germline - Germarium 2a-2b-M1	BP	GO:0007088	regulation of mitotic nuclear division	6/461	0.027001	0.015936	32543/31240/31696/38516/5740853/40031
Germline - Germarium 2a-2b-M1	BP	GO:1901652	response to peptide	9/461	0.0272296	0.0160709	35259/32601/42446/38017/33203/64880/37528/31543/42169
Germline - Germarium 2a-2b-M1	BP	GO:0043434	response to peptide hormone	9/461	0.0272296	0.0160709	35259/32601/42446/38017/33203/64880/37528/31543/42169
Germline - Germarium 2a-2b-M1	BP	GO:0061525	hindgut development	7/461	0.0273023	0.0161139	45325/44851/36171/31293/42428/42896/34413
Germline - Germarium 2a-2b-M1	BP	GO:0001763	morphogenesis of a branching structure	7/461	0.0273023	0.0161139	33619/32981/38976/38516/38978/41062/42341
Germline - Germarium 2a-2b-M1	BP	GO:2000177	regulation of neural precursor cell proliferation	7/461	0.0273023	0.0161139	39744/31293/35197/38565/35378/37528/42130
Germline - Germarium 2a-2b-M1	BP	GO:0030705	cytoskeleton-dependent intracellular transport	9/461	0.0284638	0.0167994	37065/43310/44642/43905/37528/39169/35680/32028/39686
Germline - Germarium 2a-2b-M1	BP	GO:0045022	early endosome to late endosome transport	3/461	0.0284638	0.0167994	43310/33458/32979
Germline - Germarium 2a-2b-M1	BP	GO:0030336	negative regulation of cell migration	3/461	0.0284638	0.0167994	44885/36382/31424
Germline - Germarium 2a-2b-M1	BP	GO:2000146	negative regulation of cell motility	3/461	0.0284638	0.0167994	44885/36382/31424
Germline - Germarium 2a-2b-M1	BP	GO:0032785	negative regulation of DNA-templated transcription, elongation	3/461	0.0284638	0.0167994	41778/42520/44900
Germline - Germarium 2a-2b-M1	BP	GO:0050657	nucleic acid transport	9/461	0.0284638	0.0167994	32537/35235/46091/37528/32970/41634/42693/42816/39130
Germline - Germarium 2a-2b-M1	BP	GO:0035335	peptidyl-tyrosine dephosphorylation	3/461	0.0284638	0.0167994	35259/34952/32589
Germline - Germarium 2a-2b-M1	BP	GO:2000105	positive regulation of DNA-templated DNA replication	3/461	0.0284638	0.0167994	34974/42550/31459
Germline - Germarium 2a-2b-M1	BP	GO:1902414	protein localization to cell junction	3/461	0.0284638	0.0167994	37065/41062/44448
Germline - Germarium 2a-2b-M1	BP	GO:0007465	R7 cell fate commitment	5/461	0.0284638	0.0167994	33392/39866/32601/40660/38961
Germline - Germarium 2a-2b-M1	BP	GO:0043113	receptor clustering	3/461	0.0284638	0.0167994	47220/39844/44448
Germline - Germarium 2a-2b-M1	BP	GO:0045314	regulation of compound eye photoreceptor development	3/461	0.0284638	0.0167994	31802/31293/32631
Germline - Germarium 2a-2b-M1	BP	GO:1903706	regulation of hemopoiesis	3/461	0.0284638	0.0167994	31293/42066/42446
Germline - Germarium 2a-2b-M1	BP	GO:0031110	regulation of microtubule polymerization or depolymerization	5/461	0.0284638	0.0167994	44642/42871/41952/32746/36978
Germline - Germarium 2a-2b-M1	BP	GO:0050658	RNA transport	9/461	0.0284638	0.0167994	32537/35235/46091/37528/32970/41634/42693/42816/39130
Germline - Germarium 2a-2b-M1	BP	GO:0016075	rRNA catabolic process	3/461	0.0284638	0.0167994	39883/41798/42900
Germline - Germarium 2a-2b-M1	BP	GO:0098927	vesicle-mediated transport between endosomal compartments	3/461	0.0284638	0.0167994	43310/33458/32979
Germline - Germarium 2a-2b-M1	BP	GO:0008593	regulation of Notch signaling pathway	8/461	0.0292813	0.0172818	33619/44030/38961/35378/37961/53554/42896/42702
Germline - Germarium 2a-2b-M1	BP	GO:0007447	imaginal disc pattern formation	10/461	0.0296407	0.017494	36171/31293/44642/44205/45655/42871/33972/36772/42896/42130
Germline - Germarium 2a-2b-M1	BP	GO:0006470	protein dephosphorylation	10/461	0.0296407	0.017494	35259/34952/32732/42986/32589/33882/38400/42368/42169/41401
Germline - Germarium 2a-2b-M1	BP	GO:0042023	DNA endoreduplication	4/461	0.0303295	0.0179005	42550/31027/35390/38516
Germline - Germarium 2a-2b-M1	BP	GO:0060250	germ-line stem-cell niche homeostasis	4/461	0.0303295	0.0179005	32078/45307/31293/64880
Germline - Germarium 2a-2b-M1	BP	GO:0044770	cell cycle phase transition	12/461	0.03121	0.0184202	34648/39744/34974/48309/32543/31293/42550/31027/38516/5740853/40793/40598
Germline - Germarium 2a-2b-M1	BP	GO:1903050	regulation of proteolysis involved in protein catabolic process	8/461	0.03121	0.0184202	37542/42871/36386/36772/53428/42896/38648/36040
Germline - Germarium 2a-2b-M1	BP	GO:0070507	regulation of microtubule cytoskeleton organization	6/461	0.0314037	0.0185345	44642/42871/41952/32746/40031/36978
Germline - Germarium 2a-2b-M1	BP	GO:0035151	regulation of tube size, open tracheal system	6/461	0.0314037	0.0185345	32537/32078/45307/64880/36337/44071
Germline - Germarium 2a-2b-M1	BP	GO:0034332	adherens junction organization	5/461	0.0314977	0.01859	38418/42896/41398/41062/44448
Germline - Germarium 2a-2b-M1	BP	GO:0036335	intestinal stem cell homeostasis	5/461	0.0314977	0.01859	39744/31293/42446/42428/44263
Germline - Germarium 2a-2b-M1	BP	GO:0043491	phosphatidylinositol 3-kinase/protein kinase B signal transduction	5/461	0.0314977	0.01859	42446/38017/33203/64880/38344
Germline - Germarium 2a-2b-M1	BP	GO:0051236	establishment of RNA localization	9/461	0.0315187	0.0186024	32537/35235/46091/37528/32970/41634/42693/42816/39130
Germline - Germarium 2a-2b-M1	BP	GO:1901990	regulation of mitotic cell cycle phase transition	9/461	0.0315187	0.0186024	34648/39744/48309/32543/31293/31027/38516/5740853/40598
Germline - Germarium 2a-2b-M1	BP	GO:0034655	nucleobase-containing compound catabolic process	14/461	0.0327193	0.019311	41066/41919/40683/37528/31795/39226/39883/41798/42693/42900/42994/43808/5740252/32233
Germline - Germarium 2a-2b-M1	BP	GO:0016050	vesicle organization	11/461	0.0328936	0.0194138	32537/47091/35940/31105/37528/33014/38412/42904/39686/36040/33930
Germline - Germarium 2a-2b-M1	BP	GO:0008286	insulin receptor signaling pathway	8/461	0.0329835	0.0194669	35259/42446/38017/33203/64880/37528/31543/42169
Germline - Germarium 2a-2b-M1	BP	GO:0010970	transport along microtubule	8/461	0.0329835	0.0194669	37065/43310/44642/43905/37528/39169/35680/39686
Germline - Germarium 2a-2b-M1	BP	GO:0098876	vesicle-mediated transport to the plasma membrane	7/461	0.0332014	0.0195955	47091/38135/31144/33014/33458/32979/44448
Germline - Germarium 2a-2b-M1	BP	GO:1902742	apoptotic process involved in development	4/461	0.0340373	0.0200889	42550/53585/35528/44548
Germline - Germarium 2a-2b-M1	BP	GO:0033627	cell adhesion mediated by integrin	4/461	0.0340373	0.0200889	44885/44653/38978/40704
Germline - Germarium 2a-2b-M1	BP	GO:0051293	establishment of spindle localization	5/461	0.0340373	0.0200889	42946/32078/45931/41952/39169
Germline - Germarium 2a-2b-M1	BP	GO:0098728	germline stem cell asymmetric division	4/461	0.0340373	0.0200889	42946/64880/37962/41483
Germline - Germarium 2a-2b-M1	BP	GO:0099558	maintenance of synapse structure	3/461	0.0340373	0.0200889	40464/43758/32746
Germline - Germarium 2a-2b-M1	BP	GO:0008038	neuron recognition	10/461	0.0340373	0.0200889	32078/38002/40464/47220/43650/43766/37528/32746/36746/44548
Germline - Germarium 2a-2b-M1	BP	GO:0015931	nucleobase-containing compound transport	10/461	0.0340373	0.0200889	32537/35235/46091/37528/32970/38429/41634/42693/42816/39130
Germline - Germarium 2a-2b-M1	BP	GO:1902669	positive regulation of axon guidance	3/461	0.0340373	0.0200889	32078/45307/31543
Germline - Germarium 2a-2b-M1	BP	GO:0046622	positive regulation of organ growth	3/461	0.0340373	0.0200889	42446/38017/64880
Germline - Germarium 2a-2b-M1	BP	GO:0046427	positive regulation of receptor signaling pathway via JAK-STAT	3/461	0.0340373	0.0200889	42898/41265/34416
Germline - Germarium 2a-2b-M1	BP	GO:1904894	positive regulation of receptor signaling pathway via STAT	3/461	0.0340373	0.0200889	42898/41265/34416
Germline - Germarium 2a-2b-M1	BP	GO:1903036	positive regulation of response to wounding	4/461	0.0340373	0.0200889	32981/35340/43916/33882
Germline - Germarium 2a-2b-M1	BP	GO:0001941	postsynaptic membrane organization	3/461	0.0340373	0.0200889	40464/47220/39844
Germline - Germarium 2a-2b-M1	BP	GO:0072698	protein localization to microtubule cytoskeleton	3/461	0.0340373	0.0200889	40859/32351/38258
Germline - Germarium 2a-2b-M1	BP	GO:0042689	regulation of crystal cell differentiation	3/461	0.0340373	0.0200889	32601/31293/42446
Germline - Germarium 2a-2b-M1	BP	GO:0042478	regulation of eye photoreceptor cell development	3/461	0.0340373	0.0200889	31802/31293/32631
Germline - Germarium 2a-2b-M1	BP	GO:0060251	regulation of glial cell proliferation	3/461	0.0340373	0.0200889	38516/32979/41783
Germline - Germarium 2a-2b-M1	BP	GO:0045676	regulation of R7 cell differentiation	4/461	0.0340373	0.0200889	33392/39866/32601/35390
Germline - Germarium 2a-2b-M1	BP	GO:0051653	spindle localization	5/461	0.0340373	0.0200889	42946/32078/45931/41952/39169
Germline - Germarium 2a-2b-M1	BP	GO:0045815	transcription initiation-coupled chromatin remodeling	3/461	0.0340373	0.0200889	39744/45655/40793
Germline - Germarium 2a-2b-M1	BP	GO:0070482	response to oxygen levels	8/461	0.034235	0.0202055	48581/44921/64880/32351/36986/38516/45668/37912
Germline - Germarium 2a-2b-M1	BP	GO:0035222	wing disc pattern formation	8/461	0.034235	0.0202055	36171/31293/44205/45655/33972/36772/42896/42130
Germline - Germarium 2a-2b-M1	BP	GO:0051650	establishment of vesicle localization	7/461	0.0347401	0.0205037	43310/37528/33014/33458/39169/35680/32028
Germline - Germarium 2a-2b-M1	BP	GO:0000956	nuclear-transcribed mRNA catabolic process	7/461	0.0347401	0.0205037	41919/40683/39883/41798/42994/43808/5740252
Germline - Germarium 2a-2b-M1	BP	GO:0006401	RNA catabolic process	11/461	0.0351087	0.0207212	41066/41919/40683/37528/31795/39883/41798/42900/42994/43808/5740252
Germline - Germarium 2a-2b-M1	BP	GO:0000819	sister chromatid segregation	10/461	0.0351684	0.0207564	31988/41919/38135/35199/43916/41952/39169/5740853/45826/41014
Germline - Germarium 2a-2b-M1	BP	GO:0006261	DNA-templated DNA replication	9/461	0.0363451	0.0214509	34974/48309/42550/31027/33976/35390/38865/38516/31459
Germline - Germarium 2a-2b-M1	BP	GO:0099111	microtubule-based transport	8/461	0.0363678	0.0214643	37065/43310/44642/43905/37528/39169/35680/39686
Germline - Germarium 2a-2b-M1	BP	GO:0034504	protein localization to nucleus	7/461	0.0372379	0.0219779	41066/46091/31329/41158/42816/37864/33139
Germline - Germarium 2a-2b-M1	BP	GO:0001666	response to hypoxia	7/461	0.0372379	0.0219779	48581/44921/32351/36986/38516/45668/37912
Germline - Germarium 2a-2b-M1	BP	GO:0061572	actin filament bundle organization	5/461	0.0372886	0.0220078	32078/33619/45307/44885/43916
Germline - Germarium 2a-2b-M1	BP	GO:0046785	microtubule polymerization	5/461	0.0372886	0.0220078	42946/35199/40859/41952/39169
Germline - Germarium 2a-2b-M1	BP	GO:1904951	positive regulation of establishment of protein localization	5/461	0.0372886	0.0220078	38135/33014/33458/42904/37119
Germline - Germarium 2a-2b-M1	BP	GO:0051302	regulation of cell division	5/461	0.0372886	0.0220078	35927/31293/41265/42672/41370
Germline - Germarium 2a-2b-M1	BP	GO:0003383	apical constriction	4/461	0.0379978	0.0224263	35340/43916/33014/42896
Germline - Germarium 2a-2b-M1	BP	GO:0007549	dosage compensation	4/461	0.0379978	0.0224263	41627/31518/37874/39686
Germline - Germarium 2a-2b-M1	BP	GO:0007020	microtubule nucleation	4/461	0.0379978	0.0224263	42946/35199/41952/39169
Germline - Germarium 2a-2b-M1	BP	GO:0045610	regulation of hemocyte differentiation	4/461	0.0379978	0.0224263	32601/31293/42066/42446
Germline - Germarium 2a-2b-M1	BP	GO:0048645	animal organ formation	6/461	0.0385358	0.0227439	32078/32567/45307/36171/31293/36746
Germline - Germarium 2a-2b-M1	BP	GO:0048859	formation of anatomical boundary	6/461	0.0385358	0.0227439	37201/32567/45307/36171/31293/36746
Germline - Germarium 2a-2b-M1	BP	GO:0090068	positive regulation of cell cycle process	6/461	0.0385358	0.0227439	34648/34974/32543/31293/42550/5740853
Germline - Germarium 2a-2b-M1	BP	GO:0000724	double-strand break repair via homologous recombination	7/461	0.0394721	0.0232965	3772069/35927/36199/38865/41370/42876/40598
Germline - Germarium 2a-2b-M1	BP	GO:0000725	recombinational repair	7/461	0.0394721	0.0232965	3772069/35927/36199/38865/41370/42876/40598
Germline - Germarium 2a-2b-M1	BP	GO:0009047	dosage compensation by hyperactivation of X chromosome	3/461	0.0403481	0.0238135	41627/31518/39686
Germline - Germarium 2a-2b-M1	BP	GO:0035803	egg coat formation	3/461	0.0403481	0.0238135	45973/45994/42954
Germline - Germarium 2a-2b-M1	BP	GO:0022408	negative regulation of cell-cell adhesion	3/461	0.0403481	0.0238135	33392/35259/31293
Germline - Germarium 2a-2b-M1	BP	GO:0045571	negative regulation of imaginal disc growth	3/461	0.0403481	0.0238135	38516/41398/44448
Germline - Germarium 2a-2b-M1	BP	GO:0071027	nuclear RNA surveillance	3/461	0.0403481	0.0238135	39883/41798/42900
Germline - Germarium 2a-2b-M1	BP	GO:0090303	positive regulation of wound healing	3/461	0.0403481	0.0238135	32981/35340/43916
Germline - Germarium 2a-2b-M1	BP	GO:0099532	synaptic vesicle endosomal processing	3/461	0.0403481	0.0238135	35378/33014/35359
Germline - Germarium 2a-2b-M1	BP	GO:0030704	vitelline membrane formation	3/461	0.0403481	0.0238135	45973/45994/42954
Germline - Germarium 2a-2b-M1	BP	GO:0007305	vitelline membrane formation involved in chorion-containing eggshell formation	3/461	0.0403481	0.0238135	45973/45994/42954
Germline - Germarium 2a-2b-M1	BP	GO:0055059	asymmetric neuroblast division	5/461	0.0404106	0.0238504	35197/32981/42672/41952/36793
Germline - Germarium 2a-2b-M1	BP	GO:0007367	segment polarity determination	5/461	0.0404106	0.0238504	32078/45307/44642/42871/42693
Germline - Germarium 2a-2b-M1	BP	GO:0043409	negative regulation of MAPK cascade	6/461	0.0412703	0.0243578	44851/32601/38961/38412/53554/33139
Germline - Germarium 2a-2b-M1	BP	GO:0042594	response to starvation	12/461	0.0416134	0.0245603	31165/42446/47998/31027/42672/64880/53585/31543/39226/39970/42693/38344
Germline - Germarium 2a-2b-M1	BP	GO:0046328	regulation of JNK cascade	7/461	0.0416753	0.0245968	44851/32981/44573/43905/39659/38412/43080
Germline - Germarium 2a-2b-M1	BP	GO:0032886	regulation of microtubule-based process	7/461	0.0416753	0.0245968	44642/42871/41952/31593/32746/40031/36978
Germline - Germarium 2a-2b-M1	BP	GO:0044772	mitotic cell cycle phase transition	10/461	0.041859	0.0247052	34648/39744/48309/32543/31293/42550/31027/38516/5740853/40598
Germline - Germarium 2a-2b-M1	BP	GO:0071390	cellular response to ecdysone	4/461	0.042083	0.0248374	31165/32301/42816/40351
Germline - Germarium 2a-2b-M1	BP	GO:0036315	cellular response to sterol	4/461	0.042083	0.0248374	31165/32301/42816/40351
Germline - Germarium 2a-2b-M1	BP	GO:0051668	localization within membrane	15/461	0.042083	0.0248374	47091/38135/47220/32981/31144/33014/33458/39028/39652/39844/42904/32979/39399/44448/39686
Germline - Germarium 2a-2b-M1	BP	GO:0072384	organelle transport along microtubule	4/461	0.042083	0.0248374	43310/39169/35680/39686
Germline - Germarium 2a-2b-M1	BP	GO:0051491	positive regulation of filopodium assembly	4/461	0.042083	0.0248374	35259/37201/32981/33014
Germline - Germarium 2a-2b-M1	BP	GO:1901992	positive regulation of mitotic cell cycle phase transition	4/461	0.042083	0.0248374	34648/32543/31293/5740853
Germline - Germarium 2a-2b-M1	BP	GO:0007266	Rho protein signal transduction	5/461	0.0441286	0.0260447	32981/43916/38578/43758/42137
Germline - Germarium 2a-2b-M1	BP	GO:0032869	cellular response to insulin stimulus	8/461	0.0448894	0.0264938	35259/42446/38017/33203/64880/37528/31543/42169
Germline - Germarium 2a-2b-M1	BP	GO:0006397	mRNA processing	21/461	0.0457666	0.0270115	34648/35235/45961/38811/36889/40530/33982/45655/31481/37528/33514/35109/36304/39844/40369/42931/43374/43331/41524/19834761/43415
Germline - Germarium 2a-2b-M1	BP	GO:0030042	actin filament depolymerization	3/461	0.0470649	0.0277778	35058/41225/38306
Germline - Germarium 2a-2b-M1	BP	GO:0070252	actin-mediated cell contraction	4/461	0.0470649	0.0277778	35340/43916/33014/42896
Germline - Germarium 2a-2b-M1	BP	GO:0006935	chemotaxis	6/461	0.0470649	0.0277778	32078/45307/40464/31543/36746/44548
Germline - Germarium 2a-2b-M1	BP	GO:0035162	embryonic hemopoiesis	4/461	0.0470649	0.0277778	31293/44885/32981/42446
Germline - Germarium 2a-2b-M1	BP	GO:0051303	establishment of chromosome localization	4/461	0.0470649	0.0277778	35199/39169/40300/41014
Germline - Germarium 2a-2b-M1	BP	GO:0007294	germarium-derived oocyte fate determination	4/461	0.0470649	0.0277778	41919/37528/39169/42693
Germline - Germarium 2a-2b-M1	BP	GO:0035171	lamellocyte differentiation	3/461	0.0470649	0.0277778	31293/42066/42446
Germline - Germarium 2a-2b-M1	BP	GO:0051310	metaphase chromosome alignment	4/461	0.0470649	0.0277778	35199/39169/40300/41014
Germline - Germarium 2a-2b-M1	BP	GO:0009996	negative regulation of cell fate specification	3/461	0.0470649	0.0277778	33392/33619/33139
Germline - Germarium 2a-2b-M1	BP	GO:1901989	positive regulation of cell cycle phase transition	4/461	0.0470649	0.0277778	34648/32543/31293/5740853
Germline - Germarium 2a-2b-M1	BP	GO:0022409	positive regulation of cell-cell adhesion	3/461	0.0470649	0.0277778	40464/32979/36746
Germline - Germarium 2a-2b-M1	BP	GO:0050806	positive regulation of synaptic transmission	4/461	0.0470649	0.0277778	64880/39844/43800/32746
Germline - Germarium 2a-2b-M1	BP	GO:0099173	postsynapse organization	4/461	0.0470649	0.0277778	40464/47220/38748/39844
Germline - Germarium 2a-2b-M1	BP	GO:0044380	protein localization to cytoskeleton	3/461	0.0470649	0.0277778	40859/32351/38258
Germline - Germarium 2a-2b-M1	BP	GO:0031623	receptor internalization	3/461	0.0470649	0.0277778	32537/33458/53554
Germline - Germarium 2a-2b-M1	BP	GO:0071025	RNA surveillance	3/461	0.0470649	0.0277778	39883/41798/42900
Germline - Germarium 2a-2b-M1	BP	GO:0045448	mitotic cell cycle, embryonic	5/461	0.0474175	0.0279859	40859/35340/33526/37528/42693
Germline - Germarium 2a-2b-M1	BP	GO:0008213	protein alkylation	5/461	0.0474175	0.0279859	32301/53428/37962/40793/41483
Germline - Germarium 2a-2b-M1	BP	GO:0006479	protein methylation	5/461	0.0474175	0.0279859	32301/53428/37962/40793/41483
Germline - Germarium 2a-2b-M1	BP	GO:0045465	R8 cell differentiation	5/461	0.0474175	0.0279859	33619/33882/32979/41783/41062
Germline - Germarium 2a-2b-M1	BP	GO:1901653	cellular response to peptide	8/461	0.0493017	0.0290979	35259/42446/38017/33203/64880/37528/31543/42169
Germline - Germarium 2a-2b-M1	BP	GO:0071375	cellular response to peptide hormone stimulus	8/461	0.0493017	0.0290979	35259/42446/38017/33203/64880/37528/31543/42169
Germline - Germarium 2a-2b-M1	BP	GO:0042060	wound healing	8/461	0.0493017	0.0290979	33619/38418/32981/35340/43916/31926/43616/38344
Germline - Germarium 2a-2b-M1	BP	GO:0032872	regulation of stress-activated MAPK cascade	7/461	0.0494073	0.0291603	44851/32981/44573/43905/39659/38412/43080
Germline - Germarium 2a-2b-M1	BP	GO:0090150	establishment of protein localization to membrane	9/461	0.0499913	0.029505	47091/38135/31144/33014/39028/39652/42904/39399/44448
Germline - Germarium 2a-2b-M1	CC	GO:0005938	cell cortex	42/456	5.52659e-19	3.57998e-19	32537/32078/33619/41066/45931/37065/38418/35864/35197/32981/46194/44030/35340/35801/42066/44353/33526/38961/42672/33263/35378/64880/43916/42871/31667/32351/33014/33882/37961/38578/43758/3355133/140439/37749/31987/32979/39130/32746/39399/41783/36978/44448
Germline - Germarium 2a-2b-M1	CC	GO:0099738	cell cortex region	20/456	1.80778e-09	1.17103e-09	32078/41066/37065/35197/46194/42066/42672/35378/43916/42871/32351/33014/37961/38578/43758/3355133/32979/39399/41783/36978
Germline - Germarium 2a-2b-M1	CC	GO:0045177	apical part of cell	29/456	2.78451e-09	1.80373e-09	43852/32078/37065/38418/31293/35197/32981/46194/35340/42066/44642/42428/42672/35378/44096/43916/42871/42986/32351/33014/33882/38578/3355133/32979/42896/39399/41783/41062/44071
Germline - Germarium 2a-2b-M1	CC	GO:0005700	polytene chromosome	31/456	3.80778e-08	2.46658e-08	39744/45830/32543/39581/41740/31165/31230/45961/31187/47249/31518/41265/36645/38565/36382/34885/44000/32055/36241/36499/37924/42816/42882/43351/37962/33505/40351/42130/41836/38327/41483
Germline - Germarium 2a-2b-M1	CC	GO:0045179	apical cortex	15/456	4.38239e-08	2.8388e-08	32078/37065/35197/46194/42066/42672/35378/43916/42871/32351/38578/3355133/32979/39399/41783
Germline - Germarium 2a-2b-M1	CC	GO:0099080	supramolecular complex	38/456	1.32748e-07	8.59904e-08	34648/41066/35058/41919/37065/37417/38135/43310/44885/35199/35340/31240/42066/44642/47998/40489/40683/42871/37304/41952/37528/31350/32351/39169/39844/40300/43331/43808/43836/5740252/39130/38978/3771968/36978/45826/41014/42620/36040
Germline - Germarium 2a-2b-M1	CC	GO:0030054	cell junction	43/456	1.90076e-06	1.23126e-06	43852/47091/35259/33619/37201/35940/37065/38418/40464/31293/44885/46194/38017/35378/44096/32631/43916/53563/32574/35955/37528/32351/33014/35359/35715/37961/38412/39844/43758/43800/35215/41225/32979/32746/42896/44653/38978/41398/41783/41062/33139/44448/44071
Germline - Germarium 2a-2b-M1	CC	GO:0036464	cytoplasmic ribonucleoprotein granule	18/456	1.90076e-06	1.23126e-06	34648/41066/41919/37065/37417/47998/40489/40683/37304/37528/32351/43331/43808/43836/5740252/45826/42620/36040
Germline - Germarium 2a-2b-M1	CC	GO:0099568	cytoplasmic region	22/456	2.56258e-06	1.65997e-06	32078/41066/37065/35197/46194/42066/42672/35378/43916/42871/37528/32351/33014/37961/38578/43758/3355133/43331/32979/39399/41783/36978
Germline - Germarium 2a-2b-M1	CC	GO:0098687	chromosomal region	25/456	2.78497e-06	1.80403e-06	31988/41627/35927/31230/44879/45961/47249/31518/36645/38565/33974/34885/41952/44000/39169/40300/42816/42882/43080/43351/33505/40351/41014/36027/41483
Germline - Germarium 2a-2b-M1	CC	GO:0035770	ribonucleoprotein granule	18/456	2.88286e-06	1.86744e-06	34648/41066/41919/37065/37417/47998/40489/40683/37304/37528/32351/43331/43808/43836/5740252/45826/42620/36040
Germline - Germarium 2a-2b-M1	CC	GO:0032993	protein-DNA complex	40/456	6.12798e-06	3.96954e-06	39744/34974/32567/31988/32543/41740/41627/44879/47249/40030/31518/37798/41265/31027/38565/45655/34592/33974/48071/36382/43751/44000/32301/35109/36241/36499/37554/42816/42954/43351/43788/53428/38652/33505/42130/41836/31424/36027/38327/41483
Germline - Germarium 2a-2b-M1	CC	GO:0000785	chromatin	38/456	7.12268e-06	4.61388e-06	39744/34974/31988/32543/41740/41627/44879/47249/40030/31518/37798/41265/31027/38565/45655/34592/33974/48071/36382/43751/44000/32301/35109/36241/36499/37554/42816/42954/43351/43788/53428/38652/33505/42130/41836/31424/38327/41483
Germline - Germarium 2a-2b-M1	CC	GO:0060293	germ plasm	11/456	2.14808e-05	1.39147e-05	34648/41066/41919/37065/37417/40489/37304/37528/45826/42620/36040
Germline - Germarium 2a-2b-M1	CC	GO:0070161	anchoring junction	20/456	2.60855e-05	1.68975e-05	43852/35259/33619/37201/31293/44885/32631/43916/32351/35715/35215/32979/42896/44653/38978/41398/41783/41062/44448/44071
Germline - Germarium 2a-2b-M1	CC	GO:0005654	nucleoplasm	38/456	3.51587e-05	2.27749e-05	33392/34648/39581/35927/38811/38565/33982/45655/48071/43741/36382/31329/31669/47906/41158/40546/44000/34551/39446/39844/41163/3772232/41778/42520/43374/43788/53428/3885599/37749/43808/38648/42130/33139/41836/40793/31424/44548/38327
Germline - Germarium 2a-2b-M1	CC	GO:0043186	P granule	10/456	9.3594e-05	6.06277e-05	34648/41066/41919/37417/40489/37304/37528/45826/42620/36040
Germline - Germarium 2a-2b-M1	CC	GO:0045495	pole plasm	11/456	0.000101569	6.5794e-05	34648/41066/41919/37065/37417/40489/37304/37528/45826/42620/36040
Germline - Germarium 2a-2b-M1	CC	GO:0005667	transcription regulator complex	23/456	0.000109563	7.09718e-05	32567/31988/36171/39581/31165/31293/42550/31518/31027/38565/36382/36133/32351/36986/39844/40514/42520/43557/35787/41836/34413/38327/39091
Germline - Germarium 2a-2b-M1	CC	GO:0030027	lamellipodium	6/456	0.000147108	9.52924e-05	37201/32981/33014/33882/35715/41689
Germline - Germarium 2a-2b-M1	CC	GO:0070603	SWI/SNF superfamily-type complex	10/456	0.000241899	0.000156696	39744/38565/45655/48071/43751/36241/42954/42130/41836/38327
Germline - Germarium 2a-2b-M1	CC	GO:0031523	Myb complex	5/456	0.000630642	0.000408513	32543/31027/38565/36499/41836
Germline - Germarium 2a-2b-M1	CC	GO:0005912	adherens junction	9/456	0.00102741	0.000665526	43852/33619/37201/31293/32631/32351/32979/41062/44448
Germline - Germarium 2a-2b-M1	CC	GO:0098590	plasma membrane region	29/456	0.00120678	0.000781718	43852/32537/35259/37065/38418/40464/31293/44885/35340/35801/42428/35378/44096/38976/53563/42871/32574/35955/33014/37961/43758/43771/33890/32979/42896/41783/41062/44448/44071
Germline - Germarium 2a-2b-M1	CC	GO:0000775	chromosome, centromeric region	12/456	0.00177971	0.00115285	31988/41627/44879/33974/41952/44000/39169/40300/43080/43351/41014/41483
Germline - Germarium 2a-2b-M1	CC	GO:0030175	filopodium	5/456	0.00177971	0.00115285	37201/33014/32979/32028/41689
Germline - Germarium 2a-2b-M1	CC	GO:0005705	polytene chromosome interband	8/456	0.00177971	0.00115285	31230/47249/31518/36645/38565/44000/33505/40351
Germline - Germarium 2a-2b-M1	CC	GO:0005911	cell-cell junction	14/456	0.00217953	0.00141184	43852/33619/37201/31293/32631/43916/32351/32979/42896/41398/41783/41062/44448/44071
Germline - Germarium 2a-2b-M1	CC	GO:0016324	apical plasma membrane	12/456	0.00262213	0.00169854	43852/37065/38418/31293/35340/42428/44096/33014/32979/42896/41783/44071
Germline - Germarium 2a-2b-M1	CC	GO:0031519	PcG protein complex	6/456	0.0032104	0.00207961	38565/48071/34709/36986/41090/41836
Germline - Germarium 2a-2b-M1	CC	GO:0005813	centrosome	14/456	0.00349368	0.00226311	42946/38135/35199/40859/33526/39850/41952/31696/32351/38258/39169/41370/36978/36341
Germline - Germarium 2a-2b-M1	CC	GO:0098592	cytoplasmic side of apical plasma membrane	4/456	0.00506141	0.00327865	42428/33014/32979/41783
Germline - Germarium 2a-2b-M1	CC	GO:0031594	neuromuscular junction	12/456	0.00524014	0.00339443	47091/40464/38017/33014/35359/37961/39844/43758/43800/32746/33139/44448
Germline - Germarium 2a-2b-M1	CC	GO:0015629	actin cytoskeleton	13/456	0.00562529	0.00364391	35058/38418/46194/35340/42066/42871/31350/37749/32746/35680/3771968/32028/38306
Germline - Germarium 2a-2b-M1	CC	GO:0045202	synapse	25/456	0.00562529	0.00364391	47091/37201/35940/37065/40464/44885/46194/38017/35378/44096/53563/32574/35955/37528/33014/35359/37961/38412/39844/43758/43800/41225/32746/33139/44448
Germline - Germarium 2a-2b-M1	CC	GO:0070822	Sin3-type complex	4/456	0.00655586	0.00424671	38565/36382/41836/31424
Germline - Germarium 2a-2b-M1	CC	GO:0070938	contractile ring	5/456	0.00734799	0.00475983	46194/44030/35801/42066/37749
Germline - Germarium 2a-2b-M1	CC	GO:0000792	heterochromatin	8/456	0.00906505	0.0058721	31988/41627/44879/47249/34592/33974/43351/41483
Germline - Germarium 2a-2b-M1	CC	GO:1904949	ATPase complex	12/456	0.00917483	0.00594321	39744/38565/45655/48071/43751/36241/42954/42130/41836/45668/42341/38327
Germline - Germarium 2a-2b-M1	CC	GO:0000118	histone deacetylase complex	6/456	0.0109866	0.0071168	38565/45655/36382/41836/31424/38327
Germline - Germarium 2a-2b-M1	CC	GO:0005927	muscle tendon junction	4/456	0.0109866	0.0071168	44885/35715/35215/44653
Germline - Germarium 2a-2b-M1	CC	GO:0048471	perinuclear region of cytoplasm	9/456	0.0152649	0.00988821	32537/42066/40489/37304/41209/43223/39130/3771968/39651
Germline - Germarium 2a-2b-M1	CC	GO:0045178	basal part of cell	9/456	0.0163266	0.010576	35259/37065/44885/35197/38976/42871/41062/44448/44071
Germline - Germarium 2a-2b-M1	CC	GO:0000781	chromosome, telomeric region	4/456	0.0168645	0.0109244	31988/35927/47249/36027
Germline - Germarium 2a-2b-M1	CC	GO:0045169	fusome	6/456	0.0168645	0.0109244	38135/33721/32746/44448/36040/39651
Germline - Germarium 2a-2b-M1	CC	GO:0098791	Golgi apparatus subcompartment	11/456	0.0168645	0.0109244	32537/47091/35940/47220/31350/38429/41744/43223/34736/36337/33930
Germline - Germarium 2a-2b-M1	CC	GO:0005721	pericentric heterochromatin	5/456	0.0168645	0.0109244	31988/41627/44879/33974/43351
Germline - Germarium 2a-2b-M1	CC	GO:0000922	spindle pole	6/456	0.0168645	0.0109244	42946/38135/33526/33974/41952/39169
Germline - Germarium 2a-2b-M1	CC	GO:0030055	cell-substrate junction	6/456	0.0183215	0.0118682	35259/44885/35715/35215/44653/38978
Germline - Germarium 2a-2b-M1	CC	GO:0000932	P-body	6/456	0.0183215	0.0118682	37065/40683/32351/43808/43836/5740252
Germline - Germarium 2a-2b-M1	CC	GO:0009986	cell surface	10/456	0.0185212	0.0119975	35259/33619/31293/45973/44885/45994/38976/33972/40704/36746
Germline - Germarium 2a-2b-M1	CC	GO:0005635	nuclear envelope	12/456	0.0194945	0.012628	34648/35864/46091/33526/32732/39169/40265/42816/43331/3771968/36040/39651
Germline - Germarium 2a-2b-M1	CC	GO:0036477	somatodendritic compartment	20/456	0.0213042	0.0138003	37201/37065/31165/40464/44885/35197/46194/35998/43766/42871/37528/33014/39106/39169/35680/33139/45826/32028/39651/41689
Germline - Germarium 2a-2b-M1	CC	GO:0005884	actin filament	5/456	0.0227661	0.0147473	35058/35340/42066/42871/3771968
Germline - Germarium 2a-2b-M1	CC	GO:0009925	basal plasma membrane	7/456	0.0227661	0.0147473	35259/37065/44885/38976/41062/44448/44071
Germline - Germarium 2a-2b-M1	CC	GO:0035097	histone methyltransferase complex	6/456	0.024003	0.0155485	38565/48071/43788/53428/41836/40793
Germline - Germarium 2a-2b-M1	CC	GO:0097060	synaptic membrane	9/456	0.0240876	0.0156033	40464/44885/35378/53563/32574/35955/37961/43758/44448
Germline - Germarium 2a-2b-M1	CC	GO:0031982	vesicle	30/456	0.024616	0.0159456	32537/47091/33619/45307/35940/45931/43310/31293/35340/31144/35378/44096/43905/31105/44263/33014/33458/35693/37395/37961/38893/39106/41744/53436/43223/34736/31987/35680/32028/31340
Germline - Germarium 2a-2b-M1	CC	GO:0030496	midbody	5/456	0.024668	0.0159793	31240/33526/31696/41370/36978
Germline - Germarium 2a-2b-M1	CC	GO:0016328	lateral plasma membrane	4/456	0.0251732	0.0163066	44885/32746/44448/44071
Germline - Germarium 2a-2b-M1	CC	GO:0099512	supramolecular fiber	16/456	0.0252036	0.0163262	35058/38135/43310/44885/35199/35340/42066/44642/42871/41952/31350/39844/39130/38978/3771968/36978
Germline - Germarium 2a-2b-M1	CC	GO:0030424	axon	18/456	0.0271418	0.0175817	47091/39866/35259/37201/37065/32981/44642/53563/37528/35359/39106/39169/50068/33721/41225/32746/41062/36746
Germline - Germarium 2a-2b-M1	CC	GO:0000791	euchromatin	6/456	0.0271418	0.0175817	32543/47249/41265/33974/44000/37554
Germline - Germarium 2a-2b-M1	CC	GO:0099081	supramolecular polymer	16/456	0.0275123	0.0178217	35058/38135/43310/44885/35199/35340/42066/44642/42871/41952/31350/39844/39130/38978/3771968/36978
Germline - Germarium 2a-2b-M1	CC	GO:0099513	polymeric cytoskeletal fiber	12/456	0.0316616	0.0205096	35058/38135/43310/35199/35340/42066/44642/42871/41952/39130/3771968/36978
Germline - Germarium 2a-2b-M1	CC	GO:0000137	Golgi cis cisterna	3/456	0.0335379	0.021725	31350/36337/33930
Germline - Germarium 2a-2b-M1	CC	GO:0031410	cytoplasmic vesicle	27/456	0.0341403	0.0221152	32537/47091/33619/45307/35940/45931/43310/31293/31144/35378/44096/43905/31105/44263/33014/33458/35693/37395/37961/38893/39106/41744/53436/43223/34736/31987/31340
Germline - Germarium 2a-2b-M1	CC	GO:0005769	early endosome	8/456	0.0341403	0.0221152	33619/43310/31293/44096/31105/44263/33458/37395
Germline - Germarium 2a-2b-M1	CC	GO:0097708	intracellular vesicle	27/456	0.0341403	0.0221152	32537/47091/33619/45307/35940/45931/43310/31293/31144/35378/44096/43905/31105/44263/33014/33458/35693/37395/37961/38893/39106/41744/53436/43223/34736/31987/31340
Germline - Germarium 2a-2b-M1	CC	GO:0016327	apicolateral plasma membrane	4/456	0.0363954	0.023576	38418/42896/44448/44071
Germline - Germarium 2a-2b-M1	CC	GO:0010369	chromocenter	4/456	0.0363954	0.023576	41265/42824/37962/41483
Germline - Germarium 2a-2b-M1	CC	GO:0005802	trans-Golgi network	6/456	0.0363954	0.023576	32537/35940/47220/41744/43223/34736
Germline - Germarium 2a-2b-M1	CC	GO:0031252	cell leading edge	11/456	0.0369502	0.0239354	35259/37201/44885/32981/33014/33882/35715/41995/50068/38978/41689
Germline - Germarium 2a-2b-M1	CC	GO:0005815	microtubule organizing center	14/456	0.0375462	0.0243214	42946/38135/35199/40859/33526/39850/41952/31696/32351/38258/39169/41370/36978/36341
Germline - Germarium 2a-2b-M1	CC	GO:0031010	ISWI-type complex	3/456	0.0383022	0.0248111	43751/36241/41836
Germline - Germarium 2a-2b-M1	CC	GO:0044297	cell body	13/456	0.039969	0.0258909	37065/40464/35197/42871/32574/37528/33014/39106/35680/33139/45826/32028/39651
Germline - Germarium 2a-2b-M1	CC	GO:0098858	actin-based cell projection	5/456	0.0432751	0.0280325	37201/33014/32979/32028/41689
Germline - Germarium 2a-2b-M1	CC	GO:0045180	basal cortex	3/456	0.0432751	0.0280325	37065/35197/42871
Germline - Germarium 2a-2b-M1	CC	GO:0030014	CCR4-NOT complex	3/456	0.0432751	0.0280325	40683/34416/5740252
Germline - Germarium 2a-2b-M1	CC	GO:0032154	cleavage furrow	5/456	0.0432751	0.0280325	35340/35801/42871/43771/33890
Germline - Germarium 2a-2b-M1	CC	GO:0019898	extrinsic component of membrane	8/456	0.0432751	0.0280325	42446/44353/44642/33203/42871/35693/36793/37961
Germline - Germarium 2a-2b-M1	CC	GO:0015630	microtubule cytoskeleton	23/456	0.0432751	0.0280325	42946/38135/43310/35199/40859/31240/35801/44642/33526/33974/42871/39850/41952/31593/31696/32351/36793/38258/39169/41370/39130/36978/36341
Germline - Germarium 2a-2b-M1	CC	GO:0000242	pericentriolar material	3/456	0.0432751	0.0280325	40859/39850/32351
Germline - Germarium 2a-2b-M1	CC	GO:0005819	spindle	10/456	0.0432751	0.0280325	42946/38135/35199/31240/33526/33974/41952/36793/39169/36978
Germline - Germarium 2a-2b-M1	CC	GO:0032153	cell division site	6/456	0.0451303	0.0292342	35340/35801/42871/43771/33890/37749
Germline - Germarium 2a-2b-M1	CC	GO:0120114	Sm-like protein family complex	9/456	0.0451303	0.0292342	33982/33514/36304/39844/40369/41778/41524/44900/19834761
Germline - Germarium 2a-2b-M1	CC	GO:0005871	kinesin complex	4/456	0.0477028	0.0309006	38135/43310/31593/39169
Germline - Germarium 2a-2b-M1	CC	GO:0043025	neuronal cell body	12/456	0.0477028	0.0309006	37065/40464/35197/42871/37528/33014/39106/35680/33139/45826/32028/39651
Germline - Germarium 2a-2b-M1	CC	GO:0043005	neuron projection	27/456	0.0496568	0.0321664	47091/39866/35259/37201/37065/31165/44885/32981/46194/44642/35998/43766/53563/42871/37528/35359/39106/39169/43331/50068/33721/41225/32746/42896/41062/36746/41689
Germline - Germarium 2a-2b-M1	CC	GO:0071598	neuronal ribonucleoprotein granule	3/456	0.0496568	0.0321664	37065/37528/43331
Germline - Germarium 2a-2b-M1	CC	GO:0031965	nuclear membrane	5/456	0.0496568	0.0321664	34648/33526/40265/3771968/36040
Germline - Germarium 2a-2b-M1	MF	GO:0008092	cytoskeletal protein binding	38/438	1.36149e-07	1.09037e-07	42946/34956/35058/45931/38418/38135/43310/40464/46194/40859/35340/31240/35801/42066/44642/33526/43905/42871/41158/41952/42986/31350/34719/39169/39844/37749/38438/41225/32979/32746/42896/38978/35680/3771968/36978/32028/38306/41689
Germline - Germarium 2a-2b-M1	MF	GO:0003682	chromatin binding	32/438	3.26469e-07	2.61457e-07	31988/41740/41627/44879/31293/31722/47249/31518/37798/36645/42824/33974/48071/36382/44000/33976/34709/37411/37924/40302/42816/42954/43351/43401/43788/33000/33505/40351/42130/41836/38327/41483
Germline - Germarium 2a-2b-M1	MF	GO:0003779	actin binding	21/438	4.84069e-07	3.87673e-07	35058/45931/38418/46194/35340/35801/42066/42986/31350/34719/37749/38438/41225/32979/32746/38978/35680/3771968/32028/38306/41689
Germline - Germarium 2a-2b-M1	MF	GO:0019899	enzyme binding	39/438	1.10839e-05	8.87665e-06	33500/31293/32981/35340/36032/35801/44573/40660/38961/33203/43905/37542/32631/43916/39659/44263/32732/37528/44000/32589/32970/33184/35109/37395/38412/43434/38516/37864/41995/31987/42896/40031/40704/3771968/41783/33139/38505/41836/36337
Germline - Germarium 2a-2b-M1	MF	GO:0008289	lipid binding	24/438	9.65623e-05	7.73332e-05	32078/35058/32340/31165/38418/43310/35340/31105/37011/32686/33458/33492/36028/37395/37445/41370/3772232/42904/38344/32746/14462845/38306/37119/31664
Germline - Germarium 2a-2b-M1	MF	GO:0042393	histone binding	14/438	0.000144963	0.000116096	39744/44879/31722/37798/42428/45655/47906/44000/33906/34709/38865/53428/33505/41836
Germline - Germarium 2a-2b-M1	MF	GO:0008047	enzyme activator activity	19/438	0.000230575	0.000184659	45830/34974/39615/32569/40660/42672/33263/38017/35378/32686/33184/35359/35890/36545/37395/43758/3355133/42169/40704
Germline - Germarium 2a-2b-M1	MF	GO:0005102	signaling receptor binding	25/438	0.000458209	0.000366963	39866/35259/32078/33619/31165/32569/44885/46194/44353/42428/38961/64880/31926/41158/33972/43800/43804/53554/31987/32979/42896/38978/40704/36746/37039
Germline - Germarium 2a-2b-M1	MF	GO:0035091	phosphatidylinositol binding	14/438	0.000519142	0.000415762	35058/32340/43310/35340/31105/37011/32686/33458/37395/41370/38344/32746/38306/37119
Germline - Germarium 2a-2b-M1	MF	GO:0005543	phospholipid binding	17/438	0.000679782	0.000544412	32078/35058/32340/38418/43310/35340/31105/37011/32686/33458/37395/41370/42904/38344/32746/38306/37119
Germline - Germarium 2a-2b-M1	MF	GO:0019900	kinase binding	14/438	0.000703605	0.000563491	32981/44573/40660/38961/33203/43905/38412/31987/42896/40031/3771968/41783/33139/38505
Germline - Germarium 2a-2b-M1	MF	GO:0000977	RNA polymerase II transcription regulatory region sequence-specific DNA binding	36/438	0.000703605	0.000563491	33392/33692/36571/39999/32567/34888/34956/32543/36171/41740/31165/31802/43650/31722/30975/43398/37785/36032/42550/31027/42428/34592/38718/3772670/31577/31735/34483/34622/36170/36986/41391/42882/42237/35787/37874/34413
Germline - Germarium 2a-2b-M1	MF	GO:0000987	cis-regulatory region sequence-specific DNA binding	31/438	0.000847616	0.000678824	33392/33692/36571/39999/32567/34956/32543/36171/41740/31165/31802/43650/30975/43398/37785/36032/42550/41265/42428/34592/38718/31577/31735/34483/36170/36986/42882/42237/35787/37874/34413
Germline - Germarium 2a-2b-M1	MF	GO:0051015	actin filament binding	12/438	0.00124027	0.000993286	35058/38418/46194/42066/31350/32746/38978/35680/3771968/32028/38306/41689
Germline - Germarium 2a-2b-M1	MF	GO:0008017	microtubule binding	15/438	0.00124027	0.000993286	42946/45931/38418/38135/43310/31240/35801/44642/33526/42871/41952/31350/39169/32746/36978
Germline - Germarium 2a-2b-M1	MF	GO:0000978	RNA polymerase II cis-regulatory region sequence-specific DNA binding	30/438	0.00124027	0.000993286	33392/33692/36571/39999/32567/34956/32543/36171/41740/31165/31802/43650/30975/43398/37785/36032/42550/42428/34592/38718/31577/31735/34483/36170/36986/42882/42237/35787/37874/34413
Germline - Germarium 2a-2b-M1	MF	GO:0019783	ubiquitin-like protein peptidase activity	9/438	0.00195596	0.00156646	43749/40030/43462/32885/34551/36580/38748/38648/42702
Germline - Germarium 2a-2b-M1	MF	GO:0008234	cysteine-type peptidase activity	10/438	0.00290945	0.00233007	44014/43749/40030/43462/32885/35528/36580/38748/38648/42702
Germline - Germarium 2a-2b-M1	MF	GO:0101005	deubiquitinase activity	8/438	0.00290945	0.00233007	43749/40030/43462/32885/34551/36580/38648/42702
Germline - Germarium 2a-2b-M1	MF	GO:0015631	tubulin binding	16/438	0.00290945	0.00233007	42946/45931/38418/38135/43310/40859/31240/35801/44642/33526/42871/41952/31350/39169/32746/36978
Germline - Germarium 2a-2b-M1	MF	GO:0005096	GTPase activator activity	11/438	0.00361054	0.00289155	32569/42672/33263/32686/33184/35359/35890/37395/43758/3355133/40704
Germline - Germarium 2a-2b-M1	MF	GO:0140657	ATP-dependent activity	29/438	0.00399852	0.00320227	39744/47091/45894/41919/38135/43310/31240/36705/48581/44921/40530/47998/38824/45655/35998/32715/34686/39218/40959/43080/34736/33505/35680/45826/32028/45668/42876/42341/36040
Germline - Germarium 2a-2b-M1	MF	GO:0004843	cysteine-type deubiquitinase activity	7/438	0.00399852	0.00320227	43749/40030/43462/32885/36580/38648/42702
Germline - Germarium 2a-2b-M1	MF	GO:0019901	protein kinase binding	11/438	0.00399852	0.00320227	32981/44573/38961/43905/38412/31987/42896/40031/3771968/33139/38505
Germline - Germarium 2a-2b-M1	MF	GO:0030674	protein-macromolecule adaptor activity	14/438	0.00399852	0.00320227	39744/39866/32078/35864/40660/43905/37528/31543/31593/39652/41744/43434/43800/44653
Germline - Germarium 2a-2b-M1	MF	GO:0003712	transcription coregulator activity	17/438	0.00399852	0.00320227	32567/36171/35927/31293/31518/38565/36382/36133/32574/32351/33906/35262/37924/40403/41090/41526/43788
Germline - Germarium 2a-2b-M1	MF	GO:0140658	ATP-dependent chromatin remodeler activity	5/438	0.00513771	0.0041146	39744/45894/45655/43080/33505
Germline - Germarium 2a-2b-M1	MF	GO:0016773	phosphotransferase activity, alcohol group as acceptor	23/438	0.00516341	0.00413519	35717/31722/44030/44573/42446/44353/40660/38017/44096/32631/43916/39659/31696/35417/41995/32097/36507/31826/41398/33139/43415/42620/39686
Germline - Germarium 2a-2b-M1	MF	GO:0140297	DNA-binding transcription factor binding	11/438	0.00530642	0.00424972	39744/32567/36171/35927/42550/31027/36241/38082/39970/40858/34413
Germline - Germarium 2a-2b-M1	MF	GO:0140677	molecular function activator activity	23/438	0.00530642	0.00424972	45830/34974/39615/32569/40660/42672/33263/38017/35378/43751/32686/33184/35359/35426/35890/36545/37395/43758/43804/3355133/42169/40704/38327
Germline - Germarium 2a-2b-M1	MF	GO:0030234	enzyme regulator activity	31/438	0.00538108	0.00430951	45830/34974/39615/32569/40660/42672/33263/38017/33203/35378/43449/40174/32686/33184/35359/35890/36545/37395/37924/38578/41778/42368/43758/3355133/42169/31987/40704/37433/42137/36337/44071
Germline - Germarium 2a-2b-M1	MF	GO:0004672	protein kinase activity	18/438	0.0107055	0.00857367	35717/31722/44030/44573/44353/40660/38017/44096/32631/43916/39659/31696/41995/32097/41398/33139/43415/39686
Germline - Germarium 2a-2b-M1	MF	GO:0140938	histone H3 methyltransferase activity	5/438	0.0114949	0.00920583	32301/43351/37962/40793/41483
Germline - Germarium 2a-2b-M1	MF	GO:0000981	DNA-binding transcription factor activity, RNA polymerase II-specific	31/438	0.0119663	0.0095834	33392/33692/36571/39999/32567/34888/34956/32543/36171/31165/31802/43650/30975/36032/42550/42428/34592/38718/3772670/31577/31735/34483/34622/36986/41391/42882/42237/37874/34413/38327/39091
Germline - Germarium 2a-2b-M1	MF	GO:0030695	GTPase regulator activity	15/438	0.012522	0.0100284	32569/42672/33263/32686/33184/35359/35890/37395/38578/43758/3355133/31987/40704/42137/36337
Germline - Germarium 2a-2b-M1	MF	GO:0060589	nucleoside-triphosphatase regulator activity	15/438	0.012522	0.0100284	32569/42672/33263/32686/33184/35359/35890/37395/38578/43758/3355133/31987/40704/42137/36337
Germline - Germarium 2a-2b-M1	MF	GO:0004674	protein serine/threonine kinase activity	15/438	0.0183021	0.0146575	31722/44030/44573/40660/38017/44096/32631/43916/39659/31696/41995/32097/33139/43415/39686
Germline - Germarium 2a-2b-M1	MF	GO:0031267	small GTPase binding	11/438	0.0187232	0.0149947	35340/32631/43916/32970/33184/37395/37864/41995/31987/40704/36337
Germline - Germarium 2a-2b-M1	MF	GO:0051020	GTPase binding	11/438	0.022137	0.0177287	35340/32631/43916/32970/33184/37395/37864/41995/31987/40704/36337
Germline - Germarium 2a-2b-M1	MF	GO:0051219	phosphoprotein binding	4/438	0.022137	0.0177287	32569/38961/33203/32301
Germline - Germarium 2a-2b-M1	MF	GO:0140993	histone modifying activity	8/438	0.0282748	0.0226443	31518/38565/32301/41090/43351/37962/40793/41483
Germline - Germarium 2a-2b-M1	MF	GO:0003714	transcription corepressor activity	7/438	0.0289944	0.0232206	36171/38565/36382/32574/32351/35262/37924
Germline - Germarium 2a-2b-M1	MF	GO:0003724	RNA helicase activity	7/438	0.0314848	0.025215	41919/40530/47998/32715/39218/40959/45826
Germline - Germarium 2a-2b-M1	MF	GO:0005178	integrin binding	4/438	0.0317269	0.0254089	44885/32979/38978/40704
Germline - Germarium 2a-2b-M1	MF	GO:0008186	ATP-dependent activity, acting on RNA	7/438	0.0333612	0.0267178	41919/40530/47998/32715/39218/40959/45826
Germline - Germarium 2a-2b-M1	MF	GO:0042054	histone methyltransferase activity	5/438	0.0353694	0.028326	32301/43351/37962/40793/41483
Germline - Germarium 2a-2b-M1	MF	GO:0016887	ATP hydrolysis activity	15/438	0.0359464	0.0287882	39744/47091/45894/43310/36705/48581/44921/38824/45655/34686/43080/34736/33505/42876/36040
Germline - Germarium 2a-2b-M1	MF	GO:0008201	heparin binding	4/438	0.0359464	0.0287882	45973/45994/33972/36746
Germline - Germarium 2a-2b-M1	MF	GO:0016278	lysine N-methyltransferase activity	5/438	0.0376911	0.0301854	32301/43351/37962/40793/41483
Germline - Germarium 2a-2b-M1	MF	GO:0016279	protein-lysine N-methyltransferase activity	5/438	0.0376911	0.0301854	32301/43351/37962/40793/41483
Germline - Germarium 2a-2b-M1	MF	GO:0043035	chromatin insulator sequence binding	4/438	0.0401956	0.0321912	41740/36645/40302/43401
Germline - Germarium 2a-2b-M1	MF	GO:0005546	phosphatidylinositol-4,5-bisphosphate binding	4/438	0.0401956	0.0321912	35058/35340/32746/38306
Germline - Germarium 2a-2b-M1	MF	GO:1901981	phosphatidylinositol phosphate binding	8/438	0.0403079	0.0322811	35058/43310/35340/32686/41370/38344/32746/38306
Germline - Germarium 2a-2b-M1	MF	GO:0001216	DNA-binding transcription activator activity	9/438	0.0450626	0.036089	33692/32543/31165/31802/31722/36032/42550/42428/34413
Germline - Germarium 2a-2b-M1	MF	GO:0030295	protein kinase activator activity	5/438	0.0451746	0.0361786	34974/39615/40660/38017/35378
Germline - Germarium 2a-2b-M1	MF	GO:0016888	endodeoxyribonuclease activity, producing 5'-phosphomonoesters	3/438	0.0459443	0.0367951	3772069/33500/42693
Germline - Germarium 2a-2b-M1	MF	GO:0019209	kinase activator activity	5/438	0.0496517	0.0397642	34974/39615/40660/38017/35378
Germline - Germarium 2a-2b-M2	BP	GO:0000278	mitotic cell cycle	63/458	2.3304e-15	1.31293e-15	34946/33834/45278/37618/42313/47121/32083/33156/43288/39429/33782/38669/43765/34954/3772646/38879/40358/40232/31248/43466/37042/45959/48535/47877/36431/36001/34924/41785/38515/37841/32120/42854/36264/35001/36791/35288/43839/31016/36621/31979/32049/33991/41941/42065/3355126/246445/326205/36538/32994/32152/3354896/34993/36612/45922/35336/48448/33211/32225/38160/41138/32480/35225/35686
Germline - Germarium 2a-2b-M2	BP	GO:0051246	regulation of protein metabolic process	60/458	4.1295e-14	2.32653e-14	34946/34284/33934/37618/43385/33156/42297/31381/31248/39884/31716/45959/34364/30998/33968/35788/37767/36001/34924/43087/34392/42880/36546/32221/35742/37734/32796/35288/43839/3771960/31016/35478/43991/43095/34378/34387/36201/36804/37914/39043/40700/40966/41591/30971/39944/326205/40680/41431/40596/40998/45922/36544/35552/38963/41666/3772180/48448/41704/42058/37846
Germline - Germarium 2a-2b-M2	BP	GO:0048585	negative regulation of response to stimulus	53/458	1.65317e-11	9.31383e-12	36329/34284/31589/43229/32083/33156/39429/33782/47173/31789/38879/40358/42922/32007/31248/45959/31425/32115/36384/38244/41785/38515/38890/32221/31332/35742/37734/31016/43991/32613/36999/33107/44496/31979/33991/34378/35335/38070/39284/40510/40562/3355127/39944/36538/45380/32771/2768940/38059/31310/41704/34032/33131/38160
Germline - Germarium 2a-2b-M2	BP	GO:1903046	meiotic cell cycle process	37/458	1.88346e-11	1.06113e-11	33834/33934/33836/39429/33782/34954/3772646/2768853/38809/32107/38879/40232/31248/43466/45374/36697/44543/43439/36001/41785/37841/31444/35742/35288/34527/31016/32049/36804/39654/42065/37916/36920/32152/46006/3772180/35225/36706
Germline - Germarium 2a-2b-M2	BP	GO:0009968	negative regulation of signal transduction	49/458	1.88346e-11	1.06113e-11	36329/34284/31589/43229/32083/33156/39429/47173/31789/38879/42922/32007/31248/45959/31425/32115/36384/38244/41785/38515/38890/32221/31332/35742/37734/31016/43991/32613/36999/33107/31979/33991/34378/35335/38070/39284/40562/3355127/39944/36538/45380/32771/2768940/38059/31310/41704/34032/33131/38160
Germline - Germarium 2a-2b-M2	BP	GO:0051321	meiotic cell cycle	38/458	2.71859e-11	1.53163e-11	33834/33934/33836/39429/33782/34954/3772646/2768853/38809/32107/38879/40232/31248/43466/45374/36697/44543/43439/36001/41785/37841/31444/35742/35288/34527/31016/45775/32049/36804/39654/42065/37916/36920/32152/46006/3772180/35225/36706
Germline - Germarium 2a-2b-M2	BP	GO:0006325	chromatin organization	49/458	4.24649e-11	2.39244e-11	41848/36238/39429/43819/33782/40358/37069/41737/37481/40133/43439/35121/36431/37767/31444/36264/41844/5740599/43560/44703/35418/44235/34708/45739/31015/36621/35397/43928/31801/36107/36993/37859/38817/39551/40047/40966/42065/30971/32278/35560/32630/41073/40217/32941/36612/36544/38963/3772180/35225
Germline - Germarium 2a-2b-M2	BP	GO:0045165	cell fate commitment	43/458	6.10063e-11	3.43705e-11	35051/45278/42313/32585/35540/38765/41032/31239/32083/33156/43288/38809/40232/41772/39884/43906/45959/38244/44543/47877/36001/34924/43087/38515/31332/36678/36791/44235/34708/31394/31738/43811/43991/43928/38846/32049/34395/36538/34665/36612/36544/43404/48448
Germline - Germarium 2a-2b-M2	BP	GO:0071824	protein-DNA complex organization	51/458	8.15906e-11	4.59676e-11	41848/36238/47121/39429/43819/33782/2768853/40358/37069/41737/37481/40133/43439/35121/36431/37767/31444/36264/41844/5740599/43560/44703/35418/44235/34708/45739/31015/36621/35397/43928/31801/36107/36993/37859/38817/39551/40047/40966/42065/30971/32278/35560/32630/41073/40217/32941/36612/36544/38963/3772180/35225
Germline - Germarium 2a-2b-M2	BP	GO:0023057	negative regulation of signaling	49/458	8.17599e-11	4.60629e-11	36329/34284/31589/43229/32083/33156/39429/47173/31789/38879/42922/32007/31248/45959/31425/32115/36384/38244/41785/38515/38890/32221/31332/35742/37734/31016/43991/32613/36999/33107/31979/33991/34378/35335/38070/39284/40562/3355127/39944/36538/45380/32771/2768940/38059/31310/41704/34032/33131/38160
Germline - Germarium 2a-2b-M2	BP	GO:0010648	negative regulation of cell communication	49/458	8.89713e-11	5.01258e-11	36329/34284/31589/43229/32083/33156/39429/47173/31789/38879/42922/32007/31248/45959/31425/32115/36384/38244/41785/38515/38890/32221/31332/35742/37734/31016/43991/32613/36999/33107/31979/33991/34378/35335/38070/39284/40562/3355127/39944/36538/45380/32771/2768940/38059/31310/41704/34032/33131/38160
Germline - Germarium 2a-2b-M2	BP	GO:0007417	central nervous system development	40/458	1.92223e-10	1.08297e-10	32132/33834/45278/32585/35540/40045/38765/36104/41032/39429/33782/38669/40358/37069/31425/32115/36431/36001/34924/37841/35001/42817/36791/37734/39961/31738/43803/43811/34215/36773/37859/40792/42853/43799/250735/2768848/45380/34665/38059/43404
Germline - Germarium 2a-2b-M2	BP	GO:0009967	positive regulation of signal transduction	48/458	2.8558e-10	1.60894e-10	34284/31589/33156/42922/41772/43906/45959/38244/47877/42848/34924/39102/42177/36264/36546/32221/31332/42817/36791/34708/38721/5740235/43811/43095/38846/36999/44496/32690/33991/36993/37751/38070/38613/3355127/39596/42665/38103/49701/43018/2768940/40205/3772180/43404/48448/41704/33211/32273/38160
Germline - Germarium 2a-2b-M2	BP	GO:0061982	meiosis I cell cycle process	25/458	2.9861e-10	1.68235e-10	33834/33782/34954/3772646/2768853/38809/32107/38879/43466/45374/36697/44543/35742/35288/34527/31016/32049/36804/39654/37916/36920/46006/3772180/35225/36706
Germline - Germarium 2a-2b-M2	BP	GO:0021700	developmental maturation	35/458	3.01672e-10	1.6996e-10	35051/32132/34284/33834/33934/35540/40045/31239/32083/33156/42297/40358/41852/33968/44543/41785/42854/35742/36791/31016/43841/35478/31349/36773/36804/42447/42853/41431/32152/3354896/53560/45683/41666/48448/41138
Germline - Germarium 2a-2b-M2	BP	GO:0048469	cell maturation	32/458	3.12057e-10	1.75811e-10	35051/32132/34284/33834/33934/35540/40045/31239/32083/33156/42297/40358/41852/33968/44543/41785/42854/35742/36791/31016/35478/36773/36804/42853/41431/32152/3354896/53560/45683/41666/48448/41138
Germline - Germarium 2a-2b-M2	BP	GO:0023056	positive regulation of signaling	50/458	3.12057e-10	1.75811e-10	35051/34284/31589/33156/42922/41772/43906/45959/38244/47877/42848/34924/39102/42177/36264/36546/32221/31332/42817/36791/34708/38721/5740235/43811/43095/38846/36999/44496/32690/32737/33991/36993/37751/38070/38613/3355127/39596/42665/38103/49701/43018/2768940/40205/3772180/43404/48448/41704/33211/32273/38160
Germline - Germarium 2a-2b-M2	BP	GO:0010647	positive regulation of cell communication	50/458	3.47161e-10	1.95588e-10	35051/34284/31589/33156/42922/41772/43906/45959/38244/47877/42848/34924/39102/42177/36264/36546/32221/31332/42817/36791/34708/38721/5740235/43811/43095/38846/36999/44496/32690/32737/33991/36993/37751/38070/38613/3355127/39596/42665/38103/49701/43018/2768940/40205/3772180/43404/48448/41704/33211/32273/38160
Germline - Germarium 2a-2b-M2	BP	GO:0071695	anatomical structure maturation	32/458	4.02607e-10	2.26826e-10	35051/32132/34284/33834/33934/35540/40045/31239/32083/33156/42297/40358/41852/33968/44543/41785/42854/35742/36791/31016/35478/36773/36804/42853/41431/32152/3354896/53560/45683/41666/48448/41138
Germline - Germarium 2a-2b-M2	BP	GO:0040029	epigenetic regulation of gene expression	28/458	4.32644e-10	2.43748e-10	41848/43819/33782/40358/40133/35121/36431/36264/5740599/44703/34708/45739/31015/36621/35397/43928/36993/38817/39551/30971/32630/40217/32941/36612/36544/38963/3772180/35225
Germline - Germarium 2a-2b-M2	BP	GO:0016477	cell migration	41/458	5.11813e-10	2.88352e-10	34946/45278/3355131/33934/42313/35540/31239/42297/38879/41737/38244/33968/47260/37841/32221/31332/35939/42817/36791/37734/5740599/35478/43991/31907/44274/38613/53578/39596/34519/32976/38338/2768716/45380/49701/34665/40205/40191/38059/45922/41666/43580
Germline - Germarium 2a-2b-M2	BP	GO:0030855	epithelial cell differentiation	42/458	1.09294e-09	6.15756e-10	34946/34882/45278/3355131/33934/42313/35540/47121/36104/31239/32083/31429/31248/39884/34364/38244/33968/49070/37767/37841/31332/35939/42817/36791/37734/44235/43991/31907/39693/32976/38338/2768716/36139/40680/34665/8673992/40191/38059/35336/41666/33211/32225
Germline - Germarium 2a-2b-M2	BP	GO:0009894	regulation of catabolic process	39/458	1.20954e-09	6.81446e-10	34284/35540/33836/41772/32007/31248/39884/34364/35788/42880/32221/35742/32796/44250/31016/31738/35478/43991/43095/31662/32437/32690/34378/34387/36201/36773/37751/39875/40596/40998/40155/31310/45922/36544/48448/41704/33211/42058/43580
Germline - Germarium 2a-2b-M2	BP	GO:0045595	regulation of cell differentiation	37/458	1.30793e-09	7.36881e-10	33834/45278/35540/41032/33156/38669/31789/40232/39884/45959/38244/47877/49070/34924/41785/36678/35742/36791/32796/34527/31017/31738/43991/43928/38846/32337/34215/37859/42447/30971/36538/32771/34665/32994/31310/38643/43404
Germline - Germarium 2a-2b-M2	BP	GO:0009880	embryonic pattern specification	33/458	1.42199e-09	8.01139e-10	34284/33834/45278/33934/41032/32083/33156/34954/42297/40358/31248/41852/45976/33968/44543/42177/42854/37734/35478/44274/36773/33496/39596/43718/32976/39552/41431/53560/31310/36544/41666/41704/41138
Germline - Germarium 2a-2b-M2	BP	GO:0001654	eye development	47/458	1.98852e-09	1.12032e-09	36329/45278/42313/35540/36527/43385/33156/33782/41772/39884/43906/41737/45959/48535/36384/38244/49070/34924/41785/43087/37841/38890/31332/36678/36791/34527/31017/31738/43811/43991/31842/32123/38070/39596/34519/32976/42665/3355114/36139/34665/3355143/42358/53560/45922/43404/48448/41704
Germline - Germarium 2a-2b-M2	BP	GO:0009994	oocyte differentiation	29/458	1.98852e-09	1.12032e-09	35051/32132/34284/33834/33934/31239/32083/33156/42297/40232/41852/33968/44543/36001/42854/36791/34527/35478/36773/36804/41431/32152/53560/36544/45683/41666/3772180/48448/41138
Germline - Germarium 2a-2b-M2	BP	GO:0044087	regulation of cellular component biogenesis	38/458	1.98852e-09	1.12032e-09	33834/33934/36104/32083/39429/33782/32107/42297/38879/31248/41852/30998/47877/37767/37841/32623/38890/36264/35742/5740599/31016/43991/34215/39524/42065/42447/34519/42665/41392/45380/40680/32771/40217/32941/40191/33003/40168/42058
Germline - Germarium 2a-2b-M2	BP	GO:0048880	sensory system development	47/458	1.98852e-09	1.12032e-09	36329/45278/42313/35540/36527/43385/33156/33782/41772/39884/43906/41737/45959/48535/36384/38244/49070/34924/41785/43087/37841/38890/31332/36678/36791/34527/31017/31738/43811/43991/31842/32123/38070/39596/34519/32976/42665/3355114/36139/34665/3355143/42358/53560/45922/43404/48448/41704
Germline - Germarium 2a-2b-M2	BP	GO:0150063	visual system development	47/458	1.98852e-09	1.12032e-09	36329/45278/42313/35540/36527/43385/33156/33782/41772/39884/43906/41737/45959/48535/36384/38244/49070/34924/41785/43087/37841/38890/31332/36678/36791/34527/31017/31738/43811/43991/31842/32123/38070/39596/34519/32976/42665/3355114/36139/34665/3355143/42358/53560/45922/43404/48448/41704
Germline - Germarium 2a-2b-M2	BP	GO:0000280	nuclear division	38/458	2.91764e-09	1.64378e-09	33934/37618/33836/39429/33782/34954/3772646/2768853/38809/32107/40232/31248/37042/45374/36697/43439/34924/41785/38515/31444/36264/35001/35742/36791/34527/31016/36621/32049/42065/37916/36920/36538/32152/46006/45922/3772180/35225/36706
Germline - Germarium 2a-2b-M2	BP	GO:0007224	smoothened signaling pathway	21/458	2.91764e-09	1.64378e-09	34284/42922/31248/45959/38244/47877/41785/39102/32221/35742/38721/36999/44274/31979/38070/39596/49701/2768940/3772180/48448/41704
Germline - Germarium 2a-2b-M2	BP	GO:0051726	regulation of cell cycle	37/458	3.56409e-09	2.00798e-09	37618/42313/47121/43288/39429/33782/38669/34954/31789/38879/31248/43466/47877/36001/34924/32120/36264/35742/36791/35288/31153/45739/31016/43991/33991/34621/41941/246445/37916/326205/36538/32771/34993/45922/48448/32225/35686
Germline - Germarium 2a-2b-M2	BP	GO:0048707	instar larval or pupal morphogenesis	49/458	4.21829e-09	2.37656e-09	36329/34284/33834/34882/42313/35540/40045/36104/32083/33156/31429/41772/31248/43906/43466/38244/30998/49070/36001/37841/38890/42817/31738/43811/35478/43991/43928/33107/33048/33991/36773/38070/39693/40700/39596/35560/43718/32976/38338/36139/8673992/40217/40998/40205/31773/36612/53560/45922/32273
Germline - Germarium 2a-2b-M2	BP	GO:0035282	segmentation	34/458	4.21829e-09	2.37656e-09	34284/33834/45278/33934/42313/41032/32083/33156/42297/31429/40358/31248/43906/41852/33968/44543/37841/42854/37734/35478/44274/36773/38817/33496/39596/43718/32976/41431/53560/36544/46068/41666/41704/41138
Germline - Germarium 2a-2b-M2	BP	GO:0035220	wing disc development	45/458	4.82731e-09	2.71967e-09	34284/34882/42313/31589/35540/36104/41772/31248/43906/45959/38244/30998/49070/36001/34924/37841/38890/40171/34527/44233/31738/43811/35478/43928/33107/44274/32123/36773/38070/40046/40966/30971/33496/39596/35560/43718/32976/38338/36139/8673992/40217/36612/53560/32225/32273
Germline - Germarium 2a-2b-M2	BP	GO:0006338	chromatin remodeling	38/458	4.91213e-09	2.76746e-09	41848/43819/33782/40358/40133/35121/36431/36264/41844/5740599/43560/44703/35418/34708/45739/31015/36621/35397/43928/31801/36107/36993/37859/38817/39551/40047/40966/42065/30971/35560/32630/40217/32941/36612/36544/38963/3772180/35225
Germline - Germarium 2a-2b-M2	BP	GO:0051276	chromosome organization	39/458	5.10478e-09	2.87599e-09	36329/33834/37618/43819/2768853/40232/31248/37042/44543/47877/41785/38515/36264/35001/35742/36791/5740599/35288/34527/45739/31016/36621/43095/32049/36804/38812/38817/40047/42065/42853/246445/31942/36538/41431/40217/3354896/32941/35225/36706
Germline - Germarium 2a-2b-M2	BP	GO:0040007	growth	47/458	5.10478e-09	2.87599e-09	34284/33834/33934/47121/36104/32083/33156/42297/32007/31248/42848/34392/32623/38890/42817/34527/31016/31738/43991/36999/31801/36773/38070/39284/39524/40510/40562/41591/39596/34519/43718/32976/45380/32771/34665/40191/33003/42358/38059/40168/53560/31310/3772180/42058/43580/33131/38160
Germline - Germarium 2a-2b-M2	BP	GO:0000226	microtubule cytoskeleton organization	42/458	5.10478e-09	2.87599e-09	34946/35051/36329/34284/38765/31239/32083/33836/33156/33782/43765/32107/38879/40232/31248/43466/45959/45374/47877/38515/37841/36264/36791/34167/31153/31016/31349/32049/37179/37751/41305/42447/3355126/42665/41392/36538/2768940/32152/34993/41666/38385/36706
Germline - Germarium 2a-2b-M2	BP	GO:0008589	regulation of smoothened signaling pathway	20/458	5.10478e-09	2.87599e-09	34284/42922/31248/45959/38244/47877/41785/39102/32221/35742/38721/36999/31979/38070/39596/49701/2768940/3772180/48448/41704
Germline - Germarium 2a-2b-M2	BP	GO:0007167	enzyme-linked receptor protein signaling pathway	37/458	6.06461e-09	3.41676e-09	45278/32083/38879/41772/31248/39884/45959/31425/32115/38244/32221/31332/35742/42817/36791/31016/31738/43803/43811/43991/38846/36999/33107/32791/40562/43799/32278/39596/36538/45380/2768940/38059/53560/31310/43404/43580/38160
Germline - Germarium 2a-2b-M2	BP	GO:0006468	protein phosphorylation	38/458	6.71511e-09	3.78325e-09	36329/32132/34284/37618/33156/39429/40232/41772/31248/31716/45959/30998/37767/34924/32120/38890/32221/35970/35288/44233/44235/43803/43991/32753/38070/40385/40700/42187/42447/326205/49701/32771/40998/34993/3355134/42358/48448/36706
Germline - Germarium 2a-2b-M2	BP	GO:0048749	compound eye development	44/458	6.73088e-09	3.79213e-09	36329/45278/42313/35540/36527/43385/33156/33782/41772/39884/43906/45959/48535/36384/38244/49070/34924/41785/43087/37841/38890/31332/36678/36791/31017/31738/43811/43991/31842/32123/38070/39596/34519/32976/42665/3355114/36139/34665/3355143/42358/45922/43404/48448/41704
Germline - Germarium 2a-2b-M2	BP	GO:0007059	chromosome segregation	31/458	7.6232e-09	4.29486e-09	33934/37618/33836/33782/3772646/38809/32107/38879/40232/31248/37042/45959/47877/38515/36264/35001/35742/36791/31016/36621/32049/37179/42065/36920/36538/2768940/32152/34993/46006/35225/36706
Germline - Germarium 2a-2b-M2	BP	GO:0045934	negative regulation of nucleobase-containing compound metabolic process	40/458	8.20916e-09	4.62498e-09	35540/41032/43385/37068/43288/43819/42297/31429/40358/37069/45976/36264/36678/5740599/44703/31153/34708/45739/35397/43928/32337/34395/37859/38817/40046/41768/41941/42208/42413/30971/32278/246445/38103/40217/32941/36612/53560/41666/3772180/32225
Germline - Germarium 2a-2b-M2	BP	GO:0032879	regulation of localization	45/458	1.2597e-08	7.09705e-09	35051/36329/34284/33934/31589/38765/33156/33782/38669/31381/32007/31248/34500/33204/38244/44543/37841/42854/36264/35939/33952/34527/31800/43991/36999/32321/32437/39611/42447/33496/39596/35799/2768716/40863/49701/32771/46006/40168/41911/35336/46068/41704/33211/38160/35554
Germline - Germarium 2a-2b-M2	BP	GO:0051656	establishment of organelle localization	27/458	1.29999e-08	7.32406e-09	35051/41848/34882/37618/44819/38765/32083/33156/43288/33782/32107/40232/32007/36264/36791/34167/43841/32049/32437/42447/40863/32152/46006/45683/33211/35594/35225
Germline - Germarium 2a-2b-M2	BP	GO:0140013	meiotic nuclear division	28/458	1.3206e-08	7.44018e-09	33934/33836/39429/33782/34954/3772646/2768853/38809/32107/40232/31248/45374/36697/43439/41785/31444/35742/34527/31016/32049/42065/37916/36920/32152/46006/3772180/35225/36706
Germline - Germarium 2a-2b-M2	BP	GO:0006259	DNA metabolic process	39/458	1.38596e-08	7.80838e-09	47121/43819/3772646/2768853/38809/31789/36697/40607/36001/34924/34392/32221/35288/31153/36290/45739/31016/43095/31801/33991/36993/38613/38817/39654/40047/40938/42208/30971/246445/37916/31942/3355114/3354896/31310/3772180/35594/32480/35225/35686
Germline - Germarium 2a-2b-M2	BP	GO:0048285	organelle fission	38/458	1.38596e-08	7.80838e-09	33934/37618/33836/39429/33782/34954/3772646/2768853/38809/32107/40232/31248/37042/45374/36697/43439/34924/41785/38515/31444/36264/35001/35742/36791/34527/31016/36621/32049/42065/37916/36920/36538/32152/46006/45922/3772180/35225/36706
Germline - Germarium 2a-2b-M2	BP	GO:0048812	neuron projection morphogenesis	45/458	1.77183e-08	9.98238e-09	36329/33834/35540/36238/40045/31239/43819/42297/38879/41772/41852/31425/32115/34364/36384/45976/40607/49070/38515/37841/39443/36678/36791/31738/36550/36773/39524/39875/42447/42496/42853/43799/30971/39596/34519/35799/36538/40680/3355143/318841/42358/38059/46068/38160/38385
Germline - Germarium 2a-2b-M2	BP	GO:0042127	regulation of cell population proliferation	40/458	1.94173e-08	1.09395e-08	33834/42313/35540/41032/33156/43288/33782/38879/40232/43466/41852/45959/34364/47877/42848/34924/38515/37841/32623/31332/36791/34527/31738/43991/33991/34215/34621/42447/30971/34519/32976/39137/35799/40680/34665/32994/40191/33419/33003/38160
Germline - Germarium 2a-2b-M2	BP	GO:0120039	plasma membrane bounded cell projection morphogenesis	45/458	1.97319e-08	1.11168e-08	36329/33834/35540/36238/40045/31239/43819/42297/38879/41772/41852/31425/32115/34364/36384/45976/40607/49070/38515/37841/39443/36678/36791/31738/36550/36773/39524/39875/42447/42496/42853/43799/30971/39596/34519/35799/36538/40680/3355143/318841/42358/38059/46068/38160/38385
Germline - Germarium 2a-2b-M2	BP	GO:0030707	follicle cell of egg chamber development	33/458	2.08783e-08	1.17627e-08	34946/45278/33934/42313/35540/47121/31239/32083/31248/34364/38244/33968/37767/37841/31332/35939/42817/36791/37734/43991/31907/32976/38338/2768716/40680/34665/8673992/40191/38059/35336/41666/33211/32225
Germline - Germarium 2a-2b-M2	BP	GO:0048858	cell projection morphogenesis	45/458	2.19825e-08	1.23848e-08	36329/33834/35540/36238/40045/31239/43819/42297/38879/41772/41852/31425/32115/34364/36384/45976/40607/49070/38515/37841/39443/36678/36791/31738/36550/36773/39524/39875/42447/42496/42853/43799/30971/39596/34519/35799/36538/40680/3355143/318841/42358/38059/46068/38160/38385
Germline - Germarium 2a-2b-M2	BP	GO:0033043	regulation of organelle organization	38/458	2.46791e-08	1.3904e-08	35051/34284/41848/33834/3355131/39429/33782/32107/38879/32007/31248/30998/47877/37767/38515/36264/35742/36791/5740599/31016/43095/37179/37751/42065/42447/33496/34519/37916/42665/41392/31942/36538/49701/40217/40155/32941/45922/35554
Germline - Germarium 2a-2b-M2	BP	GO:0002064	epithelial cell development	35/458	2.89986e-08	1.63376e-08	34946/45278/3355131/33934/42313/35540/47121/31239/32083/31248/34364/38244/33968/37767/37841/31332/35939/42817/36791/37734/43991/31907/39693/32976/38338/2768716/40680/34665/8673992/40191/38059/35336/41666/33211/32225
Germline - Germarium 2a-2b-M2	BP	GO:0031175	neuron projection development	47/458	2.91681e-08	1.64331e-08	36329/34284/33834/35540/36238/40045/31239/43819/42297/38879/41772/41852/31425/32115/34364/36384/45976/40607/49070/38515/37841/39443/36678/36791/31738/43991/36550/36773/39524/39875/42447/42496/42853/43799/30971/39596/34519/35799/36538/40680/3355143/318841/42358/38059/46068/38160/38385
Germline - Germarium 2a-2b-M2	BP	GO:0051640	organelle localization	31/458	2.91681e-08	1.64331e-08	35051/41848/34882/37618/44819/38765/32083/33156/43288/33782/32107/40232/32007/42854/36264/36791/34167/43841/31349/32049/32437/42447/40863/32152/318841/46006/40168/45683/33211/35594/35225
Germline - Germarium 2a-2b-M2	BP	GO:0032990	cell part morphogenesis	45/458	3.56024e-08	2.00581e-08	36329/33834/35540/36238/40045/31239/43819/42297/38879/41772/41852/31425/32115/34364/36384/45976/40607/49070/38515/37841/39443/36678/36791/31738/36550/36773/39524/39875/42447/42496/42853/43799/30971/39596/34519/35799/36538/40680/3355143/318841/42358/38059/46068/38160/38385
Germline - Germarium 2a-2b-M2	BP	GO:0051301	cell division	33/458	3.66171e-08	2.06298e-08	33834/37618/42313/32585/38765/36104/33156/39429/33782/38879/40232/41772/45959/45374/44543/47877/36001/34924/41785/43087/38515/42880/37841/42854/36264/36791/31394/34331/38338/36538/33003/3772180/33211
Germline - Germarium 2a-2b-M2	BP	GO:0048599	oocyte development	25/458	3.6709e-08	2.06816e-08	35051/32132/34284/33834/33934/31239/32083/33156/42297/41852/33968/44543/42854/36791/34527/35478/36773/36804/41431/32152/53560/45683/41666/48448/41138
Germline - Germarium 2a-2b-M2	BP	GO:1903047	mitotic cell cycle process	37/458	4.72317e-08	2.661e-08	33834/37618/32083/33156/39429/33782/34954/3772646/38879/40232/31248/43466/37042/47877/36001/34924/38515/37841/32120/42854/36264/35001/36791/35288/36621/32049/33991/41941/246445/326205/36538/32152/34993/45922/33211/35225/35686
Germline - Germarium 2a-2b-M2	BP	GO:0051253	negative regulation of RNA metabolic process	37/458	4.72317e-08	2.661e-08	35540/41032/43385/37068/43288/43819/42297/31429/40358/37069/45976/36264/36678/5740599/44703/31153/34708/35397/43928/32337/34395/37859/38817/40046/41768/41941/42413/30971/32278/38103/40217/32941/36612/53560/41666/3772180/32225
Germline - Germarium 2a-2b-M2	BP	GO:0009798	axis specification	29/458	4.74484e-08	2.67321e-08	35051/32132/34284/33834/45278/33934/41032/32083/33156/43819/42297/40358/37069/41852/33968/44543/36431/42854/36791/35478/36773/36804/41431/36612/53560/45683/41666/48448/41138
Germline - Germarium 2a-2b-M2	BP	GO:0009953	dorsal/ventral pattern formation	24/458	4.74484e-08	2.67321e-08	35051/32132/45278/33934/42313/41772/43906/45959/44543/38890/40171/36791/44703/43928/36804/40046/33496/39596/41431/53560/45683/41666/48448/32273
Germline - Germarium 2a-2b-M2	BP	GO:0140694	non-membrane-bounded organelle assembly	30/458	4.76053e-08	2.68205e-08	36329/33836/33782/32107/38879/40232/43466/45959/34364/47877/38515/36264/36791/34167/43864/32049/32437/36773/37179/39957/42065/3355126/36538/2768940/32152/34993/40155/318841/42058/36706
Germline - Germarium 2a-2b-M2	BP	GO:0051248	negative regulation of protein metabolic process	28/458	5.45171e-08	3.07145e-08	34946/33934/33156/42297/31248/31716/45959/34364/30998/33968/35788/37767/36001/43087/42880/37734/43991/36804/41591/39944/40680/36544/35552/38963/41666/3772180/48448/42058
Germline - Germarium 2a-2b-M2	BP	GO:0048870	cell motility	41/458	5.52715e-08	3.11396e-08	34946/45278/3355131/33934/42313/35540/31239/42297/38879/41737/38244/33968/47260/37841/32221/31332/35939/42817/36791/37734/5740599/35478/43991/31907/44274/38613/53578/39596/34519/32976/38338/2768716/45380/49701/34665/40205/40191/38059/45922/41666/43580
Germline - Germarium 2a-2b-M2	BP	GO:1902531	regulation of intracellular signal transduction	39/458	5.52715e-08	3.11396e-08	34284/33156/39429/41772/31248/45959/38244/42848/36264/32221/31332/35742/42817/31016/5740235/31800/43811/43991/43095/36999/32690/33991/34378/37751/38070/38613/39284/3355127/42665/36538/43018/32771/2768940/40205/43404/41704/34032/33131/38160
Germline - Germarium 2a-2b-M2	BP	GO:0048589	developmental growth	40/458	6.79289e-08	3.82707e-08	34284/33834/33934/47121/36104/32083/33156/42297/32007/31248/42848/34392/32623/38890/34527/31016/31738/43991/31801/36773/38070/39524/39596/34519/43718/32976/45380/32771/34665/40191/33003/42358/38059/40168/53560/31310/3772180/42058/33131/38160
Germline - Germarium 2a-2b-M2	BP	GO:0007560	imaginal disc morphogenesis	43/458	6.79289e-08	3.82707e-08	34284/33834/34882/42313/35540/40045/36104/32083/31429/41772/31248/43906/43466/38244/30998/49070/36001/37841/38890/42817/31738/43811/35478/43928/33107/33048/33991/36773/38070/39693/39596/35560/43718/32976/38338/36139/8673992/40217/40205/36612/53560/45922/32273
Germline - Germarium 2a-2b-M2	BP	GO:0048563	post-embryonic animal organ morphogenesis	43/458	6.79289e-08	3.82707e-08	34284/33834/34882/42313/35540/40045/36104/32083/31429/41772/31248/43906/43466/38244/30998/49070/36001/37841/38890/42817/31738/43811/35478/43928/33107/33048/33991/36773/38070/39693/39596/35560/43718/32976/38338/36139/8673992/40217/40205/36612/53560/45922/32273
Germline - Germarium 2a-2b-M2	BP	GO:0045893	positive regulation of DNA-templated transcription	43/458	7.60563e-08	4.28496e-08	35540/40045/41032/37068/31429/43906/41737/45976/40790/42177/36264/40164/40171/36678/37734/35288/44703/39961/31738/43928/31771/32517/34395/37859/39987/40385/40562/33496/35560/43718/38338/32630/32771/32994/41073/40217/33419/36612/41911/31310/32273/32817/43580
Germline - Germarium 2a-2b-M2	BP	GO:1902680	positive regulation of RNA biosynthetic process	43/458	7.60563e-08	4.28496e-08	35540/40045/41032/37068/31429/43906/41737/45976/40790/42177/36264/40164/40171/36678/37734/35288/44703/39961/31738/43928/31771/32517/34395/37859/39987/40385/40562/33496/35560/43718/38338/32630/32771/32994/41073/40217/33419/36612/41911/31310/32273/32817/43580
Germline - Germarium 2a-2b-M2	BP	GO:0001745	compound eye morphogenesis	37/458	8.2146e-08	4.62805e-08	36329/45278/42313/35540/43385/33156/33782/41772/39884/45959/48535/36384/38244/49070/34924/41785/43087/37841/38890/31332/36678/36791/31017/31738/43811/43991/34519/32976/42665/3355114/36139/34665/3355143/42358/45922/43404/41704
Germline - Germarium 2a-2b-M2	BP	GO:0045944	positive regulation of transcription by RNA polymerase II	37/458	8.2146e-08	4.62805e-08	35540/40045/41032/37068/31429/43906/41737/40790/42177/36264/40171/36678/37734/35288/44703/39961/31738/43928/31771/34395/37859/39987/40385/40562/33496/43718/38338/32630/41073/40217/33419/36612/41911/31310/32273/32817/43580
Germline - Germarium 2a-2b-M2	BP	GO:0045880	positive regulation of smoothened signaling pathway	13/458	8.40563e-08	4.73568e-08	34284/45959/38244/47877/39102/32221/38721/36999/38070/39596/49701/3772180/48448
Germline - Germarium 2a-2b-M2	BP	GO:0048592	eye morphogenesis	38/458	8.77489e-08	4.94371e-08	36329/45278/42313/35540/43385/33156/33782/41772/39884/45959/48535/36384/38244/49070/34924/41785/43087/37841/38890/31332/36678/36791/31017/31738/43811/43991/34519/32976/42665/3355114/36139/34665/3355143/42358/53560/45922/43404/41704
Germline - Germarium 2a-2b-M2	BP	GO:0090596	sensory organ morphogenesis	38/458	8.77489e-08	4.94371e-08	36329/45278/42313/35540/43385/33156/33782/41772/39884/45959/48535/36384/38244/49070/34924/41785/43087/37841/38890/31332/36678/36791/31017/31738/43811/43991/34519/32976/42665/3355114/36139/34665/3355143/42358/53560/45922/43404/41704
Germline - Germarium 2a-2b-M2	BP	GO:0007308	oocyte construction	23/458	9.08244e-08	5.11698e-08	35051/32132/34284/33834/33934/31239/32083/33156/42297/41852/33968/44543/42854/36791/35478/36773/36804/41431/53560/45683/41666/48448/41138
Germline - Germarium 2a-2b-M2	BP	GO:0016310	phosphorylation	38/458	1.07455e-07	6.05392e-08	36329/32132/34284/37618/33156/39429/40232/41772/31248/31716/45959/30998/37767/34924/32120/38890/32221/35970/35288/44233/44235/43803/43991/32753/38070/40385/40700/42187/42447/326205/49701/32771/40998/34993/3355134/42358/48448/36706
Germline - Germarium 2a-2b-M2	BP	GO:0007169	transmembrane receptor protein tyrosine kinase signaling pathway	29/458	1.07455e-07	6.05392e-08	45278/32083/38879/31248/39884/45959/31425/32115/38244/32221/31332/35742/42817/31016/43803/43991/32791/40562/43799/32278/39596/36538/2768940/38059/53560/31310/43404/43580/38160
Germline - Germarium 2a-2b-M2	BP	GO:0051225	spindle assembly	16/458	1.15374e-07	6.50007e-08	33836/33782/32107/38879/40232/45959/38515/36264/36791/32049/37179/36538/2768940/32152/34993/36706
Germline - Germarium 2a-2b-M2	BP	GO:0010498	proteasomal protein catabolic process	32/458	1.23756e-07	6.97231e-08	34284/31248/39884/32584/41785/39102/32221/35742/32796/33105/31016/35478/43095/42806/42805/40717/36999/31628/32111/34378/34387/36201/36244/39043/43436/32005/43018/31957/40596/45922/48448/41704
Germline - Germarium 2a-2b-M2	BP	GO:0009952	anterior/posterior pattern specification	28/458	1.25564e-07	7.07421e-08	34284/33834/45278/33934/42313/35540/41032/32083/33156/43819/42297/40358/37069/41852/45976/33968/44543/36431/42854/35478/36773/33496/39552/41431/36612/53560/41666/41138
Germline - Germarium 2a-2b-M2	BP	GO:0007350	blastoderm segmentation	28/458	1.25564e-07	7.07421e-08	34284/33834/45278/33934/41032/32083/33156/42297/40358/31248/41852/33968/44543/42854/37734/35478/44274/36773/33496/39596/43718/32976/41431/53560/36544/41666/41704/41138
Germline - Germarium 2a-2b-M2	BP	GO:0090130	tissue migration	26/458	1.42941e-07	8.05318e-08	34946/45278/33934/42313/35540/31239/38879/38244/33968/37841/31332/35939/42817/36791/37734/31907/39596/32976/38338/2768716/34665/40205/40191/38059/41666/38385
Germline - Germarium 2a-2b-M2	BP	GO:0051130	positive regulation of cellular component organization	32/458	1.84737e-07	1.04079e-07	35051/33834/31589/32083/33782/32107/41772/31248/30998/37767/32623/38890/36264/35742/36791/5740599/31016/43095/36999/30971/34519/41392/40863/40680/32771/40217/32941/40191/33003/33211/37846/35554
Germline - Germarium 2a-2b-M2	BP	GO:0010564	regulation of cell cycle process	27/458	2.01802e-07	1.13694e-07	47121/39429/33782/34954/31789/38879/31248/43466/47877/36001/34924/32120/36264/35742/36791/35288/45739/31016/33991/41941/246445/37916/326205/36538/34993/45922/35686
Germline - Germarium 2a-2b-M2	BP	GO:0048667	cell morphogenesis involved in neuron differentiation	42/458	2.38959e-07	1.34628e-07	36329/33834/35540/36238/40045/31239/43819/42297/38879/41772/41852/31425/32115/36384/45976/40607/37841/39443/36678/36791/31738/36550/36773/39524/39875/42447/42496/42853/43799/30971/39596/34519/35799/36538/40680/3355143/318841/42358/38059/46068/38160/38385
Germline - Germarium 2a-2b-M2	BP	GO:0007309	oocyte axis specification	22/458	2.41928e-07	1.36301e-07	35051/32132/34284/33834/33934/32083/33156/42297/41852/33968/44543/42854/36791/35478/36773/36804/41431/53560/45683/41666/48448/41138
Germline - Germarium 2a-2b-M2	BP	GO:0051247	positive regulation of protein metabolic process	27/458	2.41928e-07	1.36301e-07	34284/43385/31248/39884/33968/35788/34392/36546/32221/35742/32796/35288/3771960/31016/35478/43095/34378/36201/37914/39043/40700/326205/40596/40998/45922/41704/37846
Germline - Germarium 2a-2b-M2	BP	GO:0090132	epithelium migration	25/458	2.45907e-07	1.38542e-07	34946/45278/33934/42313/35540/31239/38244/33968/37841/31332/35939/42817/36791/37734/31907/39596/32976/38338/2768716/34665/40205/40191/38059/41666/38385
Germline - Germarium 2a-2b-M2	BP	GO:0045892	negative regulation of DNA-templated transcription	34/458	2.51555e-07	1.41724e-07	35540/41032/37068/43288/43819/42297/31429/40358/37069/45976/36264/36678/5740599/44703/31153/34708/35397/43928/32337/34395/37859/38817/40046/41768/41941/42413/30971/32278/38103/40217/32941/36612/53560/32225
Germline - Germarium 2a-2b-M2	BP	GO:1902679	negative regulation of RNA biosynthetic process	34/458	2.51555e-07	1.41724e-07	35540/41032/37068/43288/43819/42297/31429/40358/37069/45976/36264/36678/5740599/44703/31153/34708/35397/43928/32337/34395/37859/38817/40046/41768/41941/42413/30971/32278/38103/40217/32941/36612/53560/32225
Germline - Germarium 2a-2b-M2	BP	GO:0098813	nuclear chromosome segregation	25/458	2.66754e-07	1.50287e-07	33934/37618/33836/3772646/38809/32107/40232/31248/37042/47877/38515/36264/35001/35742/36791/31016/36621/32049/42065/36920/36538/32152/46006/35225/36706
Germline - Germarium 2a-2b-M2	BP	GO:0009948	anterior/posterior axis specification	23/458	2.72852e-07	1.53723e-07	34284/33834/45278/33934/41032/32083/33156/43819/42297/40358/37069/41852/33968/44543/36431/42854/35478/36773/41431/36612/53560/41666/41138
Germline - Germarium 2a-2b-M2	BP	GO:0001667	ameboidal-type cell migration	26/458	2.73459e-07	1.54065e-07	34946/45278/3355131/33934/42313/35540/31239/38879/38244/33968/37841/31332/35939/42817/36791/37734/31907/39596/32976/38338/2768716/34665/40205/40191/38059/41666
Germline - Germarium 2a-2b-M2	BP	GO:0043161	proteasome-mediated ubiquitin-dependent protein catabolic process	30/458	2.73459e-07	1.54065e-07	34284/31248/39884/32584/41785/39102/32221/35742/32796/33105/31016/35478/43095/42805/40717/36999/31628/32111/34378/34387/36201/36244/39043/43436/43018/31957/40596/45922/48448/41704
Germline - Germarium 2a-2b-M2	BP	GO:0030029	actin filament-based process	35/458	3.64055e-07	2.05106e-07	34946/36329/34284/33834/34882/3355131/42313/38765/36104/33156/39429/33782/38879/40232/41852/45374/30998/37767/47260/38515/37841/32623/42817/34527/43991/35311/36773/39693/34519/38338/49701/40191/33003/318841/38385
Germline - Germarium 2a-2b-M2	BP	GO:0045814	negative regulation of gene expression, epigenetic	20/458	8.09801e-07	4.56236e-07	41848/43819/33782/40358/36431/5740599/44703/34708/45739/31015/36621/35397/43928/36993/39551/30971/40217/32941/36544/35225
Germline - Germarium 2a-2b-M2	BP	GO:0008219	cell death	37/458	8.17768e-07	4.60725e-07	36329/34284/42313/35540/40045/33156/47173/42297/32007/31716/34500/36384/34924/36546/35742/35288/34527/34708/36290/31016/43991/36993/37751/38070/38613/39284/40700/42447/39944/45380/43018/34665/40998/31773/42358/31310/41704
Germline - Germarium 2a-2b-M2	BP	GO:0060828	regulation of canonical Wnt signaling pathway	17/458	8.17768e-07	4.60725e-07	38879/42922/31248/43906/45959/47877/42177/38515/38890/32221/35742/31016/43095/38070/39596/36538/49701
Germline - Germarium 2a-2b-M2	BP	GO:0035330	regulation of hippo signaling	16/458	8.17768e-07	4.60725e-07	34284/33156/39429/45959/38244/42848/32221/35742/31016/36999/38070/3355127/32771/2768940/33131/38160
Germline - Germarium 2a-2b-M2	BP	GO:0051493	regulation of cytoskeleton organization	23/458	8.2248e-07	4.6338e-07	35051/34284/41848/33834/3355131/39429/33782/32107/38879/31248/30998/37767/38515/36264/37179/37751/42447/33496/34519/42665/41392/36538/49701
Germline - Germarium 2a-2b-M2	BP	GO:0010631	epithelial cell migration	24/458	8.59584e-07	4.84283e-07	34946/45278/33934/42313/35540/31239/38244/33968/37841/31332/35939/42817/36791/37734/31907/39596/32976/38338/2768716/34665/40205/40191/38059/41666
Germline - Germarium 2a-2b-M2	BP	GO:1902532	negative regulation of intracellular signal transduction	20/458	8.74575e-07	4.92729e-07	39429/31248/45959/38244/32221/31332/35742/31016/43991/36999/33991/34378/38070/3355127/36538/32771/2768940/34032/33131/38160
Germline - Germarium 2a-2b-M2	BP	GO:0035331	negative regulation of hippo signaling	12/458	8.92043e-07	5.02571e-07	39429/45959/38244/32221/35742/31016/36999/38070/3355127/32771/2768940/33131
Germline - Germarium 2a-2b-M2	BP	GO:0009896	positive regulation of catabolic process	25/458	9.43778e-07	5.31718e-07	34284/41772/31248/39884/34364/35788/42880/32221/35742/32796/44250/31016/31738/35478/43095/31662/34378/36201/40596/45922/36544/41704/33211/42058/43580
Germline - Germarium 2a-2b-M2	BP	GO:0012501	programmed cell death	36/458	9.84086e-07	5.54427e-07	36329/34284/42313/35540/33156/47173/42297/32007/31716/34500/36384/34924/36546/35742/35288/34527/34708/36290/31016/43991/36993/37751/38070/38613/39284/40700/42447/39944/45380/43018/34665/40998/31773/42358/31310/41704
Germline - Germarium 2a-2b-M2	BP	GO:0048737	imaginal disc-derived appendage development	36/458	1.0458e-06	5.89198e-07	34284/34882/42313/35540/40045/36104/31429/41772/31248/43906/41737/38244/30998/49070/37841/38890/42854/31738/43811/33107/33048/36773/38070/39693/39596/35560/43718/38338/36139/8673992/40217/40850/40205/36612/53560/32273
Germline - Germarium 2a-2b-M2	BP	GO:0098727	maintenance of cell number	18/458	1.12174e-06	6.31983e-07	33834/42313/43229/43385/42297/41772/31248/38244/34924/41785/43087/40171/36791/251414/37859/33496/41911/36544
Germline - Germarium 2a-2b-M2	BP	GO:0019827	stem cell population maintenance	18/458	1.12174e-06	6.31983e-07	33834/42313/43229/43385/42297/41772/31248/38244/34924/41785/43087/40171/36791/251414/37859/33496/41911/36544
Germline - Germarium 2a-2b-M2	BP	GO:0030036	actin cytoskeleton organization	33/458	1.2325e-06	6.94383e-07	34946/34284/33834/34882/3355131/42313/38765/36104/33156/39429/33782/38879/40232/41852/45374/30998/37767/47260/38515/37841/32623/42817/34527/43991/35311/36773/34519/38338/49701/40191/33003/318841/38385
Germline - Germarium 2a-2b-M2	BP	GO:0048736	appendage development	36/458	1.24281e-06	7.00188e-07	34284/34882/42313/35540/40045/36104/31429/41772/31248/43906/41737/38244/30998/49070/37841/38890/42854/31738/43811/33107/33048/36773/38070/39693/39596/35560/43718/38338/36139/8673992/40217/40850/40205/36612/53560/32273
Germline - Germarium 2a-2b-M2	BP	GO:0051093	negative regulation of developmental process	26/458	1.2865e-06	7.24808e-07	36104/32083/33156/42297/40232/41772/31248/45959/36384/47877/42848/38515/36678/31017/31016/43991/43928/38846/34215/37859/42447/34665/42358/53560/42058/38160
Germline - Germarium 2a-2b-M2	BP	GO:0007297	follicle cell of egg chamber migration	21/458	1.37973e-06	7.77328e-07	34946/33934/42313/35540/31239/38244/33968/37841/31332/35939/42817/36791/37734/31907/32976/38338/2768716/34665/40191/38059/41666
Germline - Germarium 2a-2b-M2	BP	GO:0040008	regulation of growth	33/458	1.38254e-06	7.78913e-07	33834/33934/36104/32083/33156/42297/31248/42848/32623/38890/42817/31016/31738/43991/36999/38070/39284/40510/40562/41591/39596/45380/32771/34665/33003/42358/40168/53560/31310/42058/43580/33131/38160
Germline - Germarium 2a-2b-M2	BP	GO:0006417	regulation of translation	24/458	1.44061e-06	8.11628e-07	34946/33934/43385/42297/34364/33968/35788/43087/42880/37734/43839/3771960/36804/37914/41591/40680/41431/36544/35552/38963/41666/3772180/42058/37846
Germline - Germarium 2a-2b-M2	BP	GO:0060070	canonical Wnt signaling pathway	18/458	1.63507e-06	9.21184e-07	38879/42922/31248/43906/45959/47877/42177/38515/38890/32221/35742/31016/43095/38070/39596/43718/36538/49701
Germline - Germarium 2a-2b-M2	BP	GO:0009628	response to abiotic stimulus	41/458	1.73281e-06	9.7625e-07	36329/34284/32585/37068/39075/32083/40358/41852/45959/48535/34500/36384/33204/43087/38890/36264/44978/35288/34167/40580/251414/39961/32613/31801/32321/33991/38070/41646/42340/38338/40863/49701/32771/38059/38643/32817/43580/38160/32480/35554/34338
Germline - Germarium 2a-2b-M2	BP	GO:0006403	RNA localization	24/458	1.90603e-06	1.07384e-06	35051/32132/34284/33834/33934/31239/33156/41852/33968/44543/42854/36264/36791/34527/36993/41397/32630/41431/32152/39090/44307/41666/48448/41138
Germline - Germarium 2a-2b-M2	BP	GO:0035329	hippo signaling	16/458	1.9093e-06	1.07569e-06	34284/33156/39429/45959/38244/42848/32221/35742/31016/36999/38070/3355127/32771/2768940/33131/38160
Germline - Germarium 2a-2b-M2	BP	GO:0031507	heterochromatin formation	19/458	2.0158e-06	1.13569e-06	41848/43819/33782/40358/36431/5740599/44703/34708/45739/31015/36621/35397/43928/36993/30971/40217/32941/36544/35225
Germline - Germarium 2a-2b-M2	BP	GO:0017148	negative regulation of translation	18/458	2.0822e-06	1.1731e-06	34946/33934/42297/34364/33968/35788/43087/42880/37734/36804/41591/40680/36544/35552/38963/41666/3772180/42058
Germline - Germarium 2a-2b-M2	BP	GO:1901987	regulation of cell cycle phase transition	19/458	2.25981e-06	1.27316e-06	47121/34954/31248/43466/47877/36001/34924/32120/36264/36791/35288/33991/41941/246445/37916/326205/34993/45922/35686
Germline - Germarium 2a-2b-M2	BP	GO:0001709	cell fate determination	19/458	2.53043e-06	1.42563e-06	35051/42313/38765/41032/32083/33156/38809/44543/36001/34924/43087/38515/36791/43991/43928/32049/36538/36612/36544
Germline - Germarium 2a-2b-M2	BP	GO:0016055	Wnt signaling pathway	19/458	2.53043e-06	1.42563e-06	36104/38879/42922/31248/43906/45959/47877/42177/38515/38890/32221/35742/31016/43095/38070/39596/43718/36538/49701
Germline - Germarium 2a-2b-M2	BP	GO:0070507	regulation of microtubule cytoskeleton organization	12/458	2.68202e-06	1.51103e-06	35051/33782/32107/31248/38515/36264/37179/37751/42447/42665/41392/36538
Germline - Germarium 2a-2b-M2	BP	GO:0009719	response to endogenous stimulus	29/458	2.74261e-06	1.54517e-06	45278/35540/40045/38879/41772/31248/45959/31425/32115/38244/32221/35742/33883/36791/34708/31016/43991/38846/36999/33107/40562/30971/32278/39596/45380/2768940/31310/43580/38160
Germline - Germarium 2a-2b-M2	BP	GO:0007098	centrosome cycle	15/458	2.99994e-06	1.69015e-06	36329/43765/40232/43466/45959/47877/37841/36791/34167/31153/31016/32049/3355126/2768940/34993
Germline - Germarium 2a-2b-M2	BP	GO:0060322	head development	21/458	3.09308e-06	1.74262e-06	32132/33834/32585/35540/40045/41032/37841/31444/36791/37734/31738/43803/43811/36773/37859/40792/42853/43799/250735/34665/38059
Germline - Germarium 2a-2b-M2	BP	GO:0080134	regulation of response to stress	34/458	3.23259e-06	1.82122e-06	33834/43229/32083/31789/42922/31248/34364/41785/31332/35742/42817/35288/34167/31016/31800/43991/43095/44496/31979/33991/35335/36993/37751/38613/40510/3355127/39552/43018/32152/40191/31310/41704/43580/38160
Germline - Germarium 2a-2b-M2	BP	GO:0030111	regulation of Wnt signaling pathway	17/458	3.4377e-06	1.93678e-06	38879/42922/31248/43906/45959/47877/42177/38515/38890/32221/35742/31016/43095/38070/39596/36538/49701
Germline - Germarium 2a-2b-M2	BP	GO:0070828	heterochromatin organization	19/458	3.50312e-06	1.97363e-06	41848/43819/33782/40358/36431/5740599/44703/34708/45739/31015/36621/35397/43928/36993/30971/40217/32941/36544/35225
Germline - Germarium 2a-2b-M2	BP	GO:0051049	regulation of transport	32/458	3.87171e-06	2.18129e-06	35051/36329/34284/31589/33156/38669/32007/31248/34500/38244/37841/36264/35939/33952/34527/31800/36999/32321/32437/42447/33496/35799/2768716/40863/49701/32771/40168/41911/35336/41704/33211/35554
Germline - Germarium 2a-2b-M2	BP	GO:0008356	asymmetric cell division	17/458	3.87461e-06	2.18293e-06	42313/32585/38765/36104/33156/45959/44543/47877/36001/34924/41785/42880/36264/36791/31394/3772180/33211
Germline - Germarium 2a-2b-M2	BP	GO:0045787	positive regulation of cell cycle	14/458	3.90815e-06	2.20183e-06	42313/33782/34954/31789/31248/43466/36001/34924/36264/35742/36791/45739/31016/45922
Germline - Germarium 2a-2b-M2	BP	GO:0045132	meiotic chromosome segregation	15/458	3.95554e-06	2.22852e-06	33934/33836/3772646/38809/32107/40232/35742/31016/32049/42065/36920/32152/46006/35225/36706
Germline - Germarium 2a-2b-M2	BP	GO:0030866	cortical actin cytoskeleton organization	13/458	4.12767e-06	2.3255e-06	33834/38765/36104/33156/39429/33782/38879/40232/45374/38515/37841/35311/34519
Germline - Germarium 2a-2b-M2	BP	GO:0198738	cell-cell signaling by wnt	19/458	4.27845e-06	2.41045e-06	36104/38879/42922/31248/43906/45959/47877/42177/38515/38890/32221/35742/31016/43095/38070/39596/43718/36538/49701
Germline - Germarium 2a-2b-M2	BP	GO:0051603	proteolysis involved in protein catabolic process	35/458	4.27845e-06	2.41045e-06	34284/31248/39884/32584/41785/39102/36546/32221/35742/32796/33105/31016/35478/43095/42806/42805/40717/36999/31458/31628/32111/34378/34387/36201/36244/39043/43436/38103/32005/43018/31957/40596/45922/48448/41704
Germline - Germarium 2a-2b-M2	BP	GO:0007346	regulation of mitotic cell cycle	22/458	4.51727e-06	2.545e-06	42313/43288/38669/34954/31248/43466/47877/36001/34924/32120/36264/36791/35288/31016/33991/41941/246445/326205/34993/45922/32225/35686
Germline - Germarium 2a-2b-M2	BP	GO:0090068	positive regulation of cell cycle process	12/458	4.79143e-06	2.69946e-06	33782/34954/31789/31248/43466/34924/36264/35742/36791/45739/31016/45922
Germline - Germarium 2a-2b-M2	BP	GO:0071495	cellular response to endogenous stimulus	28/458	4.85991e-06	2.73804e-06	45278/35540/40045/38879/41772/31248/45959/31425/32115/38244/32221/35742/36791/34708/31016/43991/38846/36999/33107/40562/30971/32278/39596/45380/2768940/31310/43580/38160
Germline - Germarium 2a-2b-M2	BP	GO:0008298	intracellular mRNA localization	16/458	5.55183e-06	3.12786e-06	35051/32132/34284/33834/33934/33156/41852/33968/44543/42854/36791/41431/32152/41666/48448/41138
Germline - Germarium 2a-2b-M2	BP	GO:0034249	negative regulation of amide metabolic process	18/458	5.83346e-06	3.28653e-06	34946/33934/42297/34364/33968/35788/43087/42880/37734/36804/41591/40680/36544/35552/38963/41666/3772180/42058
Germline - Germarium 2a-2b-M2	BP	GO:0031023	microtubule organizing center organization	15/458	6.02649e-06	3.39528e-06	36329/43765/40232/43466/45959/47877/37841/36791/34167/31153/31016/32049/3355126/2768940/34993
Germline - Germarium 2a-2b-M2	BP	GO:2000241	regulation of reproductive process	18/458	6.5216e-06	3.67422e-06	34284/33934/31239/34954/43466/33968/44543/36001/42854/35939/35742/42817/34527/31016/37916/45380/40998/38059
Germline - Germarium 2a-2b-M2	BP	GO:0035120	post-embryonic appendage morphogenesis	33/458	7.10353e-06	4.00208e-06	34284/34882/42313/35540/40045/36104/31429/41772/31248/43906/38244/30998/49070/37841/38890/31738/43811/33107/33048/36773/38070/39693/39596/35560/43718/38338/36139/8673992/40217/40205/36612/53560/32273
Germline - Germarium 2a-2b-M2	BP	GO:1901700	response to oxygen-containing compound	35/458	7.10353e-06	4.00208e-06	3771877/36329/34284/35540/40045/32083/33156/41772/31248/45959/36384/38244/35742/37734/34708/31016/31738/43991/32613/38817/40562/43436/53578/30971/32278/39137/37916/42665/40680/31957/2768940/31773/31310/43580/38160
Germline - Germarium 2a-2b-M2	BP	GO:0044770	cell cycle phase transition	20/458	7.61655e-06	4.29111e-06	37618/47121/34954/31248/43466/47877/36001/34924/32120/36264/36791/35288/33991/41941/246445/37916/326205/34993/45922/35686
Germline - Germarium 2a-2b-M2	BP	GO:0031399	regulation of protein modification process	20/458	7.61655e-06	4.29111e-06	37618/33156/31381/31248/31716/45959/30998/35788/37767/36001/34924/35742/43991/39043/40700/40966/30971/326205/40998/45922
Germline - Germarium 2a-2b-M2	BP	GO:0060284	regulation of cell development	22/458	7.63354e-06	4.30068e-06	33834/45278/35540/41032/33156/38669/40232/45959/47877/49070/34924/35742/36791/32796/34527/31738/43991/42447/30971/34665/32994/31310
Germline - Germarium 2a-2b-M2	BP	GO:0043687	post-translational protein modification	36/458	7.69453e-06	4.33504e-06	31589/31789/31381/39884/41737/40133/35121/41785/39102/35742/32796/44235/34708/31015/45775/43095/42793/43928/36999/44496/31458/31628/34378/34387/37859/38613/39043/39650/40966/30971/32278/38103/40217/40596/45922/41704
Germline - Germarium 2a-2b-M2	BP	GO:0044089	positive regulation of cellular component biogenesis	19/458	7.86472e-06	4.43093e-06	33834/32083/33782/32107/30998/37767/32623/38890/35742/5740599/31016/34519/41392/40680/32771/40217/32941/40191/33003
Germline - Germarium 2a-2b-M2	BP	GO:0034248	regulation of amide metabolic process	26/458	8.54034e-06	4.81157e-06	34946/33934/43385/42297/34364/33968/35788/43087/42880/37734/43839/3771960/36804/37914/41591/39552/40680/41431/32152/36544/35552/38963/41666/3772180/42058/37846
Germline - Germarium 2a-2b-M2	BP	GO:0007447	imaginal disc pattern formation	17/458	9.75695e-06	5.497e-06	34284/42313/41772/43906/45959/47877/38890/40171/43928/44274/40046/40966/33496/39596/39552/53560/32273
Germline - Germarium 2a-2b-M2	BP	GO:0006470	protein dephosphorylation	17/458	9.75695e-06	5.497e-06	45278/34954/42922/43466/45959/31425/32115/47877/36001/39443/43991/31907/33107/35492/2768940/38059/38160
Germline - Germarium 2a-2b-M2	BP	GO:0007611	learning or memory	21/458	1.22523e-05	6.90288e-06	34284/32585/35540/31248/32115/34364/30998/32690/37914/30971/33496/32278/32976/39137/34872/40680/49701/32771/36544/2768685/32817
Germline - Germarium 2a-2b-M2	BP	GO:0006607	NLS-bearing protein import into nucleus	6/458	1.22523e-05	6.90288e-06	38669/40160/38721/32630/35336/34338
Germline - Germarium 2a-2b-M2	BP	GO:0035114	imaginal disc-derived appendage morphogenesis	33/458	1.24121e-05	6.99292e-06	34284/34882/42313/35540/40045/36104/31429/41772/31248/43906/38244/30998/49070/37841/38890/31738/43811/33107/33048/36773/38070/39693/39596/35560/43718/38338/36139/8673992/40217/40205/36612/53560/32273
Germline - Germarium 2a-2b-M2	BP	GO:0043067	regulation of programmed cell death	27/458	1.24121e-05	6.99292e-06	34284/35540/33156/47173/42297/32007/34500/36384/34924/36546/35742/34527/34708/36290/31016/43991/37751/38070/38613/42447/39944/45380/43018/34665/40998/31310/41704
Germline - Germarium 2a-2b-M2	BP	GO:0006511	ubiquitin-dependent protein catabolic process	32/458	1.24121e-05	6.99292e-06	34284/31248/39884/32584/41785/39102/32221/35742/32796/33105/31016/35478/43095/42805/40717/36999/31458/31628/32111/34378/34387/36201/36244/39043/43436/38103/43018/31957/40596/45922/48448/41704
Germline - Germarium 2a-2b-M2	BP	GO:0030163	protein catabolic process	35/458	1.26565e-05	7.13056e-06	34284/31248/39884/32584/41785/39102/36546/32221/35742/32796/33105/31016/35478/43095/42806/42805/40717/36999/31458/31628/32111/34378/34387/36201/36244/39043/43436/38103/32005/43018/31957/40596/45922/48448/41704
Germline - Germarium 2a-2b-M2	BP	GO:0050890	cognition	21/458	1.30499e-05	7.35225e-06	34284/32585/35540/31248/32115/34364/30998/32690/37914/30971/33496/32278/32976/39137/34872/40680/49701/32771/36544/2768685/32817
Germline - Germarium 2a-2b-M2	BP	GO:0035107	appendage morphogenesis	33/458	1.37644e-05	7.75475e-06	34284/34882/42313/35540/40045/36104/31429/41772/31248/43906/38244/30998/49070/37841/38890/31738/43811/33107/33048/36773/38070/39693/39596/35560/43718/38338/36139/8673992/40217/40205/36612/53560/32273
Germline - Germarium 2a-2b-M2	BP	GO:0007163	establishment or maintenance of cell polarity	23/458	1.38642e-05	7.81101e-06	35051/34284/45278/3355131/38765/31239/32083/33156/32107/31248/45959/38244/47877/37841/38890/31332/36791/32049/36670/36773/36139/40191/41666
Germline - Germarium 2a-2b-M2	BP	GO:0032886	regulation of microtubule-based process	13/458	1.50392e-05	8.47295e-06	35051/33782/32107/31248/47877/38515/36264/37179/37751/42447/42665/41392/36538
Germline - Germarium 2a-2b-M2	BP	GO:0010608	post-transcriptional regulation of gene expression	33/458	1.62622e-05	9.16202e-06	34946/33934/44819/43385/42297/31381/34364/33968/35788/42848/43087/42880/37734/43839/3771960/31086/31662/35539/36550/36804/36993/37914/39875/41591/40680/41431/36544/35552/38963/41666/3772180/42058/37846
Germline - Germarium 2a-2b-M2	BP	GO:0019941	modification-dependent protein catabolic process	32/458	1.63052e-05	9.18622e-06	34284/31248/39884/32584/41785/39102/32221/35742/32796/33105/31016/35478/43095/42805/40717/36999/31458/31628/32111/34378/34387/36201/36244/39043/43436/38103/43018/31957/40596/45922/48448/41704
Germline - Germarium 2a-2b-M2	BP	GO:0007420	brain development	18/458	1.64052e-05	9.24259e-06	32132/33834/32585/35540/40045/37841/36791/31738/43803/43811/36773/37859/40792/42853/43799/250735/34665/38059
Germline - Germarium 2a-2b-M2	BP	GO:0042176	regulation of protein catabolic process	15/458	1.69014e-05	9.52215e-06	34284/31248/39884/32221/35742/32796/31016/35478/43095/34378/34387/40596/45922/48448/41704
Germline - Germarium 2a-2b-M2	BP	GO:0006915	apoptotic process	28/458	1.80025e-05	1.01425e-05	34284/35540/47173/42297/32007/31716/34500/34924/36546/35742/35288/34527/34708/36290/31016/43991/36993/37751/39284/42447/39944/45380/43018/34665/40998/42358/31310/41704
Germline - Germarium 2a-2b-M2	BP	GO:0051960	regulation of nervous system development	24/458	1.84529e-05	1.03962e-05	33834/36104/41032/32083/33156/38669/42297/40232/31248/45959/47877/32623/38890/36791/32796/31016/31738/42447/30971/32771/34665/32994/31310/42058
Germline - Germarium 2a-2b-M2	BP	GO:0007528	neuromuscular junction development	22/458	1.86379e-05	1.05004e-05	33934/36104/32083/42297/41772/32007/31248/32623/38890/31016/43841/31349/34215/39524/42447/39596/45380/32771/40168/41911/32817/42058
Germline - Germarium 2a-2b-M2	BP	GO:0035222	wing disc pattern formation	14/458	1.87972e-05	1.05902e-05	42313/41772/43906/45959/38890/40171/43928/44274/40046/40966/33496/39596/53560/32273
Germline - Germarium 2a-2b-M2	BP	GO:0070925	organelle assembly	37/458	1.91041e-05	1.07631e-05	36329/33836/33782/32107/38879/40232/43466/45959/34364/47877/38515/31444/36264/36791/43560/34167/43864/32049/32437/36773/37179/39957/40700/42065/42447/3355126/42665/36538/2768940/32152/40998/34993/40155/318841/45683/42058/36706
Germline - Germarium 2a-2b-M2	BP	GO:0030865	cortical cytoskeleton organization	13/458	1.98707e-05	1.1195e-05	33834/38765/36104/33156/39429/33782/38879/40232/45374/38515/37841/35311/34519
Germline - Germarium 2a-2b-M2	BP	GO:0046959	habituation	6/458	2.12767e-05	1.19871e-05	32585/31248/34364/32690/30971/36544
Germline - Germarium 2a-2b-M2	BP	GO:0016319	mushroom body development	14/458	2.13458e-05	1.20261e-05	32132/32585/35540/40045/37841/36791/31738/43803/43811/37859/42853/43799/34665/38059
Germline - Germarium 2a-2b-M2	BP	GO:0048813	dendrite morphogenesis	20/458	2.19324e-05	1.23566e-05	35540/36238/40045/43819/42297/41852/45976/40607/39443/36678/36791/31738/36550/39875/42447/42853/30971/36538/3355143/38385
Germline - Germarium 2a-2b-M2	BP	GO:0016358	dendrite development	21/458	2.28204e-05	1.28568e-05	35540/36238/40045/43819/42297/41852/45976/40607/39443/36678/36791/31738/43991/36550/39875/42447/42853/30971/36538/3355143/38385
Germline - Germarium 2a-2b-M2	BP	GO:0045732	positive regulation of protein catabolic process	13/458	2.28204e-05	1.28568e-05	34284/31248/39884/32221/35742/32796/31016/35478/43095/34378/40596/45922/41704
Germline - Germarium 2a-2b-M2	BP	GO:0043632	modification-dependent macromolecule catabolic process	32/458	2.46886e-05	1.39094e-05	34284/31248/39884/32584/41785/39102/32221/35742/32796/33105/31016/35478/43095/42805/40717/36999/31458/31628/32111/34378/34387/36201/36244/39043/43436/38103/43018/31957/40596/45922/48448/41704
Germline - Germarium 2a-2b-M2	BP	GO:0042981	regulation of apoptotic process	23/458	2.47841e-05	1.39632e-05	34284/35540/47173/42297/32007/34500/34924/36546/35742/34527/34708/36290/31016/43991/37751/42447/39944/45380/43018/34665/40998/31310/41704
Germline - Germarium 2a-2b-M2	BP	GO:0007127	meiosis I	13/458	2.61565e-05	1.47364e-05	3772646/2768853/38809/32107/36697/35742/31016/32049/37916/36920/46006/3772180/35225
Germline - Germarium 2a-2b-M2	BP	GO:0007419	ventral cord development	13/458	2.61565e-05	1.47364e-05	38765/36104/41032/39429/38669/40358/37069/36431/36001/34924/35001/39961/2768848
Germline - Germarium 2a-2b-M2	BP	GO:1901990	regulation of mitotic cell cycle phase transition	15/458	2.6659e-05	1.50195e-05	34954/31248/43466/47877/36001/34924/36264/36791/33991/41941/246445/326205/34993/45922/35686
Germline - Germarium 2a-2b-M2	BP	GO:0002009	morphogenesis of an epithelium	31/458	2.75242e-05	1.5507e-05	33834/45278/3355131/42313/35540/36104/31239/32083/33156/33782/38879/41772/37042/31425/32115/38244/49070/37841/38890/32221/31332/42817/43991/36773/38070/36139/49701/8673992/40191/41666/40679
Germline - Germarium 2a-2b-M2	BP	GO:0008595	anterior/posterior axis specification, embryo	18/458	2.83331e-05	1.59626e-05	34284/33834/45278/33934/41032/32083/33156/42297/41852/33968/44543/42854/35478/36773/41431/53560/41666/41138
Germline - Germarium 2a-2b-M2	BP	GO:0007351	tripartite regional subdivision	18/458	2.83331e-05	1.59626e-05	34284/33834/45278/33934/41032/32083/33156/42297/41852/33968/44543/42854/35478/36773/41431/53560/41666/41138
Germline - Germarium 2a-2b-M2	BP	GO:0007616	long-term memory	13/458	2.98302e-05	1.68061e-05	32585/35540/32115/30998/37914/30971/32278/32976/39137/34872/40680/2768685/32817
Germline - Germarium 2a-2b-M2	BP	GO:0031647	regulation of protein stability	12/458	3.06117e-05	1.72464e-05	47877/41785/31016/43991/36201/38070/35560/38643/3772180/48448/41704/38160
Germline - Germarium 2a-2b-M2	BP	GO:0007051	spindle organization	18/458	3.1001e-05	1.74658e-05	33836/33782/32107/38879/40232/31248/45959/45374/38515/36264/36791/32049/37179/36538/2768940/32152/34993/36706
Germline - Germarium 2a-2b-M2	BP	GO:0007293	germarium-derived egg chamber formation	15/458	3.33699e-05	1.88004e-05	35051/42313/31239/44543/36001/36791/36999/32337/36773/8673992/41911/36544/41666/3772180/34338
Germline - Germarium 2a-2b-M2	BP	GO:0010638	positive regulation of organelle organization	16/458	3.39058e-05	1.91023e-05	33782/32107/31248/30998/37767/36264/35742/36791/5740599/31016/43095/34519/41392/40217/32941/35554
Germline - Germarium 2a-2b-M2	BP	GO:1902533	positive regulation of intracellular signal transduction	22/458	3.60464e-05	2.03083e-05	34284/33156/41772/38244/42848/36264/42817/5740235/43811/43095/32690/33991/37751/38070/38613/3355127/42665/43018/40205/43404/41704/38160
Germline - Germarium 2a-2b-M2	BP	GO:0000578	embryonic axis specification	18/458	3.73911e-05	2.10659e-05	34284/33834/45278/33934/41032/32083/33156/42297/41852/33968/44543/42854/35478/36773/41431/53560/41666/41138
Germline - Germarium 2a-2b-M2	BP	GO:0048638	regulation of developmental growth	25/458	3.86066e-05	2.17507e-05	33834/33934/36104/32083/33156/42297/31248/42848/32623/38890/31016/31738/43991/38070/39596/45380/32771/33003/42358/40168/53560/31310/42058/33131/38160
Germline - Germarium 2a-2b-M2	BP	GO:0048190	wing disc dorsal/ventral pattern formation	11/458	3.99663e-05	2.25167e-05	42313/43906/45959/38890/40171/43928/40046/33496/39596/53560/32273
Germline - Germarium 2a-2b-M2	BP	GO:0033044	regulation of chromosome organization	12/458	4.12856e-05	2.326e-05	31248/47877/36264/35742/36791/5740599/31016/43095/42065/31942/40217/32941
Germline - Germarium 2a-2b-M2	BP	GO:0097305	response to alcohol	17/458	4.43038e-05	2.49605e-05	3771877/36329/34284/35540/40045/32083/33156/37734/34708/32613/38817/30971/39137/37916/42665/40680/31773
Germline - Germarium 2a-2b-M2	BP	GO:0007143	female meiotic nuclear division	12/458	4.80908e-05	2.7094e-05	33934/3772646/32107/40232/31248/43439/31444/32049/42065/32152/46006/36706
Germline - Germarium 2a-2b-M2	BP	GO:0007472	wing disc morphogenesis	29/458	4.80908e-05	2.7094e-05	34284/34882/42313/35540/36104/41772/31248/38244/30998/49070/37841/38890/31738/43811/35478/33107/36773/38070/39596/35560/43718/32976/38338/36139/8673992/40217/36612/53560/32273
Germline - Germarium 2a-2b-M2	BP	GO:0032506	cytokinetic process	10/458	4.91526e-05	2.76923e-05	33834/37618/39429/33782/38879/40232/45374/38515/37841/33211
Germline - Germarium 2a-2b-M2	BP	GO:2000060	positive regulation of ubiquitin-dependent protein catabolic process	11/458	5.55452e-05	3.12938e-05	34284/31248/39884/32221/35742/32796/31016/43095/34378/36201/45922
Germline - Germarium 2a-2b-M2	BP	GO:0006606	protein import into nucleus	11/458	5.55452e-05	3.12938e-05	38669/31248/36264/34527/40160/38721/41397/32630/35336/41704/34338
Germline - Germarium 2a-2b-M2	BP	GO:0034504	protein localization to nucleus	12/458	5.55452e-05	3.12938e-05	33782/38669/31248/36264/34527/40160/38721/41397/32630/35336/41704/34338
Germline - Germarium 2a-2b-M2	BP	GO:2000026	regulation of multicellular organismal development	27/458	5.62759e-05	3.17055e-05	33834/3355131/36104/41032/32083/33156/38669/42297/40232/31248/45959/38244/47877/32623/38890/36791/32796/31016/31738/43991/42447/30971/32771/34665/32994/31310/42058
Germline - Germarium 2a-2b-M2	BP	GO:0007314	oocyte anterior/posterior axis specification	15/458	5.77472e-05	3.25343e-05	34284/33834/33934/32083/33156/42297/41852/33968/44543/42854/35478/36773/41431/41666/41138
Germline - Germarium 2a-2b-M2	BP	GO:0050776	regulation of immune response	23/458	6.08964e-05	3.43086e-05	43229/32083/33782/31789/42922/41785/40164/31332/35742/31016/31800/44496/31979/35335/36993/38613/40510/3355127/39552/32152/40191/31310/43580
Germline - Germarium 2a-2b-M2	BP	GO:1900077	negative regulation of cellular response to insulin stimulus	8/458	6.48954e-05	3.65616e-05	31248/45959/35742/31016/43991/40562/2768940/38160
Germline - Germarium 2a-2b-M2	BP	GO:0046627	negative regulation of insulin receptor signaling pathway	8/458	6.48954e-05	3.65616e-05	31248/45959/35742/31016/43991/40562/2768940/38160
Germline - Germarium 2a-2b-M2	BP	GO:0045879	negative regulation of smoothened signaling pathway	11/458	6.48954e-05	3.65616e-05	34284/42922/31248/45959/41785/32221/35742/36999/31979/2768940/41704
Germline - Germarium 2a-2b-M2	BP	GO:1903050	regulation of proteolysis involved in protein catabolic process	13/458	6.49304e-05	3.65813e-05	34284/31248/39884/32221/35742/32796/31016/43095/34378/34387/36201/45922/48448
Germline - Germarium 2a-2b-M2	BP	GO:0007310	oocyte dorsal/ventral axis specification	9/458	6.62944e-05	3.73498e-05	35051/32132/44543/36791/36804/41431/53560/45683/48448
Germline - Germarium 2a-2b-M2	BP	GO:0046620	regulation of organ growth	9/458	6.62944e-05	3.73498e-05	42848/43991/38070/32771/42358/53560/31310/33131/38160
Germline - Germarium 2a-2b-M2	BP	GO:0002376	immune system process	37/458	6.9215e-05	3.89952e-05	35540/43229/32083/33782/31789/42922/36384/41785/36546/40164/31332/35742/44703/38721/31016/31800/43803/43991/41913/44496/31979/35335/36993/38613/40510/43436/3355127/43799/39552/31957/32152/31869/40191/31310/38643/43580/34338
Germline - Germarium 2a-2b-M2	BP	GO:0045862	positive regulation of proteolysis	14/458	6.94292e-05	3.91159e-05	34284/31248/39884/34392/36546/32221/35742/32796/35288/31016/43095/34378/36201/45922
Germline - Germarium 2a-2b-M2	BP	GO:0061136	regulation of proteasomal protein catabolic process	12/458	7.15861e-05	4.03311e-05	34284/31248/39884/32221/35742/32796/31016/43095/34378/34387/45922/48448
Germline - Germarium 2a-2b-M2	BP	GO:0046530	photoreceptor cell differentiation	24/458	7.23151e-05	4.07418e-05	36329/45278/42313/35540/33156/41772/39884/45959/38244/49070/41785/43087/37841/31332/36791/31017/31738/43811/43991/34665/318841/42358/43404/32273
Germline - Germarium 2a-2b-M2	BP	GO:0032101	regulation of response to external stimulus	27/458	7.32108e-05	4.12464e-05	36329/33834/43229/32083/31789/42922/34364/36384/41785/31332/35742/31016/31800/43991/44496/31979/35335/36993/38613/40510/3355127/39552/35799/32152/40191/31310/43580
Germline - Germarium 2a-2b-M2	BP	GO:0007450	dorsal/ventral pattern formation, imaginal disc	11/458	7.33674e-05	4.13347e-05	42313/43906/45959/38890/40171/43928/40046/33496/39596/53560/32273
Germline - Germarium 2a-2b-M2	BP	GO:0051170	import into nucleus	11/458	7.33674e-05	4.13347e-05	38669/31248/36264/34527/40160/38721/41397/32630/35336/41704/34338
Germline - Germarium 2a-2b-M2	BP	GO:0010256	endomembrane system organization	22/458	7.59601e-05	4.27954e-05	44819/33782/34954/35246/43466/45374/42854/35939/32796/5740235/43991/33107/31349/31842/2768929/42340/2768716/8673992/31030/318841/42358/35554
Germline - Germarium 2a-2b-M2	BP	GO:0002682	regulation of immune system process	26/458	7.59601e-05	4.27954e-05	35540/43229/32083/33782/31789/42922/41785/40164/31332/35742/31016/31800/43991/44496/31979/35335/36993/38613/40510/3355127/39552/32152/40191/31310/38643/43580
Germline - Germarium 2a-2b-M2	BP	GO:0008358	maternal determination of anterior/posterior axis, embryo	15/458	7.61779e-05	4.29181e-05	34284/33834/33934/32083/33156/42297/41852/33968/44543/42854/35478/36773/41431/41666/41138
Germline - Germarium 2a-2b-M2	BP	GO:0061060	negative regulation of peptidoglycan recognition protein signaling pathway	9/458	7.94795e-05	4.47782e-05	43229/32083/31789/35742/31016/31979/35335/3355127/31310
Germline - Germarium 2a-2b-M2	BP	GO:0044772	mitotic cell cycle phase transition	16/458	8.01112e-05	4.51341e-05	37618/34954/31248/43466/47877/36001/34924/36264/36791/33991/41941/246445/326205/34993/45922/35686
Germline - Germarium 2a-2b-M2	BP	GO:0006897	endocytosis	22/458	8.06026e-05	4.54109e-05	35051/45278/31589/35540/44819/31381/31332/35939/36791/38846/36999/31729/42447/34519/2768716/40863/45380/49701/32771/41911/33211/32136
Germline - Germarium 2a-2b-M2	BP	GO:0046958	nonassociative learning	6/458	8.16885e-05	4.60227e-05	32585/31248/34364/32690/30971/36544
Germline - Germarium 2a-2b-M2	BP	GO:0043484	regulation of RNA splicing	15/458	8.36386e-05	4.71214e-05	36527/43385/48535/33968/42848/31086/43912/40938/3355114/41431/42358/40436/41666/3772180/36658
Germline - Germarium 2a-2b-M2	BP	GO:0045088	regulation of innate immune response	19/458	8.68323e-05	4.89207e-05	43229/32083/31789/42922/41785/31332/35742/31016/31800/44496/31979/35335/36993/38613/40510/3355127/40191/31310/43580
Germline - Germarium 2a-2b-M2	BP	GO:0098657	import into cell	25/458	8.75335e-05	4.93158e-05	35051/45278/31589/35540/44819/31381/31332/35939/36791/33952/38846/36999/31729/40510/40941/42447/34519/2768716/40863/45380/49701/32771/41911/33211/32136
Germline - Germarium 2a-2b-M2	BP	GO:2000058	regulation of ubiquitin-dependent protein catabolic process	12/458	9.07139e-05	5.11076e-05	34284/31248/39884/32221/35742/32796/31016/43095/34378/36201/45922/48448
Germline - Germarium 2a-2b-M2	BP	GO:0030162	regulation of proteolysis	18/458	9.17685e-05	5.17018e-05	34284/31248/39884/34392/36546/32221/35742/32796/35288/31016/43095/34378/34387/36201/39944/45922/48448/41704
Germline - Germarium 2a-2b-M2	BP	GO:0060341	regulation of cellular localization	19/458	9.31855e-05	5.25e-05	34284/33934/38765/33156/33782/38669/31248/44543/37841/42854/36264/35939/34527/31800/39596/49701/35336/41704/38160
Germline - Germarium 2a-2b-M2	BP	GO:0048729	tissue morphogenesis	31/458	9.37034e-05	5.27919e-05	33834/45278/3355131/42313/35540/36104/31239/32083/33156/33782/38879/41772/37042/31425/32115/38244/49070/37841/38890/32221/31332/42817/43991/36773/38070/36139/49701/8673992/40191/41666/40679
Germline - Germarium 2a-2b-M2	BP	GO:0035265	organ growth	9/458	9.47936e-05	5.3406e-05	42848/43991/38070/32771/42358/53560/31310/33131/38160
Germline - Germarium 2a-2b-M2	BP	GO:0044837	actomyosin contractile ring organization	8/458	9.99361e-05	5.63033e-05	33834/39429/33782/38879/40232/45374/38515/37841
Germline - Germarium 2a-2b-M2	BP	GO:0065009	regulation of molecular function	30/458	0.000102263	5.76144e-05	36329/37618/37068/33156/38879/31248/31716/36384/37767/34924/34392/36546/33952/35288/5740235/43803/43991/33107/33048/33850/40562/40700/32278/39944/326205/46078/40998/45922/43404/34032
Germline - Germarium 2a-2b-M2	BP	GO:0008285	negative regulation of cell population proliferation	14/458	0.000103206	5.81457e-05	33156/43288/33782/40232/45959/47877/42848/38515/43991/33991/34621/42447/33419/38160
Germline - Germarium 2a-2b-M2	BP	GO:0032436	positive regulation of proteasomal ubiquitin-dependent protein catabolic process	10/458	0.000110593	6.23071e-05	34284/31248/39884/32221/35742/32796/31016/43095/34378/45922
Germline - Germarium 2a-2b-M2	BP	GO:1903052	positive regulation of proteolysis involved in protein catabolic process	11/458	0.000110593	6.23071e-05	34284/31248/39884/32221/35742/32796/31016/43095/34378/36201/45922
Germline - Germarium 2a-2b-M2	BP	GO:0032434	regulation of proteasomal ubiquitin-dependent protein catabolic process	11/458	0.000110593	6.23071e-05	34284/31248/39884/32221/35742/32796/31016/43095/34378/45922/48448
Germline - Germarium 2a-2b-M2	BP	GO:0045786	negative regulation of cell cycle	14/458	0.000113976	6.42133e-05	47121/36001/32120/36264/35288/33991/34621/41941/246445/37916/326205/32771/34993/35686
Germline - Germarium 2a-2b-M2	BP	GO:1900425	negative regulation of defense response to bacterium	9/458	0.000113976	6.42133e-05	43229/32083/31789/35742/31016/31979/35335/3355127/31310
Germline - Germarium 2a-2b-M2	BP	GO:0000915	actomyosin contractile ring assembly	6/458	0.00011814	6.65592e-05	33834/39429/33782/38879/40232/37841
Germline - Germarium 2a-2b-M2	BP	GO:0048134	germ-line cyst formation	8/458	0.000124462	7.0121e-05	37618/44543/36791/5740599/32337/41911/36544/3772180
Germline - Germarium 2a-2b-M2	BP	GO:0007476	imaginal disc-derived wing morphogenesis	27/458	0.000144695	8.152e-05	34284/34882/42313/35540/36104/41772/31248/38244/30998/49070/37841/38890/31738/43811/33107/36773/38070/39596/35560/43718/38338/36139/8673992/40217/36612/53560/32273
Germline - Germarium 2a-2b-M2	BP	GO:0050803	regulation of synapse structure or activity	21/458	0.000155439	8.75731e-05	32132/33934/36104/32083/42297/41772/31248/32623/38890/31016/31738/43811/36773/39524/40966/42447/39596/45380/32771/40168/42058
Germline - Germarium 2a-2b-M2	BP	GO:0098534	centriole assembly	8/458	0.00015727	8.86048e-05	36329/43466/45959/47877/34167/32049/3355126/2768940
Germline - Germarium 2a-2b-M2	BP	GO:0016311	dephosphorylation	19/458	0.000157779	8.88918e-05	45278/34954/42922/43466/45959/31425/32115/47877/36001/39443/31544/43991/31907/33107/35492/39168/2768940/38059/38160
Germline - Germarium 2a-2b-M2	BP	GO:0051298	centrosome duplication	9/458	0.00016716	9.4177e-05	36329/43466/45959/47877/34167/31016/32049/3355126/2768940
Germline - Germarium 2a-2b-M2	BP	GO:0008544	epidermis development	11/458	0.00016977	9.56472e-05	34882/35540/36104/33156/31429/38244/49070/37841/44235/36139/8673992
Germline - Germarium 2a-2b-M2	BP	GO:0000912	assembly of actomyosin apparatus involved in cytokinesis	6/458	0.000171557	9.66541e-05	33834/39429/33782/38879/40232/37841
Germline - Germarium 2a-2b-M2	BP	GO:0042742	defense response to bacterium	25/458	0.000173237	9.76005e-05	43229/37068/32083/31789/42922/41785/31332/35742/31086/31016/31800/31349/31979/32111/35335/35539/38613/40510/42340/3355127/32976/39552/32152/40191/31310
Germline - Germarium 2a-2b-M2	BP	GO:0002684	positive regulation of immune system process	19/458	0.000182061	0.000102572	43229/32083/31789/42922/41785/35742/31016/31800/44496/31979/35335/36993/38613/3355127/39552/32152/40191/31310/38643
Germline - Germarium 2a-2b-M2	BP	GO:0002831	regulation of response to biotic stimulus	22/458	0.000185048	0.000104255	43229/32083/31789/42922/34364/41785/31332/35742/31016/31800/44496/31979/35335/36993/38613/40510/3355127/39552/32152/40191/31310/43580
Germline - Germarium 2a-2b-M2	BP	GO:1901988	negative regulation of cell cycle phase transition	12/458	0.000190663	0.000107418	47121/36001/32120/36264/35288/33991/41941/246445/37916/326205/34993/35686
Germline - Germarium 2a-2b-M2	BP	GO:0051241	negative regulation of multicellular organismal process	19/458	0.000195025	0.000109876	36104/33156/42297/40232/41772/31248/45959/47877/42848/31017/31016/43991/38846/42447/42358/38059/53560/42058/38160
Germline - Germarium 2a-2b-M2	BP	GO:0007028	cytoplasm organization	13/458	0.000195605	0.000110202	34284/33834/33934/32083/41852/33968/44543/42854/36791/35478/41431/41666/41138
Germline - Germarium 2a-2b-M2	BP	GO:0080135	regulation of cellular response to stress	15/458	0.000195605	0.000110202	33834/31248/31332/42817/35288/34167/31016/43991/43095/33991/37751/38613/43018/41704/38160
Germline - Germarium 2a-2b-M2	BP	GO:0006914	autophagy	21/458	0.000197498	0.000111269	35540/33836/35246/32007/45959/44250/31738/43991/38846/32690/37751/39611/40700/42447/2768940/40998/40155/31310/33211/32136/43580
Germline - Germarium 2a-2b-M2	BP	GO:0061919	process utilizing autophagic mechanism	21/458	0.000197498	0.000111269	35540/33836/35246/32007/45959/44250/31738/43991/38846/32690/37751/39611/40700/42447/2768940/40998/40155/31310/33211/32136/43580
Germline - Germarium 2a-2b-M2	BP	GO:0009725	response to hormone	16/458	0.000208599	0.000117523	35540/40045/31248/45959/35742/33883/34708/31016/43991/40562/30971/32278/2768940/31310/43580/38160
Germline - Germarium 2a-2b-M2	BP	GO:0001751	compound eye photoreceptor cell differentiation	21/458	0.000210658	0.000118684	36329/45278/42313/35540/33156/41772/39884/45959/38244/49070/41785/43087/37841/31332/36791/31738/43811/43991/34665/42358/43404
Germline - Germarium 2a-2b-M2	BP	GO:0032102	negative regulation of response to external stimulus	13/458	0.000216362	0.000121897	43229/32083/31789/31332/35742/31016/43991/44496/31979/35335/40510/3355127/31310
Germline - Germarium 2a-2b-M2	BP	GO:0007298	border follicle cell migration	16/458	0.000226632	0.000127683	42313/35540/31239/38244/33968/37841/31332/35939/42817/36791/37734/31907/32976/38338/2768716/38059
Germline - Germarium 2a-2b-M2	BP	GO:0046847	filopodium assembly	9/458	0.000231052	0.000130173	33834/34882/32623/34215/34519/2768716/40680/40191/33003
Germline - Germarium 2a-2b-M2	BP	GO:0051647	nucleus localization	9/458	0.000231052	0.000130173	35051/41848/43288/33782/40232/36791/32152/318841/35594
Germline - Germarium 2a-2b-M2	BP	GO:1901800	positive regulation of proteasomal protein catabolic process	10/458	0.000234868	0.000132323	34284/31248/39884/32221/35742/32796/31016/43095/34378/45922
Germline - Germarium 2a-2b-M2	BP	GO:0051240	positive regulation of multicellular organismal process	21/458	0.00023674	0.000133378	33834/35540/32083/32623/38890/36791/32796/34527/34708/31738/44117/32000/38070/30971/32771/34665/32994/31310/2768685/32817/33131
Germline - Germarium 2a-2b-M2	BP	GO:0031329	regulation of cellular catabolic process	21/458	0.00023674	0.000133378	35540/33836/41772/32007/34364/35788/42880/44250/31738/43991/31662/32690/37751/39875/40998/40155/31310/36544/33211/42058/43580
Germline - Germarium 2a-2b-M2	BP	GO:0050778	positive regulation of immune response	18/458	0.000244239	0.000137602	43229/32083/31789/42922/41785/35742/31016/31800/44496/31979/35335/36993/38613/3355127/39552/32152/40191/31310
Germline - Germarium 2a-2b-M2	BP	GO:0031347	regulation of defense response	22/458	0.000244748	0.00013789	43229/32083/31789/42922/34364/41785/31332/35742/31016/31800/44496/31979/35335/36993/38613/40510/3355127/39552/32152/40191/31310/43580
Germline - Germarium 2a-2b-M2	BP	GO:0060810	intracellular mRNA localization involved in pattern specification process	12/458	0.000263422	0.00014841	32132/34284/33834/33934/41852/33968/44543/42854/41431/41666/48448/41138
Germline - Germarium 2a-2b-M2	BP	GO:0002832	negative regulation of response to biotic stimulus	12/458	0.000263422	0.00014841	43229/32083/31789/31332/35742/31016/44496/31979/35335/40510/3355127/31310
Germline - Germarium 2a-2b-M2	BP	GO:0030010	establishment of cell polarity	10/458	0.000268927	0.000151511	3355131/38765/32083/33156/32107/31248/45959/36791/32049/36773
Germline - Germarium 2a-2b-M2	BP	GO:0032103	positive regulation of response to external stimulus	19/458	0.000269019	0.000151564	33834/43229/32083/31789/42922/41785/35742/31016/31800/44496/31979/35335/36993/38613/3355127/39552/32152/40191/31310
Germline - Germarium 2a-2b-M2	BP	GO:0061351	neural precursor cell proliferation	14/458	0.000274183	0.000154473	32585/38765/41032/33156/43288/40232/45959/47877/36791/31394/31738/37859/34665/32994
Germline - Germarium 2a-2b-M2	BP	GO:0045931	positive regulation of mitotic cell cycle	8/458	0.000278775	0.00015706	42313/34954/31248/43466/34924/36791/31016/45922
Germline - Germarium 2a-2b-M2	BP	GO:1901701	cellular response to oxygen-containing compound	21/458	0.000282767	0.000159309	36329/34284/35540/41772/31248/45959/36384/38244/35742/34708/31016/31738/43991/40562/53578/30971/32278/2768940/31310/43580/38160
Germline - Germarium 2a-2b-M2	BP	GO:0009792	embryo development ending in birth or egg hatching	20/458	0.000287013	0.000161701	41848/33834/37618/35540/32083/33156/43288/41772/31248/37042/38244/40133/49070/40164/36678/42817/44703/36999/39284/246445
Germline - Germarium 2a-2b-M2	BP	GO:0035335	peptidyl-tyrosine dephosphorylation	5/458	0.000314034	0.000176924	45278/31425/39443/38059/38160
Germline - Germarium 2a-2b-M2	BP	GO:0001754	eye photoreceptor cell differentiation	21/458	0.000321001	0.00018085	36329/45278/42313/35540/33156/41772/39884/45959/38244/49070/41785/43087/37841/31332/36791/31738/43811/43991/34665/42358/43404
Germline - Germarium 2a-2b-M2	BP	GO:0002833	positive regulation of response to biotic stimulus	18/458	0.000322977	0.000181963	43229/32083/31789/42922/41785/35742/31016/31800/44496/31979/35335/36993/38613/3355127/39552/32152/40191/31310
Germline - Germarium 2a-2b-M2	BP	GO:0016570	histone modification	12/458	0.000325165	0.000183196	41737/40133/35121/34708/31015/43928/37859/39650/40966/30971/32278/40217
Germline - Germarium 2a-2b-M2	BP	GO:0031348	negative regulation of defense response	12/458	0.000325165	0.000183196	43229/32083/31789/31332/35742/31016/44496/31979/35335/40510/3355127/31310
Germline - Germarium 2a-2b-M2	BP	GO:0048663	neuron fate commitment	14/458	0.000327108	0.00018429	45278/42313/35540/33156/41772/39884/45959/38244/34924/43087/31332/31738/43811/43404
Germline - Germarium 2a-2b-M2	BP	GO:0050807	regulation of synapse organization	18/458	0.000344653	0.000194175	32132/33934/36104/32083/42297/41772/31248/32623/38890/31016/39524/40966/42447/39596/45380/32771/40168/42058
Germline - Germarium 2a-2b-M2	BP	GO:0001700	embryonic development via the syncytial blastoderm	19/458	0.000348875	0.000196554	41848/33834/37618/35540/32083/33156/43288/41772/31248/37042/38244/40133/49070/36678/42817/44703/36999/39284/246445
Germline - Germarium 2a-2b-M2	BP	GO:0018105	peptidyl-serine phosphorylation	10/458	0.000349418	0.00019686	34284/32221/32753/38070/42447/49701/32771/3355134/48448/36706
Germline - Germarium 2a-2b-M2	BP	GO:0007405	neuroblast proliferation	13/458	0.000349705	0.000197022	32585/38765/33156/43288/40232/45959/47877/36791/31394/31738/37859/34665/32994
Germline - Germarium 2a-2b-M2	BP	GO:0002683	negative regulation of immune system process	14/458	0.00035611	0.00020063	43229/32083/33782/31789/31332/35742/31016/43991/44496/31979/35335/40510/3355127/31310
Germline - Germarium 2a-2b-M2	BP	GO:0030718	germ-line stem cell population maintenance	12/458	0.000357366	0.000201337	33834/42313/43229/43385/42297/41772/38244/41785/251414/37859/41911/36544
Germline - Germarium 2a-2b-M2	BP	GO:0007315	pole plasm assembly	12/458	0.000357366	0.000201337	34284/33834/33934/32083/41852/33968/44543/42854/35478/41431/41666/41138
Germline - Germarium 2a-2b-M2	BP	GO:0097435	supramolecular fiber organization	25/458	0.000366313	0.000206378	33834/34882/3355131/42313/33782/32107/40232/41852/30998/37767/47260/37841/32623/34527/31349/32049/35311/36773/34519/42665/41392/49701/33003/318841/38385
Germline - Germarium 2a-2b-M2	BP	GO:0032870	cellular response to hormone stimulus	15/458	0.000375856	0.000211755	35540/40045/31248/45959/35742/34708/31016/43991/40562/30971/32278/2768940/31310/43580/38160
Germline - Germarium 2a-2b-M2	BP	GO:0060627	regulation of vesicle-mediated transport	16/458	0.000382329	0.000215401	35051/31589/38244/35939/31800/36999/32321/42447/2768716/40863/49701/32771/40168/41911/33211/35554
Germline - Germarium 2a-2b-M2	BP	GO:0031349	positive regulation of defense response	18/458	0.000389297	0.000219327	43229/32083/31789/42922/41785/35742/31016/31800/44496/31979/35335/36993/38613/3355127/39552/32152/40191/31310
Germline - Germarium 2a-2b-M2	BP	GO:0022603	regulation of anatomical structure morphogenesis	19/458	0.000390897	0.000220229	33834/3355131/42313/31429/38879/34364/38244/38515/38890/31332/36791/43991/35311/38070/42447/30971/34519/49701/32994
Germline - Germarium 2a-2b-M2	BP	GO:0001752	compound eye photoreceptor fate commitment	12/458	0.000390999	0.000220286	45278/35540/33156/41772/39884/45959/38244/43087/31332/31738/43811/43404
Germline - Germarium 2a-2b-M2	BP	GO:0042706	eye photoreceptor cell fate commitment	12/458	0.000390999	0.000220286	45278/35540/33156/41772/39884/45959/38244/43087/31332/31738/43811/43404
Germline - Germarium 2a-2b-M2	BP	GO:0007097	nuclear migration	8/458	0.000390999	0.000220286	35051/41848/43288/33782/40232/36791/32152/35594
Germline - Germarium 2a-2b-M2	BP	GO:0018209	peptidyl-serine modification	10/458	0.000390999	0.000220286	34284/32221/32753/38070/42447/49701/32771/3355134/48448/36706
Germline - Germarium 2a-2b-M2	BP	GO:0009950	dorsal/ventral axis specification	11/458	0.000432968	0.000243931	35051/32132/45278/44543/36791/36804/41431/53560/45683/41666/48448
Germline - Germarium 2a-2b-M2	BP	GO:0045089	positive regulation of innate immune response	15/458	0.000438826	0.000247231	43229/32083/31789/42922/41785/35742/31016/31800/31979/35335/36993/38613/3355127/40191/31310
Germline - Germarium 2a-2b-M2	BP	GO:0006974	DNA damage response	23/458	0.000442846	0.000249496	3772646/2768853/38809/36697/40607/32120/32221/35288/31801/33991/38613/39654/40047/40938/37916/326205/3355114/43018/40596/3354896/34993/35594/32480
Germline - Germarium 2a-2b-M2	BP	GO:0033301	cell cycle comprising mitosis without cytokinesis	7/458	0.00044796	0.000252377	37618/43288/34954/40358/36431/34993/36612
Germline - Germarium 2a-2b-M2	BP	GO:0016334	establishment or maintenance of polarity of follicular epithelium	7/458	0.00044796	0.000252377	45278/31239/32083/33156/36773/40191/41666
Germline - Germarium 2a-2b-M2	BP	GO:0045596	negative regulation of cell differentiation	13/458	0.000455837	0.000256816	33156/40232/45959/47877/36678/31017/43991/43928/38846/34215/37859/42447/34665
Germline - Germarium 2a-2b-M2	BP	GO:1903311	regulation of mRNA metabolic process	18/458	0.000470353	0.000264994	36527/43385/48535/34364/33968/35788/42848/42880/43912/39875/40938/3355114/40436/36544/41666/3772180/42058/36706
Germline - Germarium 2a-2b-M2	BP	GO:0061057	peptidoglycan recognition protein signaling pathway	11/458	0.000476914	0.00026869	43229/32083/31789/41785/35742/31016/31979/35335/38613/3355127/31310
Germline - Germarium 2a-2b-M2	BP	GO:0090263	positive regulation of canonical Wnt signaling pathway	9/458	0.000476914	0.00026869	42922/43906/45959/47877/42177/43095/38070/39596/49701
Germline - Germarium 2a-2b-M2	BP	GO:0060491	regulation of cell projection assembly	9/458	0.000476914	0.00026869	33834/41852/37841/32623/34215/34519/40680/40191/33003
Germline - Germarium 2a-2b-M2	BP	GO:0120032	regulation of plasma membrane bounded cell projection assembly	9/458	0.000476914	0.00026869	33834/41852/37841/32623/34215/34519/40680/40191/33003
Germline - Germarium 2a-2b-M2	BP	GO:0045926	negative regulation of growth	14/458	0.000490682	0.000276447	36104/32083/33156/42297/31248/42848/31016/43991/39284/42358/53560/42058/43580/38160
Germline - Germarium 2a-2b-M2	BP	GO:0034330	cell junction organization	30/458	0.000493144	0.000277834	32132/33934/38765/36104/32083/33156/42297/41772/32007/31248/38244/32623/38890/31016/43841/43991/31349/34215/39524/40966/42447/39596/45380/32771/8673992/3355143/40168/41911/32817/42058
Germline - Germarium 2a-2b-M2	BP	GO:0006955	immune response	28/458	0.000520848	0.000293442	43229/32083/33782/31789/42922/36384/41785/36546/40164/31332/35742/31016/31800/43803/43991/44496/31979/35335/36993/38613/40510/3355127/43799/39552/32152/40191/31310/43580
Germline - Germarium 2a-2b-M2	BP	GO:0032869	cellular response to insulin stimulus	12/458	0.00052773	0.000297319	31248/45959/35742/34708/31016/43991/40562/32278/2768940/31310/43580/38160
Germline - Germarium 2a-2b-M2	BP	GO:0070887	cellular response to chemical stimulus	31/458	0.0005395	0.000303951	36329/34284/35540/40045/41772/32007/31248/45959/36384/38244/43087/35742/44978/34167/34708/31016/31738/43991/38613/40562/53578/30971/32278/32976/38338/2768940/32701/42358/31310/43580/38160
Germline - Germarium 2a-2b-M2	BP	GO:0061988	karyosome formation	7/458	0.000542163	0.000305451	33834/2768853/44543/35288/34527/36804/36706
Germline - Germarium 2a-2b-M2	BP	GO:0030717	oocyte karyosome formation	7/458	0.000542163	0.000305451	33834/2768853/44543/35288/34527/36804/36706
Germline - Germarium 2a-2b-M2	BP	GO:0031099	regeneration	8/458	0.000542163	0.000305451	34284/33834/34392/43991/32976/34665/31310/3772180
Germline - Germarium 2a-2b-M2	BP	GO:0000281	mitotic cytokinesis	9/458	0.00054496	0.000307027	33834/37618/39429/38879/38515/37841/42854/36538/33211
Germline - Germarium 2a-2b-M2	BP	GO:0045451	pole plasm oskar mRNA localization	10/458	0.000560258	0.000315646	34284/33834/33934/41852/33968/44543/42854/41431/41666/41138
Germline - Germarium 2a-2b-M2	BP	GO:0010948	negative regulation of cell cycle process	12/458	0.000577888	0.000325578	47121/36001/32120/36264/35288/33991/41941/246445/37916/326205/34993/35686
Germline - Germarium 2a-2b-M2	BP	GO:0070192	chromosome organization involved in meiotic cell cycle	9/458	0.000632475	0.000356332	33834/2768853/44543/35742/35288/34527/31016/36804/36706
Germline - Germarium 2a-2b-M2	BP	GO:1901653	cellular response to peptide	12/458	0.000636383	0.000358534	31248/45959/35742/34708/31016/43991/40562/32278/2768940/31310/43580/38160
Germline - Germarium 2a-2b-M2	BP	GO:0071375	cellular response to peptide hormone stimulus	12/458	0.000636383	0.000358534	31248/45959/35742/34708/31016/43991/40562/32278/2768940/31310/43580/38160
Germline - Germarium 2a-2b-M2	BP	GO:0045448	mitotic cell cycle, embryonic	8/458	0.000636383	0.000358534	37618/43288/34954/40358/43466/36431/34993/36612
Germline - Germarium 2a-2b-M2	BP	GO:0031344	regulation of cell projection organization	17/458	0.000636383	0.000358534	33834/38879/41852/34364/38515/37841/32623/36791/43991/34215/42447/30971/34519/35799/40680/40191/33003
Germline - Germarium 2a-2b-M2	BP	GO:0001932	regulation of protein phosphorylation	12/458	0.000636383	0.000358534	37618/33156/31248/31716/45959/30998/37767/34924/43991/40700/326205/40998
Germline - Germarium 2a-2b-M2	BP	GO:0007173	epidermal growth factor receptor signaling pathway	11/458	0.000652806	0.000367786	45278/32083/31425/32115/31332/43991/32791/36538/38059/53560/38160
Germline - Germarium 2a-2b-M2	BP	GO:0038127	ERBB signaling pathway	11/458	0.000652806	0.000367786	45278/32083/31425/32115/31332/43991/32791/36538/38059/53560/38160
Germline - Germarium 2a-2b-M2	BP	GO:0090306	meiotic spindle assembly	6/458	0.000673331	0.00037935	33836/32107/40232/32049/32152/36706
Germline - Germarium 2a-2b-M2	BP	GO:0045597	positive regulation of cell differentiation	14/458	0.000673331	0.00037935	33834/35540/31789/35742/36791/32796/31738/32337/30971/32771/34665/32994/31310/38643
Germline - Germarium 2a-2b-M2	BP	GO:0097485	neuron projection guidance	23/458	0.000723457	0.000407591	36329/33834/36238/31239/41772/31425/32115/36384/45976/39443/36791/31738/36773/42496/43799/39596/34519/35799/40680/318841/38059/46068/38160
Germline - Germarium 2a-2b-M2	BP	GO:0051169	nuclear transport	15/458	0.000732728	0.000412814	34284/38669/31248/36264/34167/34527/40160/38721/41397/32630/43018/35336/41666/41704/34338
Germline - Germarium 2a-2b-M2	BP	GO:0006913	nucleocytoplasmic transport	15/458	0.000732728	0.000412814	34284/38669/31248/36264/34167/34527/40160/38721/41397/32630/43018/35336/41666/41704/34338
Germline - Germarium 2a-2b-M2	BP	GO:0044786	cell cycle DNA replication	8/458	0.00074246	0.000418297	47121/3772646/31789/36001/45739/31016/31801/31310
Germline - Germarium 2a-2b-M2	BP	GO:0001708	cell fate specification	13/458	0.00076287	0.000429795	42313/32083/33156/43288/41772/34924/36678/44235/31738/43811/43928/38846/34665
Germline - Germarium 2a-2b-M2	BP	GO:0050767	regulation of neurogenesis	15/458	0.000789943	0.000445048	33834/41032/33156/38669/40232/45959/47877/36791/32796/31738/42447/30971/34665/32994/31310
Germline - Germarium 2a-2b-M2	BP	GO:0006260	DNA replication	14/458	0.000790071	0.000445121	47121/3772646/38809/31789/40607/36001/34924/34392/45739/31016/31801/246445/31310/35686
Germline - Germarium 2a-2b-M2	BP	GO:0007099	centriole replication	7/458	0.000791195	0.000445754	36329/43466/45959/47877/34167/3355126/2768940
Germline - Germarium 2a-2b-M2	BP	GO:0009913	epidermal cell differentiation	9/458	0.000808777	0.000455659	34882/36104/31429/38244/49070/37841/44235/36139/8673992
Germline - Germarium 2a-2b-M2	BP	GO:0042058	regulation of epidermal growth factor receptor signaling pathway	9/458	0.000808777	0.000455659	32083/31425/32115/31332/43991/32791/36538/38059/38160
Germline - Germarium 2a-2b-M2	BP	GO:1901184	regulation of ERBB signaling pathway	9/458	0.000808777	0.000455659	32083/31425/32115/31332/43991/32791/36538/38059/38160
Germline - Germarium 2a-2b-M2	BP	GO:0045087	innate immune response	22/458	0.000812215	0.000457596	43229/32083/31789/42922/41785/31332/35742/31016/31800/43803/43991/44496/31979/35335/36993/38613/40510/3355127/43799/40191/31310/43580
Germline - Germarium 2a-2b-M2	BP	GO:0051235	maintenance of location	13/458	0.000821384	0.000462762	33834/38879/31381/33204/38515/45739/43991/32437/39611/40495/36538/40155/46068
Germline - Germarium 2a-2b-M2	BP	GO:0046552	photoreceptor cell fate commitment	12/458	0.000825193	0.000464908	45278/35540/33156/41772/39884/45959/38244/43087/31332/31738/43811/43404
Germline - Germarium 2a-2b-M2	BP	GO:0009617	response to bacterium	25/458	0.000825193	0.000464908	43229/37068/32083/31789/42922/41785/31332/35742/31086/31016/31800/31349/31979/32111/35335/35539/38613/40510/42340/3355127/32976/39552/32152/40191/31310
Germline - Germarium 2a-2b-M2	BP	GO:0032868	response to insulin	12/458	0.000825193	0.000464908	31248/45959/35742/34708/31016/43991/40562/32278/2768940/31310/43580/38160
Germline - Germarium 2a-2b-M2	BP	GO:0042023	DNA endoreduplication	6/458	0.000836747	0.000471418	47121/31789/45739/31016/31801/31310
Germline - Germarium 2a-2b-M2	BP	GO:0007613	memory	14/458	0.000836747	0.000471418	34284/32585/35540/32115/30998/37914/30971/32278/32976/39137/34872/40680/2768685/32817
Germline - Germarium 2a-2b-M2	BP	GO:0045752	positive regulation of Toll signaling pathway	6/458	0.000836747	0.000471418	31589/45959/47877/44496/36993/2768940
Germline - Germarium 2a-2b-M2	BP	GO:0019220	regulation of phosphate metabolic process	16/458	0.000853983	0.000481128	37618/33156/32007/31248/31716/45959/30998/37767/36001/34924/43803/43991/33107/40700/326205/40998
Germline - Germarium 2a-2b-M2	BP	GO:0051174	regulation of phosphorus metabolic process	16/458	0.000853983	0.000481128	37618/33156/32007/31248/31716/45959/30998/37767/36001/34924/43803/43991/33107/40700/326205/40998
Germline - Germarium 2a-2b-M2	BP	GO:0007056	spindle assembly involved in female meiosis	5/458	0.0008632	0.000486321	32107/40232/32049/32152/36706
Germline - Germarium 2a-2b-M2	BP	GO:0019094	pole plasm mRNA localization	10/458	0.000866226	0.000488026	34284/33834/33934/41852/33968/44543/42854/41431/41666/41138
Germline - Germarium 2a-2b-M2	BP	GO:0071363	cellular response to growth factor stimulus	13/458	0.000874054	0.000492436	45278/38879/41772/31425/32115/32221/36791/38846/36999/33107/39596/45380/38160
Germline - Germarium 2a-2b-M2	BP	GO:0070848	response to growth factor	13/458	0.000874054	0.000492436	45278/38879/41772/31425/32115/32221/36791/38846/36999/33107/39596/45380/38160
Germline - Germarium 2a-2b-M2	BP	GO:0000122	negative regulation of transcription by RNA polymerase II	20/458	0.000913411	0.00051461	35540/41032/43288/31429/40358/45976/36264/36678/31153/34395/40046/41768/41941/42413/30971/32278/40217/32941/53560/32225
Germline - Germarium 2a-2b-M2	BP	GO:0001933	negative regulation of protein phosphorylation	7/458	0.000923021	0.000520024	33156/31248/31716/45959/30998/37767/43991
Germline - Germarium 2a-2b-M2	BP	GO:0071310	cellular response to organic substance	23/458	0.00093257	0.000525403	36329/34284/35540/40045/41772/31248/45959/38244/35742/34708/31016/31738/43991/38613/40562/30971/32278/32976/2768940/42358/31310/43580/38160
Germline - Germarium 2a-2b-M2	BP	GO:0050790	regulation of catalytic activity	23/458	0.00093257	0.000525403	37618/33156/38879/31248/31716/36384/34924/34392/36546/35288/5740235/43803/43991/33107/33048/33850/40700/39944/326205/40998/45922/43404/34032
Germline - Germarium 2a-2b-M2	BP	GO:0045930	negative regulation of mitotic cell cycle	10/458	0.000957056	0.000539198	36001/32120/36264/35288/33991/41941/246445/326205/34993/35686
Germline - Germarium 2a-2b-M2	BP	GO:0007316	pole plasm RNA localization	10/458	0.000957056	0.000539198	34284/33834/33934/41852/33968/44543/42854/41431/41666/41138
Germline - Germarium 2a-2b-M2	BP	GO:2000243	positive regulation of reproductive process	10/458	0.000957056	0.000539198	34954/43466/33968/36001/35939/35742/42817/34527/31016/40998
Germline - Germarium 2a-2b-M2	BP	GO:0090287	regulation of cellular response to growth factor stimulus	10/458	0.000957056	0.000539198	31425/32115/32221/36791/38846/36999/33107/39596/45380/38160
Germline - Germarium 2a-2b-M2	BP	GO:1901652	response to peptide	12/458	0.000963078	0.000542591	31248/45959/35742/34708/31016/43991/40562/32278/2768940/31310/43580/38160
Germline - Germarium 2a-2b-M2	BP	GO:0043434	response to peptide hormone	12/458	0.000963078	0.000542591	31248/45959/35742/34708/31016/43991/40562/32278/2768940/31310/43580/38160
Germline - Germarium 2a-2b-M2	BP	GO:0061564	axon development	27/458	0.000996321	0.00056132	36329/34284/33834/31239/38879/41772/31425/32115/36384/45976/37841/39443/36791/31738/43991/36773/39524/42496/43799/39596/34519/35799/40680/318841/38059/46068/38160
Germline - Germarium 2a-2b-M2	BP	GO:0030177	positive regulation of Wnt signaling pathway	9/458	0.00100377	0.000565515	42922/43906/45959/47877/42177/43095/38070/39596/49701
Germline - Germarium 2a-2b-M2	BP	GO:0061058	regulation of peptidoglycan recognition protein signaling pathway	9/458	0.00100377	0.000565515	43229/32083/31789/35742/31016/31979/35335/3355127/31310
Germline - Germarium 2a-2b-M2	BP	GO:2001252	positive regulation of chromosome organization	6/458	0.00102493	0.00057744	35742/5740599/31016/43095/40217/32941
Germline - Germarium 2a-2b-M2	BP	GO:0008286	insulin receptor signaling pathway	11/458	0.00103218	0.000581524	31248/45959/35742/31016/43991/40562/32278/2768940/31310/43580/38160
Germline - Germarium 2a-2b-M2	BP	GO:0022604	regulation of cell morphogenesis	11/458	0.00103218	0.000581524	3355131/31429/38879/34364/38244/38515/31332/43991/35311/30971/34519
Germline - Germarium 2a-2b-M2	BP	GO:0048640	negative regulation of developmental growth	12/458	0.00104588	0.000589239	36104/32083/33156/42297/31248/42848/31016/43991/42358/53560/42058/38160
Germline - Germarium 2a-2b-M2	BP	GO:0007411	axon guidance	22/458	0.00110574	0.000622967	36329/33834/31239/41772/31425/32115/36384/45976/39443/36791/31738/36773/42496/43799/39596/34519/35799/40680/318841/38059/46068/38160
Germline - Germarium 2a-2b-M2	BP	GO:0090090	negative regulation of canonical Wnt signaling pathway	8/458	0.00110574	0.000622967	38879/31248/38515/38890/32221/35742/31016/36538
Germline - Germarium 2a-2b-M2	BP	GO:0016322	neuron remodeling	9/458	0.00113059	0.000636966	33834/35540/40045/40358/41785/35742/31016/42853/3354896
Germline - Germarium 2a-2b-M2	BP	GO:0062207	regulation of pattern recognition receptor signaling pathway	9/458	0.00113059	0.000636966	43229/32083/31789/35742/31016/31979/35335/3355127/31310
Germline - Germarium 2a-2b-M2	BP	GO:0006378	mRNA polyadenylation	5/458	0.00113409	0.000638938	42297/35788/44250/32152/36658
Germline - Germarium 2a-2b-M2	BP	GO:0051094	positive regulation of developmental process	21/458	0.00113409	0.000638938	33834/35540/32083/31789/32623/38890/35742/36791/32796/31738/32337/38070/30971/32771/34665/32994/40998/33003/31310/38643/33131
Germline - Germarium 2a-2b-M2	BP	GO:0046011	regulation of oskar mRNA translation	5/458	0.00113409	0.000638938	34946/33934/33968/37734/36804
Germline - Germarium 2a-2b-M2	BP	GO:0140014	mitotic nuclear division	15/458	0.0011384	0.000641369	37618/33782/40232/31248/37042/34924/38515/36264/35001/36791/36621/32049/36538/45922/35225
Germline - Germarium 2a-2b-M2	BP	GO:0046328	regulation of JNK cascade	10/458	0.00116807	0.000658084	31248/31332/42817/31016/43095/33991/37751/38613/41704/38160
Germline - Germarium 2a-2b-M2	BP	GO:0010628	positive regulation of gene expression	19/458	0.00116856	0.000658361	34284/44819/43385/43819/31381/48535/33968/40133/3771960/44496/37914/38070/39552/32994/32152/3354896/31310/3772180/37846
Germline - Germarium 2a-2b-M2	BP	GO:0051129	negative regulation of cellular component organization	16/458	0.00122598	0.000690709	33834/33934/36104/42297/32007/31248/38515/36264/31016/43991/42447/37916/42665/2768716/49701/42058
Germline - Germarium 2a-2b-M2	BP	GO:0050808	synapse organization	25/458	0.00122598	0.000690709	32132/33934/36104/32083/42297/41772/32007/31248/32623/38890/31016/43841/31349/34215/39524/40966/42447/39596/45380/32771/3355143/40168/41911/32817/42058
Germline - Germarium 2a-2b-M2	BP	GO:0007549	dosage compensation	6/458	0.00125178	0.000705244	35121/36264/36993/32630/38963/3772180
Germline - Germarium 2a-2b-M2	BP	GO:0035186	syncytial blastoderm mitotic cell cycle	6/458	0.00125178	0.000705244	37618/34954/40358/36431/34993/36612
Germline - Germarium 2a-2b-M2	BP	GO:0042326	negative regulation of phosphorylation	7/458	0.00125251	0.000705656	33156/31248/31716/45959/30998/37767/43991
Germline - Germarium 2a-2b-M2	BP	GO:0048520	positive regulation of behavior	7/458	0.00125251	0.000705656	35540/34708/44117/32000/32771/2768685/32817
Germline - Germarium 2a-2b-M2	BP	GO:1901888	regulation of cell junction assembly	14/458	0.00125251	0.000705656	33934/36104/32083/42297/31248/32623/38890/31016/43991/39524/45380/32771/40168/42058
Germline - Germarium 2a-2b-M2	BP	GO:0045859	regulation of protein kinase activity	9/458	0.00125251	0.000705656	37618/33156/31248/31716/34924/43991/40700/326205/40998
Germline - Germarium 2a-2b-M2	BP	GO:0002164	larval development	18/458	0.00129246	0.000728161	33834/34882/35540/32083/33156/40232/31248/43906/38515/36678/42817/44703/38721/43991/43718/36538/40850/41911
Germline - Germarium 2a-2b-M2	BP	GO:0061640	cytoskeleton-dependent cytokinesis	12/458	0.00133384	0.000751474	33834/37618/39429/33782/38879/40232/45374/38515/37841/42854/36538/33211
Germline - Germarium 2a-2b-M2	BP	GO:0000075	cell cycle checkpoint signaling	9/458	0.0014155	0.000797485	47121/32120/36264/35288/33991/37916/326205/34993/35686
Germline - Germarium 2a-2b-M2	BP	GO:0042551	neuron maturation	9/458	0.0014155	0.000797485	33834/35540/40045/40358/41785/35742/31016/42853/3354896
Germline - Germarium 2a-2b-M2	BP	GO:0030178	negative regulation of Wnt signaling pathway	8/458	0.00143469	0.000808296	38879/31248/38515/38890/32221/35742/31016/36538
Germline - Germarium 2a-2b-M2	BP	GO:0044093	positive regulation of molecular function	19/458	0.00144225	0.000812554	36329/37068/38879/36384/34392/36546/33952/35288/5740235/43803/33107/40562/40700/32278/326205/40998/45922/43404/34032
Germline - Germarium 2a-2b-M2	BP	GO:0098542	defense response to other organism	33/458	0.00144522	0.000814227	43229/37068/32083/31789/37069/42922/34364/41785/31332/35742/31086/31016/31800/43803/43991/44496/31349/31979/32111/35335/35539/36993/38613/40510/42340/3355127/43799/32976/39552/32152/40191/31310/43580
Germline - Germarium 2a-2b-M2	BP	GO:0051489	regulation of filopodium assembly	7/458	0.00147754	0.000832436	33834/32623/34215/34519/40680/40191/33003
Germline - Germarium 2a-2b-M2	BP	GO:0032968	positive regulation of transcription elongation by RNA polymerase II	5/458	0.00148308	0.00083556	41737/40790/40171/39961/40385
Germline - Germarium 2a-2b-M2	BP	GO:1901992	positive regulation of mitotic cell cycle phase transition	6/458	0.00152434	0.000858803	34954/31248/43466/34924/36791/45922
Germline - Germarium 2a-2b-M2	BP	GO:0032872	regulation of stress-activated MAPK cascade	10/458	0.00158033	0.000890346	31248/31332/42817/31016/43095/33991/37751/38613/41704/38160
Germline - Germarium 2a-2b-M2	BP	GO:0010506	regulation of autophagy	13/458	0.00159282	0.000897382	35540/33836/32007/44250/31738/43991/32690/37751/40998/40155/31310/33211/43580
Germline - Germarium 2a-2b-M2	BP	GO:0018992	germ-line sex determination	4/458	0.00166839	0.000939958	36527/31789/31429/3772180
Germline - Germarium 2a-2b-M2	BP	GO:0007295	growth of a germarium-derived egg chamber	4/458	0.00166839	0.000939958	33934/34527/36773/40191
Germline - Germarium 2a-2b-M2	BP	GO:0045947	negative regulation of translational initiation	4/458	0.00166839	0.000939958	33934/41591/38963/3772180
Germline - Germarium 2a-2b-M2	BP	GO:0010623	programmed cell death involved in cell development	12/458	0.0017086	0.000962613	36329/42313/35540/33156/36384/35288/34527/36290/40700/45380/40998/31773
Germline - Germarium 2a-2b-M2	BP	GO:0070302	regulation of stress-activated protein kinase signaling cascade	10/458	0.00174398	0.000982546	31248/31332/42817/31016/43095/33991/37751/38613/41704/38160
Germline - Germarium 2a-2b-M2	BP	GO:0035315	hair cell differentiation	8/458	0.00184078	0.00103708	34882/36104/31429/38244/49070/37841/36139/8673992
Germline - Germarium 2a-2b-M2	BP	GO:0045936	negative regulation of phosphate metabolic process	8/458	0.00184078	0.00103708	33156/31248/31716/45959/30998/37767/36001/43991
Germline - Germarium 2a-2b-M2	BP	GO:0010563	negative regulation of phosphorus metabolic process	8/458	0.00184078	0.00103708	33156/31248/31716/45959/30998/37767/36001/43991
Germline - Germarium 2a-2b-M2	BP	GO:0035316	non-sensory hair organization	8/458	0.00184078	0.00103708	34882/36104/31429/38244/49070/37841/36139/8673992
Germline - Germarium 2a-2b-M2	BP	GO:1901989	positive regulation of cell cycle phase transition	6/458	0.00184078	0.00103708	34954/31248/43466/34924/36791/45922
Germline - Germarium 2a-2b-M2	BP	GO:1900076	regulation of cellular response to insulin stimulus	8/458	0.00184078	0.00103708	31248/45959/35742/31016/43991/40562/2768940/38160
Germline - Germarium 2a-2b-M2	BP	GO:0034243	regulation of transcription elongation by RNA polymerase II	6/458	0.00184078	0.00103708	41737/40790/40171/39961/40385/38103
Germline - Germarium 2a-2b-M2	BP	GO:0000819	sister chromatid segregation	13/458	0.00184078	0.00103708	37618/40232/31248/37042/47877/38515/36264/35001/36791/36621/32049/36538/35225
Germline - Germarium 2a-2b-M2	BP	GO:0042592	homeostatic process	32/458	0.00187367	0.00105561	36329/35540/40045/41772/32007/31716/36384/33204/37841/36264/32221/36791/33952/31738/43991/44117/36773/39611/40510/40562/40700/53578/40495/2768848/34665/43787/37164/40998/40155/42358/31310/44307
Germline - Germarium 2a-2b-M2	BP	GO:0043408	regulation of MAPK cascade	14/458	0.00189195	0.00106591	31248/38244/31332/42817/31016/43095/33991/34378/37751/38613/36538/43404/41704/38160
Germline - Germarium 2a-2b-M2	BP	GO:0034502	protein localization to chromosome	5/458	0.00190462	0.00107305	43229/36791/45739/43095/42065
Germline - Germarium 2a-2b-M2	BP	GO:0006898	receptor-mediated endocytosis	9/458	0.00195122	0.0010993	35051/31332/35939/36791/38846/36999/2768716/40863/33211
Germline - Germarium 2a-2b-M2	BP	GO:0032386	regulation of intracellular transport	9/458	0.00195122	0.0010993	34284/38669/31248/36264/35939/34527/49701/35336/41704
Germline - Germarium 2a-2b-M2	BP	GO:0000070	mitotic sister chromatid segregation	12/458	0.00197267	0.00111139	37618/40232/31248/37042/38515/36264/35001/36791/36621/32049/36538/35225
Germline - Germarium 2a-2b-M2	BP	GO:0050684	regulation of mRNA processing	12/458	0.00197267	0.00111139	36527/43385/48535/33968/42848/43912/40938/3355114/40436/41666/3772180/36706
Germline - Germarium 2a-2b-M2	BP	GO:0051302	regulation of cell division	7/458	0.0019777	0.00111422	39429/33782/36264/38338/36538/33003/3772180
Germline - Germarium 2a-2b-M2	BP	GO:0031400	negative regulation of protein modification process	8/458	0.0020793	0.00117146	33156/31248/31716/45959/30998/37767/36001/43991
Germline - Germarium 2a-2b-M2	BP	GO:0010243	response to organonitrogen compound	18/458	0.00208506	0.00117471	35540/31248/45959/38244/35742/34708/31016/43991/42806/40562/43436/32278/37916/31957/2768940/31310/43580/38160
Germline - Germarium 2a-2b-M2	BP	GO:0001738	morphogenesis of a polarized epithelium	12/458	0.00213616	0.0012035	42313/36104/32083/38244/37841/38890/31332/43991/38070/36139/49701/40191
Germline - Germarium 2a-2b-M2	BP	GO:0051294	establishment of spindle orientation	6/458	0.00219629	0.00123738	38765/32083/33156/32107/36791/32049
Germline - Germarium 2a-2b-M2	BP	GO:0046822	regulation of nucleocytoplasmic transport	6/458	0.00219629	0.00123738	34284/38669/31248/34527/35336/41704
Germline - Germarium 2a-2b-M2	BP	GO:0007409	axonogenesis	25/458	0.00222174	0.00125171	36329/33834/31239/38879/41772/31425/32115/36384/45976/37841/39443/36791/31738/36773/39524/42496/43799/39596/34519/35799/40680/318841/38059/46068/38160
Germline - Germarium 2a-2b-M2	BP	GO:0002757	immune response-activating signaling pathway	11/458	0.00224381	0.00126414	43229/32083/31789/41785/35742/31016/31979/35335/38613/3355127/31310
Germline - Germarium 2a-2b-M2	BP	GO:0002758	innate immune response-activating signaling pathway	11/458	0.00224381	0.00126414	43229/32083/31789/41785/35742/31016/31979/35335/38613/3355127/31310
Germline - Germarium 2a-2b-M2	BP	GO:0002221	pattern recognition receptor signaling pathway	11/458	0.00224381	0.00126414	43229/32083/31789/41785/35742/31016/31979/35335/38613/3355127/31310
Germline - Germarium 2a-2b-M2	BP	GO:0042325	regulation of phosphorylation	13/458	0.00224381	0.00126414	37618/33156/31248/31716/45959/30998/37767/34924/43803/43991/40700/326205/40998
Germline - Germarium 2a-2b-M2	BP	GO:0031032	actomyosin structure organization	12/458	0.00228984	0.00129008	33834/39429/33782/38879/40232/41852/45374/38515/37841/36773/34519/318841
Germline - Germarium 2a-2b-M2	BP	GO:0090255	cell proliferation involved in imaginal disc-derived wing morphogenesis	8/458	0.00231496	0.00130423	34882/36104/38244/49070/37841/31738/36139/8673992
Germline - Germarium 2a-2b-M2	BP	GO:0016333	morphogenesis of follicular epithelium	8/458	0.00231496	0.00130423	45278/31239/32083/33156/36773/8673992/40191/41666
Germline - Germarium 2a-2b-M2	BP	GO:1901991	negative regulation of mitotic cell cycle phase transition	8/458	0.00231496	0.00130423	36001/36264/33991/41941/246445/326205/34993/35686
Germline - Germarium 2a-2b-M2	BP	GO:0046626	regulation of insulin receptor signaling pathway	8/458	0.00231496	0.00130423	31248/45959/35742/31016/43991/40562/2768940/38160
Germline - Germarium 2a-2b-M2	BP	GO:0051052	regulation of DNA metabolic process	9/458	0.00238025	0.00134102	47121/31789/34924/35288/45739/43095/42208/246445/31942
Germline - Germarium 2a-2b-M2	BP	GO:0046621	negative regulation of organ growth	5/458	0.00238623	0.00134438	42848/43991/42358/53560/38160
Germline - Germarium 2a-2b-M2	BP	GO:0006997	nucleus organization	11/458	0.00241695	0.0013617	33782/34954/40232/31444/43560/34167/33107/37482/32630/32152/31310
Germline - Germarium 2a-2b-M2	BP	GO:0009266	response to temperature stimulus	14/458	0.00241695	0.0013617	34284/37068/39075/48535/36384/36264/39961/32613/33991/41646/42340/38059/38643/32817
Germline - Germarium 2a-2b-M2	BP	GO:0060811	intracellular mRNA localization involved in anterior/posterior axis specification	10/458	0.00247292	0.00139323	34284/33834/33934/41852/33968/44543/42854/41431/41666/41138
Germline - Germarium 2a-2b-M2	BP	GO:0033365	protein localization to organelle	22/458	0.00251283	0.00141571	35051/44819/43229/33782/38669/31248/36264/36791/44978/34527/40160/38721/45739/43095/37179/38096/41397/42065/32630/35336/41704/34338
Germline - Germarium 2a-2b-M2	BP	GO:1904396	regulation of neuromuscular junction development	13/458	0.00256137	0.00144306	33934/36104/32083/42297/41772/31248/32623/38890/31016/45380/32771/40168/42058
Germline - Germarium 2a-2b-M2	BP	GO:0044774	mitotic DNA integrity checkpoint signaling	6/458	0.00257987	0.00145348	32120/35288/33991/326205/34993/35686
Germline - Germarium 2a-2b-M2	BP	GO:0006952	defense response	33/458	0.00259487	0.00146193	43229/37068/32083/31789/37069/42922/34364/41785/31332/35742/31086/31016/31800/43803/43991/44496/31349/31979/32111/35335/35539/36993/38613/40510/42340/3355127/43799/32976/39552/32152/40191/31310/43580
Germline - Germarium 2a-2b-M2	BP	GO:0000212	meiotic spindle organization	7/458	0.00259547	0.00146227	33836/32107/40232/45374/32049/32152/36706
Germline - Germarium 2a-2b-M2	BP	GO:0002218	activation of innate immune response	11/458	0.00260759	0.0014691	43229/32083/31789/41785/35742/31016/31979/35335/38613/3355127/31310
Germline - Germarium 2a-2b-M2	BP	GO:1900424	regulation of defense response to bacterium	11/458	0.00260759	0.0014691	43229/32083/31789/35742/31016/31979/35335/3355127/39552/32152/31310
Germline - Germarium 2a-2b-M2	BP	GO:0000910	cytokinesis	12/458	0.00261871	0.00147536	33834/37618/39429/33782/38879/40232/45374/38515/37841/42854/36538/33211
Germline - Germarium 2a-2b-M2	BP	GO:0002253	activation of immune response	11/458	0.00283461	0.001597	43229/32083/31789/41785/35742/31016/31979/35335/38613/3355127/31310
Germline - Germarium 2a-2b-M2	BP	GO:0002764	immune response-regulating signaling pathway	11/458	0.00283461	0.001597	43229/32083/31789/41785/35742/31016/31979/35335/38613/3355127/31310
Germline - Germarium 2a-2b-M2	BP	GO:0048024	regulation of mRNA splicing, via spliceosome	11/458	0.00283461	0.001597	36527/43385/48535/33968/42848/43912/40938/3355114/40436/41666/3772180
Germline - Germarium 2a-2b-M2	BP	GO:0051963	regulation of synapse assembly	13/458	0.00292737	0.00164926	33934/36104/32083/42297/31248/32623/38890/31016/39524/45380/32771/40168/42058
Germline - Germarium 2a-2b-M2	BP	GO:0140527	reciprocal homologous recombination	7/458	0.00297548	0.00167636	3772646/2768853/38809/36697/37916/3772180/35225
Germline - Germarium 2a-2b-M2	BP	GO:0007131	reciprocal meiotic recombination	7/458	0.00297548	0.00167636	3772646/2768853/38809/36697/37916/3772180/35225
Germline - Germarium 2a-2b-M2	BP	GO:0007015	actin filament organization	16/458	0.00303596	0.00171044	33834/34882/42313/33782/41852/30998/37767/47260/37841/32623/34527/35311/34519/49701/33003/38385
Germline - Germarium 2a-2b-M2	BP	GO:0048665	neuron fate specification	6/458	0.00303596	0.00171044	42313/33156/41772/34924/31738/43811
Germline - Germarium 2a-2b-M2	BP	GO:0099504	synaptic vesicle cycle	12/458	0.00303596	0.00171044	35051/44819/38244/42854/43841/31349/32321/42447/40863/45380/32771/33211
Germline - Germarium 2a-2b-M2	BP	GO:0001736	establishment of planar polarity	11/458	0.00304489	0.00171547	42313/36104/38244/37841/38890/31332/43991/38070/36139/49701/40191
Germline - Germarium 2a-2b-M2	BP	GO:0007164	establishment of tissue polarity	11/458	0.00304489	0.00171547	42313/36104/38244/37841/38890/31332/43991/38070/36139/49701/40191
Germline - Germarium 2a-2b-M2	BP	GO:0018205	peptidyl-lysine modification	11/458	0.00304489	0.00171547	41737/40133/35121/34708/31015/43928/44496/37859/39650/40966/30971
Germline - Germarium 2a-2b-M2	BP	GO:0015031	protein transport	31/458	0.00318053	0.00179189	44819/33156/38669/31381/31248/37841/42854/36264/36791/44978/34167/34527/40160/38721/31800/31842/2768929/36025/36670/38096/41397/32630/34872/43018/39090/40168/35336/45683/41704/33211/34338
Germline - Germarium 2a-2b-M2	BP	GO:0099003	vesicle-mediated transport in synapse	12/458	0.00326052	0.00183695	35051/44819/38244/42854/43841/31349/32321/42447/40863/45380/32771/33211
Germline - Germarium 2a-2b-M2	BP	GO:0120035	regulation of plasma membrane bounded cell projection organization	15/458	0.00337873	0.00190355	33834/38879/41852/37841/32623/36791/43991/34215/42447/30971/34519/35799/40680/40191/33003
Germline - Germarium 2a-2b-M2	BP	GO:0031570	DNA integrity checkpoint signaling	7/458	0.00338162	0.00190518	47121/32120/35288/33991/326205/34993/35686
Germline - Germarium 2a-2b-M2	BP	GO:0035825	homologous recombination	7/458	0.00338162	0.00190518	3772646/2768853/38809/36697/37916/3772180/35225
Germline - Germarium 2a-2b-M2	BP	GO:0006281	DNA repair	17/458	0.00348275	0.00196216	3772646/2768853/38809/36697/40607/32221/35288/31801/33991/38613/39654/40938/37916/3355114/3354896/35594/32480
Germline - Germarium 2a-2b-M2	BP	GO:0007254	JNK cascade	10/458	0.00348275	0.00196216	31248/31332/42817/31016/43095/33991/37751/38613/41704/38160
Germline - Germarium 2a-2b-M2	BP	GO:0043549	regulation of kinase activity	10/458	0.00348275	0.00196216	37618/33156/31248/31716/34924/43803/43991/40700/326205/40998
Germline - Germarium 2a-2b-M2	BP	GO:0071417	cellular response to organonitrogen compound	13/458	0.00354076	0.00199484	31248/45959/38244/35742/34708/31016/43991/40562/32278/2768940/31310/43580/38160
Germline - Germarium 2a-2b-M2	BP	GO:1905952	regulation of lipid localization	6/458	0.00355147	0.00200088	43991/32437/39611/33496/35799/46068
Germline - Germarium 2a-2b-M2	BP	GO:0032786	positive regulation of DNA-templated transcription, elongation	5/458	0.00365024	0.00205652	41737/40790/40171/39961/40385
Germline - Germarium 2a-2b-M2	BP	GO:0090175	regulation of establishment of planar polarity	5/458	0.00365024	0.00205652	42313/38890/43991/38070/49701
Germline - Germarium 2a-2b-M2	BP	GO:0051962	positive regulation of nervous system development	12/458	0.0037422	0.00210833	33834/32083/32623/38890/36791/32796/31738/30971/32771/34665/32994/31310
Germline - Germarium 2a-2b-M2	BP	GO:0045664	regulation of neuron differentiation	10/458	0.00378744	0.00213382	45278/35540/39884/38244/49070/41785/35742/31017/32771/43404
Germline - Germarium 2a-2b-M2	BP	GO:0040011	locomotion	20/458	0.00382125	0.00215287	33834/32083/38879/32007/36384/33968/38890/39443/35939/42817/43991/38070/38613/42447/35799/40863/45380/38059/43580/34338
Germline - Germarium 2a-2b-M2	BP	GO:0035010	encapsulation of foreign target	7/458	0.0038275	0.00215639	43803/43991/41913/44496/43436/43799/31957
Germline - Germarium 2a-2b-M2	BP	GO:0051338	regulation of transferase activity	11/458	0.0038283	0.00215684	37618/33156/31248/31716/34924/43803/43991/40700/326205/40998/45922
Germline - Germarium 2a-2b-M2	BP	GO:0050795	regulation of behavior	12/458	0.00400769	0.0022579	34284/35540/31239/34364/49070/34708/44117/32000/32771/36544/2768685/32817
Germline - Germarium 2a-2b-M2	BP	GO:0043065	positive regulation of apoptotic process	8/458	0.00401707	0.00226319	35540/34924/36546/43991/37751/43018/40998/41704
Germline - Germarium 2a-2b-M2	BP	GO:0051124	synaptic assembly at neuromuscular junction	14/458	0.00417293	0.002351	33934/36104/32083/42297/32007/31248/32623/38890/31016/39524/45380/32771/40168/42058
Germline - Germarium 2a-2b-M2	BP	GO:0008284	positive regulation of cell population proliferation	15/458	0.00420578	0.00236951	33834/42313/43466/31332/36791/34527/31738/30971/34519/32976/40680/34665/32994/40191/33003
Germline - Germarium 2a-2b-M2	BP	GO:0034329	cell junction assembly	19/458	0.00424398	0.00239103	33934/38765/36104/32083/33156/42297/32007/31248/38244/32623/38890/31016/43991/39524/45380/32771/3355143/40168/42058
Germline - Germarium 2a-2b-M2	BP	GO:0007272	ensheathment of neurons	4/458	0.00432546	0.00243693	38765/36104/31716/44233
Germline - Germarium 2a-2b-M2	BP	GO:0007488	histoblast morphogenesis	4/458	0.00432546	0.00243693	33834/35540/43466/36001
Germline - Germarium 2a-2b-M2	BP	GO:0007093	mitotic cell cycle checkpoint signaling	7/458	0.00432546	0.00243693	32120/36264/35288/33991/326205/34993/35686
Germline - Germarium 2a-2b-M2	BP	GO:0046622	positive regulation of organ growth	4/458	0.00432546	0.00243693	38070/32771/31310/33131
Germline - Germarium 2a-2b-M2	BP	GO:0036465	synaptic vesicle recycling	7/458	0.00432546	0.00243693	35051/44819/42447/40863/45380/32771/33211
Germline - Germarium 2a-2b-M2	BP	GO:0070647	protein modification by small protein conjugation or removal	23/458	0.00436301	0.00245809	31589/31789/31381/39884/41785/39102/35742/32796/44235/45775/42793/36999/44496/31458/31628/34378/34387/38613/39043/38103/40596/45922/41704
Germline - Germarium 2a-2b-M2	BP	GO:0016567	protein ubiquitination	18/458	0.00445007	0.00250714	31589/31381/39884/41785/35742/32796/44235/45775/42793/36999/31628/34378/34387/38613/39043/40596/45922/41704
Germline - Germarium 2a-2b-M2	BP	GO:0061024	membrane organization	22/458	0.00457333	0.00257658	45278/37618/35540/44819/33782/34954/32007/31716/42854/33107/31349/34003/2768929/36025/42340/2768716/40863/8673992/31030/40168/33211/35554
Germline - Germarium 2a-2b-M2	BP	GO:1901698	response to nitrogen compound	18/458	0.00467221	0.00263229	35540/31248/45959/38244/35742/34708/31016/43991/42806/40562/43436/32278/37916/31957/2768940/31310/43580/38160
Germline - Germarium 2a-2b-M2	BP	GO:0071456	cellular response to hypoxia	6/458	0.00476932	0.002687	43087/44978/34167/38338/43580/38160
Germline - Germarium 2a-2b-M2	BP	GO:0050000	chromosome localization	6/458	0.00476932	0.002687	37618/40232/36264/32049/46006/35225
Germline - Germarium 2a-2b-M2	BP	GO:0051304	chromosome separation	6/458	0.00476932	0.002687	31248/37042/36264/35001/36791/36920
Germline - Germarium 2a-2b-M2	BP	GO:0051651	maintenance of location in cell	6/458	0.00476932	0.002687	33834/38879/33204/38515/40495/36538
Germline - Germarium 2a-2b-M2	BP	GO:2000736	regulation of stem cell differentiation	6/458	0.00476932	0.002687	31789/38846/32337/34215/37859/36538
Germline - Germarium 2a-2b-M2	BP	GO:0015931	nucleobase-containing compound transport	12/458	0.00483885	0.00272617	35051/31239/32007/36264/34527/35941/36993/41397/32630/39090/44307/41666
Germline - Germarium 2a-2b-M2	BP	GO:0046532	regulation of photoreceptor cell differentiation	7/458	0.00483885	0.00272617	45278/39884/38244/49070/41785/31017/43404
Germline - Germarium 2a-2b-M2	BP	GO:0008582	regulation of synaptic assembly at neuromuscular junction	12/458	0.00483885	0.00272617	33934/36104/32083/42297/31248/32623/38890/31016/45380/32771/40168/42058
Germline - Germarium 2a-2b-M2	BP	GO:0048863	stem cell differentiation	8/458	0.00488176	0.00275035	42313/35540/31789/38846/32337/34215/37859/36538
Germline - Germarium 2a-2b-M2	BP	GO:0045471	response to ethanol	9/458	0.00498218	0.00280692	3771877/36329/34284/32083/37734/34708/32613/39137/40680
Germline - Germarium 2a-2b-M2	BP	GO:0007623	circadian rhythm	15/458	0.00516159	0.002908	32132/34284/35540/32083/31248/33204/49070/44117/32000/32976/32771/40596/2768685/48448/32817
Germline - Germarium 2a-2b-M2	BP	GO:0010720	positive regulation of cell development	10/458	0.00517238	0.00291408	33834/35540/35742/36791/32796/31738/30971/34665/32994/31310
Germline - Germarium 2a-2b-M2	BP	GO:0000165	MAPK cascade	14/458	0.00517384	0.00291491	31248/38244/31332/42817/31016/43095/33991/34378/37751/38613/36538/43404/41704/38160
Germline - Germarium 2a-2b-M2	BP	GO:0018193	peptidyl-amino acid modification	23/458	0.00522536	0.00294393	34284/39429/41737/32595/40133/35121/32221/34708/31015/43928/44496/32753/37859/38070/39650/40966/42447/30971/49701/32771/3355134/48448/36706
Germline - Germarium 2a-2b-M2	BP	GO:0030727	germarium-derived female germ-line cyst formation	5/458	0.00530429	0.0029884	36791/32337/41911/36544/3772180
Germline - Germarium 2a-2b-M2	BP	GO:0042246	tissue regeneration	5/458	0.00530429	0.0029884	34392/32976/34665/31310/3772180
Germline - Germarium 2a-2b-M2	BP	GO:0008354	germ cell migration	7/458	0.00541571	0.00305117	42297/41737/5740599/35478/44274/53578/2768716
Germline - Germarium 2a-2b-M2	BP	GO:0007612	learning	9/458	0.00541571	0.00305117	34284/32585/31248/34364/32690/30971/49701/32771/36544
Germline - Germarium 2a-2b-M2	BP	GO:0048511	rhythmic process	15/458	0.00541571	0.00305117	32132/34284/35540/32083/31248/33204/49070/44117/32000/32976/32771/40596/2768685/48448/32817
Germline - Germarium 2a-2b-M2	BP	GO:0030716	oocyte fate determination	6/458	0.00544626	0.00306839	35051/38809/44543/36001/36791/36544
Germline - Germarium 2a-2b-M2	BP	GO:0032784	regulation of DNA-templated transcription elongation	6/458	0.00544626	0.00306839	41737/40790/40171/39961/40385/38103
Germline - Germarium 2a-2b-M2	BP	GO:0007140	male meiotic nuclear division	10/458	0.00554428	0.00312361	33836/39429/33782/34954/40232/45374/41785/34527/36920/35225
Germline - Germarium 2a-2b-M2	BP	GO:0051898	negative regulation of phosphatidylinositol 3-kinase/protein kinase B signal transduction	4/458	0.0055829	0.00314537	45959/35742/43991/38160
Germline - Germarium 2a-2b-M2	BP	GO:1901699	cellular response to nitrogen compound	13/458	0.00569162	0.00320662	31248/45959/38244/35742/34708/31016/43991/40562/32278/2768940/31310/43580/38160
Germline - Germarium 2a-2b-M2	BP	GO:0051961	negative regulation of nervous system development	10/458	0.00600364	0.00338241	36104/33156/42297/40232/31248/45959/47877/31016/42447/42058
Germline - Germarium 2a-2b-M2	BP	GO:0051403	stress-activated MAPK cascade	10/458	0.00600364	0.00338241	31248/31332/42817/31016/43095/33991/37751/38613/41704/38160
Germline - Germarium 2a-2b-M2	BP	GO:0036294	cellular response to decreased oxygen levels	6/458	0.00625657	0.00352491	43087/44978/34167/38338/43580/38160
Germline - Germarium 2a-2b-M2	BP	GO:0048512	circadian behavior	12/458	0.00625657	0.00352491	32132/34284/35540/32083/31248/49070/44117/32000/32976/2768685/48448/32817
Germline - Germarium 2a-2b-M2	BP	GO:0042059	negative regulation of epidermal growth factor receptor signaling pathway	6/458	0.00625657	0.00352491	31425/32115/43991/36538/38059/38160
Germline - Germarium 2a-2b-M2	BP	GO:1901185	negative regulation of ERBB signaling pathway	6/458	0.00625657	0.00352491	31425/32115/43991/36538/38059/38160
Germline - Germarium 2a-2b-M2	BP	GO:0046330	positive regulation of JNK cascade	6/458	0.00625657	0.00352491	42817/43095/33991/37751/38613/41704
Germline - Germarium 2a-2b-M2	BP	GO:0007264	small GTPase mediated signal transduction	15/458	0.0062871	0.00354211	3355131/38244/31332/42817/5740235/31800/33048/39693/3355127/42665/36538/40205/40168/43404/34032
Germline - Germarium 2a-2b-M2	BP	GO:0048135	female germ-line cyst formation	5/458	0.00629794	0.00354821	36791/32337/41911/36544/3772180
Germline - Germarium 2a-2b-M2	BP	GO:0031098	stress-activated protein kinase signaling cascade	10/458	0.00644421	0.00363062	31248/31332/42817/31016/43095/33991/37751/38613/41704/38160
Germline - Germarium 2a-2b-M2	BP	GO:0007622	rhythmic behavior	12/458	0.00662053	0.00372996	32132/34284/35540/32083/31248/49070/44117/32000/32976/2768685/48448/32817
Germline - Germarium 2a-2b-M2	BP	GO:0016049	cell growth	14/458	0.00674409	0.00379958	34284/33834/33934/47121/34527/43991/40562/41591/34519/34665/38059/53560/31310/43580
Germline - Germarium 2a-2b-M2	BP	GO:0030952	establishment or maintenance of cytoskeleton polarity	7/458	0.00674409	0.00379958	35051/34284/3355131/31239/33156/40191/41666
Germline - Germarium 2a-2b-M2	BP	GO:0035317	imaginal disc-derived wing hair organization	7/458	0.00674409	0.00379958	34882/36104/38244/49070/37841/36139/8673992
Germline - Germarium 2a-2b-M2	BP	GO:0007365	periodic partitioning	7/458	0.00674409	0.00379958	31248/44274/33496/39596/43718/36544/41704
Germline - Germarium 2a-2b-M2	BP	GO:0008340	determination of adult lifespan	15/458	0.00695167	0.00391652	35540/44819/39075/47173/31381/32007/45374/34708/31738/43811/33991/53578/31957/34665/2768685
Germline - Germarium 2a-2b-M2	BP	GO:0071453	cellular response to oxygen levels	6/458	0.00711429	0.00400814	43087/44978/34167/38338/43580/38160
Germline - Germarium 2a-2b-M2	BP	GO:0030725	germline ring canal formation	4/458	0.00711429	0.00400814	40232/45374/49070/34338
Germline - Germarium 2a-2b-M2	BP	GO:0009996	negative regulation of cell fate specification	4/458	0.00711429	0.00400814	36678/43928/38846/34665
Germline - Germarium 2a-2b-M2	BP	GO:1900180	regulation of protein localization to nucleus	4/458	0.00711429	0.00400814	33782/31248/34527/41704
Germline - Germarium 2a-2b-M2	BP	GO:0045184	establishment of protein localization	31/458	0.00735694	0.00414485	44819/33156/38669/31381/31248/37841/42854/36264/36791/44978/34167/34527/40160/38721/31800/31842/2768929/36025/36670/38096/41397/32630/34872/43018/39090/40168/35336/45683/41704/33211/34338
Germline - Germarium 2a-2b-M2	BP	GO:0035272	exocrine system development	12/458	0.0074208	0.00418083	36329/33834/35540/41032/33156/41772/45976/44703/37751/40700/40191/31773
Germline - Germarium 2a-2b-M2	BP	GO:0032273	positive regulation of protein polymerization	5/458	0.0074208	0.00418083	33782/32107/30998/37767/41392
Germline - Germarium 2a-2b-M2	BP	GO:2000027	regulation of animal organ morphogenesis	5/458	0.0074208	0.00418083	42313/38890/43991/38070/49701
Germline - Germarium 2a-2b-M2	BP	GO:0007431	salivary gland development	12/458	0.0074208	0.00418083	36329/33834/35540/41032/33156/41772/45976/44703/37751/40700/40191/31773
Germline - Germarium 2a-2b-M2	BP	GO:0032446	protein modification by small protein conjugation	19/458	0.00747765	0.00421286	31589/31381/39884/41785/35742/32796/44235/45775/42793/36999/44496/31628/34378/34387/38613/39043/40596/45922/41704
Germline - Germarium 2a-2b-M2	BP	GO:0007422	peripheral nervous system development	8/458	0.00776423	0.00437431	42313/35540/31239/34924/38515/36678/43803/43799
Germline - Germarium 2a-2b-M2	BP	GO:1903313	positive regulation of mRNA metabolic process	8/458	0.00776423	0.00437431	43385/48535/34364/33968/35788/42880/36544/42058
Germline - Germarium 2a-2b-M2	BP	GO:2000177	regulation of neural precursor cell proliferation	8/458	0.00776423	0.00437431	41032/33156/40232/45959/47877/31738/34665/32994
Germline - Germarium 2a-2b-M2	BP	GO:0006886	intracellular protein transport	24/458	0.00793127	0.00446842	44819/38669/31381/31248/42854/36264/36791/44978/34167/34527/40160/38721/31842/2768929/36025/38096/41397/32630/43018/35336/45683/41704/33211/34338
Germline - Germarium 2a-2b-M2	BP	GO:0035017	cuticle pattern formation	6/458	0.00801247	0.00451417	34882/33156/31429/31248/35478/43718
Germline - Germarium 2a-2b-M2	BP	GO:0051293	establishment of spindle localization	6/458	0.00801247	0.00451417	38765/32083/33156/32107/36791/32049
Germline - Germarium 2a-2b-M2	BP	GO:0032874	positive regulation of stress-activated MAPK cascade	6/458	0.00801247	0.00451417	42817/43095/33991/37751/38613/41704
Germline - Germarium 2a-2b-M2	BP	GO:0070304	positive regulation of stress-activated protein kinase signaling cascade	6/458	0.00801247	0.00451417	42817/43095/33991/37751/38613/41704
Germline - Germarium 2a-2b-M2	BP	GO:0051653	spindle localization	6/458	0.00801247	0.00451417	38765/32083/33156/32107/36791/32049
Germline - Germarium 2a-2b-M2	BP	GO:0048598	embryonic morphogenesis	19/458	0.00803542	0.0045271	33834/3355131/35540/32083/33156/38879/41772/43466/37042/38244/49070/32120/42817/36999/39284/39693/32994/38160/35554
Germline - Germarium 2a-2b-M2	BP	GO:0030100	regulation of endocytosis	9/458	0.00803542	0.0045271	35051/31589/36999/42447/2768716/40863/32771/41911/33211
Germline - Germarium 2a-2b-M2	BP	GO:0051491	positive regulation of filopodium assembly	5/458	0.00871392	0.00490936	33834/34519/40680/40191/33003
Germline - Germarium 2a-2b-M2	BP	GO:0043063	intercellular bridge organization	4/458	0.00887759	0.00500157	40232/45374/49070/34338
Germline - Germarium 2a-2b-M2	BP	GO:0006517	protein deglycosylation	4/458	0.00887759	0.00500157	41913/43436/250735/31957
Germline - Germarium 2a-2b-M2	BP	GO:0009794	regulation of mitotic cell cycle, embryonic	4/458	0.00887759	0.00500157	43288/34954/43466/34993
Germline - Germarium 2a-2b-M2	BP	GO:0140238	presynaptic endocytosis	6/458	0.0090529	0.00510034	35051/42447/40863/45380/32771/33211
Germline - Germarium 2a-2b-M2	BP	GO:0046777	protein autophosphorylation	6/458	0.0090529	0.00510034	38890/44233/44235/43803/32771/3355134
Germline - Germarium 2a-2b-M2	BP	GO:1901873	regulation of post-translational protein modification	6/458	0.0090529	0.00510034	31381/35742/39043/40966/30971/45922
Germline - Germarium 2a-2b-M2	BP	GO:0062012	regulation of small molecule metabolic process	6/458	0.0090529	0.00510034	41772/32007/35970/31738/35529/36773
Germline - Germarium 2a-2b-M2	BP	GO:0048488	synaptic vesicle endocytosis	6/458	0.0090529	0.00510034	35051/42447/40863/45380/32771/33211
Germline - Germarium 2a-2b-M2	BP	GO:0043068	positive regulation of programmed cell death	10/458	0.00906204	0.00510549	35540/33156/34924/36546/43991/37751/38613/43018/40998/41704
Germline - Germarium 2a-2b-M2	BP	GO:0032880	regulation of protein localization	11/458	0.00906204	0.00510549	38765/33156/33782/31248/37841/36264/34527/31800/39596/41704/38160
Germline - Germarium 2a-2b-M2	BP	GO:0016071	mRNA metabolic process	29/458	0.00931152	0.00524604	36527/43385/42297/48535/34364/33968/35788/42848/42880/44250/43912/31662/33460/33964/35539/39875/39957/40938/3355114/32152/31773/42358/40436/36544/41666/3772180/36658/42058/36706
Germline - Germarium 2a-2b-M2	BP	GO:0006310	DNA recombination	11/458	0.00968395	0.00545587	3772646/2768853/38809/36697/31801/42208/37916/3354896/3772180/35594/35225
Germline - Germarium 2a-2b-M2	BP	GO:0050657	nucleic acid transport	10/458	0.00973026	0.00548196	35051/31239/36264/34527/36993/41397/32630/39090/44307/41666
Germline - Germarium 2a-2b-M2	BP	GO:0050658	RNA transport	10/458	0.00973026	0.00548196	35051/31239/36264/34527/36993/41397/32630/39090/44307/41666
Germline - Germarium 2a-2b-M2	BP	GO:0051303	establishment of chromosome localization	5/458	0.0100275	0.00564945	37618/40232/36264/46006/35225
Germline - Germarium 2a-2b-M2	BP	GO:0007294	germarium-derived oocyte fate determination	5/458	0.0100275	0.00564945	35051/44543/36001/36791/36544
Germline - Germarium 2a-2b-M2	BP	GO:0051310	metaphase chromosome alignment	5/458	0.0100275	0.00564945	37618/40232/36264/46006/35225
Germline - Germarium 2a-2b-M2	BP	GO:0042753	positive regulation of circadian rhythm	5/458	0.0100275	0.00564945	35540/44117/32000/40596/2768685
Germline - Germarium 2a-2b-M2	BP	GO:0007460	R8 cell fate commitment	5/458	0.0100275	0.00564945	33156/41772/45959/31738/43811
Germline - Germarium 2a-2b-M2	BP	GO:0042659	regulation of cell fate specification	5/458	0.0100275	0.00564945	43288/36678/43928/38846/34665
Germline - Germarium 2a-2b-M2	BP	GO:0055059	asymmetric neuroblast division	6/458	0.0101316	0.00570806	32585/38765/33156/45959/47877/31394
Germline - Germarium 2a-2b-M2	BP	GO:0007367	segment polarity determination	6/458	0.0101316	0.00570806	31248/44274/39596/43718/36544/41704
Germline - Germarium 2a-2b-M2	BP	GO:0051650	establishment of vesicle localization	8/458	0.0108899	0.00613528	34882/44819/32007/36791/43841/40863/45683/33211
Germline - Germarium 2a-2b-M2	BP	GO:0034968	histone lysine methylation	4/458	0.0108899	0.00613528	41737/40133/31015/30971
Germline - Germarium 2a-2b-M2	BP	GO:0051236	establishment of RNA localization	10/458	0.0111048	0.00625635	35051/31239/36264/34527/36993/41397/32630/39090/44307/41666
Germline - Germarium 2a-2b-M2	BP	GO:1902692	regulation of neuroblast proliferation	7/458	0.0111048	0.00625635	33156/40232/45959/47877/31738/34665/32994
Germline - Germarium 2a-2b-M2	BP	GO:0042078	germ-line stem cell division	6/458	0.0113813	0.00641215	41772/41785/43087/42880/36264/34331
Germline - Germarium 2a-2b-M2	BP	GO:1902905	positive regulation of supramolecular fiber organization	6/458	0.0113813	0.00641215	33782/32107/30998/37767/34519/41392
Germline - Germarium 2a-2b-M2	BP	GO:0007265	Ras protein signal transduction	13/458	0.0113813	0.00641215	3355131/38244/31332/42817/5740235/31800/33048/39693/3355127/42665/36538/40205/40168
Germline - Germarium 2a-2b-M2	BP	GO:0045187	regulation of circadian sleep/wake cycle, sleep	6/458	0.0113813	0.00641215	34284/35540/44117/32000/2768685/32817
Germline - Germarium 2a-2b-M2	BP	GO:0008592	regulation of Toll signaling pathway	6/458	0.0113813	0.00641215	31589/45959/47877/44496/36993/2768940
Germline - Germarium 2a-2b-M2	BP	GO:0007266	Rho protein signal transduction	6/458	0.0113813	0.00641215	3355131/5740235/33048/39693/36538/40205
Germline - Germarium 2a-2b-M2	BP	GO:0043085	positive regulation of catalytic activity	14/458	0.0115357	0.00649914	38879/36384/34392/36546/35288/5740235/43803/33107/40700/326205/40998/45922/43404/34032
Germline - Germarium 2a-2b-M2	BP	GO:0045927	positive regulation of growth	12/458	0.0115551	0.00651006	33834/32083/32623/38890/31738/38070/40562/32771/34665/33003/31310/33131
Germline - Germarium 2a-2b-M2	BP	GO:0035071	salivary gland cell autophagic cell death	5/458	0.0115551	0.00651006	36329/35540/33156/40700/31773
Germline - Germarium 2a-2b-M2	BP	GO:0070482	response to oxygen levels	9/458	0.0115925	0.00653112	32585/41852/43087/44978/34167/33991/38338/43580/38160
Germline - Germarium 2a-2b-M2	BP	GO:0001666	response to hypoxia	8/458	0.0117038	0.00659382	32585/43087/44978/34167/33991/38338/43580/38160
Germline - Germarium 2a-2b-M2	BP	GO:0043409	negative regulation of MAPK cascade	7/458	0.0121131	0.00682442	31248/31332/31016/33991/34378/36538/38160
Germline - Germarium 2a-2b-M2	BP	GO:0009408	response to heat	9/458	0.012517	0.00705197	37068/39075/48535/36264/39961/32613/33991/41646/38643
Germline - Germarium 2a-2b-M2	BP	GO:0016050	vesicle organization	12/458	0.0129681	0.00730613	44819/35246/42854/35939/43841/43991/31842/36025/40863/31030/40168/35554
Germline - Germarium 2a-2b-M2	BP	GO:0045167	asymmetric protein localization involved in cell fate determination	4/458	0.0131058	0.00738371	38765/32083/33156/32049
Germline - Germarium 2a-2b-M2	BP	GO:0000076	DNA replication checkpoint signaling	4/458	0.0131058	0.00738371	47121/326205/34993/35686
Germline - Germarium 2a-2b-M2	BP	GO:0016571	histone methylation	4/458	0.0131058	0.00738371	41737/40133/31015/30971
Germline - Germarium 2a-2b-M2	BP	GO:0045476	nurse cell apoptotic process	4/458	0.0131058	0.00738371	34527/36290/45380/40998
Germline - Germarium 2a-2b-M2	BP	GO:0018107	peptidyl-threonine phosphorylation	4/458	0.0131058	0.00738371	39429/38070/32771/48448
Germline - Germarium 2a-2b-M2	BP	GO:0045938	positive regulation of circadian sleep/wake cycle, sleep	4/458	0.0131058	0.00738371	35540/44117/32000/2768685
Germline - Germarium 2a-2b-M2	BP	GO:0048102	autophagic cell death	5/458	0.0132249	0.0074508	36329/35540/33156/40700/31773
Germline - Germarium 2a-2b-M2	BP	GO:0031334	positive regulation of protein-containing complex assembly	5/458	0.0132249	0.0074508	33782/32107/30998/37767/41392
Germline - Germarium 2a-2b-M2	BP	GO:1904580	regulation of intracellular mRNA localization	5/458	0.0132249	0.0074508	34284/33934/33156/44543/42854
Germline - Germarium 2a-2b-M2	BP	GO:0061912	selective autophagy	5/458	0.0132249	0.0074508	33836/35246/39611/40700/40998
Germline - Germarium 2a-2b-M2	BP	GO:0006261	DNA-templated DNA replication	10/458	0.0132572	0.00746901	47121/3772646/31789/36001/45739/31016/31801/246445/31310/35686
Germline - Germarium 2a-2b-M2	BP	GO:0055088	lipid homeostasis	9/458	0.0132572	0.00746901	35540/40045/43991/39611/40510/37164/40155/42358/31310
Germline - Germarium 2a-2b-M2	BP	GO:0051258	protein polymerization	10/458	0.0132572	0.00746901	33834/33782/32107/40232/30998/37767/37841/35311/42665/41392
Germline - Germarium 2a-2b-M2	BP	GO:0043410	positive regulation of MAPK cascade	8/458	0.0136116	0.0076687	38244/42817/43095/33991/37751/38613/43404/41704
Germline - Germarium 2a-2b-M2	BP	GO:0050769	positive regulation of neurogenesis	8/458	0.0136116	0.0076687	33834/36791/32796/31738/30971/34665/32994/31310
Germline - Germarium 2a-2b-M2	BP	GO:0007178	transmembrane receptor protein serine/threonine kinase signaling pathway	8/458	0.0136116	0.0076687	41772/36791/31738/43811/38846/36999/33107/45380
Germline - Germarium 2a-2b-M2	BP	GO:0055057	neuroblast division	6/458	0.013992	0.00788301	32585/38765/33156/45959/47877/31394
Germline - Germarium 2a-2b-M2	BP	GO:0051495	positive regulation of cytoskeleton organization	6/458	0.013992	0.00788301	33782/32107/30998/37767/34519/41392
Germline - Germarium 2a-2b-M2	BP	GO:0045570	regulation of imaginal disc growth	6/458	0.013992	0.00788301	32083/33156/31738/43991/39596/31310
Germline - Germarium 2a-2b-M2	BP	GO:0007526	larval somatic muscle development	7/458	0.014366	0.00809369	40232/43906/38515/36678/36538/40850/41911
Germline - Germarium 2a-2b-M2	BP	GO:0090092	regulation of transmembrane receptor protein serine/threonine kinase signaling pathway	7/458	0.014366	0.00809369	41772/36791/43811/38846/36999/33107/45380
Germline - Germarium 2a-2b-M2	BP	GO:0007480	imaginal disc-derived leg morphogenesis	8/458	0.0147025	0.00828329	42313/40045/31429/43906/37841/33048/39693/40205
Germline - Germarium 2a-2b-M2	BP	GO:0051648	vesicle localization	8/458	0.0147025	0.00828329	34882/44819/32007/36791/43841/40863/45683/33211
Germline - Germarium 2a-2b-M2	BP	GO:0046329	negative regulation of JNK cascade	5/458	0.0150647	0.00848735	31248/31332/31016/33991/38160
Germline - Germarium 2a-2b-M2	BP	GO:0031331	positive regulation of cellular catabolic process	11/458	0.0151765	0.00855032	41772/34364/35788/42880/44250/31738/31662/36544/33211/42058/43580
Germline - Germarium 2a-2b-M2	BP	GO:0000381	regulation of alternative mRNA splicing, via spliceosome	9/458	0.0151853	0.00855527	36527/43385/48535/42848/40938/3355114/40436/41666/3772180
Germline - Germarium 2a-2b-M2	BP	GO:0035212	cell competition in a multicellular organism	4/458	0.0154761	0.00871913	33156/42817/43991/31310
Germline - Germarium 2a-2b-M2	BP	GO:0050802	circadian sleep/wake cycle, sleep	6/458	0.0154761	0.00871913	34284/35540/44117/32000/2768685/32817
Germline - Germarium 2a-2b-M2	BP	GO:0032507	maintenance of protein location in cell	4/458	0.0154761	0.00871913	33834/38879/38515/36538
Germline - Germarium 2a-2b-M2	BP	GO:0090288	negative regulation of cellular response to growth factor stimulus	6/458	0.0154761	0.00871913	31425/32115/36999/33107/45380/38160
Germline - Germarium 2a-2b-M2	BP	GO:0043467	regulation of generation of precursor metabolites and energy	6/458	0.0154761	0.00871913	35540/41772/31738/36773/40562/32701
Germline - Germarium 2a-2b-M2	BP	GO:0035019	somatic stem cell population maintenance	4/458	0.0154761	0.00871913	33834/43229/31248/34924
Germline - Germarium 2a-2b-M2	BP	GO:0048149	behavioral response to ethanol	7/458	0.0155575	0.008765	3771877/32083/37734/34708/32613/39137/40680
Germline - Germarium 2a-2b-M2	BP	GO:0007446	imaginal disc growth	7/458	0.0155575	0.008765	32083/33156/31738/43991/39596/31310/3772180
Germline - Germarium 2a-2b-M2	BP	GO:0000380	alternative mRNA splicing, via spliceosome	9/458	0.0161596	0.00910422	36527/43385/48535/42848/40938/3355114/40436/41666/3772180
Germline - Germarium 2a-2b-M2	BP	GO:0048232	male gamete generation	24/458	0.0162096	0.00913239	35540/33836/39429/33782/34954/42297/40232/34500/45374/33968/41785/36264/36791/34527/251414/40160/45775/36999/34109/36920/49701/45683/35225/34338
Germline - Germarium 2a-2b-M2	BP	GO:0045175	basal protein localization	3/458	0.0166805	0.00939768	32083/33156/31800
Germline - Germarium 2a-2b-M2	BP	GO:0048732	gland development	15/458	0.0166805	0.00939768	36329/33834/35540/41032/33156/41772/45976/44703/38721/43991/37751/40700/40191/31773/34338
Germline - Germarium 2a-2b-M2	BP	GO:0051383	kinetochore organization	3/458	0.0166805	0.00939768	36329/36791/42065
Germline - Germarium 2a-2b-M2	BP	GO:0045477	regulation of nurse cell apoptotic process	3/458	0.0166805	0.00939768	34527/45380/40998
Germline - Germarium 2a-2b-M2	BP	GO:0042306	regulation of protein import into nucleus	3/458	0.0166805	0.00939768	31248/34527/41704
Germline - Germarium 2a-2b-M2	BP	GO:0030730	sequestering of triglyceride	3/458	0.0166805	0.00939768	32437/39611/46068
Germline - Germarium 2a-2b-M2	BP	GO:0060395	SMAD protein signal transduction	3/458	0.0166805	0.00939768	41772/31738/43811
Germline - Germarium 2a-2b-M2	BP	GO:0047496	vesicle transport along microtubule	3/458	0.0166805	0.00939768	44819/36791/45683
Germline - Germarium 2a-2b-M2	BP	GO:0045185	maintenance of protein location	5/458	0.0167478	0.0094356	33834/38879/38515/45739/36538
Germline - Germarium 2a-2b-M2	BP	GO:0032873	negative regulation of stress-activated MAPK cascade	5/458	0.0167478	0.0094356	31248/31332/31016/33991/38160
Germline - Germarium 2a-2b-M2	BP	GO:0070050	neuron cellular homeostasis	5/458	0.0167478	0.0094356	32007/36384/33204/44117/40562
Germline - Germarium 2a-2b-M2	BP	GO:0120034	positive regulation of plasma membrane bounded cell projection assembly	5/458	0.0167478	0.0094356	33834/34519/40680/40191/33003
Germline - Germarium 2a-2b-M2	BP	GO:0036293	response to decreased oxygen levels	8/458	0.0167478	0.0094356	32585/43087/44978/34167/33991/38338/43580/38160
Germline - Germarium 2a-2b-M2	BP	GO:0017145	stem cell division	7/458	0.0167478	0.0094356	41772/41785/43087/42880/36264/34331/3772180
Germline - Germarium 2a-2b-M2	BP	GO:0045747	positive regulation of Notch signaling pathway	6/458	0.0168333	0.00948376	31589/34708/38846/38070/38103/32273
Germline - Germarium 2a-2b-M2	BP	GO:0006368	transcription elongation by RNA polymerase II	6/458	0.0168333	0.00948376	41737/40790/40171/39961/40385/38103
Germline - Germarium 2a-2b-M2	BP	GO:0048639	positive regulation of developmental growth	10/458	0.0175589	0.00989259	33834/32083/32623/38890/31738/38070/32771/33003/31310/33131
Germline - Germarium 2a-2b-M2	BP	GO:0042752	regulation of circadian rhythm	10/458	0.0175589	0.00989259	34284/35540/31248/33204/49070/44117/32000/40596/2768685/32817
Germline - Germarium 2a-2b-M2	BP	GO:0035293	chitin-based larval cuticle pattern formation	4/458	0.0180381	0.0101625	34882/33156/31248/43718
Germline - Germarium 2a-2b-M2	BP	GO:0010454	negative regulation of cell fate commitment	4/458	0.0180381	0.0101625	36678/43928/38846/34665
Germline - Germarium 2a-2b-M2	BP	GO:0018210	peptidyl-threonine modification	4/458	0.0180381	0.0101625	39429/38070/32771/48448
Germline - Germarium 2a-2b-M2	BP	GO:0045464	R8 cell fate specification	4/458	0.0180381	0.0101625	33156/41772/31738/43811
Germline - Germarium 2a-2b-M2	BP	GO:0051445	regulation of meiotic cell cycle	4/458	0.0180381	0.0101625	34954/43466/36001/37916
Germline - Germarium 2a-2b-M2	BP	GO:0060033	anatomical structure regression	7/458	0.0181385	0.0102191	36329/35540/33156/43991/40700/40998/31773
Germline - Germarium 2a-2b-M2	BP	GO:0002252	immune effector process	11/458	0.0184032	0.0103683	35742/31016/43803/43991/41913/44496/43436/43799/39552/31957/32152
Germline - Germarium 2a-2b-M2	BP	GO:1901889	negative regulation of cell junction assembly	6/458	0.0185343	0.0104421	36104/42297/31248/31016/43991/42058
Germline - Germarium 2a-2b-M2	BP	GO:0051051	negative regulation of transport	6/458	0.0185343	0.0104421	34284/34500/38244/32321/2768716/41704
Germline - Germarium 2a-2b-M2	BP	GO:0072583	clathrin-dependent endocytosis	5/458	0.018757	0.0105676	35051/36791/38846/40863/33211
Germline - Germarium 2a-2b-M2	BP	GO:0030706	germarium-derived oocyte differentiation	5/458	0.018757	0.0105676	35051/44543/36001/36791/36544
Germline - Germarium 2a-2b-M2	BP	GO:0046716	muscle cell cellular homeostasis	5/458	0.018757	0.0105676	36329/32007/36791/36773/2768848
Germline - Germarium 2a-2b-M2	BP	GO:0070303	negative regulation of stress-activated protein kinase signaling cascade	5/458	0.018757	0.0105676	31248/31332/31016/33991/38160
Germline - Germarium 2a-2b-M2	BP	GO:0010453	regulation of cell fate commitment	5/458	0.018757	0.0105676	43288/36678/43928/38846/34665
Germline - Germarium 2a-2b-M2	BP	GO:0007416	synapse assembly	14/458	0.0190224	0.0107171	33934/36104/32083/42297/32007/31248/32623/38890/31016/39524/45380/32771/40168/42058
Germline - Germarium 2a-2b-M2	BP	GO:0048546	digestive tract morphogenesis	8/458	0.0190985	0.01076	35540/33782/38879/41772/37042/36999/32976/40191
Germline - Germarium 2a-2b-M2	BP	GO:0007478	leg disc morphogenesis	8/458	0.0190985	0.01076	42313/40045/31429/43906/37841/33048/39693/40205
Germline - Germarium 2a-2b-M2	BP	GO:0009314	response to radiation	15/458	0.0190985	0.01076	36329/32083/40358/45959/34500/36384/33204/35288/251414/31801/33991/40863/32771/32480/35554
Germline - Germarium 2a-2b-M2	BP	GO:0051050	positive regulation of transport	13/458	0.0193827	0.0109201	35051/36329/31589/37841/36264/33952/34527/31800/36999/40863/32771/33211/35554
Germline - Germarium 2a-2b-M2	BP	GO:0032956	regulation of actin cytoskeleton organization	10/458	0.0194418	0.0109534	34284/33834/3355131/39429/33782/38879/30998/37767/34519/49701
Germline - Germarium 2a-2b-M2	BP	GO:0007442	hindgut morphogenesis	7/458	0.0194734	0.0109712	35540/38879/41772/37042/36999/32976/40191
Germline - Germarium 2a-2b-M2	BP	GO:0019725	cellular homeostasis	16/458	0.0205841	0.011597	36329/41772/32007/36384/33204/36791/33952/31738/44117/36773/40562/53578/40495/2768848/43787/44307
Germline - Germarium 2a-2b-M2	BP	GO:0008306	associative learning	7/458	0.020902	0.011776	34284/32585/31248/34364/49701/32771/36544
Germline - Germarium 2a-2b-M2	BP	GO:0046331	lateral inhibition	3/458	0.020902	0.011776	42313/34708/48448
Germline - Germarium 2a-2b-M2	BP	GO:0033314	mitotic DNA replication checkpoint signaling	3/458	0.020902	0.011776	326205/34993/35686
Germline - Germarium 2a-2b-M2	BP	GO:2000178	negative regulation of neural precursor cell proliferation	4/458	0.020902	0.011776	33156/40232/45959/47877
Germline - Germarium 2a-2b-M2	BP	GO:0007406	negative regulation of neuroblast proliferation	4/458	0.020902	0.011776	33156/40232/45959/47877
Germline - Germarium 2a-2b-M2	BP	GO:2000737	negative regulation of stem cell differentiation	3/458	0.020902	0.011776	38846/34215/37859
Germline - Germarium 2a-2b-M2	BP	GO:0016325	oocyte microtubule cytoskeleton organization	5/458	0.020902	0.011776	35051/34284/31239/33156/41666
Germline - Germarium 2a-2b-M2	BP	GO:0007300	ovarian nurse cell to oocyte transport	5/458	0.020902	0.011776	33834/36791/34527/34519/34338
Germline - Germarium 2a-2b-M2	BP	GO:0051781	positive regulation of cell division	3/458	0.020902	0.011776	33782/36264/33003
Germline - Germarium 2a-2b-M2	BP	GO:2001233	regulation of apoptotic signaling pathway	5/458	0.020902	0.011776	47173/32007/36546/39944/43018
Germline - Germarium 2a-2b-M2	BP	GO:0031113	regulation of microtubule polymerization	3/458	0.020902	0.011776	32107/42665/41392
Germline - Germarium 2a-2b-M2	BP	GO:0060147	regulation of post-transcriptional gene silencing	4/458	0.020902	0.011776	44819/31381/34364/42848
Germline - Germarium 2a-2b-M2	BP	GO:0110154	RNA decapping	3/458	0.020902	0.011776	34364/39957/42058
Germline - Germarium 2a-2b-M2	BP	GO:0032970	regulation of actin filament-based process	10/458	0.0215889	0.012163	34284/33834/3355131/39429/33782/38879/30998/37767/34519/49701
Germline - Germarium 2a-2b-M2	BP	GO:0033206	meiotic cytokinesis	6/458	0.0220766	0.0124378	39429/33782/38879/40232/45374/37841
Germline - Germarium 2a-2b-M2	BP	GO:0097190	apoptotic signaling pathway	7/458	0.0227504	0.0128174	47173/32007/36546/35288/39944/43018/42358
Germline - Germarium 2a-2b-M2	BP	GO:0043254	regulation of protein-containing complex assembly	9/458	0.0228357	0.0128655	33834/33934/33782/32107/30998/37767/42065/42665/41392
Germline - Germarium 2a-2b-M2	BP	GO:0006109	regulation of carbohydrate metabolic process	5/458	0.0234921	0.0132353	41772/35970/31738/36773/31310
Germline - Germarium 2a-2b-M2	BP	GO:1902115	regulation of organelle assembly	5/458	0.0234921	0.0132353	33782/47877/36264/42065/42447
Germline - Germarium 2a-2b-M2	BP	GO:0022410	circadian sleep/wake cycle process	6/458	0.0241643	0.013614	34284/35540/44117/32000/2768685/32817
Germline - Germarium 2a-2b-M2	BP	GO:0045792	negative regulation of cell size	4/458	0.0241643	0.013614	38879/43466/5740235/43991
Germline - Germarium 2a-2b-M2	BP	GO:0006469	negative regulation of protein kinase activity	4/458	0.0241643	0.013614	33156/31248/31716/43991
Germline - Germarium 2a-2b-M2	BP	GO:0018022	peptidyl-lysine methylation	4/458	0.0241643	0.013614	41737/40133/31015/30971
Germline - Germarium 2a-2b-M2	BP	GO:0043704	photoreceptor cell fate specification	4/458	0.0241643	0.013614	33156/41772/31738/43811
Germline - Germarium 2a-2b-M2	BP	GO:0007280	pole cell migration	4/458	0.0241643	0.013614	42297/5740599/35478/44274
Germline - Germarium 2a-2b-M2	BP	GO:0099518	vesicle cytoskeletal trafficking	4/458	0.0241643	0.013614	34882/44819/36791/45683
Germline - Germarium 2a-2b-M2	BP	GO:0061525	hindgut development	7/458	0.0243663	0.0137278	35540/38879/41772/37042/36999/32976/40191
Germline - Germarium 2a-2b-M2	BP	GO:0008360	regulation of cell shape	7/458	0.0243663	0.0137278	3355131/31429/38879/38244/43991/35311/34519
Germline - Germarium 2a-2b-M2	BP	GO:0051223	regulation of protein transport	7/458	0.0243663	0.0137278	33156/31248/37841/36264/34527/31800/41704
Germline - Germarium 2a-2b-M2	BP	GO:0032924	activin receptor signaling pathway	3/458	0.0260908	0.0146994	41772/31738/43811
Germline - Germarium 2a-2b-M2	BP	GO:0008366	axon ensheathment	3/458	0.0260908	0.0146994	38765/36104/44233
Germline - Germarium 2a-2b-M2	BP	GO:0045168	cell-cell signaling involved in cell fate commitment	3/458	0.0260908	0.0146994	42313/34708/48448
Germline - Germarium 2a-2b-M2	BP	GO:0030336	negative regulation of cell migration	3/458	0.0260908	0.0146994	38879/43991/38059
Germline - Germarium 2a-2b-M2	BP	GO:2000146	negative regulation of cell motility	3/458	0.0260908	0.0146994	38879/43991/38059
Germline - Germarium 2a-2b-M2	BP	GO:0045840	positive regulation of mitotic nuclear division	3/458	0.0260908	0.0146994	31248/36264/36791
Germline - Germarium 2a-2b-M2	BP	GO:0051785	positive regulation of nuclear division	3/458	0.0260908	0.0146994	31248/36264/36791
Germline - Germarium 2a-2b-M2	BP	GO:0007465	R7 cell fate commitment	5/458	0.0260908	0.0146994	45278/39884/45959/38244/43404
Germline - Germarium 2a-2b-M2	BP	GO:0040034	regulation of development, heterochronic	3/458	0.0260908	0.0146994	35540/40045/41032
Germline - Germarium 2a-2b-M2	BP	GO:0040036	regulation of fibroblast growth factor receptor signaling pathway	3/458	0.0260908	0.0146994	31425/32115/39596
Germline - Germarium 2a-2b-M2	BP	GO:0035070	salivary gland histolysis	5/458	0.0260908	0.0146994	36329/35540/33156/40700/31773
Germline - Germarium 2a-2b-M2	BP	GO:0043086	negative regulation of catalytic activity	6/458	0.0260938	0.0147011	33156/31248/31716/43991/33850/39944
Germline - Germarium 2a-2b-M2	BP	GO:0140718	facultative heterochromatin formation	4/458	0.027651	0.0155784	36993/30971/40217/32941
Germline - Germarium 2a-2b-M2	BP	GO:0044773	mitotic DNA damage checkpoint signaling	4/458	0.027651	0.0155784	32120/35288/33991/326205
Germline - Germarium 2a-2b-M2	BP	GO:0033673	negative regulation of kinase activity	4/458	0.027651	0.0155784	33156/31248/31716/43991
Germline - Germarium 2a-2b-M2	BP	GO:0031396	regulation of protein ubiquitination	4/458	0.027651	0.0155784	31381/35742/39043/45922
Germline - Germarium 2a-2b-M2	BP	GO:0048489	synaptic vesicle transport	4/458	0.027651	0.0155784	44819/32007/40863/33211
Germline - Germarium 2a-2b-M2	BP	GO:0051336	regulation of hydrolase activity	12/458	0.0277269	0.0156212	38879/36384/34392/36546/35288/5740235/33107/33048/33850/39944/43404/34032
Germline - Germarium 2a-2b-M2	BP	GO:0006402	mRNA catabolic process	10/458	0.0279174	0.0157285	34364/35788/42880/33964/39875/39957/42358/36544/41666/42058
Germline - Germarium 2a-2b-M2	BP	GO:0045466	R7 cell differentiation	7/458	0.0280464	0.0158011	45278/42313/39884/45959/38244/41785/43404
Germline - Germarium 2a-2b-M2	BP	GO:1902850	microtubule cytoskeleton organization involved in mitosis	9/458	0.0283714	0.0159842	32083/33156/40232/38515/36264/36791/32049/36538/32152
Germline - Germarium 2a-2b-M2	BP	GO:0008355	olfactory learning	6/458	0.0283714	0.0159842	34284/31248/34364/49701/32771/36544
Germline - Germarium 2a-2b-M2	BP	GO:0042749	regulation of circadian sleep/wake cycle	6/458	0.0283714	0.0159842	34284/35540/44117/32000/2768685/32817
Germline - Germarium 2a-2b-M2	BP	GO:0016573	histone acetylation	5/458	0.0285816	0.0161027	35121/43928/37859/39650/40966
Germline - Germarium 2a-2b-M2	BP	GO:0015748	organophosphate ester transport	5/458	0.0285816	0.0161027	32007/34003/2768929/35941/42340
Germline - Germarium 2a-2b-M2	BP	GO:1902903	regulation of supramolecular fiber organization	10/458	0.0293173	0.0165171	33834/3355131/33782/32107/30998/37767/34519/42665/41392/49701
Germline - Germarium 2a-2b-M2	BP	GO:0051345	positive regulation of hydrolase activity	9/458	0.0300795	0.0169466	38879/36384/34392/36546/35288/5740235/33107/43404/34032
Germline - Germarium 2a-2b-M2	BP	GO:0070201	regulation of establishment of protein localization	7/458	0.0300972	0.0169565	33156/31248/37841/36264/34527/31800/41704
Germline - Germarium 2a-2b-M2	BP	GO:0008380	RNA splicing	20/458	0.0313442	0.0176591	36527/43385/48535/33968/35788/42848/31086/43912/31662/33460/35539/40938/3355114/41431/42358/40436/41666/3772180/36658/36706
Germline - Germarium 2a-2b-M2	BP	GO:1902742	apoptotic process involved in development	4/458	0.0313659	0.0176713	34527/36290/45380/40998
Germline - Germarium 2a-2b-M2	BP	GO:0035285	appendage segmentation	4/458	0.0313659	0.0176713	42313/31429/43906/37841
Germline - Germarium 2a-2b-M2	BP	GO:0044344	cellular response to fibroblast growth factor stimulus	5/458	0.0313659	0.0176713	45278/38879/31425/32115/39596
Germline - Germarium 2a-2b-M2	BP	GO:0000077	DNA damage checkpoint signaling	5/458	0.0313659	0.0176713	32120/35288/33991/326205/34993
Germline - Germarium 2a-2b-M2	BP	GO:0008543	fibroblast growth factor receptor signaling pathway	5/458	0.0313659	0.0176713	45278/38879/31425/32115/39596
Germline - Germarium 2a-2b-M2	BP	GO:0036011	imaginal disc-derived leg segmentation	4/458	0.0313659	0.0176713	42313/31429/43906/37841
Germline - Germarium 2a-2b-M2	BP	GO:0051348	negative regulation of transferase activity	4/458	0.0313659	0.0176713	33156/31248/31716/43991
Germline - Germarium 2a-2b-M2	BP	GO:0006275	regulation of DNA replication	5/458	0.0313659	0.0176713	47121/31789/34924/45739/246445
Germline - Germarium 2a-2b-M2	BP	GO:0090329	regulation of DNA-templated DNA replication	4/458	0.0313659	0.0176713	47121/31789/45739/246445
Germline - Germarium 2a-2b-M2	BP	GO:0010389	regulation of G2/M transition of mitotic cell cycle	5/458	0.0313659	0.0176713	34954/43466/326205/34993/35686
Germline - Germarium 2a-2b-M2	BP	GO:0045676	regulation of R7 cell differentiation	4/458	0.0313659	0.0176713	39884/38244/41785/43404
Germline - Germarium 2a-2b-M2	BP	GO:0006446	regulation of translational initiation	4/458	0.0313659	0.0176713	33934/41591/38963/3772180
Germline - Germarium 2a-2b-M2	BP	GO:0071774	response to fibroblast growth factor	5/458	0.0313659	0.0176713	45278/38879/31425/32115/39596
Germline - Germarium 2a-2b-M2	BP	GO:0090162	establishment of epithelial cell polarity	3/458	0.0313701	0.0176737	33156/31248/45959
Germline - Germarium 2a-2b-M2	BP	GO:0007482	haltere development	3/458	0.0313701	0.0176737	41737/42854/40850
Germline - Germarium 2a-2b-M2	BP	GO:0035196	miRNA processing	3/458	0.0313701	0.0176737	35385/35539/36544
Germline - Germarium 2a-2b-M2	BP	GO:0000022	mitotic spindle elongation	3/458	0.0313701	0.0176737	38515/36264/36538
Germline - Germarium 2a-2b-M2	BP	GO:0071763	nuclear membrane organization	3/458	0.0313701	0.0176737	33782/34954/33107
Germline - Germarium 2a-2b-M2	BP	GO:0033962	P-body assembly	3/458	0.0313701	0.0176737	34364/39957/42058
Germline - Germarium 2a-2b-M2	BP	GO:1904748	regulation of apoptotic process involved in development	3/458	0.0313701	0.0176737	34527/45380/40998
Germline - Germarium 2a-2b-M2	BP	GO:0000956	nuclear-transcribed mRNA catabolic process	7/458	0.0315703	0.0177865	34364/35788/42880/33964/39957/41666/42058
Germline - Germarium 2a-2b-M2	BP	GO:0032271	regulation of protein polymerization	7/458	0.0315703	0.0177865	33834/33782/32107/30998/37767/42665/41392
Germline - Germarium 2a-2b-M2	BP	GO:0006401	RNA catabolic process	11/458	0.0315703	0.0177865	34364/35788/42880/31662/33964/39875/39957/42358/36544/41666/42058
Germline - Germarium 2a-2b-M2	BP	GO:0006354	DNA-templated transcription elongation	6/458	0.032802	0.0184804	41737/40790/40171/39961/40385/38103
Germline - Germarium 2a-2b-M2	BP	GO:0008063	Toll signaling pathway	6/458	0.032802	0.0184804	31589/45959/47877/44496/36993/2768940
Germline - Germarium 2a-2b-M2	BP	GO:0031401	positive regulation of protein modification process	7/458	0.0339974	0.0191539	35788/35742/39043/40700/326205/40998/45922
Germline - Germarium 2a-2b-M2	BP	GO:0018393	internal peptidyl-lysine acetylation	5/458	0.0343435	0.0193489	35121/43928/37859/39650/40966
Germline - Germarium 2a-2b-M2	BP	GO:0006475	internal protein amino acid acetylation	5/458	0.0343435	0.0193489	35121/43928/37859/39650/40966
Germline - Germarium 2a-2b-M2	BP	GO:1902749	regulation of cell cycle G2/M phase transition	5/458	0.0343435	0.0193489	34954/43466/326205/34993/35686
Germline - Germarium 2a-2b-M2	BP	GO:0048878	chemical homeostasis	18/458	0.0350271	0.019734	35540/40045/41772/32007/33204/32221/33952/31738/43991/39611/40510/40495/43787/37164/40155/42358/31310/44307
Germline - Germarium 2a-2b-M2	BP	GO:0006277	DNA amplification	4/458	0.0351508	0.0198037	47121/34924/31153/35686
Germline - Germarium 2a-2b-M2	BP	GO:0110116	regulation of compound eye photoreceptor cell differentiation	4/458	0.0351508	0.0198037	39884/38244/41785/43404
Germline - Germarium 2a-2b-M2	BP	GO:0007317	regulation of pole plasm oskar mRNA localization	4/458	0.0351508	0.0198037	34284/33934/44543/42854
Germline - Germarium 2a-2b-M2	BP	GO:0045807	positive regulation of endocytosis	6/458	0.0353849	0.0199356	35051/31589/36999/40863/32771/33211
Germline - Germarium 2a-2b-M2	BP	GO:0035075	response to ecdysone	6/458	0.0353849	0.0199356	35540/40045/33156/38817/30971/31773
Germline - Germarium 2a-2b-M2	BP	GO:0036314	response to sterol	6/458	0.0353849	0.0199356	35540/40045/33156/38817/30971/31773
Germline - Germarium 2a-2b-M2	BP	GO:0031103	axon regeneration	3/458	0.0376329	0.0212021	34284/33834/43991
Germline - Germarium 2a-2b-M2	BP	GO:0030237	female sex determination	3/458	0.0376329	0.0212021	36527/31789/3772180
Germline - Germarium 2a-2b-M2	BP	GO:0035216	haltere disc development	3/458	0.0376329	0.0212021	41737/42854/40850
Germline - Germarium 2a-2b-M2	BP	GO:0045571	negative regulation of imaginal disc growth	3/458	0.0376329	0.0212021	32083/33156/43991
Germline - Germarium 2a-2b-M2	BP	GO:0043069	negative regulation of programmed cell death	11/458	0.0376329	0.0212021	47173/42297/32007/34500/36384/35742/36290/31016/42447/39944/34665
Germline - Germarium 2a-2b-M2	BP	GO:0018394	peptidyl-lysine acetylation	5/458	0.0376329	0.0212021	35121/43928/37859/39650/40966
Germline - Germarium 2a-2b-M2	BP	GO:0035332	positive regulation of hippo signaling	5/458	0.0376329	0.0212021	34284/33156/42848/38070/38160
Germline - Germarium 2a-2b-M2	BP	GO:0043470	regulation of carbohydrate catabolic process	3/458	0.0376329	0.0212021	41772/31738/36773
Germline - Germarium 2a-2b-M2	BP	GO:0010906	regulation of glucose metabolic process	3/458	0.0376329	0.0212021	41772/35970/31738
Germline - Germarium 2a-2b-M2	BP	GO:0042461	photoreceptor cell development	10/458	0.0383671	0.0216158	36329/45278/42313/49070/37841/36791/43991/318841/42358/32273
Germline - Germarium 2a-2b-M2	BP	GO:0040012	regulation of locomotion	10/458	0.0383671	0.0216158	33834/38879/33968/35939/42817/43991/38613/35799/38059/43580
Germline - Germarium 2a-2b-M2	BP	GO:0045010	actin nucleation	4/458	0.0391177	0.0220386	32623/35311/34519/49701
Germline - Germarium 2a-2b-M2	BP	GO:0022416	chaeta development	8/458	0.0391177	0.0220386	34882/42313/31248/43906/43087/43928/32123/48448
Germline - Germarium 2a-2b-M2	BP	GO:0033227	dsRNA transport	4/458	0.0391177	0.0220386	31239/36993/39090/44307
Germline - Germarium 2a-2b-M2	BP	GO:0051306	mitotic sister chromatid separation	4/458	0.0391177	0.0220386	31248/37042/36264/36791
Germline - Germarium 2a-2b-M2	BP	GO:0072384	organelle transport along microtubule	4/458	0.0391177	0.0220386	44819/36791/32437/45683
Germline - Germarium 2a-2b-M2	BP	GO:0090100	positive regulation of transmembrane receptor protein serine/threonine kinase signaling pathway	4/458	0.0391177	0.0220386	41772/36791/43811/38846
Germline - Germarium 2a-2b-M2	BP	GO:1902806	regulation of cell cycle G1/S phase transition	4/458	0.0391177	0.0220386	36001/34924/33991/41941
Germline - Germarium 2a-2b-M2	BP	GO:2000045	regulation of G1/S transition of mitotic cell cycle	4/458	0.0391177	0.0220386	36001/34924/33991/41941
Germline - Germarium 2a-2b-M2	BP	GO:0030071	regulation of mitotic metaphase/anaphase transition	4/458	0.0391177	0.0220386	31248/47877/36264/36791
Germline - Germarium 2a-2b-M2	BP	GO:0048259	regulation of receptor-mediated endocytosis	4/458	0.0391177	0.0220386	35051/36999/2768716/40863
Germline - Germarium 2a-2b-M2	BP	GO:0097479	synaptic vesicle localization	4/458	0.0391177	0.0220386	44819/32007/40863/33211
Germline - Germarium 2a-2b-M2	BP	GO:0006887	exocytosis	9/458	0.0399615	0.022514	35051/44819/31381/38244/42854/43841/31349/32321/40168
Germline - Germarium 2a-2b-M2	BP	GO:0042745	circadian sleep/wake cycle	6/458	0.0406126	0.0228809	34284/35540/44117/32000/2768685/32817
Germline - Germarium 2a-2b-M2	BP	GO:0006726	eye pigment biosynthetic process	5/458	0.0406126	0.0228809	44819/31381/41913/34109/250735
Germline - Germarium 2a-2b-M2	BP	GO:0008587	imaginal disc-derived wing margin morphogenesis	7/458	0.0406126	0.0228809	42313/31248/38070/39596/35560/36612/32273
Germline - Germarium 2a-2b-M2	BP	GO:0006397	mRNA processing	21/458	0.0406126	0.0228809	36527/43385/42297/48535/33968/35788/42848/44250/43912/31662/33460/35539/40938/3355114/32152/42358/40436/41666/3772180/36658/36706
Germline - Germarium 2a-2b-M2	BP	GO:0048010	vascular endothelial growth factor receptor signaling pathway	5/458	0.0406126	0.0228809	31425/32115/32221/42817/38160
Germline - Germarium 2a-2b-M2	BP	GO:0001558	regulation of cell growth	8/458	0.0408515	0.0230154	33834/43991/40562/41591/34665/53560/31310/43580
Germline - Germarium 2a-2b-M2	BP	GO:0030334	regulation of cell migration	8/458	0.0408515	0.0230154	38879/33968/35939/42817/43991/38613/38059/43580
Germline - Germarium 2a-2b-M2	BP	GO:0006112	energy reserve metabolic process	5/458	0.0436145	0.0245721	41772/31248/32120/31738/40700
Germline - Germarium 2a-2b-M2	BP	GO:0030951	establishment or maintenance of microtubule cytoskeleton polarity	5/458	0.0436145	0.0245721	35051/34284/31239/33156/41666
Germline - Germarium 2a-2b-M2	BP	GO:0000086	G2/M transition of mitotic cell cycle	5/458	0.0436145	0.0245721	34954/43466/326205/34993/35686
Germline - Germarium 2a-2b-M2	BP	GO:0044042	glucan metabolic process	5/458	0.0436145	0.0245721	41772/31248/32120/31738/40700
Germline - Germarium 2a-2b-M2	BP	GO:0005977	glycogen metabolic process	5/458	0.0436145	0.0245721	41772/31248/32120/31738/40700
Germline - Germarium 2a-2b-M2	BP	GO:0006687	glycosphingolipid metabolic process	3/458	0.0436145	0.0245721	31239/34835/250735
Germline - Germarium 2a-2b-M2	BP	GO:0042332	gravitaxis	4/458	0.0436145	0.0245721	32083/38890/38070/34338
Germline - Germarium 2a-2b-M2	BP	GO:0051674	localization of cell	3/458	0.0436145	0.0245721	42313/31239/41666
Germline - Germarium 2a-2b-M2	BP	GO:0006491	N-glycan processing	3/458	0.0436145	0.0245721	41913/31056/250735
Germline - Germarium 2a-2b-M2	BP	GO:1902807	negative regulation of cell cycle G1/S phase transition	3/458	0.0436145	0.0245721	36001/33991/41941
Germline - Germarium 2a-2b-M2	BP	GO:2000134	negative regulation of G1/S transition of mitotic cell cycle	3/458	0.0436145	0.0245721	36001/33991/41941
Germline - Germarium 2a-2b-M2	BP	GO:0007220	Notch receptor processing	3/458	0.0436145	0.0245721	31589/44819/31381
Germline - Germarium 2a-2b-M2	BP	GO:0030720	oocyte localization involved in germarium-derived egg chamber formation	3/458	0.0436145	0.0245721	42313/31239/41666
Germline - Germarium 2a-2b-M2	BP	GO:0030838	positive regulation of actin filament polymerization	3/458	0.0436145	0.0245721	33782/30998/37767
Germline - Germarium 2a-2b-M2	BP	GO:0051091	positive regulation of DNA-binding transcription factor activity	3/458	0.0436145	0.0245721	35288/40562/32278
Germline - Germarium 2a-2b-M2	BP	GO:0010884	positive regulation of lipid storage	3/458	0.0436145	0.0245721	32437/39611/46068
Germline - Germarium 2a-2b-M2	BP	GO:0007538	primary sex determination	3/458	0.0436145	0.0245721	36527/31789/3772180
Germline - Germarium 2a-2b-M2	BP	GO:0045465	R8 cell differentiation	5/458	0.0436145	0.0245721	33156/41772/45959/31738/43811
Germline - Germarium 2a-2b-M2	BP	GO:1902099	regulation of metaphase/anaphase transition of cell cycle	4/458	0.0436145	0.0245721	31248/47877/36264/36791
Germline - Germarium 2a-2b-M2	BP	GO:0009629	response to gravity	4/458	0.0436145	0.0245721	32083/38890/38070/34338
Germline - Germarium 2a-2b-M2	BP	GO:0016063	rhodopsin biosynthetic process	3/458	0.0436145	0.0245721	41913/34109/250735
Germline - Germarium 2a-2b-M2	BP	GO:0042770	signal transduction in response to DNA damage	5/458	0.0436145	0.0245721	32120/35288/33991/326205/34993
Germline - Germarium 2a-2b-M2	BP	GO:2000145	regulation of cell motility	8/458	0.0449703	0.0253359	38879/33968/35939/42817/43991/38613/38059/43580
Germline - Germarium 2a-2b-M2	BP	GO:0034976	response to endoplasmic reticulum stress	8/458	0.0449703	0.0253359	36264/44117/42806/2768929/36244/43436/31957/42358
Germline - Germarium 2a-2b-M2	BP	GO:0031346	positive regulation of cell projection organization	7/458	0.0452089	0.0254704	33834/36791/30971/34519/40680/40191/33003
Germline - Germarium 2a-2b-M2	BP	GO:1901654	response to ketone	6/458	0.0462122	0.0260356	35540/40045/33156/38817/30971/31773
Germline - Germarium 2a-2b-M2	BP	GO:0050779	RNA destabilization	6/458	0.0462122	0.0260356	34364/35788/42880/31662/36544/42058
Germline - Germarium 2a-2b-M2	BP	GO:0030031	cell projection assembly	15/458	0.0469442	0.026448	33834/34882/41852/38244/37841/32623/32049/34215/35311/34519/42665/2768716/40680/40191/33003
Germline - Germarium 2a-2b-M2	BP	GO:0042441	eye pigment metabolic process	5/458	0.0475074	0.0267654	44819/31381/41913/34109/250735
Germline - Germarium 2a-2b-M2	BP	GO:0043324	pigment metabolic process involved in developmental pigmentation	5/458	0.0475074	0.0267654	44819/31381/41913/34109/250735
Germline - Germarium 2a-2b-M2	BP	GO:0043474	pigment metabolic process involved in pigmentation	5/458	0.0475074	0.0267654	44819/31381/41913/34109/250735
Germline - Germarium 2a-2b-M2	BP	GO:0045727	positive regulation of translation	5/458	0.0475074	0.0267654	43385/33968/3771960/37914/37846
Germline - Germarium 2a-2b-M2	BP	GO:0033157	regulation of intracellular protein transport	4/458	0.0481573	0.0271315	31248/36264/34527/41704
Germline - Germarium 2a-2b-M2	BP	GO:0043066	negative regulation of apoptotic process	10/458	0.0489611	0.0275843	47173/42297/32007/34500/35742/36290/31016/42447/39944/34665
Germline - Germarium 2a-2b-M2	BP	GO:0009895	negative regulation of catabolic process	6/458	0.0495476	0.0279148	33836/32007/31738/32437/32690/48448
Germline - Germarium 2a-2b-M2	CC	GO:0005700	polytene chromosome	35/467	6.65335e-10	4.46874e-10	41848/41095/35540/36238/43229/43385/37068/43288/43819/40358/37069/41737/48535/40133/37767/40164/40171/43560/44703/35418/31153/45739/39961/36621/39551/40385/40966/42853/30971/3354896/31773/46006/41911/41666/32225
Germline - Germarium 2a-2b-M2	CC	GO:0005654	nucleoplasm	49/467	3.45855e-09	2.32294e-09	36329/31589/38879/31248/43906/41737/45959/48535/33968/40133/37767/40790/36001/37841/36264/40171/43560/31153/34708/40160/39961/35478/33991/34109/34378/35539/36201/39551/40385/40562/33496/32278/39552/38103/32005/2768848/41431/32994/32701/31869/40596/32941/31773/46006/31310/35336/41666/32225/41138
Germline - Germarium 2a-2b-M2	CC	GO:0000785	chromatin	43/467	2.62948e-07	1.7661e-07	41848/41095/36238/43229/37068/43819/40358/41737/48535/40133/35121/37767/36264/40171/41844/35001/35418/31153/34708/45739/31015/36621/35397/32090/33991/37859/38812/39551/39650/40966/41941/42853/30971/33496/35560/246445/32630/3354896/31773/36612/41911/41666/41138
Germline - Germarium 2a-2b-M2	CC	GO:0032993	protein-DNA complex	43/467	1.63644e-06	1.09912e-06	41848/41095/36238/43229/37068/43819/40358/41737/48535/40133/35121/37767/36264/40171/41844/35001/35418/31153/34708/45739/31015/36621/35397/32090/33991/37859/38812/39551/39650/40966/41941/42853/30971/33496/35560/246445/32630/3354896/31773/36612/41911/41666/41138
Germline - Germarium 2a-2b-M2	CC	GO:0098687	chromosomal region	26/467	2.32929e-06	1.56447e-06	41848/37618/43385/43819/40358/40232/41737/48535/43439/37767/40171/36791/43560/35042/45739/39961/31979/32049/40047/40385/42065/30971/246445/3354896/41911/41666
Germline - Germarium 2a-2b-M2	CC	GO:0005938	cell cortex	21/467	0.000580682	0.000390017	33834/34882/42313/38765/32083/33156/39429/38879/41852/49070/36791/43841/31394/31800/35478/32049/35311/40941/42665/36538/318841
Germline - Germarium 2a-2b-M2	CC	GO:0005819	spindle	15/467	0.00147692	0.000991975	36329/41848/37618/43765/34954/40232/31248/38515/36264/36791/35042/32049/37179/36538/45922
Germline - Germarium 2a-2b-M2	CC	GO:0000792	heterochromatin	10/467	0.00161225	0.00108287	41095/48535/34708/45739/31015/36621/32090/246445/3354896/31773
Germline - Germarium 2a-2b-M2	CC	GO:0045495	pole plasm	10/467	0.00161225	0.00108287	42297/41852/34364/33968/5740599/35478/36550/36804/35336/34032
Germline - Germarium 2a-2b-M2	CC	GO:1902554	serine/threonine protein kinase complex	11/467	0.00161225	0.00108287	32132/34284/37618/41772/34924/32120/39961/40385/40700/40998/48448
Germline - Germarium 2a-2b-M2	CC	GO:0098588	bounding membrane of organelle	28/467	0.00337851	0.00226918	35051/44819/33156/34500/35939/44978/43841/43991/41913/38846/31842/32695/32791/35529/36025/39168/42447/42665/40495/45380/43018/31957/31030/39090/44307/40382/33211/40679
Germline - Germarium 2a-2b-M2	CC	GO:0036464	cytoplasmic ribonucleoprotein granule	13/467	0.00337851	0.00226918	33934/42297/41852/34364/33968/5740599/36550/36804/37914/39957/36544/35336/42058
Germline - Germarium 2a-2b-M2	CC	GO:0072686	mitotic spindle	8/467	0.00337851	0.00226918	36329/37618/40232/31248/38515/36264/32049/36538
Germline - Germarium 2a-2b-M2	CC	GO:0042734	presynaptic membrane	7/467	0.00337851	0.00226918	32083/33156/42854/43841/38846/31349/40863
Germline - Germarium 2a-2b-M2	CC	GO:1902911	protein kinase complex	11/467	0.00337851	0.00226918	32132/34284/37618/41772/34924/32120/39961/40385/40700/40998/48448
Germline - Germarium 2a-2b-M2	CC	GO:0099080	supramolecular complex	28/467	0.00337851	0.00226918	41848/33934/33782/32107/42297/40232/41852/34364/33968/43439/38515/32623/36791/5740599/35042/32049/36550/36773/36804/37179/37914/39957/42065/41392/36538/36544/35336/42058
Germline - Germarium 2a-2b-M2	CC	GO:0008023	transcription elongation factor complex	8/467	0.00337851	0.00226918	41737/37767/40171/39961/35478/40385/33496/38103
Germline - Germarium 2a-2b-M2	CC	GO:0000793	condensed chromosome	12/467	0.00442876	0.00297459	41848/38669/40232/43439/35001/36791/35042/44703/36621/42065/3354896/35225
Germline - Germarium 2a-2b-M2	CC	GO:0035770	ribonucleoprotein granule	13/467	0.00442876	0.00297459	33934/42297/41852/34364/33968/5740599/36550/36804/37914/39957/36544/35336/42058
Germline - Germarium 2a-2b-M2	CC	GO:0005667	transcription regulator complex	20/467	0.00442876	0.00297459	35540/40045/43288/43819/43906/40790/35991/31153/31738/32321/41941/43093/43718/8674068/40217/32941/31773/32225/32817/43580
Germline - Germarium 2a-2b-M2	CC	GO:0031519	PcG protein complex	6/467	0.00554206	0.00372234	43819/40358/36431/44703/39821/36612
Germline - Germarium 2a-2b-M2	CC	GO:0060293	germ plasm	8/467	0.00588526	0.00395285	41852/34364/33968/5740599/36550/36804/35336/34032
Germline - Germarium 2a-2b-M2	CC	GO:0005635	nuclear envelope	14/467	0.00588526	0.00395285	33782/40232/36264/36791/34167/34527/34708/33107/37482/41397/32630/40155/35336/35594
Germline - Germarium 2a-2b-M2	CC	GO:0030424	axon	21/467	0.00708066	0.00475574	33934/44819/32083/31248/31425/32115/42854/39443/36791/35042/40580/43841/42447/39596/42665/40680/32771/40205/318841/45922/46068
Germline - Germarium 2a-2b-M2	CC	GO:0005703	polytene chromosome puff	8/467	0.00708066	0.00475574	43385/43819/48535/37767/40171/39961/40385/41666
Germline - Germarium 2a-2b-M2	CC	GO:1990124	messenger ribonucleoprotein complex	5/467	0.00743498	0.00499372	33934/42297/34364/38963/3772180
Germline - Germarium 2a-2b-M2	CC	GO:0048471	perinuclear region of cytoplasm	10/467	0.00743498	0.00499372	33834/32083/42297/30998/35478/36804/36538/36544/35594/38160
Germline - Germarium 2a-2b-M2	CC	GO:0045178	basal part of cell	10/467	0.00763744	0.00512971	34882/32083/41772/31394/34268/36773/40941/34519/34872/40191
Germline - Germarium 2a-2b-M2	CC	GO:0031410	cytoplasmic vesicle	31/467	0.00763744	0.00512971	35051/42313/44819/33836/42854/35939/43841/31800/43991/38846/31349/31842/32791/34003/34109/35335/36025/39168/42447/250735/39137/40863/45380/8673992/31030/39090/40205/40168/45683/33211/35554
Germline - Germarium 2a-2b-M2	CC	GO:0030659	cytoplasmic vesicle membrane	14/467	0.00763744	0.00512971	35051/44819/35939/43841/43991/38846/31842/32791/36025/39168/42447/45380/31030/33211
Germline - Germarium 2a-2b-M2	CC	GO:0097708	intracellular vesicle	31/467	0.00763744	0.00512971	35051/42313/44819/33836/42854/35939/43841/31800/43991/38846/31349/31842/32791/34003/34109/35335/36025/39168/42447/250735/39137/40863/45380/8673992/31030/39090/40205/40168/45683/33211/35554
Germline - Germarium 2a-2b-M2	CC	GO:0030496	midbody	6/467	0.00826885	0.00555379	36329/43765/40232/38515/36264/36538
Germline - Germarium 2a-2b-M2	CC	GO:0031982	vesicle	33/467	0.00899899	0.00604419	35051/34882/42313/44819/33836/42854/35939/43841/31800/31544/43991/38846/31349/31842/32791/34003/34109/35335/36025/39168/42447/250735/39137/40863/45380/8673992/31030/39090/40205/40168/45683/33211/35554
Germline - Germarium 2a-2b-M2	CC	GO:0012506	vesicle membrane	14/467	0.00899899	0.00604419	35051/44819/35939/43841/43991/38846/31842/32791/36025/39168/42447/45380/31030/33211
Germline - Germarium 2a-2b-M2	CC	GO:0035324	female germline ring canal	4/467	0.00994021	0.00667637	34882/31248/38515/39137
Germline - Germarium 2a-2b-M2	CC	GO:0005828	kinetochore microtubule	4/467	0.00994021	0.00667637	40232/38515/36791/32049
Germline - Germarium 2a-2b-M2	CC	GO:1903293	phosphatase complex	6/467	0.00994021	0.00667637	42922/45959/47877/33107/31979/2768940
Germline - Germarium 2a-2b-M2	CC	GO:0008287	protein serine/threonine phosphatase complex	6/467	0.00994021	0.00667637	42922/45959/47877/33107/31979/2768940
Germline - Germarium 2a-2b-M2	CC	GO:0000151	ubiquitin ligase complex	15/467	0.00994021	0.00667637	40358/39884/36431/41785/35742/32796/31016/35478/36999/32111/36201/36244/39043/45922/41704
Germline - Germarium 2a-2b-M2	CC	GO:0000791	euchromatin	7/467	0.0101657	0.00682779	43229/36264/40171/39551/42853/33496/32630
Germline - Germarium 2a-2b-M2	CC	GO:0030863	cortical cytoskeleton	6/467	0.0106938	0.00718253	33156/39429/41852/32049/36538/318841
Germline - Germarium 2a-2b-M2	CC	GO:0051233	spindle midzone	6/467	0.0106938	0.00718253	37618/40232/38515/36264/37179/36538
Germline - Germarium 2a-2b-M2	CC	GO:0030119	AP-type membrane coat adaptor complex	4/467	0.0113364	0.00761413	44819/31381/31842/33211
Germline - Germarium 2a-2b-M2	CC	GO:0048475	coated membrane	6/467	0.0113364	0.00761413	44819/31381/38846/31842/36025/33211
Germline - Germarium 2a-2b-M2	CC	GO:0005834	heterotrimeric G-protein complex	4/467	0.0113364	0.00761413	3355131/38765/36104/36384
Germline - Germarium 2a-2b-M2	CC	GO:0030117	membrane coat	6/467	0.0113364	0.00761413	44819/31381/38846/31842/36025/33211
Germline - Germarium 2a-2b-M2	CC	GO:0043186	P granule	7/467	0.0113364	0.00761413	41852/34364/33968/5740599/36550/36804/35336
Germline - Germarium 2a-2b-M2	CC	GO:0030662	coated vesicle membrane	6/467	0.0123637	0.00830408	35051/38846/31842/36025/31030/33211
Germline - Germarium 2a-2b-M2	CC	GO:0016607	nuclear speck	6/467	0.0123637	0.00830408	48535/34378/40562/40596/41666/41138
Germline - Germarium 2a-2b-M2	CC	GO:0005876	spindle microtubule	6/467	0.0123637	0.00830408	41848/40232/38515/36791/35042/32049
Germline - Germarium 2a-2b-M2	CC	GO:0030135	coated vesicle	9/467	0.0130593	0.00877128	35051/38846/31842/34109/36025/40863/31030/40168/33211
Germline - Germarium 2a-2b-M2	CC	GO:0031594	neuromuscular junction	11/467	0.0148655	0.00998443	32132/33934/32083/42297/31248/43841/31349/36773/39524/42447/39596
Germline - Germarium 2a-2b-M2	CC	GO:0000775	chromosome, centromeric region	10/467	0.015454	0.0103797	37618/40232/43439/36791/35042/45739/31979/32049/42065/3354896
Germline - Germarium 2a-2b-M2	CC	GO:0030665	clathrin-coated vesicle membrane	4/467	0.015454	0.0103797	35051/38846/31842/33211
Germline - Germarium 2a-2b-M2	CC	GO:0000307	cyclin-dependent protein kinase holoenzyme complex	4/467	0.015454	0.0103797	37618/34924/39961/40385
Germline - Germarium 2a-2b-M2	CC	GO:1905360	GTPase complex	4/467	0.015454	0.0103797	3355131/38765/36104/36384
Germline - Germarium 2a-2b-M2	CC	GO:0005811	lipid droplet	5/467	0.015454	0.0103797	32437/39611/31899/37164/46068
Germline - Germarium 2a-2b-M2	CC	GO:0034399	nuclear periphery	6/467	0.015454	0.0103797	33782/36264/34527/38846/32630/35594
Germline - Germarium 2a-2b-M2	CC	GO:0030136	clathrin-coated vesicle	6/467	0.0160827	0.010802	35051/38846/31842/40863/40168/33211
Germline - Germarium 2a-2b-M2	CC	GO:0099513	polymeric cytoskeletal fiber	13/467	0.0160827	0.010802	41848/33782/32107/40232/41852/38515/32623/36791/35042/32049/37179/41392/36538
Germline - Germarium 2a-2b-M2	CC	GO:0000139	Golgi membrane	8/467	0.0178934	0.0120182	33156/41913/35529/42665/40495/31957/31030/40382
Germline - Germarium 2a-2b-M2	CC	GO:0031965	nuclear membrane	6/467	0.0178934	0.0120182	36264/34167/34708/33107/37482/40155
Germline - Germarium 2a-2b-M2	CC	GO:0098793	presynapse	15/467	0.0183962	0.0123559	32132/33934/44819/32083/33156/42854/43841/38846/31349/39524/42447/40863/32771/318841/40168
Germline - Germarium 2a-2b-M2	CC	GO:0016604	nuclear body	10/467	0.0186104	0.0124997	48535/34378/35539/40562/2768848/31869/40596/31310/41666/41138
Germline - Germarium 2a-2b-M2	CC	GO:0031234	extrinsic component of cytoplasmic side of plasma membrane	5/467	0.0193006	0.0129633	3355131/38765/36104/36384/42817
Germline - Germarium 2a-2b-M2	CC	GO:0099738	cell cortex region	9/467	0.0203505	0.0136685	34882/42313/38765/32083/49070/43841/31800/35311/318841
Germline - Germarium 2a-2b-M2	CC	GO:0005813	centrosome	12/467	0.0207457	0.0139339	36329/41848/40232/31248/35991/34924/36791/32049/3355126/3355143/45922/38385
Germline - Germarium 2a-2b-M2	CC	GO:0045179	apical cortex	7/467	0.0219831	0.014765	34882/42313/38765/32083/49070/31800/35311
Germline - Germarium 2a-2b-M2	CC	GO:0005815	microtubule organizing center	15/467	0.0219831	0.014765	36329/41848/40232/31248/45959/35991/34924/36791/32049/37179/3355126/2768940/3355143/45922/38385
Germline - Germarium 2a-2b-M2	CC	GO:0005814	centriole	6/467	0.0229299	0.0154009	36329/40232/45959/3355126/2768940/45922
Germline - Germarium 2a-2b-M2	CC	GO:0001674	female germ cell nucleus	3/467	0.0261034	0.0175324	43439/31773/32480
Germline - Germarium 2a-2b-M2	CC	GO:0016006	Nebenkern	3/467	0.0261034	0.0175324	33836/34500/3772221
Germline - Germarium 2a-2b-M2	CC	GO:0043005	neuron projection	29/467	0.0275688	0.0185166	34284/33834/33934/35540/44819/32083/42297/31248/31425/32115/34364/43770/42854/39443/36791/35042/40580/43841/42447/39596/42665/35799/40680/32771/40205/318841/45922/46068/38385
Germline - Germarium 2a-2b-M2	CC	GO:0099568	cytoplasmic region	13/467	0.0321826	0.0216155	34882/33934/42313/38765/32083/42297/34364/49070/38515/43841/31800/35311/318841
Germline - Germarium 2a-2b-M2	CC	GO:0070938	contractile ring	4/467	0.0337887	0.0226943	33836/39429/38515/35311
Germline - Germarium 2a-2b-M2	CC	GO:0015630	microtubule cytoskeleton	24/467	0.0337887	0.0226943	36329/41848/37618/43765/34954/32107/40232/31248/45959/35991/34924/38515/36264/36791/35042/32049/37179/3355126/41392/36538/2768940/3355143/45922/38385
Germline - Germarium 2a-2b-M2	CC	GO:0150034	distal axon	10/467	0.0376942	0.0253174	33934/44819/32083/42854/36791/35042/43841/42447/40680/32771
Germline - Germarium 2a-2b-M2	CC	GO:0030139	endocytic vesicle	5/467	0.0379439	0.0254851	35051/42313/39168/40205/33211
Germline - Germarium 2a-2b-M2	CC	GO:0031523	Myb complex	3/467	0.0407494	0.0273694	43288/31153/41941
Germline - Germarium 2a-2b-M2	CC	GO:0000159	protein phosphatase type 2A complex	3/467	0.0407494	0.0273694	45959/47877/2768940
Germline - Germarium 2a-2b-M2	CC	GO:0045177	apical part of cell	14/467	0.0415783	0.0279262	34882/42313/38765/32083/31425/32115/49070/31017/31800/35311/39693/40941/34519/32976
Germline - Germarium 2a-2b-M2	CC	GO:0098562	cytoplasmic side of membrane	7/467	0.0415783	0.0279262	3355131/38765/36104/36384/42817/49701/43018
Germline - Germarium 2a-2b-M2	CC	GO:0019897	extrinsic component of plasma membrane	6/467	0.0415783	0.0279262	3355131/38765/36104/36384/42817/40863
Germline - Germarium 2a-2b-M2	CC	GO:0019005	SCF ubiquitin ligase complex	7/467	0.0415783	0.0279262	35742/31016/35478/32111/36201/36244/39043
Germline - Germarium 2a-2b-M2	CC	GO:0045172	germline ring canal	4/467	0.0417735	0.0280573	34882/31248/38515/39137
Germline - Germarium 2a-2b-M2	CC	GO:0005874	microtubule	10/467	0.0424941	0.0285413	41848/32107/40232/38515/36791/35042/32049/37179/41392/36538
Germline - Germarium 2a-2b-M2	CC	GO:0090575	RNA polymerase II transcription regulator complex	10/467	0.0424941	0.0285413	35540/40045/43288/43906/40790/31738/41941/43718/31773/43580
Germline - Germarium 2a-2b-M2	CC	GO:0035363	histone locus body	3/467	0.0463203	0.0311111	2768848/31869/31310
Germline - Germarium 2a-2b-M2	CC	GO:0016007	mitochondrial derivative	3/467	0.0463203	0.0311111	33836/34500/3772221
Germline - Germarium 2a-2b-M2	MF	GO:0003682	chromatin binding	42/436	9.27327e-14	7.20319e-14	41848/43288/43819/33782/38669/40358/37069/41737/40133/35121/36431/37767/36264/40171/41844/35001/43560/34527/44235/45739/31738/32690/33991/36685/37482/38817/39551/40966/42853/32630/32994/40217/3354896/40850/32941/31773/36612/41911/32225/32273/35225/35686
Germline - Germarium 2a-2b-M2	MF	GO:0019899	enzyme binding	41/436	2.15718e-06	1.67563e-06	35051/45278/47121/33156/38879/35246/39884/31716/41852/41737/38244/40133/49070/35121/41785/36264/40171/35742/42817/32796/34167/38721/31800/44496/32690/33850/38613/40700/42447/3355127/32976/31942/33003/41911/31310/36544/35336/43404/41704/36658/38160
Germline - Germarium 2a-2b-M2	MF	GO:0004725	protein tyrosine phosphatase activity	10/436	4.19613e-06	3.25942e-06	45278/34954/43466/31425/32115/39443/43991/31907/38059/38160
Germline - Germarium 2a-2b-M2	MF	GO:0070717	poly-purine tract binding	7/436	4.71746e-06	3.66438e-06	43385/48535/33968/35788/31086/37914/3772180
Germline - Germarium 2a-2b-M2	MF	GO:0004672	protein kinase activity	25/436	1.85279e-05	1.43919e-05	34284/39429/40232/41772/31248/32120/38890/32221/35970/35288/44233/44235/43803/32753/38070/40385/42187/42447/49701/32771/34993/3355134/42358/48448/36706
Germline - Germarium 2a-2b-M2	MF	GO:0004674	protein serine/threonine kinase activity	22/436	1.90311e-05	1.47828e-05	34284/39429/40232/41772/31248/32120/38890/32221/35288/44233/32753/38070/40385/42187/42447/49701/32771/34993/3355134/42358/48448/36706
Germline - Germarium 2a-2b-M2	MF	GO:0016773	phosphotransferase activity, alcohol group as acceptor	29/436	3.54305e-05	2.75213e-05	34284/32585/39429/40232/41772/31248/45374/32120/38890/32221/35970/35288/42273/44233/44235/43803/32753/36774/38070/40385/42187/42447/49701/32771/34993/3355134/42358/48448/36706
Germline - Germarium 2a-2b-M2	MF	GO:0042393	histone binding	14/436	9.33728e-05	7.25291e-05	43288/40358/37767/41844/43560/35418/35397/31801/36107/39551/42065/43718/40850/32273
Germline - Germarium 2a-2b-M2	MF	GO:0008134	transcription factor binding	19/436	9.33728e-05	7.25291e-05	35540/40045/31429/45976/40790/34708/43928/32321/38070/39987/40562/33496/32976/38338/40217/31773/53560/38643/35552
Germline - Germarium 2a-2b-M2	MF	GO:0004721	phosphoprotein phosphatase activity	14/436	0.000108083	8.39553e-05	45278/34954/42922/43466/45959/31425/32115/39443/43991/31907/33107/35492/38059/38160
Germline - Germarium 2a-2b-M2	MF	GO:0030674	protein-macromolecule adaptor activity	17/436	0.000146841	0.000114062	35051/45278/44819/31381/42848/43770/42854/35742/35397/31662/31842/42065/31030/45683/33211/35594/33131
Germline - Germarium 2a-2b-M2	MF	GO:0008092	cytoskeletal protein binding	29/436	0.000375822	0.000291927	35051/36329/41848/33834/34882/39075/33156/32107/37069/41852/35991/38515/37841/32623/43770/36791/35042/44250/31729/32049/35311/37179/34519/42665/41392/2768716/38059/45683/38385
Germline - Germarium 2a-2b-M2	MF	GO:0030234	enzyme regulator activity	35/436	0.000409781	0.000318305	36329/32132/37618/33156/38669/38879/45959/47877/49070/36001/34924/36546/42817/44233/36290/39961/5740235/31800/31979/33048/37751/39693/40700/42496/42665/36538/32771/2768940/39090/40998/40205/36612/45922/43404/34032
Germline - Germarium 2a-2b-M2	MF	GO:0016301	kinase activity	30/436	0.000465583	0.000361651	34284/32585/32083/39429/40232/41772/31248/45374/32120/38890/32221/35970/35288/42273/44233/44235/43803/32753/36774/38070/40385/42187/42447/49701/32771/34993/3355134/42358/48448/36706
Germline - Germarium 2a-2b-M2	MF	GO:0008139	nuclear localization sequence binding	6/436	0.000473885	0.0003681	40160/38721/41397/32630/35336/34338
Germline - Germarium 2a-2b-M2	MF	GO:0003727	single-stranded RNA binding	8/436	0.000763023	0.000592693	43385/48535/33968/35788/31086/37914/36544/3772180
Germline - Germarium 2a-2b-M2	MF	GO:0016887	ATP hydrolysis activity	19/436	0.00149388	0.0011604	32107/40607/38515/35001/33105/42805/31838/32049/326154/2768929/36993/37860/39654/40938/42853/40495/43787/35225/35686
Germline - Germarium 2a-2b-M2	MF	GO:0005048	signal sequence binding	7/436	0.00155339	0.00120663	40160/38721/36025/41397/32630/35336/34338
Germline - Germarium 2a-2b-M2	MF	GO:0003712	transcription coregulator activity	18/436	0.00159756	0.00124093	43906/34708/43928/31771/37859/39987/40046/40562/40966/41941/33496/43718/38338/2768848/32771/31869/32941/32225
Germline - Germarium 2a-2b-M2	MF	GO:0017111	ribonucleoside triphosphate phosphatase activity	27/436	0.00166281	0.00129162	3355131/38765/36104/32107/36384/38244/40607/38515/31332/35001/33105/3771960/42805/31838/32049/326154/2768929/36993/37860/39654/40938/42853/40495/43787/40168/35225/35686
Germline - Germarium 2a-2b-M2	MF	GO:0140657	ATP-dependent activity	30/436	0.00179201	0.00139198	34882/2768853/32107/34364/40607/38515/35001/33105/44117/42805/44496/31707/31838/32049/326154/2768929/36550/36993/37860/39654/40938/42853/34331/40495/43787/44307/46068/40679/35225/35686
Germline - Germarium 2a-2b-M2	MF	GO:0003730	mRNA 3'-UTR binding	14/436	0.00191174	0.00148498	43385/48535/33968/42848/37734/44250/31086/36993/37914/39875/38963/41666/3772180/41138
Germline - Germarium 2a-2b-M2	MF	GO:0016462	pyrophosphatase activity	28/436	0.0021181	0.00164528	3355131/38765/36104/32107/36384/38244/40607/38515/31332/35001/33105/3771960/42805/31838/32049/326154/2768929/36993/37860/39654/40938/3355094/42853/40495/43787/40168/35225/35686
Germline - Germarium 2a-2b-M2	MF	GO:0016818	hydrolase activity, acting on acid anhydrides, in phosphorus-containing anhydrides	28/436	0.0024379	0.00189369	3355131/38765/36104/32107/36384/38244/40607/38515/31332/35001/33105/3771960/42805/31838/32049/326154/2768929/36993/37860/39654/40938/3355094/42853/40495/43787/40168/35225/35686
Germline - Germarium 2a-2b-M2	MF	GO:0016817	hydrolase activity, acting on acid anhydrides	28/436	0.00244872	0.00190209	3355131/38765/36104/32107/36384/38244/40607/38515/31332/35001/33105/3771960/42805/31838/32049/326154/2768929/36993/37860/39654/40938/3355094/42853/40495/43787/40168/35225/35686
Germline - Germarium 2a-2b-M2	MF	GO:0016791	phosphatase activity	17/436	0.00353654	0.00274708	45278/34954/42922/43466/45959/31425/32115/39443/31544/43991/31907/33107/33924/35492/39168/38059/38160
Germline - Germarium 2a-2b-M2	MF	GO:0042578	phosphoric ester hydrolase activity	19/436	0.00353654	0.00274708	45278/34954/42922/43466/45959/31425/32115/33204/39443/31544/43991/31907/33107/33924/35492/39168/38059/38160/35554
Germline - Germarium 2a-2b-M2	MF	GO:0019901	protein kinase binding	11/436	0.00353654	0.00274708	45278/33156/35246/31716/41852/38244/49070/40700/3355127/32976/38160
Germline - Germarium 2a-2b-M2	MF	GO:0000900	mRNA regulatory element binding translation repressor activity	5/436	0.00464035	0.00360448	34364/43087/41591/38963/3772180
Germline - Germarium 2a-2b-M2	MF	GO:0140297	DNA-binding transcription factor binding	11/436	0.00491786	0.00382004	35540/45976/43928/38070/39987/33496/32976/38338/53560/38643/35552
Germline - Germarium 2a-2b-M2	MF	GO:0140142	nucleocytoplasmic carrier activity	5/436	0.00554566	0.0043077	34167/40160/38721/35336/34338
Germline - Germarium 2a-2b-M2	MF	GO:0016772	transferase activity, transferring phosphorus-containing groups	31/436	0.00554566	0.0043077	34284/32585/32083/39429/40232/41772/31248/45374/32120/38890/32221/35970/35288/42273/44233/44235/43803/32753/36774/38070/40385/42187/42447/49701/32771/32152/34993/3355134/42358/48448/36706
Germline - Germarium 2a-2b-M2	MF	GO:0017022	myosin binding	8/436	0.00562005	0.00436548	36329/34882/39075/33156/35042/44250/31729/45683
Germline - Germarium 2a-2b-M2	MF	GO:0000217	DNA secondary structure binding	4/436	0.00723012	0.00561614	41095/37481/33991/35225
Germline - Germarium 2a-2b-M2	MF	GO:0140993	histone modifying activity	9/436	0.00723012	0.00561614	41737/40133/34708/31015/43928/37859/30971/32278/40217
Germline - Germarium 2a-2b-M2	MF	GO:0051010	microtubule plus-end binding	4/436	0.00723012	0.00561614	32107/36791/35042/37179
Germline - Germarium 2a-2b-M2	MF	GO:0019887	protein kinase regulator activity	10/436	0.0075605	0.00587277	32132/37618/33156/36001/34924/44233/39961/40700/32771/40998
Germline - Germarium 2a-2b-M2	MF	GO:0030695	GTPase regulator activity	15/436	0.0109381	0.00849635	33156/38669/38879/42817/5740235/31800/33048/39693/42496/42665/36538/39090/40205/43404/34032
Germline - Germarium 2a-2b-M2	MF	GO:0060589	nucleoside-triphosphatase regulator activity	15/436	0.0109381	0.00849635	33156/38669/38879/42817/5740235/31800/33048/39693/42496/42665/36538/39090/40205/43404/34032
Germline - Germarium 2a-2b-M2	MF	GO:0140312	cargo adaptor activity	4/436	0.0116366	0.00903892	44819/31381/31842/33211
Germline - Germarium 2a-2b-M2	MF	GO:0016788	hydrolase activity, acting on ester bonds	31/436	0.0116366	0.00903892	45278/34954/42922/43466/31716/45959/31425/32115/33204/42880/39443/43294/31544/43991/40448/31907/33107/33924/33964/34109/35385/35492/36993/39168/39611/42208/42358/38059/36544/38160/35554
Germline - Germarium 2a-2b-M2	MF	GO:0019900	kinase binding	11/436	0.0116366	0.00903892	45278/33156/35246/31716/41852/38244/49070/40700/3355127/32976/38160
Germline - Germarium 2a-2b-M2	MF	GO:0061608	nuclear import signal receptor activity	4/436	0.0116366	0.00903892	40160/38721/35336/34338
Germline - Germarium 2a-2b-M2	MF	GO:0030276	clathrin binding	5/436	0.0127449	0.00989987	35051/38846/31842/40863/33211
Germline - Germarium 2a-2b-M2	MF	GO:0019207	kinase regulator activity	10/436	0.0139217	0.0108139	32132/37618/33156/36001/34924/44233/39961/40700/32771/40998
Germline - Germarium 2a-2b-M2	MF	GO:0008017	microtubule binding	12/436	0.0174182	0.0135299	41848/32107/37069/35991/38515/36791/35042/32049/37179/42665/41392/38385
Germline - Germarium 2a-2b-M2	MF	GO:0019904	protein domain specific binding	9/436	0.0179121	0.0139136	41848/37767/31332/44703/43991/31349/36201/2768716/33003
Germline - Germarium 2a-2b-M2	MF	GO:0005085	guanyl-nucleotide exchange factor activity	9/436	0.0246154	0.0191205	38669/38879/42817/5740235/31800/42665/39090/40205/43404
Germline - Germarium 2a-2b-M2	MF	GO:0000981	DNA-binding transcription factor activity, RNA polymerase II-specific	29/436	0.0298366	0.0231762	41848/35540/40045/41032/43819/31429/40164/36678/37734/31738/32613/32321/32663/34395/36685/39821/41768/42413/38338/36920/32994/40155/33419/53560/31310/2768685/32817/43580/34292
Germline - Germarium 2a-2b-M2	MF	GO:0008047	enzyme activator activity	13/436	0.0372795	0.0289575	33156/38879/36546/44233/39961/5740235/33048/39693/42496/36538/36612/45922/34032
Germline - Germarium 2a-2b-M2	MF	GO:0031490	chromatin DNA binding	9/436	0.0420389	0.0326545	41848/43288/43819/37767/36264/31738/38817/32630/32273
Germline - Germarium 2a-2b-M2	MF	GO:0031267	small GTPase binding	10/436	0.0420389	0.0326545	35051/38879/42817/34167/38721/31800/33850/42447/35336/43404
Germline - Germarium 2a-2b-M2	MF	GO:0016538	cyclin-dependent protein serine/threonine kinase regulator activity	4/436	0.0449476	0.0349139	37618/36001/34924/39961
Germline - Germarium 2a-2b-M2	MF	GO:0019210	kinase inhibitor activity	3/436	0.0449476	0.0349139	33156/36001/32771
Germline - Germarium 2a-2b-M2	MF	GO:0042277	peptide binding	8/436	0.0449476	0.0349139	32595/40160/38721/36025/41397/32630/35336/34338
Germline - Germarium 2a-2b-M2	MF	GO:0004860	protein kinase inhibitor activity	3/436	0.0449476	0.0349139	33156/36001/32771
Germline - Germarium 2a-2b-M2	MF	GO:0051020	GTPase binding	10/436	0.0464005	0.0360425	35051/38879/42817/34167/38721/31800/33850/42447/35336/43404
Germline - Germarium 2a-2b-M2	MF	GO:0019208	phosphatase regulator activity	5/436	0.0474376	0.0368481	45959/47877/49070/31979/2768940
Germline - Germarium 2a-2b-M2	MF	GO:0017056	structural constituent of nuclear pore	4/436	0.0493295	0.0383177	36264/34527/41397/32630
Gene Ratio: proportion of input genes associated with a given GO term
Padj: p-value adjusted for multiple testing (Benjamini and Hochberg 1995).
qvalue: estimated false discovery rate (FDR)
