# Supplementary material for: Comparative single-nucleus transcriptomics reveals asymmetric evolution of the Drosophila male and female germlines
Source: PLoS Biol. 2026 Jul 20;24(7):e3003869. doi: 10.1371/journal.pbio.3003869 (PMC13384527; doi:10.1371/journal.pbio.3003869)
Supplement: S20 Table — (XLSX) [file pbio.3003869.s053.xlsx]

## Sheet: S20 Table
S20 Table. Tests for differences in tissue specificity for the genes expressed between cell types and across strains and tissues
Tissue	Cell Type	Padj *
Testis		A4	Kruskal-Wallis chi-squared = 1131, d.f.=6, P<4.64E-241														ISO1	Kruskal-Wallis chi-squared = 1409, d.f.=6, P<3.03E-301														w501	Kruskal-Wallis chi-squared = 1239, d.f.=6, P<1.40E-264
			ES	LS	ESp	MSp	LSp	MPSp										ES	LS	ESp	MSp	LSp	MPSp										ES	LS	ESp	MSp	LSp	MPSp
	GSC / Early Spermatogonia	ES															ES															ES
	Late Spermatogonia	LS	0.303482														LS	0.268044														LS	5.37548e-09
	Early Spermatocytes	ESp	1.0636e-85	7.52114e-88													ESp	4.14217e-98	4.94213e-100													ESp	4.80898e-64	4.89836e-101
	Mid Spermatocytes	MSp	2.25909e-84	2.64202e-86	0.488148												MSp	1.00156e-105	9.97381e-107	0.744248												MSp	1.00644e-70	1.98913e-110	0.922228
	Late Spermatocytes	LSp	2.28811e-102	1.33105e-102	0.744825	0.598041											LSp	5.4439e-116	7.18008e-116	0.63003	0.903854											LSp	7.02022e-88	8.18538e-132	0.754979	0.699442
	Maturing Primary Spermatocytes	MPSp	7.13877e-99	1.43935e-99	0.598041	0.744825	0.744825										MPSp	6.45183e-137	4.08435e-135	0.594507	0.268044	0.17379										MPSp	6.79753e-90	6.14436e-134	0.699442	0.646664	0.922228
	Spermatids	S	2.09526e-84	3.84384e-86	0.14581	0.531109	0.195197	0.307321									S	1.69627e-112	1.41886e-112	0.594507	0.862319	0.910036	0.15651									S	6.02231e-80	1.20121e-121	0.754979	0.699442	0.986796	0.922228
		A4	Kruskal-Wallis chi-squared = 780, d.f.=12, P<3.73E-159														ISO1	Kruskal-Wallis chi-squared = 588, d.f.=12, P<3.23E-118														w501	Kruskal-Wallis chi-squared = 782, d.f.=12, P<1.30E-159
Ovary			GSC/G1-2a	G2a-2b	G2b-3	SPC	FSC/preFCs	EFC	MFC	PMFC	V7	V8	V9-10A	C12				GSC/G1-2a	G2a-2b	G2b-3	SPC	FSC/preFCs	EFC	MFC	PMFC	V7	V8	V9-10A	C12				GSC/G1-2a	G2a-2b	G2b-3	SPC	FSC/preFCs	EFC	MFC	PMFC	V7	V8	V9-10A	C12
	Germline - GSC / Germarium 1-2a	GSC/G1-2a															GSC/G1-2a															GSC/G1-2a
	Germline - Germarium 2a-2b	G2a-2b	0.0387164														G2a-2b	0.0738774														G2a-2b	0.231227
	Germline - Germarium 2b-3	G2b-3	8.8809e-06	0.0238462													G2b-3	3.66203e-06	0.00563662													G2b-3	3.40308e-05	0.00388086
	Stalk & Polar Cells	SPC	1.79814e-41	3.01176e-55	1.60048e-70												SPC	1.68177e-26	3.97758e-36	1.49844e-51												SPC	3.31168e-43	4.46983e-51	5.10341e-70
	Follicle Stem Cells (FSC) / preFCs	FSC/preFCs	0.630803	0.130468	0.000120155	1.74044e-43											FSC/preFCs	0.568852	0.251089	8.00734e-05	7.03456e-29											FSC/preFCs	0.0381502	0.000870474	3.33114e-10	3.27732e-30
	Early Follicle Cells	EFC	0.00932032	0.616972	0.0947937	5.36195e-58	0.0397506										EFC	0.000699311	0.128697	0.258287	1.77889e-44	0.00599514										EFC	0.0153492	0.231227	0.104373	2.18396e-58	5.10655e-06
	Mitotic Follicle Cells Stage 1-5	MFC	0.00386984	0.404652	0.187262	5.63158e-58	0.0189674	0.757375									MFC	0.000173609	0.0555921	0.489919	6.92984e-45	0.00193809	0.703579									MFC	0.0381502	0.370216	0.0639652	2.07656e-53	3.26437e-05	0.798557
	Post-Mitotic Follicle Cells Stage 6	PMFC	9.38603e-06	0.023053	0.953881	1.00463e-68	0.000120316	0.0904329	0.178036								PMFC	1.89722e-06	0.00340531	0.847983	2.33544e-51	4.36804e-05	0.192101	0.377373								PMFC	0.000111247	0.00828788	0.856983	8.16793e-66	2.53847e-09	0.161221	0.103139
	Vitellogenic MBFCs Stage 7	V7	0.00117133	0.259326	0.292659	1.61346e-61	0.00777636	0.563955	0.778347	0.278088							V7	0.000451776	0.0987967	0.325156	1.25101e-44	0.00428269	0.899571	0.80425	0.243038							V7	0.00357888	0.0922938	0.275809	5.25408e-60	5.25522e-07	0.610403	0.447685	0.370216
	Vitellogenic MBFCs Stage 8	V8	0.102832	0.729765	0.00972455	7.09723e-50	0.266278	0.386834	0.246527	0.00971389	0.140366						V8	0.139003	0.814815	0.00313365	7.73199e-33	0.379519	0.0803767	0.0331367	0.00188255	0.0618136						V8	0.200189	0.89163	0.00775739	2.32767e-48	0.000827359	0.301942	0.447685	0.0153492	0.131113
	Vitellogenic MBFCs Stage 9-10A	V9-10A	0.953881	0.044734	1.24124e-05	2.18737e-41	0.668452	0.0106998	0.00482089	1.30079e-05	0.00150817	0.116818					V9-10A	0.623064	0.216672	4.89462e-05	7.03456e-29	0.928268	0.00437275	0.00137023	2.64919e-05	0.00313365	0.337496					V9-10A	0.470116	0.0561181	1.13976e-06	2.48703e-38	0.180073	0.0016338	0.00529135	4.80023e-06	0.00027674	0.048364
	Choriogenic MBFCs Stage 12	C12	2.94786e-17	2.22027e-26	5.53015e-38	1.20318e-06	7.70442e-19	1.21921e-28	3.88017e-29	4.59979e-37	2.06174e-31	2.05782e-23	2.80275e-17				C12	9.16091e-12	2.3722e-18	2.81204e-30	0.000290453	1.67735e-13	1.23647e-24	1.671e-25	2.81204e-30	6.32946e-25	1.75622e-16	2.03244e-13				C12	8.0732e-23	1.15794e-28	6.81469e-44	0.000190334	5.28884e-14	1.77104e-34	2.74763e-31	4.90755e-41	3.20283e-36	2.09053e-27	1.80519e-19
	Choriogenic MBFCs Stage 14	C14	1.43982e-08	2.99101e-15	2.30134e-24	1.77065e-14	8.48451e-10	4.52461e-17	1.17273e-17	7.44135e-24	2.89039e-19	2.92443e-13	1.26343e-08	0.00972455			C14	3.66203e-06	4.90081e-11	8.73135e-21	4.80476e-09	1.90482e-07	4.3201e-16	5.65255e-17	5.8123e-21	2.19024e-16	9.23685e-10	2.4103e-07	0.0413791			C14	2.65122e-08	7.43555e-12	1.68663e-22	9.12895e-16	0.000962206	8.1849e-16	4.07432e-14	7.93532e-21	2.72032e-17	1.51337e-11	1.87404e-06	4.07907e-05
The strain ID is highlighted in yellow. Three testis cell types, Epithelial Cells (EC), Hub Cells (HC), and Cyst Cells (CC) and four ovarian cell types, Terminal Corpus Luteum Cells (TCLC) and Stretch Cells (SC), Ovarian Sheath Muscle (OSM) and Oviduct (O), were excluded.
* Posthoc Dunn's tests were performed for each pairwise comparison following a significant Kruskal-Wallis test, and p-values were adjusted for multiple testing (Benjamini and Hochberg 1995). Significant p-values in red.
