# Supplementary material for: Comparative single-nucleus transcriptomics reveals asymmetric evolution of the Drosophila male and female germlines
Source: PLoS Biol. 2026 Jul 20;24(7):e3003869. doi: 10.1371/journal.pbio.3003869 (PMC13384527; doi:10.1371/journal.pbio.3003869)
Supplement: S21 Table — (XLSX) [file pbio.3003869.s054.xlsx]

## Sheet: S21 Table
S21 Table. Tests for differences in cell-type specificity for the genes expressed between cell types across strains and tissues
Tissue	Cell Type	Padj *
Testis		A4	Kruskal-Wallis chi-squared = 583, d.f.=6, P=1.07E-122														ISO1	Kruskal-Wallis chi-squared = 905, d.f.=6, P=3.39E-192														w501	Kruskal-Wallis chi-squared = 607, d.f.=6, P=8.03E-128
			ES	LS	ESp	MSp	LSp	MPSp										ES	LS	ESp	MSp	LSp	MPSp										ES	LS	ESp	MSp	LSp	MPSp
	GSC / Early Spermatogonia	ES															ES															ES
	Late Spermatogonia	LS	0.193817														LS	0.190934														LS	0.000285473
	Early Spermatocytes	ESp	1.88421e-51	1.14017e-31													ESp	3.88223e-87	3.63323e-59													ESp	1.25296e-53	1.60973e-24
	Mid Spermatocytes	MSp	2.85682e-38	2.18179e-21	0.162677												MSp	1.74134e-45	2.61504e-26	1.47126e-09												MSp	8.26976e-29	7.40644e-09	3.01961e-05
	Late Spermatocytes	LSp	1	0.000371267	1.34493e-71	6.91164e-56											LSp	0.0484736	1	1.93652e-74	5.80968e-34											LSp	1	4.76069e-09	1.01193e-72	4.13411e-43
	Maturing Primary Spermatocytes	MPSp	1	0.1106	1.94507e-59	8.90354e-45	1										MPSp	0.00131309	9.99782e-10	6.60132e-143	1.9124e-87	1.32217e-13										MPSp	0.120731	2.25958e-11	2.51797e-79	1.55884e-48	1
	Spermatids	S	1.17298e-06	0.365525	6.65549e-26	9.3849e-16	4.09225e-13	6.5221e-08									S	1.29024e-08	0.0484727	8.18989e-51	4.67587e-18	0.0116145	6.1766e-28									S	2.09202e-10	1	7.4972e-20	3.15935e-05	8.64286e-19	1.80918e-22
		A4	Kruskal-Wallis chi-squared = 1973, d.f.=12, P<1E-200														ISO1	Kruskal-Wallis chi-squared = 1676, d.f.=12, P<1E-200														w501	Kruskal-Wallis chi-squared = 2147, d.f.=12, P<1E-200
Ovary			GSC/G1-2a	G2a-2b	G2b-3	SPC	FSC/preFCs	EFC	MFC	PMFC	V7	V8	V9-10A	C12				GSC/G1-2a	G2a-2b	G2b-3	SPC	FSC/preFCs	EFC	MFC	PMFC	V7	V8	V9-10A	C12				GSC/G1-2a	G2a-2b	G2b-3	SPC	FSC/preFCs	EFC	MFC	PMFC	V7	V8	V9-10A	C12
	Germline - GSC / Germarium 1-2a	GSC/G1-2a															GSC/G1-2a															GSC/G1-2a
	Germline - Germarium 2a-2b	G2a-2b	0.0419548														G2a-2b	1														G2a-2b	1
	Germline - Germarium 2b-3	G2b-3	1.67526e-18	4.9862e-07													G2b-3	3.7822e-20	2.58062e-11													G2b-3	4.60246e-19	4.56255e-13
	Stalk & Polar Cells	SPC	2.64676e-77	1.06229e-107	6.04808e-169												SPC	2.01242e-52	1.55159e-69	2.18093e-135												SPC	2.86598e-82	8.04425e-96	1.0065e-177
	Follicle Stem Cells (FSC) / preFCs	FSC/preFCs	1	1	1.22727e-09	5.79568e-97											FSC/preFCs	1	1	1.24006e-11	2.51942e-67											FSC/preFCs	1	0.123163	8.419e-26	2.61382e-68
	Early Follicle Cells	EFC	1.38056e-06	1	0.024312	1.98057e-128	0.129761										EFC	1.75265e-10	0.000259632	0.699509	1.53004e-108	0.000147642										EFC	1.04313e-05	0.0173267	0.00324451	7.57544e-131	7.32484e-10
	Mitotic Follicle Cells Stage 1-5	MFC	2.84348e-18	5.59467e-07	1	1.53046e-165	1.4941e-09	0.0239582									MFC	2.47999e-25	1.96815e-15	1	1.09547e-145	9.0318e-16	0.00930291									MFC	6.04282e-17	2.25001e-11	1	5.39866e-168	2.86306e-23	0.0213829
	Post-Mitotic Follicle Cells Stage 6	PMFC	6.13787e-32	2.53218e-16	0.264507	9.7506e-203	5.5323e-20	5.93951e-09	0.327955								PMFC	5.0977e-36	5.3747e-24	0.0805844	2.3427e-170	2.34162e-24	3.34192e-07	1								PMFC	6.12314e-34	6.86174e-26	0.115861	5.82292e-215	1.69609e-42	3.51865e-11	0.0299245
	Vitellogenic MBFCs Stage 7	V7	1.0315e-15	2.61916e-05	1	6.65506e-160	1.20764e-07	0.282312	1	0.0242826							V7	2.53167e-16	1.8222e-08	1	4.97465e-125	9.22538e-09	1	1	0.00215426							V7	3.85837e-19	3.65335e-13	1	2.24991e-176	7.56224e-26	0.0026211	1	0.155841
	Vitellogenic MBFCs Stage 8	V8	5.63697e-11	0.0139036	1	1.35463e-143	0.000212337	1	1	6.85473e-05	1						V8	2.41604e-08	0.00653762	0.0748656	3.7671e-101	0.00394865	1	0.000471209	4.59028e-09	1						V8	2.29213e-14	3.07286e-09	1	7.23899e-161	2.72671e-20	0.260896	1	0.00149576	1
	Vitellogenic MBFCs Stage 9-10A	V9-10A	1	1	4.40983e-13	3.11707e-89	1	0.00214952	6.08943e-13	8.78509e-25	9.54238e-11	7.28935e-07					V9-10A	1	1	1.33903e-13	3.6047e-64	1	7.63105e-06	5.03648e-18	3.49441e-27	1.78092e-10	0.000309721					V9-10A	1	1	2.36654e-18	2.69797e-83	1	2.5681e-05	2.75914e-16	5.5543e-33	1.97004e-18	9.29783e-14
	Choriogenic MBFCs Stage 12	C12	7.42227e-20	6.67622e-37	1.28617e-76	6.87788e-19	4.78174e-31	6.16019e-50	2.96835e-75	5.52458e-101	1.02951e-70	3.68323e-60	2.64311e-26				C12	1.12209e-12	5.8936e-22	7.15986e-65	2.58242e-13	5.54897e-21	1.37231e-46	5.10302e-73	1.23727e-90	7.93995e-58	6.3791e-42	5.69806e-19				C12	2.32597e-26	1.87693e-34	7.64585e-90	1.37438e-15	6.64532e-19	3.27132e-57	5.784e-84	4.21772e-118	2.16817e-89	1.40127e-78	4.89073e-27
	Choriogenic MBFCs Stage 14	C14	8.10466e-09	2.87859e-21	2.05537e-53	1.21581e-33	6.05969e-17	1.5171e-31	1.57699e-52	2.61815e-74	1.50268e-48	6.33016e-40	2.2693e-13	0.140316			C14	1.1544e-07	2.8183e-15	3.35159e-53	1.43885e-19	1.65717e-14	9.15018e-37	8.91207e-61	6.81719e-77	7.43414e-47	1.17591e-32	8.63632e-13	1			C14	9.07778e-09	8.34675e-14	3.53735e-54	5.59249e-37	0.000117541	1.44426e-29	4.75794e-50	5.0541e-77	4.93898e-54	8.95037e-46	3.37685e-09	0.000371005
The strain ID is highlighted in yellow. Three testis cell types, Epithelial Cells (EC), Hub Cells (HC), and Cyst Cells (CC) and four ovarian cell types, Terminal Corpus Luteum Cells (TCLC) and Stretch Cells (SC), Ovarian Sheath Muscle (OSM) and Oviduct (O), were excluded.
* Posthoc Dunn's tests were performed for each pairwise comparison following a significant Kruskal-Wallis test, and p-values were adjusted for multiple test correction (Benjamini and Hochberg 1995). Significant p-values in red.
