# Supplementary material for: Comparative single-nucleus transcriptomics reveals asymmetric evolution of the Drosophila male and female germlines
Source: PLoS Biol. 2026 Jul 20;24(7):e3003869. doi: 10.1371/journal.pbio.3003869 (PMC13384527; doi:10.1371/journal.pbio.3003869)
Supplement: S22 Table — (XLSX) [file pbio.3003869.s055.xlsx]

## Sheet: S22 Table
S22 Table. Tests for differences in sequence evolution metrics of the genes expressed between testis cell types across the strains considered
Metric	Cell Type	Padj *
ω		A4	Kruskal-Wallis chi-squared = 142, d.f.=6, P=3.04E-28								ISO1	Kruskal-Wallis chi-squared = 177, d.f.=6, P=1.64E-35								w501	Kruskal-Wallis chi-squared = 164, d.f.=6, P=7.19E-33
			ES	LS	ESp	MSp	LSp	MPSp				ES	LS	ESp	MSp	LSp	MPSp				ES	LS	ESp	MSp	LSp	MPSp
	GSC / Early Spermatogonia	ES									ES									ES
	Late Spermatogonia	LS	0.815746								LS	0.921566								LS	0.468436
	Early Spermatocytes	ESp	7.35067e-14	2.95028e-12							ESp	8.6951e-16	5.49465e-15							ESp	4.62004e-12	7.39977e-14
	Mid Spermatocytes	MSp	7.35067e-14	4.19342e-12	0.803803						MSp	6.19755e-16	4.76566e-15	0.787348						MSp	1.62296e-13	5.21303e-15	0.9491
	Late Spermatocytes	LSp	2.93994e-12	2.50618e-10	0.246877	0.371154					LSp	9.69458e-15	1.65139e-13	0.321222	0.508095					LSp	1.20908e-12	2.01926e-14	0.65116	0.621317
	Maturing Primary Spermatocytes	MPSp	1.02389e-12	9.11933e-11	0.335536	0.49026	0.815746				MPSp	1.29697e-15	2.35147e-14	0.35096	0.519847	0.921566				MPSp	2.05517e-13	5.21303e-15	0.750894	0.701245	0.912003
	Spermatids	S	8.06269e-14	7.7099e-12	0.600947	0.803803	0.568298				S	1.1697e-16	1.17076e-15	0.737901	0.921566	0.510543	0.529491			S	1.95215e-14	7.47709e-16	0.912003	0.912003	0.510653	0.621317
ωa		A4	Kruskal-Wallis chi-squared = 90.1, d.f.=6, P=2.93E-17								ISO1	Kruskal-Wallis chi-squared = 104.0, d.f.=6, P=3.43E-20								w501	Kruskal-Wallis chi-squared = 114.0, d.f.=6, P=3.56E-22
			ES	LS	ESp	MSp	LSp	MPSp				ES	LS	ESp	MSp	LSp	MPSp				ES	LS	ESp	MSp	LSp	MPSp
	GSC / Early Spermatogonia	ES									ES									ES
	Late Spermatogonia	LS	0.0589181								LS	0.0523942								LS	0.355031
	Early Spermatocytes	ESp	6.71613e-14	1.87192e-07							ESp	9.62988e-16	1.23229e-08							ESp	2.26814e-14	3.84172e-10
	Mid Spermatocytes	MSp	2.56448e-11	1.40623e-05	0.252013						MSp	4.31616e-13	1.57296e-06	0.208502						MSp	8.57068e-13	1.58861e-08	0.365342
	Late Spermatocytes	LSp	0.000148618	0.134451	1.19188e-05	0.000786161					LSp	7.28204e-07	0.0119209	0.000107423	0.00674816					LSp	1.38345e-06	0.000784125	0.000313207	0.00480713
	Maturing Primary Spermatocytes	MPSp	1.18164e-05	0.0384926	0.000171698	0.00769352	0.452369				MPSp	8.30658e-05	0.118201	7.28204e-07	9.50646e-05	0.219227				MPSp	2.3933e-06	0.00114241	0.000196817	0.00317973	0.878067
	Spermatids	S	2.43165e-08	0.001112	0.0162144	0.173089	0.0386382	0.166726			S	4.43729e-09	0.000579927	0.00474897	0.099278	0.250157	0.0219269			S	7.68656e-12	1.13912e-07	0.171606	0.634789	0.017865	0.0123853
ωna		A4	Kruskal-Wallis chi-squared = 77.7, d.f.=6, P=1.06E-14								ISO1	Kruskal-Wallis chi-squared = 107.0, d.f.=6, P=6.98E-21								w501	Kruskal-Wallis chi-squared = 68.5, d.f.=6, P=8.5E-13
			ES	LS	ESp	MSp	LSp	MPSp				ES	LS	ESp	MSp	LSp	MPSp				ES	LS	ESp	MSp	LSp	MPSp
	GSC / Early Spermatogonia	ES									ES									ES
	Late Spermatogonia	LS	0.0486376								LS	0.0109645								LS	0.0119627
	Early Spermatocytes	ESp	0.409168	0.00776962							ESp	0.274256	0.000451171							ESp	0.918195	0.0213464
	Mid Spermatocytes	MSp	0.048972	0.000113792	0.278233						MSp	0.0390891	5.96623e-06	0.370727						MSp	0.185885	0.000193668	0.185885
	Late Spermatocytes	LSp	2.12784e-06	3.86086e-11	0.000211939	0.00837102					LSp	9.51715e-06	3.63332e-12	0.00235307	0.0232204					LSp	0.000301765	8.06627e-10	0.000565386	0.0323064
	Maturing Primary Spermatocytes	MPSp	1.8001e-05	4.33771e-10	0.000986137	0.0277108	0.623899				MPSp	2.62559e-09	4.82802e-17	9.95444e-06	0.000193229	0.137424				MPSp	0.00011833	1.78165e-10	0.00020241	0.0151143	0.750854
	Spermatids	S	0.000896349	1.42119e-07	0.0178758	0.197279	0.18587	0.357096			S	5.16518e-05	4.98418e-11	0.00770945	0.057309	0.691616	0.0637416			S	0.0323064	4.62066e-06	0.0350553	0.421065	0.185885	0.0977427
The strain ID is highlighted in yellow. Three testis cell types, Epithelial Cells (EC), Hub Cells (HC), and Cyst Cells (CC) were excluded.
* Posthoc Dunn's tests were performed for each pairwise comparison following a significant Kruskal-Wallis test, and p-values were adjusted for multiple testing (Benjamini and Hochberg 1995). Significant p-values in red.
