# Supplementary material for: Comparative single-nucleus transcriptomics reveals asymmetric evolution of the Drosophila male and female germlines
Source: PLoS Biol. 2026 Jul 20;24(7):e3003869. doi: 10.1371/journal.pbio.3003869 (PMC13384527; doi:10.1371/journal.pbio.3003869)
Supplement: S23 Table — (XLSX) [file pbio.3003869.s056.xlsx]

## Sheet: S23 Table
S23 Table. Tests for differences in sequence evolution metrics of the genes expressed between ovary cell types across the strains considered
Metric	Cell Type	Padj *
ω		A4	Kruskal-Wallis chi-squared = 46.2, d.f.=12, P=0.0000065														ISO1	Kruskal-Wallis chi-squared = 31.7, d.f.=12, P=0.00151														w501	Kruskal-Wallis chi-squared = 47.7, d.f.=12, P=0.00000346
			GSC/G1-2a	G2a-2b	G2b-3	SPC	FSC/preFCs	EFC	MFC	PMFC	V7	V8	V9-10A	C12				GSC/G1-2a	G2a-2b	G2b-3	SPC	FSC/preFCs	EFC	MFC	PMFC	V7	V8	V9-10A	C12				GSC/G1-2a	G2a-2b	G2b-3	SPC	FSC/preFCs	EFC	MFC	PMFC	V7	V8	V9-10A	C12
	Germline - GSC / Germarium 1-2a	GSC/G1-2a															GSC/G1-2a															GSC/G1-2a
	Germline - Germarium 2a-2b	G2a-2b	0.769625														G2a-2b	0.646926														G2a-2b	0.674849
	Germline - Germarium 2b-3	G2b-3	0.453289	0.766918													G2b-3	0.591765	0.91995													G2b-3	0.343076	0.719274
	Stalk & Polar Cells	SPC	0.370343	0.110257	0.0257995												SPC	0.646636	0.170729	0.1383												SPC	0.483128	0.166071	0.0404653
	Follicle Stem Cells (FSC) / preFCs	FSC/preFCs	0.500617	0.822165	0.978635	0.0293002											FSC/preFCs	0.458241	0.884429	0.9241	0.0922774											FSC/preFCs	0.526915	0.903407	0.836751	0.0961657
	Early Follicle Cells	EFC	0.419125	0.760493	0.978635	0.0225426	0.975815										EFC	0.394666	0.86309	0.907725	0.0824289	0.929313										EFC	0.421045	0.8368	0.903407	0.0617238	0.903407
	Mitotic Follicle Cells Stage 1-5	MFC	0.429319	0.760493	0.978635	0.0247014	0.975815	0.999745									MFC	0.247876	0.731304	0.853065	0.056679	0.86309	0.905886									MFC	0.189795	0.485323	0.881028	0.0226977	0.616314	0.772839
	Post-Mitotic Follicle Cells Stage 6	PMFC	0.489929	0.786029	0.981603	0.0302451	0.978635	0.978635	0.978635								PMFC	0.394666	0.857829	0.905886	0.0824289	0.9241	0.959228	0.907725								PMFC	0.275005	0.616314	0.915134	0.0329212	0.754162	0.869889	0.908535
	Vitellogenic MBFCs Stage 7	V7	0.637099	0.92585	0.934937	0.0570804	0.975815	0.92585	0.92585	0.946223							V7	0.646636	0.956568	0.9241	0.170729	0.905886	0.884429	0.772345	0.86309							V7	0.421045	0.836319	0.908535	0.0617238	0.903407	0.9908	0.806777	0.884777
	Vitellogenic MBFCs Stage 8	V8	0.870438	0.978635	0.746301	0.163594	0.765862	0.710253	0.7116	0.760493	0.883843						V8	0.772345	0.9241	0.884429	0.247876	0.857829	0.799765	0.646636	0.781815	0.917265						V8	0.439019	0.857966	0.903407	0.0716325	0.903407	0.9908	0.772477	0.866092	0.985035
	Vitellogenic MBFCs Stage 9-10A	V9-10A	0.940515	0.92585	0.618316	0.225336	0.663837	0.58058	0.587075	0.640858	0.765862	0.975815					V9-10A	0.86309	0.86309	0.781815	0.394666	0.704042	0.646636	0.472314	0.646636	0.857829	0.905886					V9-10A	0.993361	0.674849	0.343076	0.483128	0.526915	0.421045	0.189795	0.275005	0.421045	0.439019
	Choriogenic MBFCs Stage 12	C12	0.0247014	0.00689306	0.00127256	0.3686	0.00127256	0.00127256	0.00127256	0.0014274	0.00296008	0.0135677	0.0161571				C12	0.201175	0.0534396	0.0496241	0.646636	0.0278625	0.0278625	0.0278625	0.0278625	0.0534396	0.0823963	0.0950987				C12	0.0329212	0.00390361	0.000816462	0.201899	0.00164714	0.00131452	0.000494049	0.000802017	0.00131452	0.00146544	0.0329212
	Choriogenic MBFCs Stage 14	C14	0.225899	0.0622898	0.018795	0.92585	0.0207285	0.0161571	0.0185625	0.0216837	0.0302451	0.0996294	0.132522	0.58058			C14	0.616297	0.155394	0.121482	0.9241	0.0824289	0.0824289	0.0534396	0.0824289	0.155394	0.223387	0.345572	0.745353			C14	0.369065	0.0961657	0.0314585	0.886933	0.0617238	0.0404653	0.0128332	0.0233852	0.0404653	0.0468691	0.369065	0.369065
ωa		A4	Kruskal-Wallis chi-squared = 14.1, d.f.=12, P=0.297														ISO1	Kruskal-Wallis chi-squared = 9.76, d.f.=12, P=0.637														w501	Kruskal-Wallis chi-squared = 12.3, d.f.=12, P=0.425
ωna		A4	Kruskal-Wallis chi-squared = 45.6, d.f.=12, P=0.00000805														ISO1	Kruskal-Wallis chi-squared = 48.5, d.f.=12, P=0.00000259														w501	Kruskal-Wallis chi-squared = 59.5, d.f.=12, P=0.000000027
			GSC/G1-2a	G2a-2b	G2b-3	SPC	FSC/preFCs	EFC	MFC	PMFC	V7	V8	V9-10A	C12				GSC/G1-2a	G2a-2b	G2b-3	SPC	FSC/preFCs	EFC	MFC	PMFC	V7	V8	V9-10A	C12				GSC/G1-2a	G2a-2b	G2b-3	SPC	FSC/preFCs	EFC	MFC	PMFC	V7	V8	V9-10A	C12
	Germline - GSC / Germarium 1-2a	GSC/G1-2a															GSC/G1-2a															GSC/G1-2a
	Germline - Germarium 2a-2b	G2a-2b	0.677356														G2a-2b	0.630103														G2a-2b	0.482367
	Germline - Germarium 2b-3	G2b-3	0.265027	0.549913													G2b-3	0.166718	0.43463													G2b-3	0.164458	0.518766
	Stalk & Polar Cells	SPC	0.559068	0.265027	0.0530858												SPC	0.464504	0.183126	0.0233717												SPC	0.514476	0.151415	0.0307006
	Follicle Stem Cells (FSC) / preFCs	FSC/preFCs	0.104517	0.316833	0.759178	0.0176389											FSC/preFCs	0.140199	0.402504	0.965204	0.0197907											FSC/preFCs	0.164458	0.528851	0.957825	0.0279186
	Early Follicle Cells	EFC	0.224155	0.517291	0.963176	0.0397932	0.768045										EFC	0.0856174	0.301159	0.832621	0.010811	0.849524										EFC	0.142691	0.482367	0.924098	0.025156	0.910288
	Mitotic Follicle Cells Stage 1-5	MFC	0.0184256	0.0758337	0.324298	0.00321867	0.549913	0.340855									MFC	0.0114415	0.0490609	0.333896	0.0014835	0.333896	0.451994									MFC	0.00375393	0.0348046	0.164458	0.000355556	0.151415	0.188971
	Post-Mitotic Follicle Cells Stage 6	PMFC	0.0540801	0.18824	0.552218	0.0111156	0.768045	0.567842	0.759178								PMFC	0.0212386	0.0734663	0.438544	0.00251212	0.442164	0.57419	0.863206								PMFC	0.00685889	0.0565649	0.225663	0.000515709	0.188971	0.257751	0.910288
	Vitellogenic MBFCs Stage 7	V7	0.117678	0.324298	0.759178	0.0184256	0.986101	0.778397	0.549913	0.768045							V7	0.0537856	0.182415	0.67855	0.00650847	0.690357	0.832621	0.610049	0.739995							V7	0.0279186	0.153164	0.482367	0.00246444	0.440896	0.512134	0.544537	0.654386
	Vitellogenic MBFCs Stage 8	V8	0.104517	0.306887	0.744883	0.0176389	0.963409	0.759178	0.567842	0.795953	0.963176						V8	0.0693214	0.233815	0.758029	0.00787993	0.762936	0.902878	0.517107	0.657988	0.902878						V8	0.011278	0.0831435	0.297317	0.000688855	0.257751	0.344527	0.789129	0.910288	0.789129
	Vitellogenic MBFCs Stage 9-10A	V9-10A	0.60581	0.963176	0.567842	0.224155	0.33606	0.549913	0.0872473	0.211767	0.340855	0.324298					V9-10A	0.517107	0.892592	0.505024	0.130563	0.464504	0.374595	0.0693214	0.10433	0.246733	0.311041					V9-10A	0.514476	0.924098	0.482367	0.164458	0.489373	0.440896	0.0279186	0.0432091	0.137605	0.0643322
	Choriogenic MBFCs Stage 12	C12	0.436196	0.18824	0.0352553	0.82344	0.0127294	0.0283008	0.00299852	0.00814647	0.0148555	0.0127294	0.157582				C12	0.761483	0.416336	0.0699573	0.690357	0.059704	0.0365156	0.00607074	0.00787993	0.0212386	0.0255151	0.333896				C12	0.482367	0.137605	0.0279186	0.924098	0.0279186	0.0220822	0.000355556	0.000515709	0.00232327	0.000688855	0.153164
	Choriogenic MBFCs Stage 14	C14	0.744883	0.391732	0.104517	0.813446	0.0352553	0.0872473	0.00814647	0.0184256	0.0397932	0.0352553	0.340855	0.721176			C14	0.832621	0.462578	0.0856174	0.630103	0.0726406	0.0490609	0.00650847	0.0104151	0.0255151	0.0362263	0.387173	0.909992			C14	0.877884	0.353102	0.114275	0.654386	0.112801	0.0845438	0.00178398	0.00295124	0.0144614	0.00454233	0.414087	0.583824
The strain ID is highlighted in yellow. Four ovarian cell types, Terminal Corpus Luteum Cells (TCLC) and Stretch Cells (SC), Ovarian Sheath Muscle (OSM) and Oviduct (O), were excluded.
* Posthoc Dunn's tests were performed for each pairwise comparison following a significant Kruskal-Wallis test, and p-values were adjusted for multiple testing (Benjamini and Hochberg 1995). Significant p-values in red.
