# Supplementary material for: Comparative single-nucleus transcriptomics reveals asymmetric evolution of the Drosophila male and female germlines
Source: PLoS Biol. 2026 Jul 20;24(7):e3003869. doi: 10.1371/journal.pbio.3003869 (PMC13384527; doi:10.1371/journal.pbio.3003869)
Supplement: S24 Table — (XLSX) [file pbio.3003869.s057.xlsx]

## Sheet: S24 Table
S24 Table. Test for deviations in the distribution of DEG genes between D. melanogaster and D. simulans across chromosomes
		DEG Counts
DEG Category	Chromosome	Observed	Expected	Padj *
Testis Exclusive	X	128	130.833	na
Χ2 = 5.96	2L	183	156.601	na
df = 4	2R	172	176.979	na
P = 0.2022	3L	154	168.341	na
	3R	205	209.245	na
Ovary Exclusive	X	119	66.9705	2.29e-11
Χ2 = 51.36	2L	63	80.1606	0.0483
df = 4	2R	93	90.5916	0.776
P = 1.88E-10	3L	69	86.1698	0.0483
	3R	87	107.108	0.0483
Both	X	47	24.0845	1.87e-06
Χ2 =26.74	2L	23	28.828	0.286
df = 4	2R	24	32.5794	0.227
P = 2.24E-5	3L	30	30.9891	0.842
	3R	31	38.5189	0.27
DEG, differentially expressed gene.
* Adjusted for multiple testing (Benjamini and Hochberg 1995). Significant p-values in red.
