# Supplementary material for: Comparative single-nucleus transcriptomics reveals asymmetric evolution of the Drosophila male and female germlines
Source: PLoS Biol. 2026 Jul 20;24(7):e3003869. doi: 10.1371/journal.pbio.3003869 (PMC13384527; doi:10.1371/journal.pbio.3003869)
Supplement: S25 Table — (XLSX) [file pbio.3003869.s058.xlsx]

## Sheet: S25 Table
S25 Table. Test for differences in interstrain expression correlations per chromosome across testis and ovary cell types
Tissue	Chromosome	Padj *
		Interspecific comparisons																Intraspecific comparison
Testis		ISO1 vs w501	Friedman chi-squared = 9.8286, df = 4, p-value = 0.04342							A4 vs w501	Friedman chi-squared = 10.057, df = 4, p-value = 0.03948							ISO1 vs A4	Friedman chi-squared = 13.143, df = 4, p-value = 0.0106
		2L	2R	3L	3R					2L	2R	3L	3R					2L	2R	3L	3R
	2L								2L								2L
	2R	0.18							2R	0.849							2R	0.987
	3L	0.12	1						3L	0.987	0.987						3L	0.849	0.549
	3R	0.12	1	1					3R	0.053	0.44	0.181					3R	0.125	0.033	0.658
	X	0.96	0.55	0.44	0.44				X	1	0.849	0.987	0.053				X	0.181	0.053	0.761	1
Ovary		ISO1 vs w501	Friedman chi-squared = 29.785, df = 4, p-value = 5.414e-06							A4 vs w501	Friedman chi-squared = 38.831, df = 4, p-value = 7.55e-08							ISO1 vs A4	Friedman chi-squared = 6.2154, df = 4, p-value = 0.1836
		2L	2R	3L	3R					2L	2R	3L	3R
	2L								2L
	2R	0.57							2R	0.0047
	3L	1	0.57						3L	0.1274	0.798
	3R	0.7277	0.9992	0.7277					3R	0.1274	0.798	1
	X	2.4e-05	0.011	2.4e-05	0.0047				X	1.2e-08	0.0695	0.0019	0.0019
The pairwise strain comparison is highlighted in yellow. Three testis cell types, Epithelial Cells (EC), Hub Cells (HC), and Cyst Cells (CC) and four ovarian cell types, Terminal Corpus Luteum Cells (TCLC) and Stretch Cells (SC), Ovarian Sheath Muscle (OSM) and Oviduct (O), were excluded.
* Posthoc Nemenyi's tests were performed for each pair of chromosomes following a significant Friedman test, and p-values were adjusted for multiple testing (Benjamini and Hochberg 1995). Significant p-values in red.
