# Supplementary material for: Comparative single-nucleus transcriptomics reveals asymmetric evolution of the Drosophila male and female germlines
Source: PLoS Biol. 2026 Jul 20;24(7):e3003869. doi: 10.1371/journal.pbio.3003869 (PMC13384527; doi:10.1371/journal.pbio.3003869)
Supplement: S1 Data — (XLSX) [file pbio.3003869.s059.xlsx]

## Sheet: S1 Data. Testis avg. expression
S1 Data. Average expression of genes per cell type and strain in the testis
		A4 -AVERAGE EXPRESSION-											ISO1 -AVERAGE EXPRESSION-											w501 -AVERAGE EXPRESSION-
		EC	HC	CC	ES	LS	ESp	MSp	LSp	MPSp	S		EC	HC	CC	ES	LS	ESp	MSp	LSp	MPSp	S		EC	HC	CC	ES	LS	ESp	MSp	LSp	MPSp	S
	Gene	Epithelial.Cells	Hub.Cells	Cyst.Cells	GSC...Early.Spermatogonia	Late.Spermatogonia	Early.Spermatocytes	Mid.Spermatocytes	Late.Spermatocytes	Maturing.Primary.Spermatocytes	Spermatids		Epithelial.Cells	Hub.Cells	Cyst.Cells	GSC...Early.Spermatogonia	Late.Spermatogonia	Early.Spermatocytes	Mid.Spermatocytes	Late.Spermatocytes	Maturing.Primary.Spermatocytes	Spermatids		Epithelial.Cells	Hub.Cells	Cyst.Cells	GSC...Early.Spermatogonia	Late.Spermatogonia	Early.Spermatocytes	Mid.Spermatocytes	Late.Spermatocytes	Maturing.Primary.Spermatocytes	Spermatids
	a	0.301721	0.290419	0.209682	1.96725	1.9728	0.746917	0.640589	0.690275	0.576717	0.674071		0.588912	1.1799	1.04418	1.85506	2.1495	0.696313	0.743346	0.53079	0.55684	0.500734		0.270563	2.0219	1.94751	1.93388	2.08488	0.458577	0.271745	0.30956	0.172942	0.325809
	abd-A	1.05044	0.807677	3.24277	0.0425012	0.0892443	0.765145	0.932297	1.10119	1.08858	0.643957		1.71614	1.51138	2.32896	0.0627861	0.21878	0.687292	0.728754	0.8445	0.838642	0.683706		2.59007	0.607864	2.86776	0.118922	0.0981606	0.727847	0.526514	0.936684	0.790368	0.960766
	Abd-B	0.316404	0	0.174217	0.0356094	0.0411085	0.336747	0.332319	0.632415	0.50934	0.203386		0.369058	0.922553	1.48468	0.103698	0.289927	0.590966	0.477314	0.843345	0.472856	0.442849		0.194676	0.181135	0.328708	0	0	0.224762	0.163792	0.582175	0.228042	0.0791821
	abo	0.120478	0	0	0.340991	0.343737	0.114156	0.131584	0.0747701	0.113779	0.0918336		0.061612	0.0865801	0.0879309	0.220903	0.395503	0.127478	0.0746429	0.0570041	0.0589159	0.0633499		0.0360502	0	0.122775	0.378525	0.450926	0.12827	0.0792918	0.0783533	0.106321	0
	ac	0	0	0	0	0	0	0	0	0	0		0	0	0	0	0	0	0	0	0.000323409	0		0	0	0.0329359	0	0	0.00725607	0	0	0.00304042	0
	Ace	0.248994	0.227273	0.119467	0.030422	0.0398553	0.201249	0.282842	0.442685	0.330677	0.146429		0.206125	0.212103	0.437163	0	0.0965236	0.255414	0.162819	0.258053	0.205044	0.21592		0.163059	0.303191	0.415392	0.0786408	0.0107541	0.102895	0.0628699	0.104176	0.0906726	0.134396
	acj6	1.64578	0.316937	1.05528	0.125425	0.255532	2.07543	2.25429	1.7819	2.59279	2.54457		0.800257	1.6411	1.25269	0.0530288	0.144892	1.88196	1.99061	1.34883	2.58368	2.9653		0.207032	0.163542	0.539484	0.0548349	0.0531339	0.74761	0.609711	0.383467	0.406685	0.688323
	Acph-1	0.476822	0.156875	0	0.540531	0.536888	0.261231	0.272125	0.237497	0.170637	0.270428		0.126116	0.250566	0.364787	0.436797	0.343941	0.334507	0.319882	0.249045	0.274388	0.169278		0.374578	0.0862366	0.202101	0.495054	0.463721	0.228079	0.129417	0.149911	0.173854	0.102129
	nAChRalpha1	0.262554	0.295639	0.310726	0.0563045	0.141068	0.247434	0.159171	0.153923	0.168606	0.336226		0.328975	0.773538	1.50487	0	0.0521199	0.58638	0.488311	0.525162	0.472306	0.493148		0.0516539	0.0561073	0.4764	0.066556	0.0653772	0.155178	0.113315	0.117847	0.150195	0.115002
	mAChR-A	0.122085	0	0	0.129294	0.0737799	0.0320897	0.0202173	0.0584873	0.0618133	0.0216193		0.121398	0.060006	0.16973	0	0	0.0437665	0.0357724	0.0584376	0.0723997	0.0401235		0.014499	0.028875	0.262424	0.0312432	0.0199209	0.0277046	0.0223791	0.0186695	0.0325828	0.0913329
	nAChRbeta1	0	0	0.109697	0	0.0223424	0.0402054	0.0420481	0.0394311	0.0583916	0.05459		0.0622944	0.32983	0.088393	0	0	0.038472	0.0506841	0.0695602	0.0722598	0.0829297		0.0283839	0.0613422	0.0662987	0.0155754	0	0.0298154	0.00372817	0.0127175	0.00868853	0
	nAChRalpha2	0.074782	0	0	0	0	0.0021005	0.00295386	0.0046168	0.00856742	0.007109		0	0.247318	0.325925	0.00778412	0	0.0470489	0.00915457	0.0186462	0.0302097	0		0	0.0503423	0.153447	0	0.00596637	0.0434351	0.0449749	0.00565811	0.0165065	0.0584225
	Act88F	0.262047	0.0912284	0	0	0.00880597	0.0901253	0.0454734	0.0166723	0.0333494	0.140799		0.107275	0	0.0457634	0	0.0328252	0.0356332	0.048342	0.0105866	0.0371083	0.0641864		0.262841	0.0375968	0.0343503	0.0015946	0	0.094262	0.0727898	0.0281832	0.155515	0.244084
	Adh	6.93389	0	0.328056	1.05749	1.09408	0.543213	0.276286	0.288478	0.349486	0.59985		11.2267	0.501584	0.672734	1.14085	1.37165	0.777592	0.617429	0.706998	0.709376	0.821955		14.1148	0.157246	0.50222	1.1986	1.27055	0.470779	0.375367	0.200846	0.463745	0.588211
	Adhr	0.0652435	0	0	0.0154411	0	0	0	0.000421427	0.00377584	0.0179008		0.292665	0	0.0170463	0	0	0.00387568	0.00918554	0	0.0050188	0.00935235		0.486283	0	0.0781527	0.0211452	0	0.0204392	0.0137942	0.00139253	0.00643716	0
	adp	0.611498	0.919099	0.896837	0.561041	0.458033	0.859669	1.0244	1.25936	1.03788	0.732981		0.281612	0.401882	0.903633	0.488595	0.338111	0.85959	0.910304	1.03046	0.828511	0.868427		0.752343	0.263435	0.327254	0.415716	0.377125	0.581246	0.49088	0.578562	0.692834	0.597201
	al	0	0	0	0	0.0269445	0.00503761	0	0.0019158	0.00792416	0.00785257		0	0.103072	0	0	0.0334827	0.0138758	0.00475886	0.020786	0.0111006	0		0	0	0.106467	0.00367961	0.00569575	0.00619692	0.00563889	0.00677921	0.00256534	0
	Mps1	0.30627	0	0.260312	0.789859	0.684423	0.232215	0.214267	0.194715	0.186957	0.207505		0.328563	0.484998	0.211565	0.725912	0.613597	0.16716	0.129371	0.142834	0.15152	0.183582		0.102585	0.27516	0.135652	0.604163	0.892549	0.170214	0.130467	0.197302	0.191146	0.120951
	Ama	0.423107	0	0.109697	0	0	0.0181671	0.00421496	0.003129	0.000269905	0.00463441		0.853027	0.0322544	0.0481531	0.0208323	0	0.00902639	0.0111913	0.0160713	0.00434047	0.00972479		2.83854	0	0.0975225	0	0	0.0272512	0.0563436	0.0386218	0.0728222	0
	amd	0	0	0	0.0927343	0.0220389	0.00913041	0.00561576	0.0146303	0.00984264	0.0183353		0	0.0296943	0.141054	0	0	0.0503383	0.0567751	0.0306208	0.0416118	0.0356125		0	0	0.0461266	0.0278863	0.00923003	0.00660147	0	0.00386903	0.0106478	0
	amx	0.135023	0	0.143417	0.137864	0.301896	0.043958	0.00700995	0.0162605	0.0125487	0.0218983		0	0	0.0278516	0.425539	0.343697	0.0277551	0.0133589	0.00458493	0.0170725	0		0.0888801	0.14245	0.00751054	0.24964	0.228532	0.0341578	0.0213603	0.010558	0.0230996	0
	Amy-p	0.239411	0	0	0	0	0.046445	0.0420184	0.0604131	0.034602	0.0448952		0.0586737	0.0810241	0.193185	0	0.0482154	0.177677	0.130343	0.18129	0.174558	0.195279		0.0228802	0	0	0	0	0.0249852	0.0051517	0.00683315	0	0.0496335
	AnxB9	0.462928	4.30694	1.04183	0.387538	0.670704	0.3593	0.374522	0.454184	0.3792	0.366196		0.2983	0.776593	0.399341	0.409136	0.397146	0.273362	0.365049	0.32098	0.367245	0.356334		1.11617	2.41493	0.603737	0.360397	0.373851	0.261991	0.256497	0.212897	0.172032	0.417613
	AnxB10	0.325343	0	0.403963	0.0340535	0.0747388	0.217441	0.237691	0.260634	0.346913	0.279748		0.16951	0.263996	0.0609671	0.164387	0.0693595	0.0527204	0.0969698	0.126488	0.0994447	0.129773		0.335733	0	0.19919	0.376388	0.231269	0.0755449	0.0391749	0.101314	0.0814167	0.146692
	Anp	0.265346	0	0.018197	0	0.0574755	0.216748	0.0901326	0.0670565	0.128633	0.382707		0.598825	0.177639	0.273129	0	0.0142796	0.237833	0.201906	0.122972	0.559256	0.686997		0.0238093	0	0.0835043	0	0.0155198	0.0500509	0.0413454	0.0259926	0.10677	0.238091
	aop	0.672862	0.601736	1.81643	2.35893	2.73636	0.769589	0.499428	0.569689	0.573067	0.63293		1.06476	0.781956	1.31074	3.09021	3.30868	0.799782	0.615378	0.752779	0.583566	0.41096		0.986745	2.41141	3.36796	3.28699	3.411	1.1648	0.658077	0.961313	0.763464	0.635012
	RpLP0	3.0701	0.237372	1.42958	5.83172	5.37118	1.64331	1.36019	1.30262	1.57482	1.81715		2.91266	0.757909	1.43787	5.83716	4.98583	1.63741	1.71195	1.30579	1.7036	1.74494		3.48761	0.2096	1.31395	4.4675	3.90933	1.20178	1.01607	0.918299	1.49164	2.10849
	Appl	0.13129	0.0833264	0.327442	0.179914	0.143822	0.0635664	0.0614409	0.0949543	0.0745269	0.0353468		0	0.190156	0.221458	0.136605	0.0978513	0.0899229	0.109469	0.186111	0.0987604	0.0580084		0.103559	2.49412	0.191276	0.127332	0.0908542	0.0676836	0.0810051	0.0597074	0.0871557	0.0728303
	Aprt	0.324531	0	0	0.171373	0.199177	0.0464005	0.0546685	0.0234489	0.047446	0.0619113		0.195138	0.119775	0.106422	0.250098	0.178792	0.0558492	0.0694879	0.0397416	0.0649478	0.110219		0.258325	0.0296657	0.0594834	0.334956	0.283308	0.0487966	0.00537022	0.0160788	0.0293491	0.0110369
	bru1	14.6463	6.51579	11.3024	16.3477	14.9235	19.2529	19.2703	19.1972	19.3161	18.0491		11.5608	12.9908	17.3312	17.2443	17.6028	18.7798	19.2965	17.7824	18.9454	18.4741		8.61794	6.16557	12.6417	19.3684	18.2422	20.6398	18.6997	16.5259	17.4089	18.5619
	Arl1	0.349763	0.528507	0	0.233138	0.375749	0.123508	0.144843	0.0726455	0.127701	0.157068		0.165292	0.0775014	0.20226	0.0898832	0.307596	0.106954	0.0866071	0.121773	0.123173	0.109893		0.149261	0.0242507	0.105608	0.193213	0.207513	0.115007	0.0374997	0.0584535	0.0699106	0.00847155
	arm	0.682406	1.36435	0.61924	2.93882	3.40114	0.904808	0.544398	0.554378	0.685237	0.963089		0.736765	0.660786	0.619847	3.61021	3.46878	0.636387	0.581976	0.535267	0.548778	0.753543		0.676752	0.483524	0.567168	4.48455	5.22285	0.793333	0.599894	0.640208	0.428081	0.754572
	arr	0.686394	0.637996	1.62083	1.05245	1.47123	0.610512	0.618814	0.854608	0.559849	0.520438		0.748313	1.11717	1.40891	0.989953	1.24047	0.919078	0.694681	0.739835	0.621584	0.583539		0.352237	1.37126	2.68165	1.04766	1.15626	0.970331	0.862997	1.03743	0.679245	0.477727
	Arr1	0.0467558	0	0	0	0	0.00692984	0.00869843	0.00213571	0.00651073	0.0116758		0.296987	0.0773036	0.178505	0	0	0.16989	0.185127	0.149445	0.229208	0.239304		0	0	0.01898	0	0	0.00760334	0	0	0.0108908	0
	Arr2	0.0545319	0	0	0	0	0	0	0	0.00318451	0.00222202		0	0	0.0164149	0	0	0.00966996	0.00820051	0	0.0051052	0		0.0301151	0	0.0290109	0	0	0.0127726	0.0341945	0.00561776	0.00707236	0.0147587
	ase	0	0	0	0.00907504	0	0.00261028	0.00516148	0.00146811	0.00486779	0.00248353		0	0	0.0216887	0	0	0.00655293	0	0.0112849	0.000205726	0.00959141		0	0	0	0	0.00548737	0.00368327	0	0.00190007	0.0120359	0
	ash2	0.400016	0.0484978	0.376222	0.336958	0.396084	0.343821	0.316651	0.393457	0.328852	0.284068		0.240538	0.387991	0.255486	0.360801	0.346563	0.305336	0.301773	0.241408	0.226647	0.191514		0.190023	0.264555	0.271902	0.169505	0.136119	0.180607	0.216571	0.147548	0.112096	0.100435
	asp	1.87694	0.68086	1.56556	7.0196	8.13223	2.02443	1.66033	1.71444	1.50286	1.79785		1.24951	1.08025	1.93901	6.48472	7.77849	2.2169	1.64377	1.63082	1.48276	1.46619		1.28709	1.08326	1.36192	6.88425	6.77642	1.91721	1.48669	1.44447	1.17556	1.1058
	aub	0.233698	0	0.426954	0.614438	0.683312	0.126967	0.093089	0.0827471	0.120843	0.155242		0	0.0775014	0.109329	0.735086	0.655155	0.0979811	0.0851846	0.0658214	0.0793939	0.110916		0.0287537	0.167224	0.147487	0.408545	0.526615	0.132812	0.0756367	0.0871579	0.0870267	0.0403358
	aurA	0.5277	0	0.223696	0.782093	1.04818	0.570755	0.567425	0.576774	0.624769	0.487477		0.480405	0.471445	0.310565	1.09242	0.999912	0.368864	0.490905	0.57431	0.434268	0.372117		0.199551	0.0315906	0.397537	0.777506	0.907595	0.457797	0.629686	0.486851	0.548489	0.343848
	awd	1.19075	0.355537	0.717165	2.03498	1.98226	1.05486	0.61429	0.532051	0.838992	1.30528		0.538323	0.0597693	0.415147	1.5504	1.96225	0.725022	0.521953	0.417037	0.763109	0.931367		0.92599	0	0.299484	1.6429	1.70155	0.57294	0.464324	0.274447	0.720544	0.689204
	Axs	0.0398993	0	0.0098354	0.105868	0.18831	0.0576255	0.0732707	0.0504884	0.0930698	0.0577426		0	0	0.177442	0.0432747	0.264017	0.051306	0.05864	0.0430734	0.0365959	0.00953198		0.0917936	0	0.0292381	0.383731	0.134743	0.072665	0.0501906	0.107898	0.0856125	0.0235459
	b	0	0	0	0.00278939	0	0.0058054	0.0045862	0.00417909	0.00716372	0.00875043		0.0741433	0	0.0612255	0	0	0.0615608	0.0929072	0.0323729	0.0487541	0.0547123		0	0	0	0	0	0.0215944	0.0380824	0.0104541	0.0105684	0.0547099
	Dll	0.0737189	11.8361	0.413928	0	0.0169317	0.0591253	0.0700535	0.0677072	0.0552888	0.0386671		0	5.17292	0.127786	0.0139019	0.0846446	0.0535633	0.0745137	0.0749397	0.0797172	0.0710993		0.0129481	5.5838	0.505878	0.0168464	0.0184788	0.0755462	0.0288959	0.0635203	0.0583724	0.0218948
	bam	0.154898	0	0.434269	0.806513	1.00058	0.155572	0.0962626	0.113676	0.0872321	0.159804		0.327425	0.143869	0.163501	0.732337	0.94412	0.129478	0.166036	0.103731	0.0963309	0.133213		0.0971466	0.10395	0.00145658	0.959041	0.883836	0.0896674	0.050357	0.0399595	0.0510218	0
	baz	0.913991	13.0158	5.68912	2.48386	2.22345	0.990725	0.793146	0.847032	0.786753	0.94006		0.62657	3.14683	2.21742	2.70817	2.07373	1.04087	0.980032	1.12521	0.913353	0.843395		0.692612	10.356	4.4451	2.64236	2.6874	1.2935	0.886743	1.16338	0.945109	0.774587
	bcd	0.253114	0.414699	0.364439	3.08093	2.76008	0.236142	0.0923649	0.0535523	0.0908842	0.306151		0.17978	0.275143	0.197404	2.77066	2.17743	0.213293	0.0834016	0.0782232	0.0728008	0.0369188		0.372794	0.279459	0.219315	2.94522	3.22815	0.321689	0.0666088	0.0639163	0.0776235	0.218518
	ben	0.715155	0.0912284	0.695778	0.641592	0.920631	0.538435	0.437578	0.438537	0.53343	0.753679		1.37666	0.280848	0.216253	0.892412	0.614408	0.373793	0.404784	0.390374	0.586354	0.663841		1.45582	0.119058	0.31175	0.824752	0.991482	0.482277	0.47355	0.405471	0.541901	0.558223
	bi	0.152503	0	0.135999	0.404426	0.279859	0.191447	0.118646	0.073646	0.166306	0.281868		0.181608	0.550391	0.285875	0.163014	0.227184	0.179617	0.114355	0.106598	0.139498	0.172467		0.047216	0.131718	0.261714	0.0896609	0.159689	0.0809854	0.0446776	0.0205028	0.0567966	0.0885948
	bib	0.0698783	0	0	0.0379646	0.0181438	0.076864	0.0553999	0.109921	0.111814	0.0603065		0	0.161616	0.162131	0.0980125	0.0373852	0.0555721	0.0530949	0.0784384	0.0562228	0.0362345		0.00778818	0.188862	0.434179	0.0224645	0.0211943	0.057084	0.0200262	0.0691147	0.0323607	0.0623361
	bic	4.7881	0.948809	2.88447	8.00811	7.39278	3.77257	2.97105	2.36375	3.5917	5.03773		3.26852	1.71228	1.93871	6.58972	5.91523	2.80911	2.50022	2.14041	3.42633	3.93812		1.97985	0.282529	1.15341	6.21345	5.96483	1.82908	1.90135	1.60757	2.39945	3.49163
	BicC	5.36298	2.06348	4.46633	19.901	23.1553	5.65576	4.13282	3.7477	3.84245	5.44977		5.19243	4.62557	5.07723	21.411	20.9281	5.71983	4.96956	5.48619	4.58457	4.21545		3.94574	2.50144	3.87159	23.9221	22.95	6.71375	5.76186	4.61481	5.55436	4.87852
	BicD	1.44459	2.03388	2.43779	3.45064	3.04722	1.28589	0.998426	1.15004	1.11949	1.26947		1.32581	2.18547	2.00611	3.52257	2.98539	1.21636	1.09094	1.34891	0.999875	1.03998		0.588551	2.2667	2.03545	3.44454	3.06966	1.34662	0.987052	1.11111	1.12788	0.762242
	boss	0	0	0.0659739	0.00299847	0	0.0344784	0.0263404	0.0214942	0.0392084	0.0487776		0	0.196136	0.186333	0	0.0509194	0.0221366	0.0488473	0.0531714	0.0417383	0.0224067		0.018521	0	0.171977	0.0223902	0	0.10967	0.0985515	0.112838	0.129426	0.145515
	brm	1.2302	0.76191	1.1766	6.68471	5.64774	1.54309	0.890474	0.924762	0.739194	1.4124		1.32899	1.80806	1.80936	7.03921	6.80953	1.48219	1.00642	1.02194	0.831336	0.711197		0.929816	0.927165	1.2741	7.35277	7.72929	1.2094	0.767703	0.881203	0.52062	0.945184
	Brd	0	0	0	0	0	0	0.00534917	0	0	0		0	0	0	0	0	0.00471161	0	0.010175	0	0		0	0	0.0135244	0	0	0	0	0	0	0
	brn	0.101483	0	0.0659739	0.00546419	0.0224245	0.0463456	0.0532218	0.0623027	0.0316732	0.070052		0	0.0583873	0.0498859	0.0257273	0.0990542	0.0423755	0.0824061	0.0331317	0.0444815	0.0132155		0.0268025	0	0.0353256	0.0849393	0.148815	0.0246922	0.0300293	0.0185167	0.0324407	0
	bsk	0.176736	0.0958451	0.471498	0.282652	0.412509	0.33939	0.354155	0.286211	0.339871	0.314574		0.391327	0.24515	0.244503	0.260357	0.521033	0.262705	0.23478	0.19713	0.250704	0.211873		0.436945	0.161943	0.0985354	0.28247	0.264979	0.306008	0.351329	0.256025	0.256438	0.298563
	btd	0	0	0	0	0.0202758	0.0105186	0	0.0226472	0.00741873	0.00550407		0	0	0.0258068	0.00626911	0.0207937	0	0	0.0127455	0.00782499	0		0	0	0	0	0	0.00656252	0	0	0	0
	bur	1.97372	0.696531	1.60748	5.29712	4.24409	2.22031	2.12917	2.31381	2.08854	2.0214		1.97977	1.4632	1.5615	4.94743	4.38923	2.08452	1.80438	1.99233	1.60147	1.60478		1.37943	0.841061	1.90203	3.90112	3.97139	2.00139	1.9413	2.03562	1.90161	1.34569
	by	0.261992	0.564653	0.503513	0.277903	0.275462	0.18378	0.233961	0.366559	0.224279	0.101602		0.164963	0.369812	0.508997	0.44087	0.0807392	0.300094	0.182582	0.476107	0.216699	0.260848		0.146216	0.441084	0.528427	0.241548	0.188045	0.362892	0.300331	0.70062	0.24952	0.217257
	c(3)G	0.243621	0	0.263483	0.939818	0.744567	0.262356	0.157656	0.163344	0.158896	0.22956		0.155631	0	0.252751	0.596745	0.512624	0.156951	0.0667544	0.114554	0.176087	0.186269		0.383408	0.310398	0.492066	0.658806	0.527889	0.510223	0.472175	0.341802	0.493175	0.400391
	ca	0.450772	0	0.371226	1.83366	1.40197	0.612039	0.594688	0.675087	0.477793	0.56958		0.236016	0.504134	0.671699	1.51925	1.37004	0.490445	0.466534	0.447911	0.399038	0.402804		0.226356	0.540017	0.63827	1.95357	1.92085	0.808299	0.651953	0.797142	0.716339	0.336354
	cact	1.46983	7.43225	1.50168	4.14688	4.382	1.09533	0.814929	0.844563	0.836169	1.12002		1.11367	1.84539	1.65942	4.94708	4.54103	1.10376	0.878082	0.927411	0.861524	0.836133		1.27256	4.24062	1.72823	4.96073	4.76914	0.918409	0.688098	0.587632	0.65566	0.722819
	cad	1.25527	0	1.29682	3.58182	3.75147	1.22742	0.809729	0.77361	0.756063	1.16914		0.341206	0.734971	0.923756	6.40413	6.13266	0.893916	0.692929	0.467129	0.615244	0.537103		0.725407	1.10433	0.909772	6.36862	7.0454	1.82315	0.926135	0.805575	0.809331	1.22285
	Cam	6.99707	3.61105	7.11074	3.8564	6.3243	6.43856	6.02995	4.96636	7.74231	8.36937		11.5737	4.84457	4.79046	4.76042	4.98139	6.29038	5.72395	4.85426	8.15316	9.35775		8.28874	9.01008	4.68055	3.89293	4.5762	3.62968	3.62888	3.06363	5.19066	8.72995
	capu	6.93045	4.45547	5.62897	0.985804	1.53756	8.33557	11.7864	12.4531	9.82019	7.21497		7.54477	9.45755	9.3233	1.10954	1.46946	11.9566	13.4325	13.0576	11.9087	10.3155		2.05918	3.43766	3.94296	1.29631	1.1285	5.78959	5.95967	6.21529	5.51696	5.41134
	car	0.101868	0	0.661109	0.626188	0.699242	0.265739	0.274879	0.217011	0.265025	0.221773		0.700461	0.435454	0.250008	0.58086	0.517123	0.203915	0.218615	0.158142	0.1781	0.122473		0.0831549	0.19877	0.124611	0.534095	0.539621	0.155316	0.111873	0.124598	0.101991	0.0796834
	CkIIbeta	1.23514	0.353961	0.980574	1.60793	2.19425	1.23112	0.89458	0.779717	1.00092	1.28894		1.25548	1.43572	1.24665	1.28527	1.79756	0.908739	0.991439	0.998259	1.14247	1.23286		1.14568	0.838447	1.73572	1.64732	1.66402	1.22885	1.10163	0.986736	1.45174	1.9145
	Cat	1.53877	1.20152	0.867888	0.493135	0.672083	1.11012	1.4455	1.38854	1.24051	0.930191		2.76785	0.92149	1.35552	0.370603	0.588209	1.61211	1.95721	1.82197	1.70543	1.54149		6.30908	0.748525	0.95658	0.268683	0.564848	1.39465	1.71508	1.68174	1.67732	1.7849
	Pka-C1	1.32966	2.34754	2.69678	2.85004	2.52726	1.10609	0.962538	1.23276	1.22459	0.998562		1.88036	3.21266	1.9357	1.71373	2.00458	1.3235	1.26817	1.52166	1.37729	1.2559		1.21036	2.38351	2.20707	1.21406	1.02696	0.634438	0.450123	0.76029	0.541279	0.554978
	Pka-C2	0.919802	0.34632	0.322427	0.0663399	0.0248021	0.703635	0.756463	0.701503	0.844464	0.746769		0.860533	0.243944	0.497257	0.0738348	0.0526143	0.828111	0.882028	0.794931	0.960902	0.814103		0.192892	0.209485	0.449581	0.0471964	0.0475719	0.838688	0.841585	0.673787	1.20546	1.02639
	CecA1	0	0	0	0	0	0.00230908	0.00404127	0.000574012	0.0154472	0.0270516		0	0	0	0	0	0	0	0.00354965	0.00488342	0		0	0	0	0	0	0.00374528	0.0116694	0.0043262	0.011457	0
	Cp190	2.35093	1.40548	0.952385	9.89092	8.22838	2.1333	1.38356	1.63294	1.3088	1.81934		1.8671	1.71201	2.61711	8.89681	9.46354	1.8072	1.45371	1.39194	1.25156	1.20937		1.2351	0.752599	1.56586	8.23254	7.57149	1.43432	1.09729	1.25801	0.861699	1.19393
	Cf2	1.05097	1.44361	1.60851	1.68656	2.07548	0.820134	0.643126	0.646261	0.643793	0.739826		0.73153	0.853826	1.03824	1.96355	1.52991	0.733793	0.661245	0.685579	0.585532	0.53821		0.955283	1.85646	1.44085	2.11161	2.06312	1.72082	1.56071	1.30271	1.36238	0.885918
	salr	0.737256	2.39579	0.299705	0.0570739	0.0836855	0.623578	0.782302	0.749788	0.58384	0.485793		0.839886	2.88267	2.18924	0.170703	0.169427	2.51158	2.73991	2.77949	2.23987	2.01474		0.342746	1.66841	0.517802	0.0295404	0.059439	1.15216	0.969842	0.710155	0.838858	1.52231
	cg	1.45766	2.6105	2.52391	3.44304	3.2882	1.52496	1.2115	1.22975	1.13067	1.43588		0.945557	1.27377	1.11667	3.4664	3.64348	0.992953	0.873432	0.760621	0.802806	0.82246		1.05299	1.06566	1.22419	4.01551	3.93183	0.969411	0.725982	0.775489	0.675621	0.814575
	Col4a1	3.24595	1.20334	1.75368	1.11644	0.967386	2.42327	4.06495	6.16991	3.79137	1.10075		2.50266	1.85253	1.87292	1.0403	0.712966	2.80919	3.17773	5.18868	2.52904	1.70268		4.58038	0.541227	0.472648	0.954362	0.649964	1.09193	1.0351	2.11981	0.677479	0.693988
	ChAT	0.144066	0	0.235581	0	0	0.0721615	0.0437876	0.0411767	0.052903	0.0902666		0	0.0908637	0.288546	0.0225448	0	0.10487	0.0992988	0.068745	0.0837443	0.0552391		0.00971607	0.0569379	0.0983277	0	0.0115131	0.0481033	0.0188001	0.0334186	0.0431251	0.193985
	chif	2.39192	2.36825	3.33887	9.79342	9.24669	2.32315	1.76821	1.5896	1.74596	2.19488		2.15711	2.24151	2.45467	8.75744	8.94948	2.23224	1.7273	1.92296	1.65175	1.69272		2.2655	5.63549	3.0615	7.67925	7.59252	2.19799	1.55315	1.73857	1.56543	1.67244
	chic	4.71345	3.71126	3.25845	2.95285	3.68223	4.01719	3.07917	2.75731	3.75866	5.03407		8.28569	2.91571	2.64388	3.67638	3.02132	3.26171	3.06705	2.58945	3.90746	4.53693		5.9936	3.76967	3.69812	3.42667	3.52501	2.76447	2.71854	2.0899	3.76674	4.96346
	cin	0.175534	0	0.266502	0.600078	0.823017	0.144758	0.0966532	0.085847	0.0902707	0.154042		0.0276864	0	0.0857876	0.546882	0.573593	0.132828	0.0903899	0.129678	0.108957	0.129964		0.263921	0.0960743	0.20339	0.598207	0.447847	0.0837861	0.0714017	0.0589199	0.0992384	0.0775929
	ck	0.816898	0.89673	0.986901	3.29314	3.01671	0.581013	0.315354	0.250078	0.31868	0.660757		0.879198	0.827234	0.807984	2.83028	2.60466	0.467088	0.34781	0.266106	0.338737	0.285666		0.291593	2.42735	0.607502	2.77507	2.88868	0.450128	0.306064	0.252424	0.252763	0.296852
	cl	0.943689	0.798231	0.643666	0.26604	0.434091	0.738496	0.76515	0.633044	0.905193	1.05586		0.890646	0.800727	0.634781	0.364644	0.40831	0.68612	0.852448	0.660971	0.866718	0.850409		0.497437	0.292923	0.247718	0.384229	0.477345	0.331261	0.514499	0.317584	0.424402	0.542466
	Chc	1.44523	1.2911	1.16496	5.91284	5.16838	1.5352	1.24319	1.22171	1.11281	1.3728		1.47431	1.31364	0.964214	3.75373	3.84412	1.17143	0.925447	0.904197	0.883641	1.01529		2.60584	1.16953	1.0096	4.46945	4.34177	1.3552	1.16415	1.37173	0.980199	1.33349
	eya	0.341864	0.573037	3.94189	0.397397	0.402413	0.36695	0.321002	0.394515	0.368629	0.382114		0.445897	0.771615	1.41696	0.261892	0.16989	0.467453	0.57767	0.47634	0.467234	0.482726		0.119497	0.599293	4.02087	0.257882	0.341151	0.338116	0.162692	0.313638	0.292007	0.303855
	clt	0.139384	0	0.0559707	0.0907754	0.0630563	0.0579545	0.0139184	0.0422764	0.0340448	0.0430117		0.0872951	0	0.0551997	0.155002	0.0613339	0.0701165	0.0279728	0.0227216	0.0440125	0.025049		0.216281	0.107434	0.0739994	0.104244	0.166515	0.0508962	0.0543579	0.0392772	0.0445905	0.0257167
	cm	0.059684	0	0	0.139176	0.0770283	0.0424355	0.0125138	0.0174208	0.0347014	0.037722		0	0	0.157574	0.0908026	0.0580355	0.0282199	0.0238245	0.0141206	0.0372321	0.00356869		0.176291	0	0.0362518	0.172737	0.118097	0.0251819	0.0618478	0.00984892	0.0230306	0
	cn	0	0	0.0559707	0.00164143	0	0.0095121	0	0.000232729	0.00360219	0.00797581		0	0	0.018203	0	0	0.00536633	0.00836087	0	0.00276131	0.00545747		0	0	0.0132367	0	0.00387622	0.00415831	0.00521566	0.0021642	0.0133916	0
	cni	0.093143	0.0683784	0.0373888	0.171743	0.194516	0.136112	0.123581	0.0840839	0.124365	0.189659		0.14943	0	0.00832137	0.164315	0.287987	0.122971	0.076025	0.0986037	0.0954049	0.0699264		0.205488	0	0.14142	0.479463	0.230638	0.0552348	0.128818	0.0730689	0.0789273	0.15458
	comt	0.417844	0	0	0.398666	0.260922	0.327793	0.39345	0.401392	0.372822	0.287553		0.312926	0.381394	0.201959	0.323687	0.514533	0.371295	0.316847	0.302847	0.266752	0.208696		0.118221	0.0972466	0.224162	0.51313	0.451572	0.412184	0.529449	0.499621	0.419882	0.277864
	cort	0.0788768	0	0.0373888	0.817703	0.928884	0.0997396	0.0452337	0.0338075	0.0611412	0.0797455		0	0.127184	0.110239	0.891864	0.942631	0.0518801	0.0366535	0.029121	0.0316822	0.112176		0.123388	0	0	0.857091	0.665174	0.0742492	0.0234943	0.0194874	0.021648	0.0146708
	cos	0.646634	0.418936	0.536819	2.77382	2.36148	0.516485	0.404606	0.38193	0.265517	0.483735		0.172777	0	0.483399	1.7666	2.19637	0.31465	0.320802	0.23756	0.219499	0.253143		0.521846	0.280378	0.29454	2.0001	2.08152	0.433667	0.276342	0.241196	0.175785	0.172341
	Cp15	1.65576	0.150129	1.15133	1.71597	4.42926	2.46967	0.846929	0.467471	1.17638	2.77228		1.78529	1.192	1.13161	2.95283	5.39177	0.982587	0.750789	0.516865	0.889093	1.2344		1.62394	0.376637	0.961753	2.57676	5.49766	1.35563	0.548242	0.273489	0.758024	1.62633
	Cp16	0.311633	0	0.229869	0.198151	0.311293	0.220828	0.083077	0.0349618	0.100036	0.241452		0.0195385	0.105402	0.0637525	0.0791495	0.415131	0.0863564	0.0587295	0.0350732	0.10261	0.12422		0.0629407	0	0.0470321	0.138144	0.501142	0.0931023	0.0536952	0.0194099	0.0870904	0.175233
	Cp19	0.635783	0.177211	0.15932	0.306144	1.18045	0.486902	0.172647	0.0800319	0.251245	0.537215		0.289943	0.7616	0.316476	0.364905	0.777075	0.218879	0.117818	0.13673	0.14785	0.258737		0.256651	0	0.0964452	0.320089	0.902213	0.213789	0.0876103	0.066208	0.228159	0.217364
	Cp36	0.560474	0.371816	0.467796	1.70401	1.71009	0.578882	0.196522	0.0923225	0.208152	0.638081		0.196155	0.104855	0.348689	2.57619	1.39734	0.25892	0.184698	0.168803	0.186333	0.245922		0.199076	0	0.244938	2.00402	1.87142	0.184202	0.181417	0.0546446	0.0537219	0.10835
	Cp38	0.796829	0.0833264	0.2384	1.05749	1.73764	0.704702	0.211641	0.101473	0.32447	0.803028		0.512121	0.206021	0.281431	2.78976	1.96094	0.354608	0.334048	0.161986	0.243897	0.280407		0.669839	0.0867227	0.139854	2.53345	3.38247	0.349997	0.241534	0.156569	0.14718	0.190428
	crc	4.77656	3.21593	4.00816	4.13355	3.63081	4.66049	5.01194	5.08235	5.70686	4.9837		7.42025	4.81586	3.17256	5.09043	3.74484	4.39538	4.27196	4.39208	4.84143	5.1129		10.162	4.27161	4.28121	3.74453	3.3914	4.86784	4.91358	6.05441	7.20283	8.20106
	crm	0.510604	0.48733	0.774488	4.33927	3.42889	0.580856	0.229696	0.25747	0.156309	0.544057		0.481829	0.333285	0.386309	3.47527	4.7408	0.389478	0.299336	0.318019	0.266611	0.33171		0.251786	0.309065	0.715768	3.82157	3.92192	0.569649	0.252339	0.292415	0.267275	0.177594
	crn	0.101457	0	0	0.380522	0.424447	0.123586	0.107995	0.0771813	0.0839777	0.13429		0.245012	0.253087	0.211683	0.528767	0.679512	0.114159	0.0950595	0.0866596	0.0814267	0.11533		0.0609477	0.202822	0.0421319	0.690036	0.384889	0.166381	0.133434	0.151538	0.141397	0.11857
	csw	2.29289	1.81723	3.35988	4.72273	4.82993	2.42112	1.18204	1.32361	1.16085	1.90994		1.10272	2.79532	1.97946	4.09211	4.03623	1.53679	1.42485	1.69987	1.38463	1.2179		0.559987	0.632887	1.4048	3.20271	2.49144	0.643883	0.576465	0.772955	0.513239	0.482951
	cta	0.454848	1.53451	1.45541	1.23218	1.63663	0.430275	0.259983	0.258868	0.365841	0.398866		0.347982	0.649476	0.931981	1.31295	1.47005	0.411886	0.316426	0.295646	0.307285	0.441165		0.571743	1.26161	1.56891	1.08766	1.3291	0.518919	0.310249	0.351776	0.355527	0.406127
	cup	6.50158	3.40075	3.48393	8.71648	9.53815	7.47069	8.70198	8.98913	7.6658	6.63806		5.03815	5.33268	6.18899	8.43107	8.33326	8.04015	8.12301	7.47407	7.54711	6.77157		4.32075	3.55395	4.26246	11.0076	14.1222	9.1069	11.0896	10.455	9.28619	7.75364
	cv	0.346254	0	0.073711	0.255353	0.223427	0.0696281	0.0756622	0.0428159	0.0486078	0.0722284		0.101469	0	0.017759	0.294875	0.121705	0.0611217	0.0485123	0.0912881	0.051133	0.0638304		0.0918988	0	0.0848248	0.152668	0.184242	0.0574289	0.034828	0.0435606	0.0616339	0.0496328
	cv-2	0.0434266	3.4167	5.86702	0.109843	0.0262278	0.113035	0.16271	0.187498	0.156891	0.127688		0.181205	0.699005	1.91325	0.145019	0.0994856	0.24438	0.352963	0.2906	0.26978	0.334239		0.247449	2.0683	2.96312	0.0953423	0.0452421	0.23993	0.114756	0.214195	0.248021	0.274958
	CycA	5.4737	2.73699	3.52536	23.9207	21.6461	4.24353	2.36288	1.95541	2.30137	4.23148		3.90946	1.94698	3.27302	23.1686	21.0111	3.38172	2.8258	2.31192	2.36013	2.46956		2.40301	2.57838	2.58429	19.6156	17.4073	3.63966	2.97881	2.83315	2.71354	2.3126
	CycB	8.36674	2.0262	6.79947	38.8591	39.1578	7.47347	3.80444	2.9671	3.3694	6.89018		5.72005	3.29458	5.05189	46.3316	46.686	5.41816	3.75495	3.17711	3.26249	3.76553		3.31904	1.43589	2.59697	31.6444	29.7671	4.32007	3.02195	2.31272	2.45054	2.95449
	Cyt-b5-r	0.0139757	0	0.0659739	0.0329156	0	0.0185681	0.012577	0.00528672	0.0139964	0.0259126		0.493305	0.0868282	0.115209	0	0.0470108	0.0264058	0.038331	0.0197492	0.047819	0.0784433		0.77824	0	0.0206609	0	0	0.0561107	0.0688694	0.0167251	0.0513916	0.0426949
	D	0	0	0	0	0	0.060139	0.0451913	0.0903402	0.0794404	0.0622142		0.196487	0.41669	0.254147	0.00681839	0	0.309189	0.232957	0.27612	0.269039	0.209927		0.0663506	0.0315906	0.200447	0	0	0.114277	0.0621203	0.0684412	0.0589207	0.172272
	D1	2.4022	0.743292	1.63127	5.66419	5.17297	2.26616	2.18327	2.00187	2.03695	2.14342		1.22921	1.17381	1.81856	5.15918	5.47277	1.66277	1.63122	1.73179	1.44789	1.47691		0.966832	1.03519	0.734013	2.57912	2.49698	1.1904	0.948214	0.726149	0.987477	0.784398
	Dab	1.16542	0.539395	1.44873	4.66285	4.1374	1.37025	1.428	2.16849	1.32832	1.03173		1.13775	0.515149	0.864994	4.16469	4.31173	1.26593	1.20775	1.67756	1.02697	0.691442		0.733259	0.250061	0.592912	4.97979	4.1301	0.78242	0.619319	1.34268	0.451551	0.310794
	Sap-r	3.80777	6.91491	3.75604	4.28453	4.09557	2.6345	3.04763	2.8718	2.99803	2.37897		3.6895	2.81843	2.24319	3.65503	3.15845	2.30895	2.17949	2.54952	2.20147	2.00097		3.94267	3.29846	1.41215	3.18057	2.72091	1.49803	1.45828	1.50861	1.49829	1.68193
	Ddc	0.0178102	0	0.210336	0	0	0.0476983	0.0808908	0.0403331	0.0324039	0.0579578		0.0622944	0.0324965	0.175063	0	0	0.0857889	0.0971754	0.110442	0.0941767	0.0436641		0.0525539	0.0475421	0.246721	0.032586	0.00454892	0.0501383	0.0252812	0.0210615	0.0725497	0
	SmF	0.0536519	0	0.20591	0.228227	0.333665	0.227103	0.243139	0.166906	0.276921	0.286551		0.336695	0	0.160379	0.134101	0.329949	0.178222	0.122957	0.101148	0.185582	0.204457		0.0424061	0	0.0627533	0.288057	0.350376	0.107052	0.196602	0.0650566	0.174643	0.159756
	Dfd	0	0.0484978	0	0	0.0165179	0.0206064	0.0106207	0.0124355	0.0224522	0.0314758		0.0441369	0	0.11897	0	0.011297	0.0582709	0.0606748	0.0360079	0.047557	0.0291974		0.0770381	0.101082	0.0663675	0.033376	0	0.0656331	0.0200183	0.0298532	0.05154	0.0687081
	Pkg21D	0.077052	0	0	0	0	0.0326671	0.0629228	0.0262167	0.0295174	0.0309885		0	0.1036	0.0279379	0	0	0.0349279	0.0148151	0.0627421	0.0284266	0.0373951		0	0	0.144444	0	0.0104038	0.0418868	0.0251489	0.016021	0.0150162	0
	Dhod	1.46634	0.944842	1.15096	0.663299	0.551663	2.00099	2.40061	2.27322	2.34527	2.13634		1.58414	0.875965	1.63828	0.604983	0.728891	1.99489	2.31281	2.41102	2.2335	1.81551		0.822592	0.423718	1.17352	0.579274	0.493608	1.99904	2.53154	2.24981	2.26542	1.85353
	Hr3	0.524039	0.434265	0.565872	0.220042	0.124992	0.387408	0.442059	0.310192	0.391231	0.318196		0.276429	0.464583	0.342827	0.141802	0.170208	0.433663	0.39157	0.330772	0.393719	0.337146		0.382734	0.216685	0.224586	0.155787	0.155671	0.107536	0.0835629	0.0699073	0.0607407	0.145767
	dib	0	0	0	0.0456708	0	0.00227246	0	0	0.00236026	0.00633113		0	0	0.0189122	0.00732968	0.048059	0	0	0	0.00665208	0		0	0.0231766	0.0191096	0.0104504	0	0.0119228	0	0.00335871	0.00214398	0.0351901
	ect	0	0	0.155407	0.0705971	0.076663	0.0597371	0.0724	0.0239314	0.0646834	0.0373591		0.039077	0.525802	0.305799	0.0433619	0	0.154536	0.0818559	0.154568	0.129604	0.0713773		0	1.01719	0.127477	0.0203657	0.0178297	0.0665348	0.0570818	0.0390854	0.0700273	0.0294034
	Dip-B	1.34117	0.765279	1.28669	2.15295	2.39413	0.764757	0.76129	0.749144	0.705141	0.91362		0.755553	0.868868	0.568008	2.30673	1.98497	0.565728	0.565421	0.607664	0.623028	0.657366		1.35936	0.147748	0.495328	2.18688	1.76618	0.493243	0.285827	0.31491	0.354517	0.568412
	Dip-C	0.111138	0.135483	0	0.17151	0.117612	0.0963392	0.151516	0.149516	0.14334	0.145409		0.0982599	0.04662	0.110188	0.197874	0.0660398	0.138747	0.145062	0.0798748	0.0892057	0.134581		0.183637	0	0.0672346	0.129448	0.151385	0.139265	0.121881	0.108749	0.132182	0.0641525
	disco	0.0541853	0.4329	0.354531	0	0	0.12813	0.141184	0.182967	0.140072	0.0619051		0.162729	0.173778	0.252698	0	0	0.0678079	0.184598	0.272464	0.175743	0.123213		0	0	0.10742	0.0494549	0.00721024	0.0719611	0.0673981	0.126746	0.071874	0.0225436
	Dl	0.739314	0.324675	0.23576	1.82394	2.43676	0.44256	0.209248	0.262106	0.22746	0.470138		0.407704	0.761921	0.558209	1.909	1.98536	0.281475	0.21525	0.182674	0.233815	0.216237		0.335807	0.642742	0.494145	1.28942	1.36375	0.383286	0.239393	0.179317	0.199026	0.334878
	Lar	1.4628	2.09214	4.59784	2.24417	2.4846	0.97428	0.812926	0.850808	0.839912	1.01452		0.571076	3.81549	4.08633	2.44636	2.84764	1.31406	1.05493	1.32152	0.897543	0.716337		0.920353	8.48836	5.49373	2.79517	3.3344	1.71684	1.09499	1.30133	0.94411	0.896141
	Cyp6a2	0.045589	2.48605	0	0	0	0.033882	0.0544337	0.0815259	0.0520865	0.0536229		0.228261	0.211448	0.0261376	0	0.0247943	0.0689922	0.070358	0.0160257	0.0408116	0.0425077		0	0.314239	0.00646921	0	0	0.00944676	0.00419525	0.0247247	0.0078852	0.0235459
	DNaseII	0.278224	0	0	0	0	0.0134357	0.0180657	0.0191891	0.0112413	0.0128641		0.777017	0.204427	0.0164414	0	0	0.00312068	0.0169566	0.0123375	0.00394116	0.00481371		1.07596	0	0	0.0195374	0	0.0156305	0	0	0	0
	dnc	1.5509	39.1856	11.5693	1.4919	1.65162	1.24853	1.0607	1.18626	1.20827	1.20999		1.20435	9.60395	5.90842	1.56574	1.70153	1.41537	1.41897	1.89387	1.47945	1.26781		0.719342	51.2773	13.6477	1.75172	2.14183	1.47938	1.26893	2.23519	1.5417	1.22251
	dor	0.20301	0	0.0141934	0.276764	0.350959	0.0833668	0.0976423	0.0813183	0.0614257	0.112838		0.276872	0	0.0793086	0.330197	0.342694	0.094603	0.0765453	0.0759129	0.0716194	0.112683		0.0806304	0.323106	0.125473	0.313842	0.293878	0.115126	0.0751007	0.0688484	0.0671085	0.0148162
	Pka-C3	2.87618	3.49905	3.21304	0.481974	0.683417	3.17561	4.58092	4.72662	4.26704	2.77791		4.76974	6.4381	3.4241	0.55697	0.694728	4.20418	4.58103	5.0503	4.29445	3.78754		0.608767	9.19104	1.3572	0.351129	0.335955	1.45591	1.67449	1.75045	1.54063	1.28574
	dpp	0.436925	1.20175	4.79039	0.0603499	0.122961	0.407412	0.617648	0.702924	0.423801	0.402797		0.680294	2.36598	2.40898	0.0720642	0.186516	1.18059	1.05854	1.499	1.12295	0.90972		0.250471	1.12135	4.64804	0.109389	0.12661	0.693895	0.557075	0.76438	0.457416	0.501173
	Dr	0.0955999	0	0.220412	0.00983728	0.0383388	0.0373061	0.0673926	0.0622908	0.0574998	0.036903		0.261426	0.216636	0.751115	0	0.0187404	0.174522	0.139311	0.149338	0.101189	0.0569613		0.0456777	0.113918	0.454645	0.00698227	0.0309801	0.090274	0.0974329	0.145507	0.0949864	0.0369294
	dsh	1.47056	0.595096	1.12703	1.0716	1.17339	1.42892	1.70202	1.60468	1.7538	1.61976		0.868778	1.29913	1.07489	1.7792	1.41878	1.54672	1.53235	1.51746	1.72925	1.53497		0.59791	0.804591	0.852459	1.88091	1.58687	1.23093	1.31351	1.24928	1.46405	1.20465
	Dsk	0	0	0	0	0	0.00275909	0	0	0	0		0	0	0	0	0	0.00470137	0	0	0.00125608	0		0	0	0	0	0	0	0	0	0	0
	dsx	0.361641	0.666277	1.3804	0.188462	0.160897	0.40098	0.524157	0.697034	0.540794	0.342873		0.840495	1.7218	2.17005	0.0679479	0.14002	0.757239	0.683249	0.922877	0.624548	0.513022		0.555138	3.59904	2.97513	0.174209	0.18102	0.786948	0.570837	0.981936	0.682043	0.801001
	dwg	0.145964	0	0	0.446302	0.496906	0.108164	0.071286	0.0592856	0.0571285	0.0912383		0.0859609	0.0731957	0.18037	0.467837	0.703924	0.0699423	0.0867067	0.03612	0.042533	0.0831573		0.104379	0.125282	0.286749	0.39897	0.488337	0.168169	0.126474	0.219284	0.132158	0.0883743
	dx	0.497509	0	0.813686	4.57213	3.41221	0.658282	0.300232	0.246642	0.330672	0.71537		1.01416	0.474423	0.55665	4.56374	3.37567	0.52779	0.323425	0.275508	0.288131	0.36905		0.491804	0.401007	0.599636	4.14657	4.48628	0.544557	0.338617	0.251865	0.135478	0.459753
	e	0	4.19981	0.115413	0	0	0.0509975	0.0454619	0.0510933	0.0422648	0.0627067		0	0.666241	0.0948486	0.0139637	0.0224482	0.0303483	0.0319967	0.0601	0.0382139	0.0470896		0.0211043	0	0.0245575	0.0453215	0.0198879	0.0288512	0.00804364	0.0093001	0.021959	0
	bsh	0.0489951	0	0	0	0.0223424	0	0	0.000169845	0.00379571	0.00134773		0	0	0	0.0106198	0	0	0.00679379	0.00235335	0.00398909	0		0.0607176	0	0.0354105	0	0	0.0137374	0	0.00762442	0	0
	ea	0.224124	0	0	0.437997	0.481135	0.0534322	0.0155316	0.00874423	0.0120803	0.081553		0.126592	0	0.0745495	0.794153	0.492041	0.0575545	0.0290038	0.0426097	0.0156782	0.0412883		0.0609147	0	0.0151532	0.621822	0.516232	0.0461209	0.0281103	0.0267831	0.00828219	0
	eag	0	0	0.0832051	0.142436	0.0844866	0.0658091	0.0216231	0.0362184	0.0394485	0.0498912		0.904334	0.249258	0.321568	0.0490967	0.0857948	0.0935272	0.0554941	0.0626019	0.0609131	0.0570718		0.0500313	0	0.226431	0.0483676	0.0476431	0.0865278	0.0260324	0.0343889	0.0438491	0.0654789
	eas	0.773435	0.152115	1.70961	1.00767	0.653788	0.677577	0.825221	0.785617	0.779508	0.703477		1.16066	1.643	1.66352	0.300632	0.603395	0.923555	0.79903	0.901458	0.780541	0.838233		1.00604	0.0470478	0.658479	0.605628	0.594811	0.302771	0.315122	0.262932	0.266215	0.317068
	E(bx)	6.59745	3.74148	4.7042	18.5916	19.9095	7.13727	6.40961	6.90549	5.70635	6.56611		5.34701	5.05451	5.9361	20.9714	21.8905	5.93373	4.96755	5.22701	4.65767	4.75569		3.91905	2.9712	6.07056	20.5295	20.6288	7.07616	6.48782	7.01623	5.71292	4.86589
	ec	0.283901	1.68004	2.17018	0.393563	0.464096	0.281834	0.260171	0.381559	0.326742	0.292376		0.345934	1.27938	0.915334	0.325981	0.259986	0.49698	0.387344	0.411007	0.359892	0.308827		0.111807	0.802324	0.73504	0.540457	0.251757	0.392093	0.226393	0.36293	0.273939	0.296307
	ecd	0.201961	0	0.119794	0.402594	0.378879	0.194787	0.148645	0.165202	0.170443	0.102315		0.0787402	0.136701	0.127264	0.423072	0.420979	0.110184	0.126381	0.108457	0.0911762	0.136877		0.13878	0.477682	0.0672254	0.583843	0.44016	0.174594	0.0850078	0.178525	0.0571581	0.106725
	EcR	1.34697	8.63648	3.63561	3.31805	3.0352	0.739481	0.551848	0.693131	0.606215	0.665427		1.28122	2.19525	3.15673	3.29558	3.68808	0.99365	0.658485	0.974996	0.661935	0.629701		1.32048	4.34077	2.45796	1.53133	1.32273	0.535878	0.279946	0.562885	0.292042	0.42788
	ed	2.63184	10.6929	8.53427	5.9283	6.23168	2.08859	1.79331	2.20687	1.93345	1.73067		1.30351	6.66766	6.71303	6.58744	6.9424	2.57941	2.20549	3.00935	1.87849	1.78103		1.25221	6.52463	8.65906	6.50678	7.16136	2.141	1.21956	1.91074	1.36236	1.68554
	Edg78E	0.0323331	0	0	0	0	0	0.00989805	0.000135989	0.00229899	0.00862026		0	0	0	0	0	0	0	0	0.00105367	0		0	0	0.0358917	0	0	0	0	0.00892881	0	0
	Edg84A	0	0	0	0	0	0	0	0	0	0		0	0	0.0264771	0	0	0	0	0	0.000931375	0		0	0	0	0	0	0.00227474	0	0	0	0
	eEF1alpha2	0.287709	0.177211	0.0848752	0.126994	0.0442929	0.459143	0.668037	0.902982	0.807502	0.283866		0.129422	0.0275482	0.164319	0	0.0523324	0.275519	0.313277	0.362662	0.332431	0.276426		0.119906	0.174429	0.233719	0.010778	0.0485444	0.50192	0.434398	0.403187	0.435814	0.274647
	eEF2	15.3366	2.30277	5.77686	40.4018	28.6723	8.23927	7.67003	8.79272	7.20248	7.85133		14.6778	5.18404	7.09116	39.2655	29.9303	8.58648	7.93666	8.76929	7.22606	7.37194		21.5232	2.21203	4.84019	38.314	27.4856	6.21672	5.52506	6.63895	5.49775	7.46625
	eg	0.0273242	0	0.118956	0	0	0.0969443	0.0928336	0.102904	0.0890121	0.0990227		0.0576429	0.163837	0.170329	0.0163381	0	0.14142	0.109836	0.110523	0.115172	0.110219		0	0	0.103435	0.00404328	0	0.0328274	0.0328344	0.0167367	0.0516143	0.0657538
	egl	0.738419	0.961873	1.37018	2.95881	3.34617	0.661382	0.497944	0.489551	0.405241	0.682833		0.535844	0.540951	1.04391	2.86034	2.63164	0.553743	0.345565	0.444831	0.460674	0.399442		0.641764	1.2651	1.42864	4.08148	3.66733	0.619982	0.452226	0.638353	0.434601	0.464766
	Eh	0	0	0	0	0	0	0	0	0	0.00733367		0	0	0	0	0	0	0.0054047	0.00962971	0.00390664	0		0.0235404	0.0356786	0.0672824	0.014518	0.0188596	0.0390006	0.079015	0.0111704	0.0565384	0.151336
	Eip75B	2.01072	0.250741	5.91441	2.52007	2.90007	1.54307	1.39995	1.32508	1.59533	1.33881		3.99579	3.18636	4.09556	3.54101	3.63504	1.76191	1.5605	1.66127	1.51486	1.28884		3.0624	1.93272	1.87394	2.68592	2.71666	0.814697	0.522205	0.68616	0.417745	0.301044
	emc	0.678861	2.49168	0.70497	1.19661	1.12871	0.264496	0.251845	0.195915	0.228716	0.290624		0.442368	0.454981	0.447983	1.41355	1.29872	0.297224	0.27577	0.321803	0.260268	0.246067		0.579653	0.477289	0.677464	1.06022	1.08073	0.267108	0.156874	0.23967	0.221665	0.132657
	ems	0	0	0	0	0	0.0412085	0.0437225	0.0774147	0.0404272	0.0125348		0	0	0.0192697	0	0.0119707	0.0366081	0.0316449	0.00912073	0.030727	0.0255982		0.0402462	0.0718236	0.325569	0	0.0125864	0.370506	0.360571	0.316164	0.290568	0.180878
	en	0.0334689	0	0.036739	0	0.0361711	0.110699	0.186506	0.146845	0.13261	0.113679		0.0236173	0.129436	0.133781	0.00783595	0	0.0795525	0.0850161	0.0832061	0.088907	0.156257		0	0	0	0.015873	0	0.00199883	0.00858138	0.0028683	0.00216883	0
	ena	1.03325	16.0164	3.14562	3.09557	3.70298	1.24367	0.945466	0.959146	0.978292	1.02549		0.753675	3.23668	2.13745	3.44188	4.01673	1.2264	1.0718	1.28473	1.16995	0.995972		0.650275	10.9143	2.40608	3.27059	4.07607	1.14379	0.921158	1.18582	0.821379	0.773059
	Eno	4.51224	2.714	2.63405	5.12341	5.64577	4.43581	4.73565	4.39987	4.70648	5.25522		3.89664	3.79373	3.82844	6.28422	5.52346	4.11202	4.19488	3.98248	4.35747	4.2128		2.82839	0.783053	2.10216	6.74159	6.31375	3.3867	3.07561	3.08494	4.02861	4.37806
	E(Pc)	2.75613	1.20198	2.82895	9.71299	9.32838	3.07579	2.70665	3.10424	2.31642	2.60475		2.73466	2.65559	2.71812	9.79713	9.26388	3.12937	2.50688	2.49324	2.05292	1.63696		1.62535	1.5219	1.93798	9.3094	9.5912	2.06305	1.65021	1.88466	1.23694	1.59073
	esc	0.162595	0	0.218878	0.882928	0.832842	0.23693	0.13362	0.233695	0.177848	0.210893		0.414238	0.11655	0.440701	0.720255	1.04135	0.287783	0.179414	0.23706	0.164894	0.142236		0.349748	0.338516	0.797587	0.829827	0.687625	0.753193	0.419474	0.915391	0.363786	0.211574
	E(spl)m8-HLH	0	0	0	0	0	0	0	0	0	0		0	0	0	0	0	0.00474261	0.0049054	0	0.000132246	0		0	0	0.0247748	0	0	0	0	0.00122673	0	0
	Est-6	0.228778	0	0.265783	0.0151892	0.0125546	0.276727	0.196488	0.241357	0.260326	0.287359		0.242541	0.445282	0.656591	0	0.0247943	0.31469	0.247236	0.308961	0.348229	0.287985		0.0498982	0.0716897	0.605331	0	0.0557384	0.121765	0.208525	0.146533	0.232149	0.318244
	Est-P	0	0	0	0	0	0.00334748	0	0.00328794	0.00224056	0.00151697		0	0	0.0292922	0.0145461	0	0	0.0107089	0.01148	0	0		0	0	0.0159065	0	0	0.0199741	0.00693334	0.0101031	0.0127404	0
	eve	0	0	0	0	0	0	0	0	0	0		0	0	0	0	0	0	0	0.00592782	0	0.0152248		0	0	0.0571842	0.0358938	0.00320449	0.0282698	0.0121081	0.0258582	0.0110589	0
	exd	0.730442	0.282517	0.253291	1.66416	2.02978	0.508522	0.42272	0.321739	0.408317	0.599321		0.607698	0.476781	0.360876	1.08839	1.82912	0.399636	0.363482	0.44113	0.363597	0.490739		0.686096	0.316137	0.510639	2.19785	1.78841	0.306412	0.208043	0.276632	0.334351	0.325832
	exu	14.9477	5.65235	12.4768	6.74327	8.58381	20.7267	22.0041	20.6469	23.2131	24.2787		13.1264	14.7049	15.5718	7.80728	7.70527	22.3188	23.605	22.4505	24.6387	24.3045		9.93917	6.83346	13.5527	6.05909	6.57061	23.913	27.2374	25.0462	32.0758	32.487
	e(y)2	0	0	0.105708	0.0253855	0.164017	0.0492927	0.0440672	0.0409752	0.0360121	0.0680019		0.33023	0	0.0161548	0.0237812	0.332298	0.0258163	0.0189773	0.0181068	0.0521401	0.0552835		0.0330989	0	0	0.193623	0.239906	0.0526736	0.0415664	0.0437853	0.0126906	0.0633021
	eyg	0	0	0.0245833	0	0	0.0159496	0.0118957	0.00318035	0.00467455	0.013921		0.0445812	0.114351	0.2775	0.0193448	0.0285984	0.050017	0.0455629	0.0307204	0.0533962	0.0626585		0.00794652	0.0475421	0.189135	0	0.0238129	0.0372523	0.0383672	0.0255346	0.0314706	0.0389581
	E(z)	0.234175	0.226989	0.493149	1.00413	1.03429	0.41197	0.23238	0.323877	0.251169	0.328201		0.572904	1.35057	2.46221	1.27662	1.20615	0.601385	0.553644	0.555772	0.514289	0.511533		0.249062	0.616806	0.826071	1.19136	0.996472	0.452853	0.448794	0.366985	0.321718	0.285637
	Fas2	0.436884	5.83548	5.62376	0.833232	0.704137	0.599533	0.613417	0.642977	0.606009	0.479439		0.459573	2.69383	2.91626	0.598072	0.803233	0.791664	0.69024	0.846336	0.715639	0.6988		0.23445	10.5891	3.72108	0.430373	0.629983	0.754038	0.631683	0.720925	0.650663	0.715199
	Fas3	0.624075	47.1663	10.3474	0.611164	0.479653	0.676	0.558552	0.750989	0.815577	0.689058		0.748091	11.6399	4.23579	0.318273	0.480388	1.30882	1.39192	1.23867	1.36181	1.37696		0.595327	39.5966	9.0911	0.622676	0.624426	0.968859	1.0355	1.12113	0.829246	0.509231
	Fbp1	123.391	0.919308	1.62999	0.20648	0.248709	0.926187	0.697634	0.640163	0.831626	1.40721		253.522	0.476633	0.683989	0.24866	0.113637	0.579134	0.614535	0.597889	0.608295	0.62423		562.466	0.414371	0.664971	0.308726	0.296806	1.86124	1.81175	0.802552	1.56952	2.41211
	Fbp2	32.0281	0.304894	0.338491	0.0834868	0.104746	0.281627	0.16761	0.151369	0.189921	0.429959		56.2286	0.0965065	0.171901	0.184808	0.070954	0.152392	0.191728	0.168834	0.184567	0.200853		118.502	0.187147	0.14446	0.047584	0.0565763	0.416919	0.348047	0.20352	0.35545	0.948767
	Fcp3C	0.0365886	0	0	0.00247271	0.11229	0.0179808	0.00947388	0.00542274	0.000788338	0.00517214		0	0.0350122	0	0.0562915	0.093942	0.00292643	0.0255161	0	0	0.00536236		0	0	0	0.0924836	0.0366451	0.0132674	0	0	0.0103842	0
	fj	0.023947	0	0	0.0280851	0.0258158	0.0119727	0.0232119	0.022206	0.0324359	0.0237009		0	0	0.101373	0.0469866	0.0282119	0.0115367	0.0241382	0.0198336	0.012919	0		0	0.031747	0.110146	0	0.064891	0.0185373	0.0152562	0.0230694	0.0182963	0
	fkh	0.0611853	0	0	0	0.0148813	0.00700232	0.00804203	0.000313999	0.00228383	0.00779773		0.0509315	0.119539	0	0.0521192	0.0133143	0.0255051	0	0.0127068	0.00804057	0		0	0	0.0508407	0.0152038	0.0112962	0.00662201	0.0107691	0.0185956	0.00563877	0
	fl(2)d	0.549868	0.383864	0.680973	2.77916	2.41483	0.575936	0.335641	0.292449	0.349625	0.517824		0.868123	0.654779	1.36386	2.24905	2.41968	0.572209	0.478452	0.494144	0.398426	0.332617		0.403841	0.51254	0.991519	2.16436	2.33982	0.466596	0.217316	0.362951	0.235157	0.197516
	Actn	0.934276	0.767891	1.62454	2.71226	2.07691	0.885172	0.642448	0.858596	0.773766	0.633578		0.542211	1.62126	1.1851	2.613	2.37498	0.98818	0.857197	1.59252	0.776931	0.706638		0.53996	1.41498	0.907881	2.79306	2.29576	0.728692	0.471036	1.35457	0.513219	0.485162
	fliI	0.456401	0	0.266477	2.441	1.93079	0.447625	0.280819	0.286917	0.27954	0.455172		0.456118	0.599161	0.538248	1.69647	1.74714	0.450576	0.40827	0.386142	0.288573	0.285324		0.260952	0.149634	0.173101	1.59104	1.66003	0.33665	0.180659	0.214611	0.163506	0.134129
	flw	1.2096	5.27276	3.85565	0.661192	0.577429	1.01823	1.14315	1.60291	1.37012	0.71724		1.20494	2.30095	1.72487	0.581193	0.566217	1.01919	0.87103	1.2252	1.07576	0.828468		0.44056	4.44057	2.07048	0.546899	0.463302	0.800572	0.655784	1.77581	0.674514	0.513084
	FMRFa	0	0	0	0	0	0	0	0.00332777	0.0109408	0.0181645		0	0.0324965	0.0297192	0	0	0.00403476	0.0101886	0.0206517	0.014112	0.00271861		0	0	0	0.00235971	0	0	0.00405357	0	0	0
	fog	0.720637	0.34632	1.78422	1.84404	1.67179	0.406812	0.290838	0.315075	0.297937	0.411962		0.488028	0.560417	0.623489	1.07514	1.09393	0.373317	0.368285	0.351904	0.310314	0.369878		0.749303	1.5682	0.613232	1.09455	1.07351	0.381113	0.312924	0.365892	0.294992	0.209099
	for	2.3984	9.1731	3.17374	5.32773	5.79544	1.46683	1.15968	1.15579	1.05642	1.43493		2.90183	4.49051	2.50152	5.75087	5.08352	1.44321	1.14915	1.26479	1.03607	0.899818		3.23561	13.5303	4.23332	5.98319	5.59854	1.4963	0.824094	1.34479	0.878959	1.11254
	FER	0.452663	1.66677	1.75166	0.238056	0.100497	0.230696	0.288198	0.243083	0.281457	0.253859		0.924725	2.79991	2.58424	0.15332	0.232115	1.17588	1.17817	1.25596	1.03549	0.803287		0.202756	2.49897	2.01212	0.0976858	0.185552	0.412487	0.302944	0.41511	0.360651	0.446085
	gd	0	0	0.040657	0.074036	0.0730545	0.012689	0.0361013	0.00873106	0.00964786	0.0205005		0	0.300131	0.101336	0.0881936	0.0876658	0.0261535	0.00803466	0.012992	0.0245227	0.0150811		0.0192626	0	0.0203792	0.121703	0.0614786	0.0624294	0.0142731	0.0393493	0.0085143	0.030452
	fs(1)K10	0.412268	0.427841	0.233739	1.86723	1.75408	0.365888	0.202058	0.211367	0.18551	0.312656		0.34986	0.281443	0.304835	1.65206	1.30867	0.28337	0.27419	0.188552	0.222928	0.271048		0.320408	0.212775	0.543162	1.69201	2.17366	0.305523	0.143463	0.241041	0.174717	0.26033
	png	0	0	0	0.321649	0.280631	0.0942077	0.0358049	0.0205105	0.00890614	0.0666009		0	0.11655	0.0361376	0.697871	0.366365	0.0612059	0.0390001	0.017678	0.0212234	0.00678466		0.026635	0	0	0.731083	0.510512	0.0843781	0.0416383	0.041723	0.0223012	0
	fs(1)Ya	0.333034	0.101631	0.323912	2.20287	1.88487	0.34749	0.138304	0.0959051	0.0913668	0.36413		0.428567	0.16461	0.264234	2.87403	1.70915	0.203567	0.103567	0.101009	0.146022	0.112604		0.265536	0.0750469	0.151823	2.80656	2.17796	0.261969	0.0862404	0.0877775	0.120807	0.0903135
	fs(1)Yb	0.0979806	0	0.0935848	0.0594834	0.0417574	0.0863701	0.0633319	0.10805	0.0624364	0.0742018		0	0.401936	0.0799488	0.112645	0.0422895	0.0904602	0.102279	0.10172	0.0605991	0.0287339		0.145899	0.143647	0.210696	0.145304	0.12738	0.377561	0.390379	0.330108	0.344564	0.138277
	dup	0.597884	0.127681	0.698082	3.99122	3.60406	0.726407	0.41762	0.348946	0.359751	0.723646		0.502385	0.62032	0.481192	4.29246	3.20876	0.556917	0.405783	0.351383	0.333473	0.400532		0.528619	0	0.437096	3.88183	3.70815	0.509189	0.198044	0.225321	0.158953	0.412575
	ft	0.398019	0.126879	0.140645	0.00661923	0.0760332	0.400161	0.618	0.628005	0.507022	0.322022		0.454883	0.432519	0.43245	0.0586299	0.106685	0.254875	0.302141	0.306296	0.272136	0.216548		0.29342	0.392109	0.82498	0.354737	0.156668	0.634517	0.408816	0.433913	0.329792	0.24059
	ftz	0	0	0	0.00658952	0.00879642	0.0119205	0.00298786	0.0165798	0.0154361	0.0132248		0	0	0.0616792	0.0220176	0	0.025437	0.0345016	0.0147924	0.00540303	0.0349865		0	0	0	0	0	0.0525124	0.0584991	0.0475838	0.0901773	0.0327651
	ftz-f1	1.9264	8.23873	4.0355	6.18911	5.89542	1.56621	0.983289	1.1699	1.0278	1.40496		2.23281	5.32596	3.42514	6.22213	5.86179	1.65277	1.46261	1.66832	1.21077	1.24554		1.34931	10.1452	4.09248	5.84598	6.03349	1.62353	1.06199	1.46894	0.893975	1.24249
	fu	0.146395	0.328785	0.0141934	0.900659	0.49954	0.112911	0.0496482	0.0670907	0.0447681	0.118801		0.133893	0.190779	0.153043	0.602447	0.475523	0.0850441	0.0836139	0.0733343	0.055358	0.0742762		0.0444092	0.124547	0.114884	0.553465	0.71163	0.0882896	0.121999	0.0335584	0.0732437	0.0359768
	fw	0	0	0	0.00854219	0.0154777	0.0150815	0.0126377	0.0120363	0.0217874	0.00797405		0	0	0.0750131	0.0241029	0.01864	0.0363486	0.0395045	0.00548288	0.0188423	0		0.0215652	0	0.0310033	0.00598731	0.00947293	0.0125331	0.0106354	0.00347479	0.00941437	0.0276178
	fy	0.0487245	0	0	0.0982119	0.215363	0.0306284	0.0188775	0.0434835	0.0439873	0.0361995		0.0859609	0	0.0287228	0.398437	0.120539	0.0382443	0.0162029	0.0443195	0.0267802	0.00263616		0	0	0	0.0224448	0.116888	0.0411487	0.0192595	0.0230867	0.030117	0
	fz	0.598414	0.60597	0.675708	1.46548	1.68322	0.424732	0.221661	0.205013	0.291412	0.425644		0.578343	1.57457	1.40398	1.68258	1.47005	0.637235	0.450306	0.439607	0.429521	0.402257		0.350481	2.73819	3.2459	1.45602	1.57035	0.503368	0.311153	0.412458	0.387418	0.402828
	fzy	0.46767	0	0.287639	0.898373	1.15432	0.429462	0.484724	0.406134	0.362005	0.318607		0.485538	0	0.149213	1.24848	1.10094	0.362597	0.266924	0.363406	0.29831	0.2006		0.243002	0.126675	0.106137	1.54128	1.20231	0.478191	0.516587	0.340536	0.423065	0.309107
	g	0.817762	0.226989	1.1325	1.75158	1.73188	0.689796	0.526517	0.488694	0.477634	0.714531		0.856282	1.24262	1.37007	1.95482	2.03519	0.587251	0.622089	0.720641	0.554784	0.525685		0.774029	0.780654	1.05079	1.88699	1.89167	0.516148	0.444217	0.393035	0.4165	0.501168
	Gal	0.0112222	0	0	0	0.0462125	0.134533	0.1354	0.114838	0.132291	0.0868937		0	0.206327	0.18314	0	0.0111522	0.145729	0.0863629	0.119358	0.15591	0.0667104		0.0273598	0.11169	0.214919	0	0	0.260875	0.260542	0.289658	0.179742	0.183145
	bnb	0.44317	2.14586	0.201241	0.070512	0.0763643	0.278094	0.320462	0.274777	0.342362	0.348931		0.232789	0.682588	0.382556	0.0745888	0	0.265701	0.273766	0.251619	0.283723	0.339046		0.0619199	0	0.268882	0.0174131	0.106818	0.146346	0.219938	0.178515	0.291588	0.229268
	Gdh	1.1565	5.69685	0.979932	3.59262	2.39268	0.948538	0.70798	0.773003	0.860373	0.831295		1.50316	2.70096	0.965039	3.8777	2.94617	0.967947	0.93477	1.06582	0.9306	0.739937		2.59389	2.4109	1.23098	4.11823	3.40541	0.830646	0.724644	1.06441	0.973404	0.68614
	gdl	2.54655	1.21798	2.71157	0.424247	0.754863	3.92815	3.61751	3.25345	3.98216	5.1774		3.24811	2.4006	2.76651	0.448094	0.822882	3.36712	3.57462	3.0783	4.0574	4.41481		0.0354229	0.10395	0.134213	0.00942006	0.0477921	0.293086	0.173081	0.29269	0.422582	0.512437
	Galphai	0.748845	1.67853	1.77605	3.47481	3.69767	0.756941	0.352517	0.33428	0.381692	0.593217		0.53435	0.59785	1.1513	2.28701	2.77499	0.530776	0.331067	0.325156	0.396126	0.38203		0.531786	1.48711	0.954463	2.43625	2.70037	0.369688	0.325149	0.260347	0.266543	0.392738
	Gbeta13F	2.86865	2.49849	2.54606	3.33933	3.10253	2.47463	2.51573	2.64708	2.99278	2.54347		3.62647	1.82079	2.03208	3.40194	3.60523	2.53944	2.46143	2.64891	3.01653	2.77302		5.07315	2.48945	2.3581	2.54252	2.72874	1.76384	1.64921	2.3689	2.25229	2.23584
	DCTN1-p150	0.813399	1.44006	0.399412	3.27425	2.47789	0.977338	1.02258	1.32959	0.908925	0.937102		0.821481	0.735416	0.732913	3.22627	2.96606	0.733148	0.630178	0.765155	0.523178	0.441496		0.648212	0.666679	0.792528	2.9328	2.83289	0.756319	0.689606	0.847811	0.589203	0.694822
	Gld	0.0639806	1.18736	0.372237	0	0.0126526	0.0307906	0.0833816	0.0291482	0.0706269	0.11362		0.0644355	0.254181	0.29782	0.0563283	0.0867649	0.125207	0.115413	0.210674	0.141971	0.130759		0.074372	0.858146	1.22758	0	0.0142469	0.145922	0.178191	0.191149	0.16558	0.163734
	Glt	4.22662	0.203262	0.293346	0.0681568	0.0980593	0.151864	0.160973	0.0971075	0.142635	0.137307		10.3796	0.14983	0.186169	0.10328	0.0228412	0.262193	0.221591	0.223569	0.174617	0.210761		27.3474	0.448829	0.870948	0.109416	0.0593231	1.24789	1.52946	1.48085	1.37017	0.938203
	gnu	0.0985319	0	0.109439	2.59123	1.5815	0.225282	0.0797087	0.0581185	0.0636103	0.210372		0.129934	0.103072	0.133548	2.82412	2.15401	0.184915	0.121907	0.0566375	0.0493572	0.0697972		0.142833	0	0.0996972	2.84504	2.08037	0.125713	0.0830381	0.0459222	0.0746119	0.0645542
	Galphao	1.06629	5.4909	1.43069	1.93572	1.76934	0.781713	0.774165	1.04728	0.861857	0.562997		0.552979	1.87175	1.17681	1.52478	2.12615	0.948384	0.923935	1.2371	1.02641	0.931469		0.401167	1.16557	1.43754	1.27527	1.58122	0.685677	0.498512	1.17722	0.515981	0.519637
	Galphas	0.348825	0.253746	0.402924	0.179367	0.0893776	0.108578	0.192237	0.180757	0.188826	0.147207		0.226129	0.0704722	0.455597	0.198195	0.163351	0.264205	0.236768	0.252685	0.235316	0.280408		0.464446	0.0375968	0.336367	0.137822	0.13395	0.137513	0.0723237	0.26922	0.185256	0.0867132
	Got1	1.32934	0.798039	1.54595	0.551274	0.541996	1.43083	1.82565	1.69754	1.71082	1.50425		1.05681	1.68166	1.328	0.401719	0.523474	1.78151	2.0036	1.80517	1.74399	1.67382		0.426744	0.205838	0.542896	0.618384	0.56026	0.931562	0.902548	0.978017	1.25713	0.808743
	Got2	1.42008	0.665058	0.400706	1.10755	1.50635	1.3255	1.41606	1.30716	1.5317	1.17986		1.99571	0.309579	0.861795	1.52425	0.962307	1.34784	1.15426	1.03078	1.23255	1.19018		0.843214	0.293509	0.820162	1.56867	1.228	1.21673	1.20954	0.980332	1.29748	1.15291
	grau	0.340677	0	0.0283954	0.332543	0.440246	0.228962	0.156433	0.150801	0.113485	0.150804		0	0.478376	0.212323	0.468723	0.394767	0.131354	0.119581	0.136998	0.123545	0.190946		0.197301	0	0.196739	0.410756	0.547302	0.218201	0.173604	0.247858	0.170405	0.093249
	Grd	0	1.60603	0.109697	0.0151083	0.0158404	0.0157113	0.0255431	0.0107365	0.00972838	0.00557118		0.102644	0.895333	0.0704753	0	0	0.0470098	0.0473771	0.0304564	0.0367907	0.0251089		0.0216648	0.699945	0.128353	0.069524	0	0.0512272	0.0215752	0.0164355	0.0276063	0
	grk	0.150389	0.126879	0	0.184683	0.0950904	0.0555712	0.0367887	0.0787665	0.0799851	0.0492311		0.105268	0	0.112391	0.218137	0.131953	0.0208256	0.0402026	0.0253663	0.0321748	0.022001		0.056682	0.0383274	0.0324586	0.224928	0.113229	0.0619827	0.0170541	0.0304489	0.0266496	0
	grn	0.129288	0	0	0.0609537	0.0373618	0.0272837	0.0296692	0.0266525	0.0188535	0.0572915		0	0.232692	0.237969	0.105736	0.0284039	0.0698639	0.0323719	0.0501653	0.0470496	0.0256653		0	0.11396	0.148278	0.0478103	0.0380318	0.0513838	0.019036	0.0135753	0.0403203	0
	gro	1.83624	0.364129	1.18598	4.58798	4.28134	1.81989	1.48835	1.46866	1.4317	1.6338		2.2999	1.90153	1.9849	5.26596	5.39448	1.62626	1.38497	1.39509	1.32605	1.37187		1.20469	0.93332	1.52848	4.56293	4.47352	1.50871	1.32138	1.61376	1.38845	1.25937
	Gs1	2.07381	0	0.0997564	1.78167	2.28553	0.407276	0.210566	0.106454	0.167215	0.474098		8.61588	0.406746	0.313951	2.1236	3.01135	0.364365	0.199949	0.168993	0.238056	0.280128		8.41822	0.410757	0.208237	2.28708	2.20673	0.282546	0.15826	0.181915	0.259522	0.266784
	Gs2	0.0655373	4.20261	1.02623	0.0242999	0.0372363	0.251807	0.365	0.358067	0.451239	0.408406		0.386053	1.53328	0.457032	0.0916525	0.030613	0.196617	0.299178	0.193535	0.427877	0.322439		0.144638	1.90152	0.914544	0.04327	0.0519888	0.250848	0.226084	0.292567	0.425257	0.628751
	gsb-n	0.133253	0	0	0.0427213	0.0440149	0.0550198	0.0327632	0.032944	0.0485621	0.0429026		0.0372646	0.148415	0.207038	0	0.0209607	0.21645	0.123188	0.0930913	0.155715	0.116508		0.00352863	0	0.227385	0.0104336	0.00485136	0.0866564	0.0564752	0.0464493	0.0446221	0.0904512
	gsb	0	0	0	0	0	0.00282219	0.00422303	0.00206301	0	0.00258378		0	0	0	0	0	0.00199873	0.00676343	0.00356537	0.00958839	0		0.0372783	0	0.0747833	0	0	0.154768	0.112093	0.124403	0.0986055	0.0288559
	GstD1	1.12689	1.48941	2.75371	1.52665	2.31919	0.987553	0.931517	0.799375	1.02836	1.35411		0.501955	0.105037	0.741731	1.82408	1.69673	0.616716	0.630564	0.451439	0.774545	0.780804		1.48001	0.882412	1.14416	3.17251	2.68275	1.03458	0.89193	0.73471	1.61061	1.76607
	gt	0	0	0.111539	0.0208067	0	0.00407722	0	0	0.00148025	0		0	0	0	0.0265744	0.0465569	0.00665425	0	0	0.00255051	0.00912492		0	0.0651339	0.152542	0.100027	0.0527367	0.0339484	0.0288481	0.0266516	0.0221689	0
	h	0.187906	1.93471	0.520634	0.211923	0.153279	0.126858	0.0629993	0.085391	0.155232	0.113495		0.18398	0.977341	0.453807	0.271104	0.188687	0.194484	0.253002	0.334678	0.256292	0.270375		0.48552	0.425978	0.351923	0.170635	0.219584	0.106547	0.106447	0.141717	0.121961	0.0643195
	H	1.58835	0.953422	1.28774	3.71676	4.02834	1.31248	0.974194	0.887875	0.924033	1.14667		1.60806	0.99282	1.08388	5.42463	4.83758	0.997923	0.750319	0.854124	0.835333	0.811108		0.849312	0.540247	1.36481	4.54241	4.94765	1.08622	0.667007	0.834122	0.719371	0.665421
	H2.0	0	0.0683784	0	0.00726286	0	0.0143508	0.00492529	0.00595009	0.00248724	0.00511799		0	0	0.0621682	0	0	0	0	0.00882675	0.0044187	0.0141364		0	0	0	0.00416153	0	0.0136333	0	0	0.00613212	0
	halo	0	0	0	0	0	0	0	0	0.00700863	0.00271653		0	0	0	0	0	0	0	0	0.00483025	0		0	0	0	0	0	0.00309415	0.00777304	0	0.00316212	0
	hay	0.367915	0	0.0378759	0.636315	0.678264	0.235598	0.190442	0.16253	0.162603	0.235426		0.0800205	0.321201	0.308734	0.722742	0.645403	0.2993	0.263967	0.248031	0.241908	0.222117		0.0489157	0.0231766	0.0915339	0.548536	0.467457	0.168125	0.0833987	0.118921	0.120939	0.151242
	hb	0.753229	0	0.491888	3.41993	3.47145	0.730687	0.317479	0.250171	0.239348	0.714365		0.469019	0.488981	0.438575	4.8548	3.99828	0.454956	0.339695	0.433269	0.269763	0.277986		0.262105	0.144051	0.252899	2.83026	3.52772	0.351761	0.119662	0.242289	0.111024	0.184172
	her	0.207109	0.0912284	0.31384	0.413556	0.357224	0.170058	0.130914	0.196144	0.183952	0.199218		0.0398483	0.264586	0.105828	0.240404	0.557084	0.184803	0.136106	0.165484	0.136538	0.17044		0.116371	0	0.119664	0.523549	0.425684	0.174626	0.127262	0.159821	0.158083	0.156162
	Hex-A	1.91831	1.07937	3.07681	2.92393	2.74525	1.71579	1.70387	1.62567	2.28672	1.70756		2.95867	1.94943	2.03449	3.51962	3.29001	1.8428	1.60786	1.65548	1.95425	1.94113		2.00645	0.737416	2.0795	3.28371	3.20441	1.33095	1.06277	1.47341	1.68816	1.55262
	Hex-C	0.0805291	0	0	0	0	0.00987634	0.0107625	0.00450858	0.0173171	0.00819163		0.0979355	0	0.0151466	0	0	0.0178111	0.0152574	0.0339731	0.024555	0.0247779		0.0514351	0	0	0	0	0.0219747	0.0259468	0.0121624	0.00747727	0
	hfw	0.217891	0	0.186844	0.350599	0.345809	0.165486	0.150649	0.23227	0.125809	0.18263		0.0843042	0.0687924	0.110122	0.284658	0.238686	0.14276	0.134606	0.126387	0.124362	0.103855		0.392746	0.0470478	0.220989	0.361164	0.308257	0.198279	0.163249	0.198029	0.218074	0.148318
	His2Av	1.34662	0.268439	0.508488	6.30742	6.85377	1.17587	0.76634	0.699146	0.774826	1.08857		0.594707	0.981145	0.754405	6.55386	7.0221	1.06216	0.774125	0.705951	0.713996	0.810627		0.354954	0	0.21066	2.26835	2.39253	0.358022	0.221471	0.209091	0.292582	0.431246
	hook	0.279572	0	0.412433	0.836617	0.676398	0.412578	0.344916	0.381009	0.369196	0.336506		0	0.137291	0.539598	0.789896	1.02509	0.337062	0.282232	0.296997	0.336587	0.339312		0.6122	0.159397	0.334105	0.823736	0.687259	0.390348	0.428803	0.567534	0.357227	0.326392
	Hmr	0.356802	0.333611	0.489527	1.30975	1.86489	0.36603	0.215955	0.269362	0.205724	0.382		0.28679	0.865821	0.361965	1.44316	1.87019	0.327539	0.250926	0.266384	0.230496	0.242508		0.249735	0.082802	0.251675	1.71897	2.03047	0.237377	0.174044	0.0952876	0.164233	0.18422
	Hn	0.57472	0	0	0.0980773	0.0181033	0.0214691	0	0.00638437	0.0104356	0.0252726		0.889994	0.04662	0	0.0129989	0	0.00966811	0	0.00698022	0.0140027	0.00802955		3.19874	0	0	0	0.00723803	0.0163949	0.0174821	0.00841526	0.0222629	0
	Hrb98DE	5.54576	2.84482	3.75025	8.73894	8.44009	6.58261	7.3319	7.34759	6.99649	6.73428		5.28245	4.42701	6.37176	7.77316	8.1459	6.51222	6.4433	6.25473	5.87597	6.13085		2.64902	3.02086	3.84599	7.63084	7.71436	4.61092	4.98449	4.7844	3.99014	4.52592
	Hsc70-1	1.61414	1.1267	2.17819	0.0430999	0.143244	2.1905	2.82849	2.96732	2.70626	2.35315		1.74493	2.27058	2.09264	0.0398299	0.0534094	2.72242	3.27806	3.16784	2.7309	2.50837		0.842515	0.336325	0.853203	0.00818124	0.0934327	1.89748	2.36917	2.14963	2.19286	1.91986
	Hsc70-2	1.68253	0.665443	0.953895	0.0207623	0.259116	2.13157	3.26697	3.81443	2.82632	1.70623		5.86629	6.62955	7.93081	0.219257	0.49985	9.05593	10.9013	10.9251	8.84015	7.47108		1.94457	3.006	2.5542	0.206463	0.266842	5.05111	6.59666	6.36141	4.82519	4.31109
	Hsc70-3	9.67036	4.46685	10.867	9.33139	9.1916	4.74086	4.05316	3.45311	3.90875	5.35293		16.246	14.4673	16.5648	10.1184	10.0304	9.78516	9.13946	9.78754	9.26768	9.61499		8.8054	3.24949	6.55454	9.4881	8.20401	4.77506	4.69663	4.87458	4.80263	4.41875
	Hsc70-5	2.63812	1.04812	2.58094	2.70495	2.81475	3.14522	3.95867	3.85464	3.2542	3.07241		2.09575	2.1079	2.3024	3.44666	3.23458	3.08612	3.55262	3.48366	2.87044	2.69677		1.36134	0.55184	2.2896	3.25171	3.02688	3.09287	3.84057	3.96696	3.26111	2.73353
	Hsf	0.496231	0.127681	0.66867	2.3247	2.43476	0.746697	0.442749	0.517249	0.524813	0.671471		0.653452	0.696282	0.666934	2.32991	2.47766	0.599075	0.424975	0.52264	0.391965	0.363021		0.444961	0.58706	0.799767	1.81278	1.7764	0.591851	0.416909	0.455011	0.332649	0.441238
	Hsp22	1.3345	0.97688	0.916453	0.160761	0.223011	1.50642	1.36837	1.09822	1.7114	2.1075		0.776044	0.181181	0.209159	0.0246214	0.11162	0.626477	0.553336	0.360762	0.990214	1.38144		0.289538	0	0.103267	0.0407456	0.083031	0.323466	0.252729	0.167535	0.486349	0.703824
	Hsp23	6.7928	0.101631	0.357417	0.110322	0.115616	0.426809	0.39249	0.240009	0.457055	0.606837		10.9552	0.62426	0.179409	0	0.0833902	0.239691	0.245707	0.169448	0.25636	0.289372		11.2123	0.331829	0.204908	0.0148069	0.12893	0.205819	0.151758	0.127222	0.261822	0.344203
	Hsp26	3.11855	1.35617	2.76528	3.10793	5.00575	2.95477	1.9584	1.25811	2.41641	3.788		1.68425	1.17151	0.935919	3.40942	3.72988	1.3415	1.11963	0.798398	1.30565	1.52119		0.878094	0.19807	0.688787	3.40667	3.59841	0.717028	0.41868	0.368198	0.588564	0.592251
	Hsp67Ba	0.137032	0	0.333913	0.0216032	0.00906179	0.226009	0.201424	0.178498	0.186947	0.216088		0	0.0731957	0.186917	0	0.0628146	0.187459	0.125602	0.0936698	0.195849	0.18276		1.35647	0.692232	0.560889	0.922631	2.33426	0.994721	0.844679	0.577314	1.51005	1.3431
	CG4456	0.100948	0.181818	0.186029	0.0320776	0.0512435	0.376408	0.322482	0.210551	0.336333	0.648124		0.369409	0.498912	0.276083	0.00832555	0.0293388	0.220416	0.254773	0.383093	0.482372	0.574046		0.0684824	0	0.115924	0	0	0.229025	0.178103	0.126948	0.267376	0.336869
	Hsp67Bc	0.0308882	0	0	0	0.041153	0.0153833	0.029827	0.032432	0.0233615	0.017432		0.11059	0	0.0330964	0	0	0.069867	0.0787511	0.0475695	0.0691425	0.0250901		0.0570265	0	0	0.0266923	0.0111102	0.01822	0.0152159	0.0141232	0.00828105	0
	Hsp68	0.667117	0.607602	1.33729	0.0040351	0.157115	0.57277	0.561523	0.626777	0.570875	0.722679		0.711246	0.141538	0.137867	0.07965	0.153186	0.390719	0.293614	0.391433	0.378505	0.395466		0.870757	0.619781	0.614125	0.078045	0.127794	1.53747	1.92674	1.86151	1.85816	1.76633
	Hsp83	17.4341	8.90555	18.136	57.0397	47.301	18.0921	15.7386	14.9892	15.4818	16.7151		9.76018	9.21965	11.2988	36.9266	32.3845	11.1533	10.1984	9.17716	9.55489	9.14327		12.8524	9.38024	12.4979	41.42	33.9785	15.9385	15.9693	15.2329	17.0162	17.3531
	hth	0.386519	0.181818	0.320422	0.180786	0.21467	0.546736	0.319795	0.390379	0.398506	0.538395		0.0694358	1.63482	1.17882	0.201942	0.242465	0.523752	0.539506	0.519746	0.532495	0.482689		0.246423	1.29674	0.584134	0.280101	0.183083	0.338353	0.173908	0.38101	0.248409	0.374655
	Ide	0.981208	0	0.838123	1.35274	0.824817	0.778777	0.85862	0.882286	0.826787	0.633436		0.422308	0.538124	0.73183	1.07174	0.926584	0.823387	0.807697	0.88324	0.686728	0.794349		0.451476	0.354174	1.11508	1.177	1.06451	1.28142	0.958688	1.04104	0.938169	0.937315
	Idh	1.22221	0.448868	1.60319	1.40799	1.48772	1.4012	1.51192	1.43975	1.40037	1.66077		1.32919	1.02508	1.06059	1.80753	1.7294	1.35128	1.41254	1.43085	1.44984	1.25198		1.02577	0.547215	0.892304	1.46478	1.56306	1.00958	1.13122	1.02126	1.02784	1.16754
	if	0.903715	2.53373	0.620414	0.179074	0.272501	0.472983	0.682541	1.16778	0.905295	0.302643		0.0834806	1.42219	0.624962	0.062255	0.160824	0.672599	0.531628	1.15527	0.625698	0.509228		0.338895	2.32385	0.637945	0.133251	0.12645	0.508995	0.440442	1.09401	0.341012	0.492621
	ImpE1	0.0209463	0	0.479205	0.0211613	0.0600051	0.0402989	0.0523906	0.0428888	0.0345181	0.0228152		0	0.212491	0.252935	0.0213444	0.0757616	0.155959	0.121746	0.110759	0.123574	0.0965233		0.312906	0.221699	0.696347	0.0419706	0.06783	0.96509	1.23254	1.21195	0.90111	0.383919
	ImpE2	0	0	0	0	0	0	0.00593952	0	0.00841623	0.00872368		0	0	0	0.0549583	0	0	0	0.00390768	0.00312186	0		0	0	0	0	0.0162638	0	0	0	0.00424726	0
	ImpE3	0	0	0.127081	0	0.0240662	0.0134695	0.0210558	0.00732166	0.0163099	0.0189908		0	0	0.0785355	0.0106198	0.0289956	0.00679548	0.0180239	0.00818428	0.0227467	0.0144191		0	0.183239	0.030933	0.0106897	0.00236408	0.0277955	0.0060644	0.00970822	0.00574628	0.0453807
	ImpL1	0	0	0	0	0	0	0.00298583	0.000230712	0.00173786	0.00152969		0	0	0.0302483	0	0	0.00730299	0.00689438	0	0.00247925	0		0	0	0	0	0	0.00612863	0	0	0	0
	ImpL2	0.168304	2.3165	0.743886	0.219997	0.308559	0.156714	0.165508	0.190907	0.190705	0.173752		0.28962	0.479322	0.313928	0.547997	0.153511	0.211236	0.186708	0.172943	0.188896	0.136751		0.90987	0.41461	0.985418	0.181945	0.235835	0.299956	0.167552	0.243934	0.281648	0.328704
	in	0	0	0	0.025336	0	0.00919383	0.00499781	0.0147084	0.00655272	0		0	0	0.0364628	0	0	0.0216352	0.0212077	0.00544336	0.0160677	0.00959739		0	0	0.0135736	0	0	0.0195011	0.0290827	0.0360712	0.00991037	0
	inaD	0	0	0	0.0264872	0.0289408	0.00367284	0.00339728	0.00627489	0.00536995	0.0106801		0	0	0.0774232	0.0903882	0.111209	0.0172869	0.0160844	0.0177657	0.00912787	0.0174516		0.00778818	0	0.073688	0.0449396	0.0346029	0.0419873	0.0481661	0.01137	0.0269521	0
	inv	0.120829	0.374883	0.371106	0.0128251	0.0751537	0.193022	0.127199	0.0926796	0.141866	0.128237		0	0.357266	0.495391	0.0687514	0.0564979	0.136616	0.0592769	0.149162	0.110148	0.106356		0.0307093	0.147221	0.304235	0.0768369	0.0209917	0.0759939	0.0204431	0.0271175	0.0168093	0.0770524
	ix	0.0797122	0	0.105949	0.0507464	0.0900048	0.0201201	0.016701	0.00453282	0.0145774	0.0269469		0.0514642	0	0	0.0957918	0.101192	0.0188781	0.0132192	0.0140536	0.0184611	0.0226553		0.110227	0	0.0549902	0.154454	0.199322	0.0206862	0	0.00225458	0.035794	0
	janA	2.14991	0.948599	1.27089	0.620559	0.612718	2.36768	1.93222	1.59993	2.77507	3.45204		2.35328	1.18349	0.970443	0.414588	0.612905	1.59619	1.814	1.48366	2.35265	2.81274		0.677774	0.396757	0.394663	0.318541	0.333592	1.10482	1.25673	1.00249	1.83804	1.79565
	janB	4.48172	2.13677	4.51153	0.181051	0.430713	5.20198	4.72421	3.69669	5.98399	6.63412		6.19263	2.74465	2.51554	0.160342	0.332377	4.03151	4.31044	3.37815	5.4454	6.15717		0.711901	0.0549236	0.730221	0.0248708	0.0805201	1.24027	1.77857	1.16091	2.07543	3.0841
	Jon44E	0	0	0	0	0	0	0	0	0	0.00465867		0	0	0.0233265	0	0	0.00893559	0	0.00301949	0.00132436	0.0066977		0	0	0	0	0	0	0	0	0	0
	Jra	1.20093	0.488499	0.300056	0.523287	0.683998	1.16984	0.87424	0.682432	0.945015	1.63197		0.246133	0.469449	0.347715	0.62394	1.05492	0.528889	0.489764	0.446775	0.616564	0.893578		0.392302	0.0720254	0.289995	0.846595	1.00298	0.307	0.181846	0.142959	0.398271	0.834497
	kar	0.0714398	0.101631	0.194977	0.364827	0.385226	0.0755704	0.0354789	0.0286003	0.0654885	0.0860062		0.0423334	0.0382614	0.188564	0.471191	0.324194	0.0906532	0.149261	0.110276	0.0625801	0.0345358		0.180568	0	0.162438	0.426572	0.401548	0.137671	0.0924538	0.120721	0.100708	0.070195
	kay	1.41768	20.6978	7.62328	1.25403	1.17123	1.2868	1.64766	2.52524	1.80414	0.878518		0.725326	7.33394	2.56737	1.25045	0.904984	1.62083	1.61713	2.35633	1.55916	1.18244		0.62388	19.2872	6.21213	1.30189	1.07667	1.65167	1.45627	3.17577	1.22226	1.30105
	kel	0.678604	0.0683784	0.272393	1.57397	1.3379	0.590199	0.616645	0.71412	0.550822	0.483753		0.444665	0.399202	0.529547	1.62686	1.71284	0.487729	0.381218	0.513304	0.361085	0.298593		0.360041	1.58676	0.516189	1.31322	1.32532	0.497159	0.528854	0.458943	0.521199	0.455861
	Khc	1.03094	0.927697	0.900909	3.82859	3.55588	1.28479	1.06822	1.12673	0.909691	0.998901		0.694892	1.07068	0.848758	3.7467	3.24595	1.01995	1.0405	1.19423	0.749784	1.00114		0.48222	0.77975	0.89566	3.63206	3.21163	0.92621	0.854418	0.976794	0.721975	0.615577
	kkv	0.577043	16.5545	0.688007	0.0360071	0.0967241	0.622496	0.690645	0.500579	0.682308	0.701264		0.524408	3.37173	0.895517	0	0.0109762	0.547686	0.617946	0.443174	0.62436	0.737068		0.00542874	7.31843	0.441521	0.114404	0.0236341	0.185038	0.152203	0.111528	0.142235	0.288165
	klar	3.16846	36.8068	11.2359	13.3	10.3274	3.53326	2.76452	3.28655	2.86838	2.79438		2.59617	7.32831	8.17373	11.4667	10.594	3.90316	3.48298	3.68546	3.06602	2.64973		2.1174	34.3674	10.8838	10.8462	9.9669	4.34549	2.74757	4.16474	2.26389	2.72104
	kn	0.0616929	0	0	0.0756008	0.070689	0.0377246	0.0602567	0.0280992	0.0324123	0.0719214		0.208273	0.36907	0.339554	0.0592427	0.0573226	0.0560502	0.0614249	0.0624406	0.0895354	0.0649227		0	0	0.0908007	0.0752406	0.0253416	0.0628591	0.0186549	0.018523	0.0273189	0
	kni	0.0716399	0	0.211979	0.00402986	0	0.0323457	0.0230077	0.0287621	0.0103268	0.0190059		0	0	0	0	0	0.0274735	0.0254198	0.0108278	0.0237427	0.0119918		0	0	0.0181494	0	0	0.0126412	0.0109401	0.0231207	0	0
	knk	0.0224543	0.877649	0	0.016883	0	0.021119	0.0175685	0.0144161	0.0307092	0.0201242		0.0586737	0.0408672	0.0409427	0.0279966	0	0.0274743	0.0254	0.00233143	0.00425693	0.00398772		0	0.199388	0.0621087	0.0233633	0	0.0130474	0.0154535	0.00956526	0.0232798	0.0356701
	knrl	0.0213129	0.0974374	0.115413	0.0434051	0.0515084	0.0835589	0.0805026	0.0429207	0.0710187	0.0664024		0	0.0948452	0.148692	0.0086892	0.0522356	0.21468	0.137553	0.140371	0.160211	0.17127		0.0302608	0.0520516	0.473587	0	0.0316169	0.216154	0.21887	0.127869	0.30169	0.0727036
	kto	0.981863	0.903574	0.578548	1.80491	1.47837	1.19212	1.46092	1.57219	1.35828	1.13631		1.37666	1.22347	1.36026	2.07125	1.74064	1.21358	1.22517	1.63704	1.37073	1.25053		1.20402	0.750782	1.11011	2.14423	2.01355	2.27765	2.44539	2.18106	1.81447	1.76414
	Kr	0.262559	0	0	0	0	0.0198676	0.0189051	0.0137651	0.0128497	0.00838601		0.340892	0	0.0426544	0	0	0.00935051	0.0198321	0.0126939	0.0111221	0.0260563		0.444151	0	0.237837	0	0.0461614	0.0478332	0.0170999	0.00924	0.0497277	0.0257642
	kz	0.0876016	0.0958451	0.168397	1.0051	0.981225	0.176203	0.124034	0.101639	0.134769	0.147017		0.365002	0	0.181554	0.987391	0.975954	0.150432	0.119191	0.089155	0.114273	0.145266		0.325488	0.242725	0.0843041	1.02473	0.732052	0.125459	0.111453	0.109569	0.100603	0.0650211
	egh	0.919266	3.05488	1.18964	1.73173	2.10485	0.75082	0.54313	0.546705	0.591642	0.814031		0.609552	1.20372	0.640682	1.85843	1.47789	0.653745	0.56786	0.687967	0.686894	0.649807		1.63033	2.68909	1.24386	1.53338	1.65575	0.764457	0.886625	0.806414	0.639502	1.01427
	l(1)10Bb	0.336786	0	0.242329	0.343687	0.466622	0.331599	0.28737	0.281963	0.333606	0.415382		0.475374	0	0.171213	0.347801	0.178506	0.217099	0.253047	0.19845	0.282576	0.38662		0.213278	0.0356786	0.0441383	0.237878	0.212251	0.196004	0.198317	0.176005	0.311464	0.254738
	Hlc	0.411076	0	0.188714	0.918738	0.980566	0.212353	0.124471	0.117602	0.137403	0.234646		0.559131	0.153046	0.212727	0.83007	0.783717	0.178403	0.114679	0.172035	0.104457	0.137388		0.181893	0.154049	0.0889306	1.05031	0.655915	0.404244	0.428401	0.346069	0.493576	0.410473
	Grip91	0.394007	1.01027	0	1.22364	1.2503	0.375023	0.336241	0.281766	0.26553	0.37882		0.373923	0.223806	0.471721	0.705238	0.804328	0.397487	0.307216	0.243239	0.255611	0.241831		0.118299	0.0908183	0.108358	0.807817	0.672766	0.181178	0.123537	0.107465	0.0665192	0.305632
	dlg1	1.16571	2.87248	5.25178	4.39045	3.41525	1.52264	1.55716	1.83314	1.78836	1.32946		1.94216	2.208	2.55211	4.74313	4.05171	1.80569	1.67765	2.37645	1.83149	1.66447		0.768629	1.23878	3.36912	3.39842	3.42087	0.903354	0.661076	1.56859	0.721383	0.461935
	ifc	0.973653	0.19286	0.399372	0.960945	0.970378	0.452122	0.304535	0.280911	0.38364	0.425678		0.287056	0.521536	0.475501	0.883079	0.921611	0.436774	0.424797	0.398973	0.349258	0.470292		0.161759	0.2606	0.254455	0.847876	1.16475	0.426187	0.324293	0.420905	0.423169	0.353954
	eIF4A	5.78443	2.96363	3.76183	8.8287	7.72595	5.07491	4.98939	4.95822	5.53445	5.86558		4.82865	3.47822	3.04877	7.98869	6.4107	4.23527	4.26402	4.44432	4.89542	4.47682		6.79514	1.93946	2.72461	9.86975	7.5987	3.83065	3.8492	3.5563	4.39273	5.00818
	Arpc1	1.0361	0.159832	0.583314	1.16049	1.13001	0.961962	1.06534	1.0591	0.966805	0.904162		0.770176	0.692171	1.15285	1.20859	1.01507	1.01678	1.15812	1.07026	1.166	1.066		1.2397	0.542801	0.534834	1.37964	1.04931	1.01146	0.979226	0.974254	0.998325	0.951476
	Sos	0.968683	0.473697	0.854253	1.89606	1.82398	0.721734	0.609937	0.787334	0.644071	0.630608		0.297374	0.781854	0.661055	2.2805	2.01821	0.793372	0.663402	0.802834	0.592963	0.473877		0.629531	0.197203	0.611971	2.35508	2.36293	0.692645	0.711666	0.710399	0.533449	0.362546
	NimC3	0	0	0	0	0	0.00192314	0	0.00125857	0	0.011357		0	0	0.0275505	0.00941306	0	0.00305888	0	0	0.00115934	0		0.0250825	0	0	0	0	0.014611	0	0	0	0
	Pgant35A	0.0305196	0.203832	0.0442968	0.496638	0.247857	0.0946583	0.100444	0.0273223	0.0703637	0.0874902		0.187395	0	0.0920807	1.10045	0.864682	0.0831271	0.124621	0.0794909	0.0652438	0.10417		0.130526	0	0.23403	0.242721	0.300272	0.194134	0.21363	0.232654	0.141934	0.231037
	CIAPIN1	0.363669	0	0.104286	0.528593	0.266662	0.379891	0.318783	0.392551	0.278597	0.32797		0.439474	0.109263	0.319499	0.408744	0.566659	0.300437	0.250255	0.294819	0.204105	0.303327		0.164853	0	0.188532	0.273671	0.30932	0.14241	0.156559	0.14778	0.194955	0.0742719
	stc	2.09523	0.48247	2.4282	4.25402	3.57757	2.3524	2.5349	2.81484	2.2768	1.82626		1.60859	1.81408	2.39248	4.68887	4.41376	2.16285	1.94051	2.12888	1.60326	1.57702		1.0797	0.812486	1.52368	4.54981	4.2272	1.51921	1.48474	1.65	1.21649	1.03445
	wor	0	0	0	0	0	0.00386154	0	0.00547435	0.00334981	0.000917581		0	0.0322544	0.0128061	0.00783595	0	0.012238	0.00497393	0.00798556	0.0136852	0.00704746		0	0	0.0497323	0.00348466	0	0.00643629	0	0	0	0
	Mtr4	0.381351	1.58377	0.245259	1.30225	0.847363	0.56128	0.642658	0.615423	0.507493	0.439046		0.377054	0.188005	0.513967	0.978963	0.845101	0.51396	0.437451	0.491122	0.415808	0.47388		0.0716124	0.279653	0.149691	1.07086	0.918031	0.333107	0.222449	0.146645	0.171962	0.175511
	Gli	0.0265305	0.240019	0.251865	0.0242488	0.0356725	0.127226	0.17333	0.26408	0.205015	0.0701725		0.168839	0.471189	0.428905	0.0617142	0.0600551	0.107853	0.229165	0.276515	0.130437	0.192267		0.0444688	0.14604	0.261561	0.067104	0.0562055	0.0682475	0.056393	0.091278	0.0428018	0.236572
	ND-B17	0.318738	0.328785	0.139572	0.212067	0.362381	0.406748	0.29588	0.239864	0.462222	0.575659		0.881117	0.161446	0.298814	0.28415	0.320283	0.240816	0.394567	0.348405	0.416577	0.458527		0.267974	0.159923	0.273243	0.332221	0.314083	0.275694	0.260874	0.176726	0.423327	0.667193
	wek	0.12426	0	0.128869	0.909068	0.656413	0.143701	0.12934	0.140697	0.147067	0.124732		0.0603373	0	0.173323	0.678604	0.610745	0.142538	0.142436	0.121359	0.1098	0.109842		0.149021	0	0.121491	0.605561	0.682184	0.138764	0.0798986	0.106722	0.0847376	0.106391
	Ca-alpha1D	0.28465	0	0.403604	0.0385185	0.143781	0.376397	0.422536	0.614783	0.337652	0.271792		0.307366	1.45297	1.594	0.132977	0.266038	1.1924	1.28168	1.25468	0.954686	0.819553		0.136834	0.208852	0.415212	0.0551735	0.0640391	0.477375	0.289351	1.04317	0.268356	0.241016
	Cyp303a1	0	0	0	0	0	0.0172198	0	0.00332476	0.0174362	0.0172737		0.0315972	0	0.0556788	0.0106962	0.0189445	0.0244839	0	0.00629531	0.0285257	0.00539811		0	0	0.0174427	0.00368492	0.0127049	0.0166489	0.0202944	0.00763987	0.0074645	0.0110369
	crp	0.885826	1.83705	3.80413	3.51434	3.54647	0.981558	0.742227	0.821818	0.736891	0.828704		1.09687	1.11995	2.16525	2.62682	3.56994	0.958231	0.719958	0.781477	0.796077	0.715217		1.24631	3.83659	3.90778	2.98241	3.01189	1.27267	0.970653	1.19375	0.834102	0.71517
	mRpL4	0.0289971	0	0	0.206717	0.191526	0.066848	0.0588747	0.0712579	0.0521964	0.0894551		0.0528752	0	0.0673086	0.112763	0.0646496	0.11801	0.124541	0.0738172	0.0750143	0.105186		0.0495032	0	0.0445367	0.276307	0.174933	0.0548867	0.0187028	0.0157964	0.038127	0.0505208
	l(2)37Bb	0.110951	0	0.23954	0.113445	0.208576	0.140865	0.137923	0.124729	0.133045	0.151033		0.0644355	0.124762	0.263704	0.126383	0.112246	0.294042	0.166545	0.291197	0.253264	0.201287		0.0197284	0.232396	0.127384	0.157688	0.0645069	0.143562	0.174654	0.121341	0.158177	0.207418
	Catsup	0.503729	0.126879	0.125732	0.357158	0.445813	0.294371	0.440891	0.4141	0.453852	0.388079		0.762604	0.131467	0.332031	0.283394	0.405776	0.314531	0.359117	0.30032	0.350319	0.254734		0.338127	0.219154	0.165664	0.291304	0.273033	0.198693	0.24906	0.210347	0.230394	0.272135
	Lim3	0.373766	0	0.350032	0.0103341	0.150858	0.432649	0.312421	0.342956	0.347443	0.41979		0.196725	0.720804	0.548956	0	0.101121	0.305479	0.362797	0.312488	0.401852	0.3763		0.204003	0	0.477141	0.0266923	0.0840741	0.392022	0.298008	0.220322	0.275645	0.270178
	CG10561	1.5599	1.40142	2.43757	0.245811	0.337436	1.98007	2.61793	2.62212	2.74158	2.25597		1.41139	2.62356	2.15953	0.273336	0.26551	3.04573	3.18722	2.94251	3.29335	2.96667		1.30505	1.28252	1.3404	0.311776	0.249876	3.26506	3.78853	3.13884	3.63563	3.92565
	swm	1.1652	1.02397	1.5064	4.78361	5.25524	1.43261	1.19969	1.10093	1.09103	1.28381		1.22091	1.14985	1.45926	6.44444	5.68441	1.41609	0.971967	1.16502	0.947623	1.00355		1.70483	1.12922	1.67724	5.0743	5.09922	1.87397	1.34948	1.6836	1.36706	1.19978
	AspRS	0.487355	0.295639	0.377112	1.5606	1.80889	0.440723	0.331962	0.318055	0.24783	0.397491		0.740966	0.227396	0.350425	1.91824	1.85328	0.416678	0.250194	0.375607	0.314249	0.29351		0.990046	0.123077	0.167661	1.88187	1.67664	0.265712	0.229189	0.145598	0.23409	0.244077
	l(2)gl	0.977815	4.55184	2.44943	4.27007	3.56788	1.11349	1.10264	1.21245	1.0749	1.19143		0.980213	1.09512	1.30574	1.61854	1.67375	0.938578	0.794276	0.875778	0.890421	0.840241		0.277899	0.546841	0.737151	1.27828	1.27444	0.529457	0.341485	0.632344	0.496005	0.733841
	dre4	1.29902	0.515121	0.536623	4.91069	4.29477	1.64	1.40085	1.37701	1.21512	1.40947		1.07761	0.973107	1.38067	4.69053	4.75842	1.27782	1.03277	1.05347	0.819709	0.991545		0.874149	1.21438	1.18465	4.41192	3.82885	1.25826	1.15133	1.14876	0.996002	0.933346
	l(3)73Ah	0.600497	0	0.0098354	1.16175	0.818102	0.525399	0.445531	0.345408	0.446762	0.437649		0.233984	0.414556	0.446887	0.970608	0.973044	0.455889	0.323582	0.388877	0.32221	0.330261		0.244681	0.246548	0.272658	1.25506	1.14404	0.431401	0.42557	0.351068	0.377653	0.303461
	Prosbeta6	0.730477	1.2068	0.201398	0.514304	0.603091	0.70942	0.72521	0.663663	0.789392	0.898569		0.626692	0.174718	0.393949	0.716723	0.563107	0.577386	0.559864	0.569624	0.72008	0.801201		0.47983	0.246548	0.0959124	0.907415	0.650265	0.370467	0.285474	0.23534	0.394658	0.603469
	sas	0.157852	0	0.132135	0.0767888	0.107069	0.214727	0.330744	0.324374	0.225596	0.186152		0.30838	0.509885	0.477519	0.0662717	0.0652077	0.363603	0.307069	0.314579	0.311523	0.243227		0.133145	0.374915	0.177517	0.0397539	0.0138306	0.113955	0.0910248	0.0552686	0.0572844	0.142721
	l(3)87Df	0.127975	0	0.54263	0.0164651	0	0.0479201	0.0658227	0.0412104	0.081951	0.134218		0.157664	0	0.0194908	0	0.0625985	0.054732	0.0483396	0.0521652	0.112396	0.0909318		0	0	0	0.029104	0.0369452	0.0478461	0.00610043	0.0144805	0.0484663	0.163378
	dco	1.57813	2.1749	3.19309	11.1992	10.4326	2.24613	1.42228	1.44021	1.52891	2.01641		2.21346	2.56177	2.19418	10.2781	9.92245	1.94758	1.51606	1.41033	1.23425	1.38469		2.3193	2.37382	2.32071	10.8337	11.3489	1.85917	1.15177	1.30629	1.19171	1.17616
	hyd	4.51174	2.05103	4.32968	10.6339	9.85804	4.40209	4.62079	4.89861	3.95911	3.71633		2.52901	3.19881	3.49337	10.0041	10.0562	4.09147	3.90031	4.05976	3.10603	2.63804		3.29056	2.9348	3.82179	9.09512	9.41715	5.39319	5.35266	6.03766	4.74733	4.15352
	l(3)mbn	0	0	0	0.0222727	0.0126723	0.0113172	0	0.00291016	0.0102687	0.0017693		0	0	0	0	0	0.0137093	0.00515611	0.020135	0.0146297	0.00867717		0	0	0.0285669	0	0.00521697	0.00417691	0	0	0.00909812	0
	l(3)mbt	2.23988	0.905705	0.976398	3.63377	3.46401	2.10335	1.30531	1.19146	1.36045	2.2916		0.794754	0.638747	1.36563	2.30033	1.78208	1.50772	1.68085	1.40876	1.20811	1.00047		0.845757	0.776984	1.08381	2.42864	1.76995	1.19874	0.979309	0.996109	0.646031	0.696519
	sti	1.10428	0.177211	0.871137	4.8621	4.73583	1.27848	0.948545	0.953449	0.913715	1.13821		1.106	0.672935	1.10435	3.33618	4.20689	1.10234	1.04363	0.944735	0.737846	0.687784		1.10352	0.772678	0.953197	3.08045	3.77261	1.50046	1.57911	1.43336	1.19155	0.95226
	pho	0.585459	0.829389	0.834495	1.00429	1.39764	0.730754	0.670016	0.602104	0.69056	0.77968		0.459844	0.770761	0.763576	0.918661	0.817105	0.679722	0.692856	0.7009	0.7351	0.857181		0.656921	0.21033	0.430838	0.936495	0.882684	0.79055	0.609649	0.612191	0.950454	0.857588
	lab	0	0	0.135999	0.0466168	0.015036	0.0670791	0.0776363	0.0587392	0.094725	0.0639836		0	0.0990295	0.309455	0	0.0195843	0.156437	0.201868	0.129225	0.151155	0.152568		0.124239	0.179094	0.188659	0.0238961	0.0281519	0.0673329	0.0913729	0.0660777	0.0425095	0.115687
	lace	0.373674	0.430821	0.30906	1.30811	1.63884	0.319444	0.190694	0.193241	0.194486	0.35261		0.248642	0.528581	0.207753	1.56359	1.33638	0.266774	0.223857	0.240163	0.192811	0.216316		0.351825	0.143379	0.598694	1.67887	1.73537	0.277403	0.131064	0.208223	0.185531	0.26575
	Lam	1.15556	0	1.72437	2.88074	3.02265	1.46098	1.36387	1.34328	1.3152	1.44037		0.402074	1.11227	0.823973	3.18562	2.98076	1.20514	1.15869	1.1312	1.05236	1.10545		0.24477	0.442093	0.625846	3.47509	3.48418	0.817162	0.720264	0.498686	0.463119	0.69345
	LanA	1.99899	0.225708	1.17637	2.30292	1.33132	0.88732	1.4061	2.27668	1.46928	0.611488		1.79827	1.24406	1.12408	2.14888	1.14153	1.60383	1.5875	3.11001	1.65882	1.36496		3.92689	0.559029	1.39723	1.84922	1.14034	1.92734	1.98957	3.94535	1.69469	1.47857
	lds	1.0783	0.38565	0.844345	3.43797	3.48312	1.19774	0.989251	1.10974	0.991054	1.00114		0.996153	0.446715	1.02787	3.48189	2.75521	1.11365	0.890633	0.937332	0.870099	1.03714		0.933409	0.684581	1.41144	3.35945	3.23211	2.01762	1.71173	1.72891	1.69945	1.5921
	lin	0.605781	0.91122	0.387599	1.88058	1.514	0.545011	0.412622	0.490739	0.368241	0.440674		0.441491	0.943846	0.567137	2.61224	2.42033	0.476166	0.453974	0.282948	0.314701	0.483688		0.344071	0.210784	0.590657	2.50012	2.30753	0.464851	0.410746	0.37492	0.280914	0.171392
	l(1)sc	0	0	0	0	0	0.00197211	0	0	0	0.00665106		0	0	0	0	0	0	0	0	0	0		0	0	0	0	0	0.007851	0	0	0.00933972	0
	Lsp1alpha	38.2388	0	0.123373	0.0236319	0.0876388	0.153926	0.095519	0.0646377	0.13121	0.297931		19.0263	0	0.0691855	0	0.0806636	0.0668008	0.0336249	0.0315971	0.0272736	0.0484324		101.237	0	0.169718	0.082291	0.0375001	0.236508	0.138275	0.100204	0.175453	0.741103
	Lsp1beta	96.9172	1.76606	0.57877	0.0817816	0.239939	0.611653	0.286169	0.257472	0.334333	0.984677		89.9668	0.154555	0.125698	0.0849154	0.218957	0.211336	0.141508	0.194445	0.196824	0.157413		318.086	0.214869	0.410538	0.0627418	0.196681	1.05799	0.755728	0.417482	0.801289	2.10727
	Lsp1gamma	63.001	0.533241	0.51141	0.0346787	0.132962	0.284837	0.217054	0.221438	0.217682	0.541568		75.5993	0.0908637	0.0720203	0.182883	0.0854186	0.126309	0.120149	0.0952531	0.164834	0.0917089		135.549	0	0.129752	0.19018	0.0739211	0.397567	0.302731	0.177118	0.313017	1.13469
	Lsp2	56.8898	1.07375	0.539064	0.0981793	0.0917547	0.296501	0.200392	0.207982	0.232143	0.595084		97.47	0.480675	0.163429	0.15494	0.0714399	0.188391	0.185178	0.190778	0.192338	0.142901		182.133	0	0.147351	0.0573075	0.0984079	0.595234	0.588381	0.260047	0.401376	0.785084
	lt	0.428168	0.979647	0.449029	0.481043	0.908002	0.439947	0.347155	0.373215	0.418722	0.488749		0.385346	0.217628	0.514734	0.703076	0.844689	0.429802	0.409401	0.360386	0.37578	0.313015		0.597973	3.95533	2.71214	0.741459	0.82841	1.14951	0.819512	1.0387	1.16513	1.05958
	Rab32	1.18566	1.73725	0.744301	2.38726	2.45499	1.05875	0.901327	1.03198	0.828806	0.901545		1.98345	2.30865	3.04256	3.48576	2.43905	2.61846	2.76471	3.82082	2.48158	2.17822		2.54357	4.33049	2.5137	3.07278	2.57935	4.49392	4.99455	9.75182	3.69362	2.54174
	Mal-A2	0	0	0	0	0	0.0108813	0.00264414	0.00193795	0.00198559	0.00994968		0	0	0	0	0	0.0136159	0.0107586	0.00745328	0.00739005	0.00882651		0	0	0.0358917	0	0	0.00433664	0.00572979	0.00424397	0	0
	Mal-A1	0.0213129	0	0	0	0.0193102	0.00113104	0.0152058	0.00411965	0.0206112	0.0203412		0	0	0.132175	0	0	0.0241685	0.0430557	0.0402494	0.0412844	0.058059		0	0	0	0	0	0.0182298	0.00824455	0.00484978	0.000876853	0.0191667
	Mal-A3	0	0	0	0	0.0111405	0.00114216	0.0106706	0	0	0.00179476		0	0	0.026685	0	0	0.0154383	0.0203771	0.00530348	0.00998058	0.00596303		0	0	0	0.0124963	0	0.014473	0	0.00194817	0.00421241	0
	sens	0	0	0	0.0152016	0	0.0439429	0.0413367	0.0155194	0.0661076	0.0373517		0	0.0275482	0.127425	0	0.0386713	0.0270265	0.0349372	0.0264319	0.0565274	0.0431838		0.173243	0.0867227	0.135914	0.0496032	0.0473212	0.251982	0.157783	0.144928	0.0954363	0.254384
	lz	0	0	0	0.0208067	0.0293855	0.0051777	0.0189777	0.00258694	0.000968121	0.0145596		0	0	0.0691466	0.05479	0	0.0217843	0.0336828	0.00743408	0.0155158	0.00321316		0	0	0.0803112	0.0342747	0.0112726	0.0169116	0	0.00954155	0.00977977	0.0466455
	Kaz-m1	0	0	0	0.0655894	0.0226545	0.00539542	0.00831292	0	0.00255776	0.00088853		0	0	0.0242707	0	0	0.0127215	0	0.00417837	0.00541556	0		0.042799	0	0.0167137	0.00220895	0.0152962	0	0	0	0.000410539	0
	RpL36	2.05983	0.404521	0.903317	1.49846	1.87377	1.33258	1.08041	0.674884	1.29153	1.57992		3.53848	0.787319	0.866919	3.32417	2.5925	1.32445	1.07081	0.810365	1.51509	2.13106		2.03305	0.131639	0.469547	2.94076	2.65106	0.665311	0.396666	0.301418	0.842856	1.76132
	RpS5a	2.03182	0.470747	0.874222	2.712	2.38492	1.45977	0.827861	0.864803	1.25591	1.85454		2.17353	0.781975	1.00171	3.09411	2.25014	1.12258	1.12802	1.02524	1.21035	1.23079		2.1369	0.16201	0.856641	2.9826	2.41051	0.831965	0.674244	0.679678	1.19241	2.29104
	E(spl)m2-BFM	0.145729	0	0	0	0	0.00442937	0	0	0.00382367	0.00390854		0	0	0	0	0	0.0048273	0	0	0.000671867	0		0	0	0	0.0284068	0.0237292	0.00601161	0	0	0.000350597	0.0364151
	RpLP1	1.84777	0.779221	1.22037	2.22598	1.96297	1.81677	1.0314	0.540573	1.44658	2.34271		1.88158	0.494724	0.787565	1.92285	2.39464	1.06363	0.852613	0.518623	1.31688	1.77089		1.35074	0.468448	0.42423	2.03903	2.15755	0.657828	0.489936	0.362438	0.913551	1.6983
	E(spl)m3-HLH	0	0	0	0.0390991	0.0715027	0.0163318	0.00326894	0.00399636	0.00629809	0.0107804		0	0	0.0276251	0.0815344	0.0392356	0	0.00348089	0.0187229	0.000471868	0		0	0	0.0277183	0.0536483	0.023605	0.01122	0.00737013	0.0141453	0.00324146	0.0158609
	RpS3	1.85321	0.184958	1.45829	2.35495	2.10193	1.53986	0.87523	0.845782	1.33926	2.2166		2.56886	0.962769	0.757509	3.05918	2.56617	1.32867	1.30106	1.13497	1.49191	1.53911		2.1643	0.394331	0.491851	2.59588	2.3679	0.683184	0.561184	0.380931	0.687599	0.916946
	RpL32	1.90992	0.367949	0.757674	0.964932	1.2607	0.936514	0.61628	0.432197	0.819802	1.32695		2.24581	0.689843	0.614997	1.42927	1.33747	0.889282	0.844282	0.472282	1.29688	1.6472		1.77437	0.146242	0.510028	1.67947	1.59668	0.552542	0.390149	0.195704	0.826662	1.68545
	E(spl)m4-BFM	0	0	0	0	0	0	0	0	0	0		0	0	0	0	0	0	0	0	0.0017764	0		0	0	0	0	0	0	0	0	0.0070286	0
	E(spl)m5-HLH	0	0	0	0	0.0207425	0	0	0	0	0.000890264		0	0	0.0447212	0	0	0	0.0078006	0	0.000247945	0		0	0	0	0	0	0	0	0	0	0
	E(spl)m6-BFM	0	0	0	0.00506858	0	0	0	0	0.00500752	0.000833707		0	0	0	0	0	0.00506471	0	0	0.00399518	0		0	0	0	0	0	0.00791764	0.0089469	0	0	0
	E(spl)m7-HLH	0	0	0	0	0	0.00156336	0.00430963	0	0	0		0	0	0	0.00354793	0	0	0	0	0.00188054	0		0	0	0	0	0	0	0	0.00110618	0	0
	Rcc1	0.809781	0.366019	0.853805	3.8943	3.56794	1.48922	1.65349	1.63365	1.267	1.35422		1.38279	1.13391	1.49788	3.97597	4.50032	1.44608	1.35077	1.38955	1.39205	1.09919		0.714295	1.45899	1.03591	3.52711	2.97179	1.71923	1.84126	1.49235	1.60146	1.43763
	mal	0.0980989	0	0.128485	0.30831	0.377497	0.0639582	0.0869949	0.0413609	0.0280031	0.115689		0	0	0.17266	0.28872	0.254025	0.10899	0.0821684	0.0662169	0.0556376	0.0852991		0.0334868	0.031747	0.0459878	0.299328	0.217039	0.0757503	0.0529347	0.0510333	0.0264105	0.0449903
	mam	2.16731	25.8018	10.1112	3.62	3.53297	2.21693	2.05787	2.60037	1.9667	1.89914		2.53254	7.04219	3.93932	4.93828	4.23044	2.20911	2.39796	2.77478	2.17351	1.94663		2.26398	15.3913	9.41375	4.70265	4.11302	2.16025	1.67881	2.7212	1.62034	1.5493
	Map205	2.50581	5.3892	2.67227	5.01056	5.0135	2.97005	3.42353	4.02993	3.26882	2.65947		1.88829	3.51412	2.32637	4.55648	4.60168	2.51057	2.69344	2.89027	2.5456	2.54006		1.01578	3.55864	1.97082	4.13357	3.74417	1.89872	1.40682	1.8712	1.41079	1.14504
	twe	1.35994	1.10272	1.33732	2.22982	2.04836	1.76141	1.98625	2.04592	1.81366	1.59226		1.72166	1.97691	1.88609	1.82469	2.15052	2.32698	2.4232	2.47943	2.07589	2.01976		0.867624	1.0994	1.2101	1.53791	1.60226	2.02363	2.28359	2.35528	2.32115	1.75941
	mei-9	0.118999	0.201801	0.239594	0.478111	0.488048	0.0914392	0.0778022	0.0405353	0.0654222	0.0858656		0	0	0.227309	0.269424	0.45825	0.0809481	0.0472183	0.0630574	0.0649262	0.104083		0.0382892	0	0.0989549	0.449671	0.37363	0.144401	0.0785863	0.0464756	0.0762847	0
	mei-218	2.54821	0.609707	1.3568	0.906185	1.14932	2.65392	4.06575	3.83661	3.33059	2.3054		1.36522	2.61061	1.93	0.543438	0.685459	2.53443	2.98467	2.96014	2.53396	2.45113		0.780446	0.999578	1.35447	0.66033	0.777571	2.65864	3.57333	3.2426	2.59369	1.97625
	mei-S332	1.38964	0.126879	1.07596	0.767693	0.848376	1.51709	1.6885	1.627	1.51608	1.5048		1.31867	0.836672	1.22075	0.280352	0.680102	1.6429	1.61122	1.52497	1.64309	1.24788		0.672462	1.13051	1.05743	0.626761	0.648376	2.19683	2.50861	2.31283	2.42975	2.13934
	mei-W68	0.436951	2.2264	1.42877	2.19182	2.38504	0.685815	0.533257	0.634868	0.494468	0.589741		0.32047	0.944433	1.08599	2.10903	2.78695	0.679031	0.536109	0.60743	0.518491	0.521633		0	0.380044	0.676382	0.0612227	0.0270454	0.183086	0.0932906	0.146128	0.152683	0.0258278
	Men	2.72061	0.842693	2.95833	1.73578	2.23079	2.772	2.92613	3.15669	2.94159	2.85273		2.89535	3.4189	2.7507	2.01682	1.90417	3.10778	3.19897	3.02802	3.19828	3.01154		3.74386	0.672885	2.68236	2.10194	2.29097	3.20453	3.65414	3.64309	3.56449	3.97105
	Met	0.101457	0	0.380916	0.541656	0.494377	0.202487	0.16843	0.231449	0.170613	0.173422		0.212527	0.252435	0.114418	0.409005	0.261282	0.237349	0.150006	0.177105	0.148661	0.186738		0.273994	0.247318	0.285401	0.573508	0.604616	0.217	0.168112	0.260339	0.149558	0.199178
	E(spl)malpha-BFM	0	0	0	0	0	0.0041245	0	0.00374249	0.000597351	0.00417234		0	0	0	0	0	0	0.0148183	0.0141045	0.00052066	0		0	0.0503423	0	0.0253473	0	0	0.00451277	0	0	0
	E(spl)mbeta-HLH	0	0	0	0.0231005	0.025829	0.00240492	0.00348308	0.00287291	0.00396248	0.00146283		0	0	0.06104	0.0264996	0.0218377	0	0.019026	0.0109047	0.018695	0		0	0	0	0.163613	0	0.00436102	0	0.00381138	0.00318521	0
	E(spl)mdelta-HLH	0	0	0	0	0	0.00491631	0	0	0	0		0	0	0.0301588	0	0	0.00570615	0	0	0.00420782	0		0	0	0	0	0	0.00539974	0	0	0.000747281	0.046802
	E(spl)mgamma-HLH	0	0	0	0	0	0	0	0.000919583	0	0		0	0	0	0	0.026031	0	0	0	0.00249632	0		0	0	0	0	0	0.00725812	0	0.00356379	0	0
	mago	0.278792	0	0.138017	0.207173	0.365067	0.0654746	0.077026	0.0243333	0.0340506	0.0925524		0.166529	0	0.087792	0.309704	0.279728	0.0596572	0.0439493	0.0366361	0.0496085	0.0863561		0.211193	0	0	0.201741	0.268243	0.0673236	0.0900373	0.0594375	0.0701648	0.129124
	Mlc1	0.601361	0	0.628198	0.090923	0.0860992	0.550489	0.673314	0.838569	0.951018	0.452828		0.27876	0.263993	0.362966	0.153936	0.176057	0.571136	0.742705	0.804641	1.06042	0.799771		0.203384	0	0.181069	0.198633	0.131907	0.433372	0.473094	0.93131	0.687827	0.85632
	Mlc2	1.46073	0	1.39416	0.13914	0.182246	1.14127	1.47277	1.8301	1.86074	1.06659		0.508635	0.531331	0.473126	0.069478	0.196845	1.27789	1.41363	1.76727	1.80081	1.50261		0.523022	0.370469	0.340598	0.190312	0.103704	0.892805	0.762681	1.7406	1.21358	1.26035
	mle	0.463359	0.597049	1.00134	0.828739	0.677379	0.683518	0.739944	0.709508	0.61873	0.53168		0	0.970964	1.16792	0.647768	0.445917	0.68587	0.691009	0.550981	0.467239	0.47125		0.451591	0.868705	0.829883	0.742868	0.558072	0.6031	0.385239	0.433787	0.336756	0.34244
	msl-3	0.510025	0	0.475337	1.46963	0.946961	0.285826	0.267315	0.364955	0.286122	0.328725		0.224926	0.328389	0.24111	0.931687	0.872027	0.344186	0.388997	0.26818	0.215868	0.338242		0.149917	0.0503423	0.124298	0.998721	0.671187	0.129878	0.136297	0.153465	0.0948722	0.154257
	mnd	0.317796	2.15138	0.27642	0.732669	0.844481	0.221727	0.214476	0.173644	0.190759	0.318511		0.0895213	0.221558	0.323943	1.02325	1.01459	0.164491	0.096642	0.109885	0.133732	0.208042		0.124031	0	0.2287	0.817961	0.969755	0.188294	0.0698653	0.0818956	0.0379882	0.0953723
	mod	1.60482	1.2697	1.01675	11.0255	9.92994	1.65016	0.758364	0.777662	0.739503	1.67997		1.29958	0.687211	1.18651	8.48715	8.43236	1.27819	0.971355	0.918244	0.817173	0.75896		1.24593	0.877095	0.772509	8.13011	6.86915	1.25386	0.767122	0.698729	0.765053	0.635158
	mor	1.52545	0.101631	0.729289	5.96674	5.50072	1.4253	0.786058	0.820812	0.727115	1.09658		0.602033	1.18924	1.15462	5.40974	5.63743	1.07665	0.789777	0.798689	0.662616	0.648301		0.798002	0.3365	1.31548	5.44269	5.24102	1.13994	0.780887	0.639613	0.571245	0.54434
	Rpn8	1.59236	0.546429	1.315	2.23845	2.27806	1.80622	1.89174	1.78772	1.70289	1.86887		2.45856	0.914558	1.11766	2.77605	2.63672	1.82503	1.67808	1.8495	1.6546	1.59403		1.1008	0.523231	0.666297	1.58778	1.80379	1.33438	1.4815	1.45776	1.42964	1.28137
	Mp20	0.292124	0.0958451	0.146263	0.0468562	0.195961	0.351214	0.484836	0.678589	0.633081	0.238391		0.0694358	0	0.118174	0.0445426	0.152253	0.376814	0.371228	0.44763	0.507202	0.288965		0.110878	0.237417	0.0738538	0.0015946	0.0418422	0.157108	0.164643	0.304842	0.260426	0.0977365
	mr	0.652591	0.299107	0.955964	0.338189	0.384634	0.579935	0.799099	0.688907	0.72167	0.505933		0.454965	0.483537	0.528462	0.499884	0.460405	0.616308	0.494676	0.498387	0.466332	0.497547		0.180653	0	0.270391	0.549493	0.5005	0.373524	0.310996	0.314133	0.38581	0.369756
	ms(3)K81	0.0530611	0	0	0	0.0525026	0.0566832	0.0333452	0.0286784	0.0591755	0.069845		0.0182185	0.100942	0	0	0.0266286	0.0714255	0.091801	0.0323312	0.080518	0.0844652		0.0136251	0	0.0404141	0	0	0.135255	0.0478853	0.0518171	0.145548	0.241267
	sa	0.0516771	0	0.0629386	0	0	0.133497	0.131163	0.0970811	0.116111	0.180061		0.169391	0	0.154412	0	0.0273885	0.106946	0.189371	0.140484	0.140559	0.114879		0.047828	0	0.108252	0.0106897	0.0080953	0.139127	0.134615	0.119395	0.291299	0.189472
	Acp26Aa	0.29839	0.749766	1.13425	0.0352022	0.0142286	0.146953	0.0782969	0.0584753	0.118996	0.253632		0.457081	0.110394	1.42849	0	0.0425303	0.689213	0.648211	0.545895	0.958908	1.4221		0.0694176	0	0.720124	0	0.0124414	0.0879858	0.133402	0.150297	0.237436	0.183525
	Acp26Ab	0.0231243	0	0.0283867	0	0	0.0248011	0.0101599	0.00177548	0.0198202	0.0759758		0.0372646	0.0382614	0.206951	0	0.0305217	0.0757046	0.054961	0.0552551	0.111306	0.143827		0	0	0.0990146	0	0	0.004587	0.0121106	0.00501124	0.0179448	0.0521708
	Acp95EF	0.850201	0.126879	1.2247	0.074085	0.139001	0.957104	0.38729	0.108076	0.347577	1.79897		2.74038	0.411129	1.08867	0.0733456	0.0391893	1.00532	1.00514	0.662895	1.71469	2.52264		0.156948	0.0867227	0.645385	0	0.0625547	0.246744	0.192792	0.150651	0.573827	0.785704
	MtnA	1.01233	0.523561	1.63875	0.0554488	0.0601325	1.07655	0.725746	0.493616	1.34298	1.70635		0.339506	0.16045	0.481688	0.0255268	0.0259551	0.435531	0.480901	0.337533	0.863522	1.07886		0.128165	0	0.132225	0.0453215	0.304302	0.144087	0.173396	0.0647193	0.322298	1.15334
	MtnB	0	0	0	0	0	0	0.00634973	0	0.00546591	0		0	0	0	0.0307384	0	0	0	0	0.00560609	0.00909794		0	0	0.0507443	0	0.00552103	0	0	0.00181597	0	0
	mu2	0.846349	0	0.122182	2.61554	2.59375	0.842055	0.704118	0.737091	0.694284	0.706485		0.0414555	0.643056	0.495216	2.27494	1.70881	0.729778	0.473002	0.455554	0.428523	0.467318		0.502019	0.902088	1.19924	2.28314	2.16059	1.64827	1.1976	1.20089	1.20376	0.86565
	mud	7.78271	2.77151	6.42144	11.9131	11.837	9.24334	12.3257	13.7724	9.3829	6.59463		5.23963	8.21818	8.11631	9.38012	10.2682	9.181	9.96321	10.6417	7.51104	6.87926		3.55733	3.49808	5.72895	9.40472	9.45624	7.91784	9.22039	8.61019	6.22209	5.13798
	mus101	0.448722	0.329979	0.411511	2.42555	2.64066	0.544534	0.323127	0.415783	0.375713	0.576601		0.443565	0.313654	0.499014	2.81014	3.34494	0.473621	0.406498	0.410536	0.324248	0.42369		0.322371	0.45193	0.24306	2.95911	2.98645	0.447201	0.353711	0.246247	0.273848	0.16042
	mus201	0.708298	0.218108	0.425892	1.15163	1.31647	0.558191	0.664939	0.66629	0.583032	0.542668		0.33865	0.310088	0.902239	1.69246	1.89458	0.706771	0.736018	0.762358	0.589534	0.549545		0.563714	0.574244	0.656275	1.2978	1.48823	0.65627	0.67465	0.629312	0.546801	0.409506
	mus301	0.325179	0	0.0751399	0.983388	1.07042	0.206236	0.132418	0.0839142	0.117255	0.176297		0.111215	0.0948452	0.184073	0.838187	0.745545	0.171485	0.095045	0.0479853	0.101348	0.135366		0.114705	0	0.0939865	0.688539	0.85363	0.134603	0.0915882	0.0539461	0.0614513	0.0953813
	mus304	0.26276	0.543861	0.130651	0.582817	0.534818	0.22581	0.140773	0.188489	0.173126	0.214635		0.20883	0	0.237251	0.92542	0.817788	0.270797	0.378614	0.251244	0.251025	0.375021		0.261711	0.0470478	0.246468	0.545936	0.690711	0.249645	0.254339	0.166062	0.112136	0.10141
	Blm	1.23144	1.51848	1.20367	2.42855	2.26041	1.57975	1.9787	1.97357	1.65275	1.38193		0.906831	0.181003	0.538237	2.46053	2.13744	0.606361	0.48418	0.37506	0.428463	0.363132		0.46551	0.745239	0.522091	2.25907	1.85175	0.861967	0.758985	0.978582	0.698706	0.799576
	mus312	0.932573	0.0833264	0.640379	1.38456	1.17867	1.28473	1.51002	1.5883	1.33677	1.06748		0.422211	1.15902	0.876039	1.52116	1.01034	0.907624	0.983205	1.28585	0.891462	0.88036		0.562335	0.286975	0.611394	1.3939	1.34468	1.02193	0.903797	1.0308	0.77929	0.6476
	Myb	1.28317	0.279256	1.54339	2.52727	2.54563	1.78885	1.78483	1.84818	1.70645	1.66471		1.45923	1.32965	1.4003	1.90259	2.08166	1.46748	1.56071	1.62121	1.5381	1.44799		1.26065	0.504555	1.32204	3.09642	3.0709	1.7338	2.18037	1.77931	2.0915	2.2669
	na	0.0728392	0	0.0768787	0	0.0236452	0.0539572	0.0891008	0.0910805	0.0570936	0.050601		0	0	0.112961	0	0.033033	0.10516	0.141089	0.0896303	0.0748543	0.0608746		0.00785996	0	0.0512156	0.0200868	0.0134989	0.21184	0.0979748	0.152663	0.0888398	0
	Atpalpha	2.63049	2.82548	9.58385	7.79784	7.52307	2.66375	2.1043	2.40189	2.36083	2.6657		2.08399	3.48828	4.70152	7.61428	7.22976	2.56267	2.16308	2.91326	2.44387	2.16013		2.69111	3.48621	8.19335	8.49363	8.11081	2.4408	1.86361	2.91711	2.28042	2.88486
	nau	0	0	0	0.0322917	0	0	0.00367143	0.000893988	0	0.0128639		0.0361193	0	0	0	0.0525053	0.0237552	0.0119858	0.0135369	0.0165476	0.0356994		0	0	0.0128126	0.0287532	0.00828155	0.014214	0	0.00271971	0.00481402	0
	ncd	0.752684	0	0.4028	1.74119	1.44524	0.812638	0.689293	0.839941	0.795941	0.788848		0.100965	0.680601	0.5742	1.56561	1.87765	0.549108	0.39115	0.482811	0.475031	0.476077		0.697545	0.518917	0.288942	1.67269	1.35182	0.752072	0.727423	0.616479	0.668308	0.464465
	ndl	0.153219	0	0.450282	1.80126	0.967642	0.145402	0.0530008	0.0405865	0.0597896	0.105781		0.274392	0.197917	0.173762	1.30799	1.18323	0.149122	0.055595	0.155786	0.0658431	0.0690503		0.219938	0.494634	0.277722	1.18586	0.975222	0.423872	0.308246	0.292811	0.268194	0.215432
	nec	0.312609	0	0	0.011899	0.0127121	0.120327	0.112151	0.168461	0.143963	0.0819311		0.895025	0.097281	0.197659	0.0236588	0	0.0901649	0.0468249	0.0634106	0.091948	0.0887276		1.14975	0	0.0229002	0	0.0213633	0.0397482	0.0349748	0.0342369	0.0470292	0.196771
	net	0.146399	0.0939144	0.412823	0.00687665	0	0.217275	0.229914	0.270878	0.240847	0.249632		0.0586737	0.202589	0.139336	0	0.025336	0.137764	0.174505	0.113182	0.150723	0.131751		0.0883388	0.313579	0.174911	0	0.0460258	0.121313	0.0834393	0.0887874	0.126498	0.246565
	neur	0.476221	0.155638	0.753434	0.862094	1.07238	0.338922	0.307017	0.290756	0.288048	0.348017		0.283511	0.825789	0.836911	0.959245	1.35754	0.342422	0.300053	0.269409	0.282974	0.262152		0.611367	0.880787	1.27892	1.23484	1.11047	1.09167	0.955567	0.850591	0.732177	0.527163
	ninaA	0	0	0	0	0	0	0.00241151	0.000347171	0.00664467	0.00683956		0	0	0.0328828	0.00936624	0	0.00459157	0	0	0.00149943	0		0	0	0	0.0496032	0	0	0	0	0	0
	ninaB	0.0230409	0	0	0	0	0.00936593	0.00196924	0.00966312	0.00418097	0.00571585		0	0	0.0144182	0	0	0.0250156	0.0065019	0	0.0238523	0.00570012		0	0	0.0534098	0	0	0.00114321	0	0.0334176	0.00614507	0
	ninaC	0	0.177211	0	0	0.0181438	0.0102481	0.00506666	0.0053955	0.0107758	0.0242711		0	0	0.131459	0	0.018808	0.0458179	0.0454458	0.0507436	0.071896	0.0819827		0	0	0.0786314	0	0.0151593	0.0540187	0	0.0121541	0.0308238	0.065277
	ninaD	0.0776986	0	0	0	0	0.00503024	0.00359078	0.0114605	0.0096915	0.00718127		0	0	0.0339789	0	0.0308829	0.0118166	0.0180583	0.0122678	0.00992991	0.0100619		0.046169	0	0.0488172	0	0	0.0218288	0.0274489	0.00312858	0.0177843	0.0189817
	ninaE	0.0122546	0	0	0	0	0.00741876	0.00811378	0.0087616	0	0.0185122		0	0	0.0345684	0	0	0.00277616	0.00636516	0.00305234	0.00676558	0		0.00785996	0	0.023725	0	0	0.0174075	0.0239716	0.025711	0.0429166	0
	slou	0	0	0	0	0.0250318	0.0184122	0.0103446	0.00612972	0.0108545	0.00331944		0.106406	0.113071	0.0290418	0	0.0442787	0.0170038	0.0178643	0	0.017345	0.027515		0	0	0.0635226	0	0.0174548	0.0277404	0.00936387	0.00621118	0.0278495	0.0237868
	nkd	0.306961	0.711543	0.658609	0.268362	0.256596	0.55523	0.567342	0.757578	0.710941	0.470858		0.381153	2.94885	1.93103	0.212753	0.129242	0.776204	0.648809	1.08185	0.672631	0.410637		0.25401	2.17832	1.89363	0.222121	0.171882	0.700989	0.669161	1.294	0.514413	0.673412
	nod	0.455928	0.381971	0.0624938	1.28955	1.60424	0.259328	0.0864702	0.0489224	0.0787923	0.233906		0.348923	0.109595	0.150894	1.1409	1.04224	0.12742	0.0843054	0.0587113	0.0746845	0.0666251		0.184598	0	0.0911682	1.19451	1.14098	0.191372	0.087856	0.0638541	0.0832202	0.128447
	nos	1.12111	0.457591	0.479201	3.79665	3.95496	0.759577	0.300436	0.170038	0.291648	0.821479		0.696192	0.0862106	0.598189	4.07081	4.39698	0.50354	0.326724	0.245599	0.249121	0.295932		0.614178	0.126761	0.422431	3.72763	3.63923	0.480088	0.309516	0.119395	0.116219	0.165579
	numb	0.963174	2.57977	2.27287	1.61163	2.21969	1.33834	1.28061	1.14639	1.31013	1.46623		0.556059	1.56792	1.85166	1.63006	2.11082	1.07073	0.851727	0.96459	0.904165	0.994251		0.58299	3.3363	2.69719	2.12796	2.35611	1.27599	1.09125	0.963379	1.09832	1.17077
	odd	0	0	0	0	0	0.0106022	0.0169412	0.00654798	0.00303229	0.00910204		0	0.16559	0.0904462	0	0	0.027791	0.0127683	0.0190035	0.0197951	0.0138475		0	0.0383274	0.0133153	0.0389469	0.00550415	0.0186207	0.0163035	0.0106925	0.000350597	0.0157712
	okr	0.0797856	0	0	0.477408	0.39852	0.111615	0.0830346	0.0593231	0.062358	0.150309		0.283781	0.166023	0.174175	0.332115	0.534726	0.0902533	0.0857397	0.116415	0.0599256	0.0671526		0	0	0.0769061	0.505711	0.4824	0.163883	0.0966231	0.151807	0.181599	0.0789759
	opa	0.0678394	0	0	0.0324062	0.0246514	0.030567	0.020443	0.0170639	0.0254376	0.028078		0	0.243884	0.0146041	0.0673357	0.0918468	0.0470076	0.0587393	0.04487	0.0520351	0.0306273		0	0.25641	0.0819392	0.0287181	0.0172574	0.0292372	0	0.0136138	0.0213148	0.0235459
	or	0.233586	0	0	0.185353	0.108605	0.114393	0.0759087	0.0880593	0.0725008	0.128834		0	0.125478	0.101046	0.187532	0.0980914	0.042717	0.0335784	0.0680742	0.087437	0.0791761		0.059992	0.0503423	0.0345624	0.136951	0.119521	0.0475938	0.0684295	0.0332737	0.098952	0.193961
	ord	0.333178	0	0.0867754	0.0525746	0.153052	0.577821	0.50743	0.448098	0.600484	0.644131		0.204583	0.450164	0.243906	0	0.0251528	0.273253	0.385954	0.212447	0.287571	0.326559		0.192402	0.352374	0.139487	0	0.0222013	0.410467	0.414204	0.412594	0.575367	0.669354
	ort	0.0720435	0	0	0	0	0.0043223	0.00561847	0.0154429	0.00404423	0.000942958		0	0	0.00948249	0	0	0.0198254	0	0	0.0144774	0.005194		0	0	0	0	0.0080953	0.00255712	0.00775999	0.00553863	0.00884094	0
	osk	1.92674	0.467661	1.32919	17.5237	11.7481	1.80954	0.601101	0.38608	0.588395	1.96321		0.927016	0.760126	1.07664	14.7365	10.8631	1.16426	0.70921	0.493829	0.549753	0.772331		1.03851	0.815736	1.03829	14.3078	13.088	1.13868	0.580138	0.375222	0.451015	0.976961
	otu	0.69929	0	0.214034	5.39607	4.83332	0.489692	0.196712	0.134381	0.14364	0.53785		0.462587	0.102897	0.436535	3.9664	3.72536	0.35167	0.21769	0.257075	0.146893	0.20826		0.416921	0.115923	0.326217	3.79938	3.14227	0.622794	0.47062	0.270097	0.268158	0.270952
	ovo	1.53664	3.96707	1.07415	5.86771	5.69135	1.20163	0.413655	0.228543	0.381096	1.17178		0.770994	1.02275	0.882165	6.69792	6.34596	0.878354	0.441919	0.420622	0.394586	0.601011		0.4356	0	0.285752	4.74246	4.35262	0.442921	0.126913	0.112232	0.130583	0.216307
	SP	0.146456	0.153304	0.29602	0	0	0.233973	0.0618257	0.0249506	0.0752156	0.368453		0.220149	0.103072	0.173164	0	0.0343369	0.190191	0.179505	0.127897	0.332131	0.47202		0.241292	0	0.536604	0.0318309	0	0.15682	0.13008	0.0854343	0.409125	0.440136
	pbl	1.0853	0.177211	1.8323	3.41141	3.6597	0.873139	0.468512	0.465226	0.49286	0.866772		1.1601	0.857401	1.13014	3.43879	3.40132	0.89292	0.700869	0.704149	0.608883	0.628947		1.06045	1.10108	2.48121	2.8233	3.76064	1.10635	0.695169	0.848771	0.821313	1.08518
	Pc	0.471052	0	0.191536	2.22366	1.78519	0.275244	0.125332	0.128054	0.138628	0.249572		0.228609	0.224436	0.339335	1.59195	1.60305	0.164502	0.0682136	0.0967336	0.101373	0.182812		0.0947062	0.159923	0.668141	1.3431	1.36239	0.301957	0.159838	0.167306	0.155952	0.20725
	Pcl	1.77522	0.382862	1.07454	3.88185	3.98189	1.26864	0.945893	0.989233	0.908997	1.15141		0.750286	1.03743	0.883208	4.16096	4.71666	1.00498	0.827459	0.80633	0.725812	0.85437		0.901808	0.794854	0.840777	5.35572	4.17464	0.995934	0.78308	0.867442	0.835597	0.785406
	Pcp	0	0	0	0.032843	0	0.00343485	0	0.00317964	0.0087188	0		0	0	0	0	0	0.00493751	0	0.00831546	0	0		0	0	0.0274466	0.0126736	0.00846327	0.00543188	0	0	0.000572159	0.0416328
	pcx	1.81991	1.38728	2.44173	5.11318	5.02675	1.92995	1.93674	2.00287	1.40254	1.55373		1.98427	2.7175	2.1863	4.60709	5.06802	1.87134	1.67502	1.97427	1.33789	1.18853		1.06125	1.38527	1.72686	4.87594	4.4762	1.46938	1.12146	1.29895	0.669919	0.794339
	peb	0.412792	0.4914	1.07932	1.24333	0.983035	0.729105	0.794327	0.93071	0.71235	0.479425		0.499469	1.21233	1.18327	0.846205	0.77138	0.836628	0.793937	0.774086	0.739053	0.642895		0.386097	0.846482	1.37343	0.868407	0.788891	0.921816	1.00604	1.02738	0.777161	0.748614
	CG9757	0	0	0	0	0	0	0	0.000409171	0	0.00418394		0	0	0	0	0	0.00400487	0.00272179	0.0202902	0.00235203	0		0	0	0	0	0	0	0	0	0	0
	Fib	0.624077	0	0.319409	2.95986	2.00954	0.677944	0.791069	0.830494	0.670783	0.551764		0.61372	0.404676	0.551641	1.82281	1.71249	0.837431	0.743777	0.831074	0.593598	0.556922		0.157609	0.26482	0.43352	1.83949	1.41258	0.462717	0.394166	0.334935	0.27465	0.229689
	CG2150	0	0	0	0.0187722	0	0.00757034	0	0.000210854	0.00666532	0.0089772		0	0	0	0	0.0158398	0.00913198	0.00409281	0.00568227	0.00738498	0.0183587		0.0438358	0	0.013268	0	0.0188097	0.0151899	0	0.00851079	0	0.0219178
	per	0.0456408	0.328785	0.270815	0.24629	0.162668	0.105205	0.160447	0.159778	0.127891	0.0947533		0.152008	0.266645	0.536459	0.185696	0.126381	0.133226	0.177596	0.248896	0.11874	0.0780877		0.0789974	0.187611	0.265275	0.235763	0.180152	0.172948	0.108633	0.166623	0.150599	0
	Pfk	3.33772	1.63575	3.07103	0.779123	1.2214	4.74217	6.22431	6.56801	5.65221	4.65306		3.92751	3.96609	5.61358	0.804076	0.903848	5.81713	6.73007	6.13663	5.8592	5.60966		1.89389	2.56463	2.97637	0.975939	0.822595	4.97538	6.38208	5.37031	5.46348	5.0717
	Pgi	2.25749	1.34506	1.60909	1.69163	1.53049	2.6451	2.62807	2.60179	2.71172	3.27798		2.58537	2.06885	2.15046	1.59802	1.6649	2.83133	3.00061	2.88547	3.01415	3.27326		2.34737	0.997039	1.3781	1.82014	1.9811	2.5252	3.07818	2.63384	3.21608	4.2762
	Raf	0.963991	0	0.480625	2.48237	2.21927	0.804771	0.597373	0.486492	0.579089	0.844755		0.951048	0.425627	0.629109	2.19852	1.90826	0.681219	0.58992	0.496155	0.618393	0.649859		0.436926	0.731602	1.03163	1.74373	1.68197	0.468833	0.321063	0.379222	0.360498	0.436478
	phr	0.0739955	0	0.0817428	0.31014	0.453757	0.0616369	0.062151	0.0800615	0.0440364	0.056004		0	0.0731957	0.0685449	0.583985	0.438205	0.0721268	0.0585562	0.0197218	0.0432705	0.0110442		0.0430585	0	0.0944864	0.271404	0.420605	0.101146	0.0451615	0.0474992	0.0276334	0.0274367
	pim	0.198174	0	0.244068	1.18869	1.02844	0.382932	0.219961	0.163276	0.255488	0.356178		0.342656	0.267313	0.249739	0.859071	0.895382	0.254613	0.245542	0.169171	0.288531	0.358617		0.257691	0	0.204241	0.481117	0.578677	0.146834	0.189181	0.14049	0.25203	0.617321
	pk	0.343298	0	2.78225	0.22089	0.208015	0.347992	0.372396	0.404668	0.339075	0.358601		0.190869	1.31216	1.72572	0.108649	0.13945	0.375792	0.311671	0.48863	0.367158	0.373314		0.276594	0.581401	3.82885	0.328419	0.244076	0.478387	0.358708	0.3986	0.388107	0.248498
	Pkc53E	0.47103	0	0.42324	0.0893677	0.114632	0.31952	0.16346	0.17977	0.153478	0.223567		0.175955	1.02482	0.983955	0.0588373	0.174116	0.298405	0.192456	0.254629	0.221149	0.122613		0	0.0470478	0.879264	0.163083	0.122829	0.172081	0.127891	0.173909	0.151317	0.181738
	Pkc98E	0.514311	0.763902	0.849952	0.912354	0.877802	0.437317	0.457836	0.641177	0.562678	0.324619		0.521899	0.504648	0.90756	0.775451	0.997523	0.50908	0.545938	0.718794	0.540064	0.466685		0.27827	1.33227	0.762598	0.922492	0.866338	0.363042	0.31814	0.599621	0.419902	0.341291
	plu	0.0186955	0	0	0.130694	0.137937	0.0454799	0.00607857	0.0129131	0.00523926	0.0288644		0.0417498	0	0.0629629	0.214809	0.196858	0.0113246	0.00824696	0	0.0174503	0.00399704		0.101298	0	0.0154033	0.179311	0.237028	0.0137393	0.00515457	0.0072223	0.00501131	0
	pn	0.105234	0	0.1868	0.190207	0.124915	0.143141	0.0598008	0.124538	0.0928415	0.128252		0.06763	0.132001	0.0313652	0.16259	0.204044	0.100993	0.127932	0.0331208	0.11206	0.143117		0.124418	0.0720254	0.0848165	0.19558	0.180659	0.117207	0.110113	0.151367	0.127526	0.143566
	pnr	0	0	0	0.0102701	0.0480411	0.0230106	0.0219955	0.0121094	0.0211405	0.0170705		0.0644355	0.351478	0.050938	0.0457838	0.0278358	0.0378154	0.0394308	0.0245025	0.0306372	0.0670211		0.0495032	0	0	0	0.0299097	0	0	0.00944441	0.0120207	0
	pnt	0.177485	0.127681	0.756063	0.761408	0.587131	0.189431	0.187915	0.17718	0.142643	0.189739		0.194824	0.975685	1.37313	0.746692	0.403756	0.4017	0.338755	0.350634	0.305525	0.256621		0.469154	0.274814	1.36612	0.401393	0.473469	0.512465	0.365936	0.37555	0.405092	0.355165
	polo	2.39714	0.904883	2.24792	8.02275	7.00731	2.80938	2.79681	2.87441	2.49705	2.42539		2.1448	2.79037	1.9339	6.68231	5.69045	2.46829	2.51926	2.35498	2.11918	2.02325		0.917094	0.840131	0.727277	5.23432	4.90743	1.6783	1.46084	1.30307	1.35887	1.24288
	Poxm	0.0182682	0.374883	0.500055	0.0750005	0.045547	0.249305	0.287373	0.498757	0.380144	0.228113		0.41581	0.586398	1.00811	0.0785658	0.0391464	0.351238	0.362158	0.714905	0.421472	0.39478		0.214591	0.31811	0.884686	0.0894629	0.0564924	0.275139	0.216438	0.799485	0.270644	0.518027
	Poxn	0	0	0	0	0.0147729	0.0259659	0.0326768	0.0343753	0.0227121	0.0450051		0.11059	0.0668941	0.0505919	0.0530988	0	0.0322942	0.058393	0.0107459	0.0234923	0.00698666		0.135901	0	0.132929	0.0503558	0.00569575	0.0554878	0.0217894	0.0307781	0.0479037	0
	Pp1alpha-96A	0.805135	0.182457	0.570033	1.51334	1.97032	0.859945	0.611455	0.618944	0.805043	0.861078		1.55493	0.435438	0.766249	2.15094	1.8178	0.776969	0.733535	0.560084	0.843492	1.04547		0.60469	0.296341	0.642681	1.93095	1.59418	0.596756	0.442555	0.48128	0.665035	0.481041
	Ppn	0.438164	1.16179	0.307559	0.516847	0.64759	0.165881	0.14381	0.210714	0.241553	0.165727		0.355387	0.469351	0.733276	0.553776	0.399349	0.355193	0.259126	0.441203	0.324685	0.274133		0.140264	0.0651339	0.267526	0.481022	0.281199	0.207524	0.210894	0.17396	0.22245	0.251365
	PpV	0.179903	0.101631	0.0557693	0.759502	1.03107	0.16667	0.0813912	0.0724677	0.0880578	0.15105		0.201165	0.112233	0.0973786	0.839793	0.776333	0.10599	0.114002	0.0902096	0.0980789	0.0731237		0.139529	0.401702	0.110121	0.906059	1.13896	0.149571	0.119218	0.0828921	0.080653	0.0169123
	PpY-55A	0.182024	0	0.26484	0.00349184	0.0170027	0.254311	0.197752	0.203377	0.304771	0.398374		0.171512	0.255108	0.255947	0	0	0.228988	0.225218	0.219696	0.228171	0.255492		0.252462	0.0425931	0.214241	0	0.00785963	0.471859	0.567549	0.406045	0.559761	0.532329
	pr	0.193779	0	0.181653	0.378281	0.619871	0.148351	0.105631	0.0596662	0.0520304	0.13013		0.247182	0.1665	0.165959	0.554163	0.327091	0.112989	0.151011	0.110667	0.0605977	0.0645988		0.451618	0.248376	0.094793	0.3295	0.530922	0.15503	0.0860198	0.0894561	0.155521	0.147698
	prd	0.289824	0.135483	0.330297	0	0.0210657	0.235986	0.292448	0.329699	0.24328	0.302912		0.12995	0.364589	0.973302	0	0.00880136	0.429439	0.407242	0.422617	0.430441	0.430495		0.100966	0	0.407189	0	0.0205962	0.115374	0.072302	0.0890939	0.0543262	0.201324
	Prm	1.52733	1.03788	1.8878	0.458665	0.951761	1.99145	2.74481	4.63701	3.3559	1.07382		0.651228	0.887566	0.940195	0.431372	0.634844	2.93065	3.14791	6.01578	3.35138	2.33098		0.402787	0.799243	1.20796	0.532897	0.465762	2.29523	2.12254	7.03911	2.45696	2.31279
	CG2841	2.81362	8.4641	4.4533	3.62944	3.61704	3.15702	3.89617	4.19029	3.33606	2.80303		2.83563	4.96125	4.26006	3.26395	3.36743	4.50686	4.44825	4.53267	3.9614	3.69576		3.18811	10.3102	5.74845	3.11281	3.37472	5.77486	7.45735	7.22251	6.05653	4.99639
	Pu	2.48421	0.203262	0	0.0696723	0.0887115	0.103402	0.0787386	0.0342799	0.0817482	0.119693		5.15486	0.362847	0.14908	0.0597222	0.0398939	0.078501	0.0874499	0.0414227	0.0981797	0.137576		14.4871	0.471206	0.202124	0.00220895	0.0654095	0.181785	0.211196	0.112845	0.179984	0.28163
	put	0.432252	0.35384	0.39722	1.56817	1.6719	0.494369	0.202904	0.205004	0.187633	0.362829		0.455116	0.193234	0.40033	1.1815	1.71289	0.328409	0.211055	0.202347	0.196831	0.272898		0.386041	0.0930146	0.296352	1.38194	1.39366	0.235324	0.106395	0.163167	0.136779	0.354639
	pwn	0	9.20493	0.261044	0.0479731	0.130195	0.0750712	0.0701614	0.108128	0.115139	0.0734052		0.0195385	1.13491	0.378962	0.0285924	0.0537335	0.099837	0.0847584	0.0905135	0.0888533	0.077896		0.00929258	0.432846	0.171443	0.0442992	0.0525438	0.0617056	0.0500369	0.0225559	0.0158128	0
	px	1.67215	11.5708	7.07681	2.99358	3.27569	1.34946	1.37682	1.83093	1.21275	1.11444		2.85416	5.33713	5.25176	3.0039	3.1223	1.92423	1.40268	2.12381	1.43217	1.24194		1.7202	7.4869	10.0826	3.61274	3.28799	2.07889	1.2204	2.16033	1.37128	0.970098
	qua	2.34892	1.16787	2.14693	1.63801	1.79405	2.84404	3.92333	4.16006	3.44658	2.35918		1.91154	2.8644	3.01289	2.35548	2.34172	3.36864	3.27539	3.3365	2.84984	2.54628		2.12914	2.45106	3.13776	2.52345	2.8001	5.03488	7.33536	6.17852	5.62363	4.94673
	r	0.371406	0.0912284	0.67122	2.0687	1.2801	0.546692	0.814046	0.845915	0.566952	0.411499		0.144411	0.674127	0.620898	1.65759	1.07169	0.742936	0.848096	0.854573	0.613946	0.498357		0.580964	0.257885	0.534575	1.59389	1.09229	0.628256	0.869489	0.689741	0.472791	0.462333
	ras	0.997246	0.199069	0.492912	2.78473	2.79853	0.454384	0.215744	0.191744	0.224747	0.444216		1.10942	0.137073	0.124995	3.25578	3.06648	0.306001	0.260576	0.225818	0.203505	0.215776		1.4581	0.0940955	0.350144	3.26183	3.27179	0.340822	0.15886	0.147262	0.119335	0.219983
	Ras85D	0.390864	0.560569	0.115413	2.05641	2.03264	0.540305	0.366478	0.346464	0.339917	0.492911		0.62634	0.342775	0.347199	2.04356	1.66275	0.402452	0.277566	0.339703	0.340211	0.405047		0.589802	0.0736106	0.381436	1.70017	1.79408	0.379749	0.183557	0.25457	0.305012	0.324914
	Ras64B	0	0	0	0.0634421	0	0.0265136	0.0283194	0.029669	0.029535	0.0183867		0.619855	0.308629	0.371594	0.864693	0.7125	0.446433	0.451039	0.488228	0.458456	0.434275		0.106918	0.357784	0.237601	0.93049	0.731687	0.267896	0.163577	0.361686	0.169188	0.349878
	raw	0.750174	4.24186	1.1439	1.30906	2.10764	0.627105	0.448435	0.649583	0.612904	0.483407		0.444011	1.06827	0.757634	1.35252	1.59155	0.505364	0.390575	0.778836	0.462148	0.261737		0.446507	10.8012	1.57798	1.87633	1.57328	0.582973	0.380489	0.814667	0.45875	0.34879
	rb	0.819014	0.375137	0.604069	2.05402	2.09618	1.06776	1.05228	1.12338	0.965173	0.792664		0.353594	0.573879	1.17087	2.35294	2.48235	1.01028	0.949957	1.01765	0.890201	0.995394		0.537372	0.469521	0.889884	2.18611	1.7297	0.866864	0.907729	1.01331	0.891848	0.63924
	rdgB	3.44215	3.5966	2.26504	2.07284	2.24507	3.59669	4.36036	4.49248	4.76019	3.80606		3.0662	3.42201	4.10802	2.29165	2.12186	4.38491	4.46135	4.17096	4.68422	5.16053		1.29606	2.58294	2.04753	3.10507	2.23895	2.66309	2.86113	2.60771	3.37293	2.8951
	rec	0.133963	0	0.205687	0.351377	0.208109	0.130585	0.0306026	0.0521535	0.0513637	0.138775		0.0514642	0.0775014	0.265858	0.222668	0.25684	0.101477	0.139146	0.0637785	0.0704353	0.0948216		0.127634	0.175198	0.414852	0.212741	0.350641	0.353435	0.207171	0.194098	0.234789	0.135962
	ref(2)P	1.60825	0.951154	0.619764	4.13926	3.63596	1.36864	1.27132	1.19241	1.13134	1.38137		1.53175	0.890488	0.972299	3.95619	2.77944	1.13793	0.968576	0.873011	0.963107	0.938577		3.24008	1.89836	1.35541	3.56999	3.29411	1.19598	1.0757	1.11532	1.38191	0.954494
	Rh2	0	0	0	0.027895	0	0.00146294	0.00740271	0.0040609	0.0126139	0.00286777		0.0315972	0	0	0	0	0.00589272	0.00583729	0	0.00809621	0		0	0	0.0285669	0.00318707	0.00485573	0.0150656	0.0135684	0.0416902	0.0313419	0
	Rh3	0	0	0	0	0	0.00276565	0	0	0	0.00244442		0	0	0	0	0	0.00963188	0	0.0137787	0.00543642	0		0	0	0	0	0	0.00721201	0	0	0.0025418	0
	Rh4	0.342009	0.0912284	0.0739454	0.0502956	0.172852	0.365423	0.270191	0.212938	0.326039	0.41773		0.384891	0.0411726	0.344967	0	0.0333889	0.261566	0.304157	0.326594	0.242033	0.280635		0.140985	0	0.119405	0.0507127	0.0797368	0.200178	0.192529	0.122405	0.21047	0.147607
	rib	0.208278	0.0974374	0	0.0216032	0.0505909	0.440971	0.556366	0.603103	0.485902	0.378554		0.436554	0.237389	0.389718	0	0.0480628	0.483676	0.50256	0.694221	0.415328	0.276311		0.361277	0.146554	0.361514	0.00943824	0.05982	0.591885	0.732817	0.657933	0.490531	0.508534
	rk	0.109127	16.1284	0.189364	0.0188864	0.0768815	0.0543905	0.108648	0.0966183	0.0532288	0.0678877		0.0389417	1.32291	0.232047	0.0585497	0	0.0525125	0.0777257	0.0220105	0.0689971	0.0416772		0	2.76697	0.267685	0	0.0353835	0.0460733	0.0309056	0.0369932	0.0618329	0.110849
	r-l	0.149529	0	0	0.857532	0.778783	0.135642	0.0674641	0.0553463	0.0785528	0.140602		0.211491	0	0.288106	1.06811	0.967816	0.0987949	0.0521212	0.0653629	0.0964559	0.0789083		0.102556	0.242725	0.181053	0.784174	0.589189	0.100718	0.0760097	0.0726456	0.0605927	0.0306331
	ro	0.0381693	0	0	0.0180419	0.0379295	0.0871094	0.0528625	0.0889296	0.0482144	0.0828558		0	0	0.0973272	0	0.0323171	0.0344825	0.0308861	0.0295308	0.0373759	0.0466387		0	0	0	0.0125057	0.0170459	0.0386679	0.03503	0.0039392	0.0115622	0.0170016
	rod	0.415676	0.34632	0.0502828	1.80516	2.23697	0.573597	0.384084	0.446471	0.411758	0.513495		0.430204	0.354919	0.331975	1.93308	1.96004	0.536358	0.400829	0.334428	0.322524	0.353158		0.324812	0.347505	0.631806	1.99807	2.18468	0.87915	0.692225	0.715864	0.678563	0.672896
	amos	0	0	0	0	0	0	0	0.000478467	0	0.00122921		0	0	0	0	0	0.00558819	0	0	0	0		0	0	0	0	0	0.00591674	0	0	0	0
	RpLP2	3.54309	0.498435	1.53959	1.9513	1.90865	3.19937	2.02425	1.05373	2.70311	4.22962		3.43841	1.5233	1.07914	2.11975	2.90794	1.98538	1.81661	1.16172	2.61713	3.75439		1.80771	0.676281	0.732134	1.7585	2.25959	1.26289	0.785228	0.518547	2.2015	3.46908
	RpL4	2.20367	0.627493	1.45655	7.58271	5.07762	1.41004	0.98263	1.04171	1.23466	1.50144		3.33817	0.506703	1.15601	9.86453	6.87229	1.49237	1.48982	1.44975	1.5297	1.63663		3.02539	0.1554	0.54389	7.82077	5.42995	0.914691	0.605412	0.624548	0.826511	1.19492
	rst	0.1878	0	0.413638	0.111491	0.236159	0.0439931	0.0936876	0.0610533	0.0474644	0.0686018		0.090924	0.351832	0.181071	0.253024	0.136477	0.0659755	0.0773423	0.0816129	0.0780238	0.0367305		0.0176997	0.167224	0.069735	0.225865	0.198095	0.0719086	0.0187478	0.0621601	0.0657444	0.0591411
	rt	0.0978752	0	0	0.718182	0.696772	0.104779	0.0368778	0.0314224	0.0247424	0.116504		0	0.105037	0.0674881	0.822355	0.526814	0.0877804	0.045651	0.0489207	0.0331327	0.0480979		0.178352	0	0.139735	0.778897	0.7753	0.124503	0.0689904	0.0606945	0.0382778	0.0288559
	ru	0.0271214	0	0.122078	0.0982317	0.0213992	0.0328399	0.0089086	0.0146452	0.00874233	0.0163561		0	0.575371	0.118645	0	0.0799891	0.0429818	0.0458701	0.0331829	0.0361604	0.0276697		0	1.37003	0.0789277	0.0629773	0.0371357	0.0254471	0.0244575	0.0162901	0.0225618	0.0752303
	run	0	0	0	0.00651346	0	0.0035323	0.00601628	0	0.00690635	0.00270417		0	0	0.0174849	0	0.0155334	0.0167215	0	0	0.00599238	0.0138373		0	0	0	0	0	0.00290051	0	0	0	0
	rut	0.386805	2.86964	2.78042	0.657348	0.988169	0.447801	0.306739	0.38844	0.269656	0.39332		1.05546	2.21709	2.73332	1.27328	1.25819	0.866644	0.743463	0.755514	0.62241	0.476839		0.148298	0.885245	2.31596	1.54637	1.51011	0.771915	0.559955	0.789215	0.624111	0.735673
	rux	0.648541	0.371816	0.379303	0.431333	0.32914	0.588544	0.635546	0.668837	0.77615	0.809114		0.460045	0.420736	0.442115	0.36145	0.396074	0.78106	0.855897	0.73333	0.71693	0.680238		0.324425	0.125486	0.162414	0.244556	0.4351	0.391268	0.368223	0.382998	0.461467	0.760725
	ry	0.202184	0	0.290057	0.0144448	0	0.137905	0.179582	0.189795	0.175662	0.0908621		0.213172	0.0675653	0.202247	0.0173624	0	0.0817968	0.143496	0.139609	0.0974998	0.0718176		0.376375	0	0.151749	0	0.0110421	0.141052	0.0735192	0.11826	0.0542501	0.0715128
	S	0.661122	5.08757	1.24992	3.22953	2.69208	1.13996	1.0218	1.07443	0.963562	1.04178		0.468185	1.79452	2.15809	2.92849	3.29375	1.10034	0.820835	0.910788	0.854292	0.654034		0.729001	6.54288	2.49702	4.03926	2.95227	1.18741	0.878222	0.949294	0.863433	0.790327
	sad	0	0	0	0.149727	0.0801867	0.0147718	0.00455895	0.0162122	0.00699725	0.00422407		0	0	0	0.0277358	0.017813	0.0155839	0.0169345	0	0.0114558	0		0	0	0.0412428	0.0605765	0.0682516	0	0.015533	0.0174117	0.0245616	0.0235459
	sala	0.320707	0	0	0	0.0208491	0.00332475	0	0.000461316	0.00911691	0.00788929		0.232075	0	0	0	0	0.0213387	0.0473588	0.0197472	0.0253393	0.0961596		0	0	0.0285669	0	0	0.00293109	0	0	0	0
	sax	0.141668	0.350299	0.468362	1.10527	0.72666	0.291432	0.279163	0.267543	0.307874	0.287491		0.140316	0.26848	0.357734	0.763496	0.76701	0.26182	0.203193	0.317317	0.218684	0.149429		0.200171	0.145751	0.19852	0.800408	0.65545	0.336495	0.215125	0.224981	0.191037	0.216309
	Sb	0	0.174555	0.0557693	0.0786119	0.0555623	0.0322477	0.0143206	0.0286695	0.021818	0.046528		0	0.495676	0.350956	0	0.0309745	0.116387	0.0726534	0.0525379	0.0666552	0.0435096		0.0227966	0.433378	0.328417	0.0823565	0.0553899	0.0828903	0.045843	0.0653589	0.0356837	0.0793748
	sbr	3.96045	3.54528	2.92937	1.33369	1.69654	4.41814	1.48548	1.14561	1.36286	3.28737		1.25448	1.27335	0.902188	2.28067	1.70937	0.895885	0.804784	0.820363	1.02114	0.92072		0.271805	0.537503	1.04749	1.50028	1.36263	0.711525	0.611238	0.462648	0.600548	0.521874
	sca	0	0	0	0	0.0105329	0.0232867	0.00367143	0.0126173	0.0216388	0.0260338		0.0301686	0.131182	0.0608131	0.0139019	0	0.0302841	0.0310243	0.00327819	0.0266976	0.0343304		0.276201	0.324441	0.546604	0.0015946	0.0515401	0.796137	0.944457	0.731788	1.08339	1.03084
	Sce	0.170761	0	0.232348	0.558204	0.343625	0.216054	0.197365	0.174083	0.170465	0.20817		0.0871019	0.0296943	0.319547	0.8399	0.584123	0.156142	0.120866	0.0954058	0.125686	0.116742		0.117021	0.239152	0.151573	0.799225	0.724154	0.224692	0.225216	0.208512	0.131671	0.142586
	Scm	0.470872	0.177211	0.894078	2.46284	3.04892	0.888511	0.717437	0.630323	0.579784	0.799454		0.550442	0.426787	0.472267	2.37661	2.84551	0.584682	0.535087	0.566023	0.548368	0.453703		0.490902	0.329082	0.742681	3.00766	2.4772	0.557621	0.433813	0.444184	0.35027	0.622317
	Scr	0.0587976	0	0.1261	0	0.0171465	0.0488633	0.0440227	0.0118945	0.0473714	0.0452694		0.0644355	0.304759	0.299532	0.0260836	0.0224966	0.0967318	0.117204	0.0726954	0.096796	0.0669297		0	0	0.117464	0.00587638	0.0144373	0.131948	0.0874692	0.0347497	0.0609538	0.10944
	sd	0.667448	2.28828	4.29809	1.0828	1.04336	0.882728	0.891367	1.17576	1.05009	0.736602		0.752644	2.51125	2.21016	1.0591	1.07419	1.04337	1.05802	1.40381	1.10398	1.10388		0.373265	3.40007	4.43449	1.29318	1.06032	1.29914	1.16999	1.66068	1.2286	1.36102
	RanGAP	1.60731	0.546617	1.44075	1.77879	1.80525	1.67428	1.81726	1.99303	1.76572	1.50659		1.20919	1.62495	1.69288	1.41498	1.57026	1.51076	1.62166	1.64708	1.64031	1.27571		0.457702	0.592253	0.698391	1.70381	1.29014	0.754799	0.678828	0.820963	0.659511	0.720971
	sei	0.0407252	0.0484978	0.207657	0.265508	0.157664	0.112667	0.137934	0.0765638	0.0506987	0.131941		0	0.107458	0.259239	0.0203699	0.169688	0.178325	0.0924347	0.066925	0.0975352	0.0928815		0	0.216031	0.0827066	0.0860526	0.158581	0.0666177	0.0210254	0.0705147	0.0628776	0.0632831
	sesB	1.8178	0.566253	2.2113	4.57914	4.07335	2.0225	1.35935	1.27748	1.6826	2.35786		3.02138	0.767413	1.7361	4.80758	5.31207	1.67611	1.81256	1.5743	2.16586	2.56643		1.45258	0.602432	1.23916	5.64606	4.94735	1.16118	0.766613	0.678774	1.16613	1.5984
	sev	0.260993	0.360616	0.493595	0.356987	0.0977869	0.212514	0.334317	0.378793	0.295211	0.127845		0.216099	0.792904	0.63237	0.202224	0.163304	0.272306	0.267466	0.342678	0.26718	0.223639		0.187349	2.77805	0.48512	0.165597	0.0792782	0.306356	0.278549	0.3571	0.226762	0.0866059
	sgg	3.51571	16.7555	9.95091	2.74623	3.1871	2.25536	2.13253	2.11549	2.21776	2.31015		3.05409	5.41697	5.49382	2.04342	2.40617	2.30884	2.45775	2.4603	2.44384	1.9292		2.92114	35.2373	8.55828	2.55493	2.3258	2.70918	2.31313	2.39068	2.62351	2.04355
	Sgs3	0	0	0	0	0	0	0	0.00383862	0.00419884	0.00593644		0	0	0	0	0	0	0.005036	0	0.000247945	0		0	0	0	0	0	0.0068876	0	0.0011548	0	0
	Sh	0.159686	2.71901	0.624726	0.0902772	0.138354	0.268087	0.234402	0.280644	0.330347	0.250585		0.395929	2.2503	1.21434	0.141862	0.070862	0.429112	0.343278	0.439521	0.399894	0.369535		0.0416179	7.95163	2.13836	0.0797907	0.0700421	0.161915	0.0931947	0.157925	0.144316	0.169455
	sha	0.0250494	1.39904	0.115413	0.0238438	0.0449166	0.047745	0.0468036	0.0611146	0.0663216	0.0551571		0	0.703532	0.0571954	0.0251322	0	0.0494915	0.0505662	0.0513781	0.0679854	0.0762218		0.00792303	2.23639	0.140133	0.0284072	0.0225508	0.0437333	0.0702983	0.0567256	0.0161135	0.105412
	Shaw	0.20334	0.0582004	0.298891	0.0390545	0.0402475	0.259491	0.358916	0.523252	0.456494	0.243815		0.166915	0.0962001	0.26311	0.0132597	0.0511662	0.263438	0.379694	0.458138	0.299857	0.344942		0.0268025	0	0.0386873	0.0168159	0.0360271	0.074166	0.0610169	0.109761	0.0625711	0.10318
	shd	0.242733	0.536337	0.0336067	0.0562039	0.0247265	0.0734417	0.0866308	0.0840061	0.0939165	0.0810368		0.371842	0.288524	0.0771376	0.00732968	0	0.0777962	0.0437325	0.13214	0.102532	0.0721383		1.07532	0	0.0483113	0.0426873	0.0503457	0.0336948	0	0.00538075	0.00924878	0.0273829
	shf	0	0.255363	0.415082	0.0129319	0.130895	0.0338795	0.0334617	0.0455293	0.0547073	0.0795089		0	0	0.0725353	0.0249766	0.0210028	0.0522737	0.0333725	0.0155374	0.0252765	0.0255606		0	0.350094	0.273323	0.00220895	0.0388636	0.0252481	0.0556182	0.0303194	0.043335	0.0980702
	shg	0.941988	1.27182	3.55272	3.58688	3.6006	1.02742	0.870289	0.724002	0.78405	1.0602		1.21988	1.21033	1.4058	3.92267	4.01374	0.986138	0.984179	1.06836	0.762973	0.674685		1.00686	1.2663	1.40374	3.259	3.78894	1.14822	0.955132	1.07358	0.865769	0.957678
	shi	1.48908	2.52011	1.94146	1.89548	1.69748	2.10177	2.66707	2.73927	2.48255	1.97852		1.71386	2.4139	2.92207	1.71846	1.52708	2.59782	3.05959	2.88403	2.43759	2.34943		1.16538	1.37647	2.05732	2.63247	1.98859	2.49494	3.22512	3.08241	2.62482	2.24445
	shn	2.46056	8.67287	3.24119	2.59519	3.10375	2.52345	2.01412	2.37178	2.07545	1.90561		1.46783	6.10178	3.453	3.46378	2.81401	2.52541	2.30782	2.42714	2.17838	1.82287		1.65425	7.20787	3.17148	3.59046	2.86031	2.26526	1.64464	2.06261	1.42692	1.37409
	shu	0.119021	0	0	0.539762	0.639889	0.103184	0.0355384	0.0204171	0.0397026	0.148577		0.0979183	0	0.121444	0.527725	0.620783	0.100189	0.029269	0.0580488	0.039468	0.0496536		0.150284	0	0.0389092	0.770988	0.725138	0.0852797	0.0461631	0.0637243	0.0546244	0.121086
	sina	0.971407	0.628715	2.03685	2.20568	2.28568	1.33177	1.38885	1.4905	1.22388	1.39771		2.00748	1.26896	1.41171	1.78088	1.75484	1.63476	1.4271	1.52576	1.51645	1.61435		0.509757	0.851938	0.569572	1.38127	1.84215	0.689158	0.440948	0.460948	0.539303	0.454817
	sisA	0	0	0.152999	0	0	0.00528746	0.00640503	0.0127001	0.0035113	0.006677		0	0.117226	0.0129197	0.0220692	0	0.0175105	0.0248304	0.0254028	0.044116	0.0340538		0	0	0	0	0	0	0	0	0	0
	skd	2.86469	4.2798	4.38958	10.876	10.6451	2.85915	2.30472	2.48968	1.82187	2.64981		2.68719	2.7888	3.4962	10.1255	9.47953	2.88159	2.09267	2.46651	1.96201	1.79455		1.35419	2.63588	3.29198	10.0542	9.56375	2.43501	1.27787	1.77719	1.07868	1.07893
	sl	0.705929	0	0.257199	1.47568	1.39729	0.421257	0.384914	0.387982	0.298551	0.350405		0.420422	0.587407	0.210508	1.70534	1.72643	0.322474	0.253936	0.269064	0.24211	0.277721		0.281153	0.105544	0.29731	2.02731	1.67464	0.341772	0.195742	0.407653	0.258571	0.17365
	slgA	1.35239	0.965936	1.06152	1.8056	1.50544	1.85513	1.99955	2.40184	1.95603	1.64101		1.48766	2.49774	2.45167	1.50356	1.78263	2.03834	2.31447	2.21544	2.0626	1.78578		0.687103	1.05397	1.43136	1.25637	1.00996	1.54327	1.77508	1.64799	1.5779	1.06414
	slo	0.154355	0	0.526393	0.0223754	0.0970549	0.189392	0.166175	0.163979	0.132302	0.156466		0	0.0816322	0.511717	0.0531547	0.129654	0.174971	0.156322	0.238206	0.209001	0.146371		0.255068	0.0231766	0.542053	0.101974	0.0862394	0.192309	0.146941	0.283617	0.156221	0.227432
	slp1	0	0	0	0	0	0.00196877	0	0.00137907	0.00118279	0		0	0	0.0280818	0	0	0.00548891	0	0.00415611	0.00806616	0.00499988		0	0	0	0	0	0.00564643	0	0.00194099	0	0.0521708
	sm	11.5288	21.665	43.6387	1.36065	2.14788	13.5408	12.4583	11.1749	14.8274	15.8671		9.18656	14.7856	18.3423	1.13707	1.67457	10.2493	10.3057	9.59691	12.9691	13.7278		4.88542	33.7815	33.1935	1.26111	1.61932	14.2554	11.9934	11.0242	15.0726	15.4403
	smo	0.410512	0.381971	0.412338	1.53267	1.29986	0.328285	0.205369	0.175383	0.199843	0.321981		0.254097	0.691013	0.417975	1.14343	1.19121	0.188563	0.18669	0.153877	0.168063	0.132375		0.365734	0.145062	0.366468	1.60612	1.22151	0.258111	0.135609	0.250235	0.120867	0.117312
	sn	1.13994	4.01248	2.82882	2.43996	2.70897	0.83656	0.479831	0.411961	0.486379	0.966258		0.776483	0.391224	0.799016	2.43041	2.98828	0.644393	0.466625	0.409337	0.570084	0.630561		0.35237	1.34605	1.24729	2.44312	2.15074	0.637324	0.439181	0.332165	0.376264	0.536177
	sna	0	0	0	0	0	0	0	0	0.000391606	0		0	0.11655	0.0232202	0	0	0.0025383	0.00640558	0	0.00212208	0		0	0	0	0	0	0.00518577	0	0	0	0
	snf	0.152612	0	0.348324	0.383448	0.385169	0.205547	0.111846	0.109605	0.16633	0.177344		0.0301686	0.0350122	0.134665	0.248021	0.311323	0.11869	0.0937297	0.0583442	0.111305	0.166145		0.222894	0	0.0319679	0.192106	0.235682	0.0827128	0.0763507	0.0498005	0.058194	0.107785
	snk	0.0938207	0	0	0.138156	0.0419776	0.00959941	0.0131706	0.0145187	0.0185746	0.0181631		0	0	0.033491	0.19021	0.0995698	0.00424878	0.00591717	0	0.0101669	0.0101952		0.00435307	0	0.0280657	0.169264	0.0807447	0.0142682	0	0.00879237	0	0.0225558
	stwl	0.572001	0.15949	0.657793	2.0909	2.12272	0.6674	0.428311	0.543123	0.546961	0.584911		0.705464	0.346297	0.59346	1.89291	2.04729	0.614796	0.446657	0.402547	0.385523	0.487924		0.388529	0.734134	0.527751	1.96729	2.28681	0.996152	0.797912	0.796725	0.713868	0.753491
	so	0.117295	7.57846	1.81045	0.065835	0.0934529	0.16725	0.127032	0.177091	0.213435	0.176246		0.145883	1.62962	0.720779	0.0650185	0.0451388	0.270261	0.227236	0.285481	0.237698	0.292365		0.0791457	2.54066	1.34282	0.069353	0.0375027	0.0845597	0.106592	0.0997734	0.0941629	0.215921
	Sod1	0.496021	0.0974374	0.103038	0.193313	0.426394	0.290741	0.21806	0.173775	0.252369	0.361946		0.375461	0.193634	0.0595756	0.457324	0.437905	0.193123	0.184967	0.169437	0.257228	0.266187		0.273325	0	0.069508	0.382257	0.510158	0.112237	0.129965	0.0850954	0.149999	0.306805
	sog	1.39572	1.92901	1.08225	0.171808	0.423129	1.64791	0.531524	0.564746	0.574115	1.08363		0.214104	1.19016	0.594733	0.250875	0.14853	0.35799	0.400219	0.54485	0.462565	0.38066		0.68179	0.685362	0.696168	0.344489	0.466034	0.900991	0.66211	0.449166	0.674173	1.52947
	sol	0.671058	1.07061	1.00473	3.35452	2.8948	0.84251	0.74749	0.837982	0.617531	0.802069		0.689455	0.976333	1.04867	4.37	4.39456	0.760861	0.561197	0.669229	0.513882	0.415802		1.96408	0.648774	0.981768	5.14059	4.20929	0.733496	0.633587	0.707431	0.417265	0.611271
	spir	3.81761	3.66793	4.81316	1.73632	1.73315	4.14668	3.60792	3.61646	3.86774	3.9877		2.91034	3.72464	4.58793	2.65672	2.44389	3.93588	4.42761	3.95942	4.29364	4.10457		2.45177	5.13682	4.41678	2.86786	3.15358	4.88832	4.40188	3.69915	4.1734	5.6711
	spn-A	0.140145	0	0.355706	0.30934	0.294568	0.0782273	0.0368966	0.0813817	0.0603852	0.10123		0	0	0.0521466	0.216467	0.336236	0.0327964	0.0575743	0.0515726	0.0507904	0.0273525		0.0248171	0	0	0.153191	0.196961	0.11898	0.104485	0.071161	0.124111	0.0856366
	spn-B	0	0	0.136799	0.111359	0.0515916	0.0244444	0.00349411	0.0169574	0.00691892	0.0260753		0	0.157828	0.0185677	0.190261	0.0845171	0.0271865	0.0255464	0.032817	0.023607	0.0328794		0.00625808	0	0.0556099	0.0551672	0.169407	0.00680335	0.00955438	0.00830897	0.00658868	0
	spn-D	0.030447	0	0	0.0430417	0.0722029	0.0118038	0	0.00427909	0.00502244	0.00450214		0	0	0	0.0164489	0.011637	0	0.00653701	0.00251918	0.00827386	0		0.0344252	0	0	0.0221592	0.0242168	0.0145962	0.00781907	0.00608159	0.00796322	0
	spn-E	0.163585	0.0582004	0.041978	1.07392	1.53239	0.302003	0.19235	0.162329	0.203461	0.310543		0.359362	0.397793	0.37028	2.40245	2.21191	0.364002	0.221418	0.205278	0.206345	0.361019		0.5137	0.097371	0.490652	2.50683	2.38548	0.457965	0.33719	0.251999	0.229412	0.232244
	spz	0.41435	1.06758	0.492287	1.36213	1.62795	0.329875	0.194892	0.153016	0.216403	0.399763		0.276667	0.294404	0.251133	1.07331	1.84916	0.304082	0.137194	0.143822	0.170891	0.132719		0.231475	1.64764	0.331852	1.49439	1.68949	0.213234	0.0760922	0.0887993	0.119268	0.302526
	sr	0.101047	0.34632	0	0.039412	0.0648135	0.136824	0.103564	0.118614	0.158115	0.140703		0.318741	0	0.446838	0.0756915	0.0898485	0.119255	0.119959	0.0995653	0.120599	0.204063		0.0512684	0	0.240223	0.0712453	0.0611617	0.0846872	0.0420876	0.116554	0.0831129	0.0208061
	srp	0.898633	0	1.43155	0.457982	0.474903	0.272379	0.276793	0.294446	0.281994	0.237351		1.38129	0.70442	0.864178	0.786754	0.537421	0.271207	0.341278	0.308134	0.323596	0.312963		2.57056	0.609212	0.899045	0.880758	0.611018	0.211482	0.136318	0.218193	0.209933	0.311769
	Sry-alpha	0.0920195	0.126879	0.106923	0.428994	0.262526	0.152406	0.0986604	0.108765	0.0824386	0.105089		0.0915583	0.0275482	0.200062	0.242466	0.166968	0.141934	0.0784162	0.112158	0.0858776	0.0794745		0.0293611	0	0.0924709	0.102131	0.0294253	0.0541055	0.029824	0.0525369	0.0137587	0
	Sry-delta	0.223066	0.0958451	0.119567	0.523997	0.685577	0.223648	0.145269	0.206865	0.14171	0.174083		0.153541	0.0668941	0.157173	0.801777	0.66169	0.1953	0.182663	0.108185	0.127338	0.146829		0.316003	0.181851	0.177924	0.694445	0.830474	0.141296	0.185072	0.0835934	0.144531	0.0991067
	ss	0.0271214	0	0	0	0.0496008	0.059357	0.0613929	0.014728	0.0353811	0.051021		0	0.323144	0.112632	0.0137597	0.0751951	0.0933589	0.0335607	0.0433258	0.0424061	0.0437781		0.0172284	0.105809	0.200993	0.149948	0.0470172	0.122317	0.0417823	0.0898558	0.126582	0.143681
	sqh	0.412839	0.397943	0.228042	0.540664	0.523431	0.317961	0.279767	0.290737	0.383474	0.424098		0.584012	0.117226	0.301849	0.467375	0.447127	0.221842	0.337971	0.249987	0.343605	0.376165		0.406413	0.286167	0.185722	0.696865	0.666443	0.224864	0.250828	0.26502	0.336572	0.476653
	st	0.0395187	0	0	0	0	0.00744133	0	0.00326313	0.0113194	0.00517712		0	0	0.0586688	0	0	0.00328168	0	0	0.0087947	0.0264687		0	0	0	0	0	0.00341211	0	0.00753849	0.000876853	0
	sta	2.67571	0.917057	1.03449	6.80494	4.22625	1.49642	1.12275	1.01243	1.38459	1.91179		3.88479	0.706918	1.5252	10.4905	6.93687	1.75064	1.57954	1.41401	1.94646	1.88441		3.27199	0.384662	0.863252	11.2934	7.3396	1.32284	0.801537	0.716693	1.25948	2.02784
	stau	1.33739	0	1.10438	3.46052	3.3418	1.29902	1.01872	1.06176	1.01301	1.20373		0.888425	0.956084	1.07912	4.3818	4.12378	1.12472	0.778513	1.13341	0.756587	0.847709		0.948636	0.261072	0.825425	4.34538	4.43784	0.947115	0.660382	0.938497	0.642875	0.656666
	stg	0.779119	0	0.518475	4.58392	3.70564	0.863509	0.297951	0.230435	0.291199	0.981479		0.354473	0.30245	0.560022	5.7172	4.77962	0.662198	0.356055	0.211113	0.27694	0.306294		0.521947	0.248406	0.559399	5.25972	4.2559	0.571531	0.214336	0.133501	0.175638	0.273128
	stil	0.182491	0.34632	0.119567	0.192803	0.254157	0.229183	0.212152	0.205822	0.214373	0.229554		0.220445	0.246463	0.262301	0.297619	0.372276	0.246927	0.263448	0.310475	0.278254	0.329309		0.0247022	0.0736811	0.101757	0.101753	0.196244	0.144343	0.0582145	0.0964331	0.132238	0.216648
	sub	0.664807	0.765362	0.639117	0.754063	1.02199	0.762918	0.872039	0.925715	0.910854	0.836518		0.694426	0.552295	0.630372	0.83795	0.83201	0.650618	0.623523	0.452771	0.652552	0.520582		0.144165	0.298052	0.35353	0.649915	0.713389	0.460326	0.577436	0.339625	0.5082	0.573442
	Su(dx)	1.32217	0.20452	0.680473	4.09651	3.64236	0.849669	0.64227	0.622013	0.635833	0.822589		1.31779	1.49297	1.22263	3.78741	3.81548	0.878131	0.639284	0.768853	0.639372	0.643174		0.645169	1.20525	1.30581	4.43719	4.23748	1.10503	0.637344	0.7771	0.737004	0.694461
	su(f)	0.0958987	0	0.603197	0.371335	0.307027	0.24664	0.12674	0.220858	0.149856	0.138014		0.220053	0.27985	0.317202	0.355016	0.384667	0.179378	0.121367	0.140944	0.123498	0.12346		0.105827	0.152022	0.268364	0.583984	0.238144	0.241697	0.12925	0.138096	0.212908	0.205877
	su(Hw)	1.18676	0.603656	1.14309	2.61902	2.86782	1.0909	1.09614	0.974339	0.90841	0.962397		0.721037	1.34002	1.27403	3.19638	2.95872	1.21274	1.1382	1.05694	1.07124	0.880807		0.598074	0.310166	1.32824	3.00982	2.97422	1.13297	0.962628	1.07692	0.773746	0.619242
	su(sable)	1.08858	0.800082	1.14533	2.53335	2.40364	0.589423	0.618368	0.500095	0.431257	0.5771		0.330618	2.06122	1.54715	2.00862	2.02424	0.861705	0.549205	0.619065	0.519872	0.487632		0.944378	0.863015	1.18576	2.27013	2.59499	1.25884	1.25202	1.48327	1.02554	0.77544
	Su(var)3-7	1.33765	0.537484	0.661053	6.19786	5.37345	1.4342	0.798613	0.881458	0.787996	1.25586		1.30979	1.00437	1.53998	5.67143	5.90081	1.08528	0.716568	0.8325	0.769855	0.716447		0.913123	1.86538	0.938572	5.08602	6.07449	1.30672	0.865419	0.935378	0.768632	1.0376
	Su(var)205	0.740138	0.235571	0.811087	2.8745	2.62046	0.951536	0.699837	0.735571	0.803254	0.96106		1.19238	0.409685	0.577267	2.67141	2.61082	0.695013	0.691515	0.627897	0.733782	0.750556		0.961912	1.11129	1.04807	1.84005	2.21132	1.59532	1.69167	1.43005	1.88932	1.91786
	Su(var)2-10	1.71961	0.514936	1.56738	4.36532	4.65216	1.81327	1.77871	1.58126	1.66385	1.93968		2.06137	1.2239	1.55686	5.51531	4.89873	1.75412	1.90732	2.21014	1.8074	1.82395		0.734068	0.407689	1.61497	4.97655	4.95324	1.67259	1.43474	1.48584	1.44316	1.03251
	su(w[a])	0.809628	1.6509	2.92756	3.38123	2.811	1.61713	1.12567	1.24188	1.0918	1.28203		3.74575	7.10216	8.43714	2.77167	2.80834	3.87103	3.17195	3.15998	2.83131	2.26668		1.03096	1.67041	4.40654	2.59952	2.38515	1.54981	1.07611	1.19991	1.02461	1.49795
	svp	0.676641	0.227273	0.300533	0.061765	0.0807402	0.466424	0.370662	0.277289	0.362791	0.265831		1.17651	1.00023	0.518409	0.247212	0.0256826	0.357112	0.382402	0.337941	0.370821	0.205749		1.93142	0.253672	0.211403	0	0.026773	0.105712	0.0703597	0.0182599	0.0608817	0.0692634
	swa	0.578713	0.295639	0.309204	5.38084	4.23896	0.5708	0.197507	0.108869	0.175249	0.541822		0.483335	0.344281	0.396948	5.84161	4.64157	0.505666	0.188639	0.142341	0.178955	0.26143		0.386054	0.581237	0.265308	5.41484	5.14169	0.532561	0.219661	0.150896	0.126637	0.503801
	sws	3.28056	4.38114	3.66068	3.74494	3.56344	3.90881	5.09686	5.34203	4.24409	3.59613		3.54975	4.58853	4.29459	3.86129	3.52657	4.56248	4.7882	4.97306	4.15356	4.04012		1.10368	2.61607	1.96026	4.26278	3.98596	1.94976	1.66776	1.72506	1.64928	1.9897
	Syb	0.673069	1.13438	0.756964	0.803372	0.908208	0.87737	0.74443	0.741593	0.834068	0.96466		1.53881	0.692818	0.723459	0.72646	0.744744	0.685604	0.69552	0.602029	0.733705	0.958176		1.374	0.587076	0.780568	0.764859	0.785253	0.664156	0.531385	0.61281	0.789712	0.916691
	CCT1	0.334552	0.63828	0.45604	1.84275	2.09717	0.513609	0.33019	0.340752	0.317585	0.566483		0.175802	0.0704722	0.354537	2.79167	2.09598	0.468461	0.324185	0.266642	0.252398	0.265842		0.42522	0.0718236	0.211927	1.70105	1.2884	0.289641	0.210912	0.183561	0.217237	0.101757
	Tbp	0.146725	0	0	0.540746	0.604005	0.110283	0.0622048	0.0253406	0.0438919	0.133945		0.223861	0.110193	0.0652685	0.930998	0.669265	0.102787	0.0438065	0.0462523	0.0411298	0.100784		0.191045	0	0.0810498	0.809358	0.62005	0.100983	0.0463891	0.0540868	0.0634297	0.0972494
	thr	0.88886	0.386762	0.539258	2.35973	1.78287	0.538737	0.491488	0.492433	0.351989	0.545915		0.170103	0.251571	0.249911	2.10666	1.68171	0.484403	0.334757	0.37605	0.280809	0.32253		0.630012	0.19279	0.446615	1.73471	1.72534	0.73708	0.806385	0.865988	0.824366	0.376276
	tipE	0	0	0	0	0	0.00458308	0.00175749	0.00616184	0.013387	0.0148252		0.562954	0.45651	0.603693	0.193225	0.17002	0.817175	0.765108	0.844507	1.04607	1.0866		0.683631	0.361631	0.644702	0	0.0209726	1.22795	1.14402	0.895781	1.10015	1.36999
	tko	0	0.0484978	0	0.250757	0.259515	0.0834932	0.0641251	0.0175958	0.0672992	0.0914025		0.167455	0	0.0595654	0.432902	0.0985912	0.0586037	0.0357294	0.0597448	0.0704762	0.0512603		0.0656419	0	0.0509737	0.202089	0.0833074	0.021445	0.0299584	0.0389102	0.0310979	0.0292776
	tkv	1.08118	1.33065	2.04327	2.1873	1.6891	0.725442	0.7391	0.737242	0.79363	0.745926		0.873168	2.19855	2.9285	2.13421	1.98393	0.97186	0.898221	0.928738	0.798617	0.560212		0.510054	2.23998	4.09517	2.45529	2.13963	0.834263	0.480169	0.617443	0.611947	0.653106
	tld	0	0	0	0.00851874	0.0146395	0.0116247	0	0.00458055	0.00148831	0.00591359		0	0	0.0553247	0	0.021567	0.00335812	0.0167623	0.0219428	0.016445	0.00447878		0	0	0	0.0216581	0.0128256	0.00411219	0.0276394	0.00593752	0.0163473	0
	tll	0	0	0	0	0	0.00225987	0	0	0.00602459	0.00519614		0	0	0.0181382	0	0	0.00582919	0	0.0412798	0.00525476	0.00449317		0	0	0.0286399	0	0.00743742	0.00888946	0.0228569	0.00062746	0.000572159	0.0410608
	Tm1	2.60654	13.6606	6.72453	6.45328	6.37319	2.6594	2.45291	2.96539	2.7398	2.22249		2.21914	5.69128	4.53985	5.47335	6.17948	2.84228	2.50787	3.25774	2.67786	2.43584		2.37851	13.2054	5.97329	5.64889	5.06139	2.6954	1.93035	3.50632	2.2326	1.86445
	Egfr	0.419462	1.93743	3.3906	0.823684	0.655215	0.295601	0.300609	0.274369	0.287286	0.253981		0.590889	1.14718	2.58553	0.579752	0.640315	0.517705	0.341398	0.312232	0.347769	0.29922		0.901821	2.27914	4.08673	0.706554	0.658837	0.450524	0.448579	0.498667	0.346994	0.41738
	tor	0.325324	0	0.37402	2.6248	2.44278	0.441458	0.14289	0.101336	0.131323	0.403534		0.230665	0.247425	0.414952	2.53714	3.09765	0.302048	0.180515	0.117545	0.156886	0.197095		0.0824488	0.028875	0.342166	3.07109	2.72629	0.316395	0.080947	0.0771808	0.116985	0.189254
	tra	0.155122	0	0.26635	0.220188	0.147315	0.0979513	0.085823	0.0875455	0.0665508	0.0785572		0.121188	0	0.0996408	0.195024	0.220975	0.111841	0.100336	0.123546	0.0787636	0.108344		0.139211	0.0503423	0.36517	0.124854	0.167273	0.373464	0.162023	0.150748	0.126668	0.148604
	tra2	0.228592	0.135483	0.0882574	0.61672	0.58202	0.2867	0.253262	0.193267	0.228329	0.4193		0.280745	0	0.216406	0.348877	0.749582	0.205894	0.157366	0.0778124	0.164171	0.294576		0.0466881	0	0.208596	0.673062	0.588077	0.200139	0.111762	0.0939381	0.133498	0.1593
	trc	0.741152	1.53762	0.357399	1.88278	1.85201	0.639108	0.652683	0.593981	0.445806	0.637679		0.38469	0.608123	0.51673	2.38255	1.63543	0.736366	0.45136	0.536454	0.463264	0.424071		0.789044	0.621766	0.562031	2.65603	2.12082	0.64337	0.661989	0.660923	0.462488	0.603466
	Gr5a	0	0	0	0	0	0	0	0	0	0		0	0	0.033866	0	0	0	0	0	0.00141306	0		0	0	0	0	0	0	0	0	0.000941774	0
	Treh	1.82785	0.680707	1.71773	1.8883	1.80805	2.26622	2.97334	3.03024	2.62822	2.00745		1.52568	2.64395	2.63841	1.75214	1.97336	2.54464	2.37884	2.33202	2.0057	1.9416		1.44333	1.95783	4.20384	1.18323	1.7165	2.84503	3.11346	3.31452	3.18156	2.42068
	trk	0	0	0	0.0790301	0.0296705	0.0129941	0.0085809	0	0.000956158	0.00351623		0	0	0	0.03539	0	0.0102777	0.0187106	0	0.00513714	0		0	0.0862366	0.0229943	0.0369636	0.0157422	0.00441408	0	0	0	0.0224228
	trp	0	0	0.0098354	0	0	0.0196492	0	0.00385704	0.0100305	0.00770491		0	0.077009	0.0743275	0	0	0.0116454	0	0	0.012226	0.0164119		0	0	0	0.0142686	0	0.0225969	0.02642	0.0209296	0.0179208	0.0548139
	trx	1.76516	4.46554	4.22869	7.39726	6.73808	2.56816	2.38629	2.52339	2.00342	1.96269		2.07821	3.13832	3.38943	6.4009	5.93208	2.74353	2.45599	2.851	2.04231	1.95921		1.88324	2.61164	4.60572	5.87943	6.21715	2.82108	1.94746	2.54228	1.47922	1.06967
	tsg	0	0	0	0	0	0	0	0	0	0.00173977		0	0	0	0	0.0299954	0	0	0	0.00610639	0		0	0	0	0	0	0	0	0	0	0
	tsh	0.206057	0.629514	0	0.0658821	0.0478164	0.0808815	0.138947	0.163933	0.199881	0.109032		0	0.282111	0.247938	0.170463	0.0579859	0.123092	0.153331	0.221648	0.179855	0.127489		0.150687	0.087106	0.0419499	0.0655414	0.0239515	0.118842	0.104434	0.158796	0.0857652	0.115886
	tsl	0.0592024	0	0	0.0310302	0	0.00542792	0.0114315	0.0247567	0.00831791	0		0.107311	0	0.074109	0.0263277	0.0309745	0.0138017	0.03363	0	0.0145975	0.0165955		0.0655226	0.209131	0.055026	0.00670187	0.00927761	0.0255555	0.0119588	0.0237441	0.00200543	0
	ttk	0.920454	2.61471	2.21044	3.34657	3.30097	0.954149	0.893251	0.762294	0.835438	0.824502		1.07477	2.88929	2.37449	3.84842	3.27763	1.10688	0.942941	0.936646	0.890296	0.79841		1.23579	4.43605	3.09831	3.39824	3.52718	1.52686	1.21202	1.37971	1.25182	0.999512
	tub	0.353624	0.429894	0.237097	1.08423	1.20465	0.30851	0.2127	0.19967	0.152851	0.27405		0.305814	0.0709673	0.175391	1.20462	0.884181	0.181782	0.183365	0.135667	0.146502	0.142301		0.610017	0.0569801	0.266939	1.29172	1.19213	0.369581	0.352972	0.330175	0.334886	0.281852
	alphaTub85E	0.0828281	0.0833264	0.400691	0.0040351	0	0.250744	0.165996	0.159132	0.259232	0.433769		0.289128	0.261751	0.238983	0	0.0107281	0.297372	0.286502	0.2631	0.43856	0.503267		0.0579066	0	0.00809704	0	0.0300743	0.124169	0.136001	0.0758921	0.101504	0.251106
	betaTub85D	4.64671	2.32315	2.61248	0.294379	0.408017	6.26257	7.15979	6.51595	7.58654	7.37314		4.2449	4.47995	4.99729	0.140027	0.373964	6.53384	6.94327	6.16894	6.86369	6.92992		3.27974	2.75651	5.20426	0.208942	0.378431	8.51493	10.9047	9.40143	10.4684	10.8764
	betaTub97EF	0.269085	0.0939144	0.859693	0.0835709	0.128703	0.403559	0.335912	0.369246	0.546006	0.390476		0.0586737	0.134649	0.348864	0.0604166	0.0864311	0.143885	0.136068	0.18115	0.152067	0.077032		0.11644	0.463547	0.874107	0.197377	0.148241	0.2336	0.162448	0.534211	0.231796	0.164185
	tud	4.25229	2.52623	4.55164	10.2056	9.69756	3.88053	4.53433	5.21597	3.7735	3.30253		4.52764	5.29119	4.27067	9.81298	10.4116	4.66355	4.64793	6.23139	4.1028	3.76552		4.31614	2.04683	3.85738	9.38366	9.1171	4.48402	4.88073	6.37469	3.675	2.9702
	ptc	0.206707	0.381971	0.610382	0.293561	0.161914	0.406739	0.51064	0.648328	0.496565	0.25934		0.382279	1.01781	0.580899	0.201675	0.189747	0.522844	0.626325	0.76408	0.48633	0.438752		0.115845	0.260777	1.58346	0.258826	0.25421	0.779144	0.414585	0.851554	0.44649	0.476671
	tup	0	0	0.60297	0.0455508	0.00954153	0.0623629	0.0419194	0.0221647	0.0664374	0.0497378		0	0.381156	0.24046	0.0615464	0	0.0995721	0.10369	0.107292	0.0840541	0.0853913		0.0436697	0.611001	0.312832	0.0128886	0.0589109	0.0805876	0.0406508	0.0923974	0.0436484	0.0496146
	twi	3.33182	2.80646	2.33241	0.134597	0.518836	3.80096	1.64029	1.3297	1.4004	2.58828		1.37747	2.76883	3.66313	0.30583	0.587503	2.44297	2.27711	1.84432	2.50044	2.39171		0.123063	0.626207	0.218628	0.00235971	0.0747993	0.320895	0.183674	0.194208	0.0882377	0.35701
	RpL40	1.91052	0.156875	1.35784	2.58595	2.44665	1.4001	0.830621	0.618301	0.982263	1.6449		1.50292	0.615836	0.518816	2.59405	2.99885	0.942878	0.685034	0.618428	1.05049	1.3198		1.7379	0.61005	0.346178	3.42646	3.3296	0.743175	0.565157	0.451966	0.837278	1.32811
	RpS27A	3.82223	1.03601	2.42254	4.08002	6.08857	3.04922	1.95711	1.10135	2.43357	4.04482		6.58183	0.975456	1.16573	4.77687	5.84472	2.18612	1.97387	1.21802	2.80226	3.1342		5.25192	0.164073	0.767586	2.89604	4.52343	1.15476	0.774291	0.544525	1.62358	2.38792
	unc	0.148629	0	0.193213	0.137955	0.0831145	0.234196	0.316235	0.281854	0.206107	0.123491		0.386567	0.311217	0.269637	0	0.0602685	0.270302	0.239672	0.244189	0.165593	0.185513		0.199315	0.428247	0.242141	0.0163509	0.0556482	0.69597	0.850073	0.858116	0.602718	0.377887
	Uro	0	0	0	0	0.0149913	0.00124233	0.00600221	0.00262096	0.00238447	0.0055158		0	0	0.0221121	0	0	0.00676953	0	0.0063031	0.0114064	0		0	0	0	0	0	0.0033555	0.00750174	0.00436079	0.00866762	0
	ush	1.07616	6.54443	2.97715	1.79323	1.31863	0.696695	0.479812	0.50187	0.400388	0.582869		0.892316	4.10715	3.59439	1.93961	1.41972	0.945414	0.826825	0.681256	0.708123	0.693704		0.783555	12.6026	6.91669	1.28585	1.40658	1.36545	0.819209	0.878057	0.735601	0.422906
	usp	0.237484	0.660362	0.583189	1.69909	1.50605	0.436411	0.215325	0.192483	0.246269	0.402478		0.442786	0.593871	0.255938	1.7809	1.76162	0.35749	0.235729	0.270849	0.216437	0.22266		0.734848	0.18898	0.390147	2.01783	1.96288	0.367603	0.181353	0.304339	0.22145	0.274822
	v	0.0593398	0	0	0	0	0.00276351	0	0.00989833	0.00357254	0		0	0	0	0.00819512	0	0	0.023291	0	0.00752056	0		0.0177165	0	0.0259218	0.0142686	0	0	0.00937337	0	0	0
	vap	0.387795	0.20452	0.604626	2.34241	2.15795	0.41373	0.261773	0.274253	0.216963	0.363251		0.450899	0.647952	0.435745	2.08456	2.03371	0.378246	0.306821	0.263145	0.239868	0.208671		0.633164	0.541422	0.516723	1.47833	1.97227	0.359027	0.202152	0.214306	0.211144	0.236582
	vg	0.0593047	0	0	0	0.0213992	0.0211298	0.012452	0.00638377	0.0165656	0.0119137		0	0	0.128541	0	0	0.0303379	0.0342036	0.00396118	0.0207876	0.0398353		0.028998	0	0.040495	0.00371559	0.0396456	0.0318198	0.0211269	0.00521936	0.00504977	0
	vir	0.280322	0	0.271588	0.775583	0.438928	0.357366	0.502128	0.607906	0.349536	0.275195		0.240837	0.224559	0.340871	0.678229	0.61204	0.276108	0.250002	0.346829	0.189577	0.26512		0.0865093	0	0.401645	0.933411	0.99759	0.29389	0.230861	0.20634	0.245944	0.356242
	vls	0.0751704	0	0	0.154556	0.143954	0.0467435	0.0278229	0.0274053	0.0423449	0.0673573		0	0	0.0450245	0.17512	0.149857	0.0693525	0.0341838	0.0505058	0.0590316	0.0851074		0.166282	0	0.101923	0.218477	0.272272	0.225679	0.246957	0.154867	0.213653	0.438389
	Vm26Aa	0.457901	0.184958	0.220652	2.74665	1.6368	0.656001	0.250472	0.108314	0.281349	0.872243		0.18154	0.0675653	0.229918	2.37518	1.60746	0.284648	0.189428	0.123236	0.261339	0.410255		0.324732	0.028875	0.174852	1.72828	1.29599	0.252246	0.173241	0.0726561	0.22812	0.335676
	Vm26Ab	0.192871	0	0	0.691124	0.406964	0.17206	0.0446194	0.0245207	0.10164	0.223803		0.105268	0.122684	0.0203467	0.567126	0.61494	0.0717206	0.0510743	0.0756271	0.0554687	0.093209		0.134125	0	0.0638771	0.908411	0.524257	0.117484	0.0929093	0.0734379	0.11856	0.148223
	vn	0.109942	0	1.22287	0.0515357	0.144055	0.210481	0.177287	0.16217	0.142403	0.160606		0.0808421	0.843889	0.811917	0.129096	0.120806	0.192305	0.183561	0.328655	0.238868	0.250752		0.0407172	0.16137	0.371474	0.0790298	0.0341776	0.0564243	0.102312	0.148453	0.095774	0.0609582
	w	0.0218781	0	0	0.0117343	0.010438	0.0677329	0.123176	0.10036	0.0910346	0.0771737		0.156265	0	0.100582	0	0.0158398	0.0974561	0.0943486	0.0811819	0.0815047	0.0470321		0.0150939	0	0.061983	0	0	0.00486804	0	0.00386989	0.00198725	0
	hid	0.172617	6.97084	0.579325	0.419072	0.229125	0.287944	0.220665	0.252488	0.242048	0.359856		0.31514	4.01579	0.82115	0.253637	0.125929	0.272904	0.302909	0.248934	0.351334	0.349307		0.246255	8.04727	1.17397	0.235107	0.135944	0.262373	0.197682	0.257002	0.223257	0.204745
	wbl	0	0	0	0.0350519	0	0.0268081	0.0216503	0.00646667	0.0158647	0.0249855		0.141733	0.122933	0.0682928	0.0377283	0.0273974	0.0661299	0.0990086	0.0542696	0.135821	0.108474		0	0	0.0690315	0.00348466	0	0.0504929	0.0317225	0.0273563	0.0163033	0.0868615
	y	0	0	0	0	0.022281	0.00734322	0.00959669	0.000741283	0.0110224	0.00973193		0	0	0	0	0	0	0	0.021934	0.00265057	0.0175024		0	0	0	0	0.0070675	0.00512602	0	0.00527711	0.00506589	0
	Yp1	0.652585	0.333611	0.0717401	11.4829	3.9238	0.437974	0.214788	0.0939301	0.142609	0.513319		0.287699	0.0941088	0.192841	6.29279	3.28859	0.328368	0.139706	0.0692418	0.181078	0.203745		0.454307	0	0.307933	5.88131	2.38564	0.244571	0.0476325	0.0910961	0.110169	0.162385
	Yp3	0.0592634	0	0.0280324	1.26561	0.582525	0.0864993	0.0427593	0.00507728	0.0645934	0.0926055		0.117754	0.0990295	0.0327771	1.64863	0.4786	0.0760084	0.0154624	0.0310734	0.0300664	0.113252		0	0	0.0643468	1.31558	0.744864	0.0640978	0.0389686	0.027161	0.0389915	0.0169123
	yrt	1.07873	0.48127	0.688594	2.42455	2.43424	1.02627	0.934798	0.814115	0.795162	0.882		1.22953	0.754395	0.791421	2.23908	2.36177	0.75331	0.517698	0.719234	0.697141	0.611812		0.485126	0.907997	0.76969	2.35383	2.70755	0.837497	0.617898	0.684072	0.672248	0.655905
	z	1.13201	0.895921	0.61401	1.42124	1.5338	0.810452	0.829194	0.920241	0.939648	0.845226		0.574537	0.686588	0.779893	1.51597	1.75903	0.735856	0.820682	0.694772	0.750818	0.777198		0.355697	0.246572	0.476878	1.712	1.36117	0.619387	0.574621	0.687548	0.561517	0.531148
	Z600	0.099601	0	0.134816	0	0.0274559	0.185831	0.1464	0.111888	0.132552	0.201005		0	0.077009	0.0512669	0	0.0193663	0.0976894	0.0663448	0.0859175	0.142746	0.252666		0	0.156348	0.154913	0.00348466	0	0.194813	0.181718	0.184805	0.15855	0.319756
	zen	0	0	0	0.0296352	0	0.00418751	0.00378154	0	0.00028115	0		0	0	0.0144591	0.0154872	0	0.00349375	0.00345112	0	0.00600445	0		0	0	0.012054	0.0524779	0.0165888	0.00280896	0.0102495	0.0113439	0	0
	zen2	0	0	0	0	0	0	0	0	0	0		0	0	0	0	0	0.00661355	0	0	0	0		0	0	0	0	0	0	0	0	0	0
	uzip	0.240537	0.958708	0.597269	0.43844	0.476836	0.217873	0.191233	0.220401	0.213987	0.169248		0.21525	2.13593	1.17052	0.999125	0.93195	0.327471	0.309942	0.309023	0.363392	0.356934		0.187535	5.93405	1.39379	0.925129	0.924763	0.412629	0.359855	0.386504	0.283937	0.330294
	Zw	0.357845	0.423381	0.0751399	0.238158	0.293161	0.454864	0.54576	0.594541	0.552416	0.323272		0.53624	0.873015	0.459502	0.245565	0.120672	0.598894	0.61065	0.646437	0.541222	0.41426		0.490232	0.56763	0.671036	0.276891	0.308205	0.749315	0.892162	0.736177	0.898924	0.650709
	Prosalpha4	0.447458	0.198111	0.457815	1.19543	1.53749	0.340388	0.20633	0.144302	0.201909	0.358143		0.21303	0.333367	0.191832	1.5518	1.53161	0.261086	0.158837	0.11446	0.162885	0.205789		0.363627	0.296609	0.0110873	1.35784	1.25461	0.221728	0.177453	0.0836361	0.140113	0.223206
	Dhfr	0	0	0.13289	0.118425	0.04595	0.0141509	0.00439548	0.0049066	0.0195806	0.0209588		0	0	0.0253917	0.0537952	0.00589075	0.0346493	0.00583729	0.00312233	0.0216996	0.00752126		0	0	0.0358917	0.0400245	0.0868974	0.0175067	0.0157928	0.0135217	0.00474755	0
	bs	0.24075	0.0582004	0.438787	0.712209	0.636607	0.173841	0.19886	0.0927315	0.104036	0.162775		0	0.263578	0.532045	0.67071	0.507498	0.167452	0.158159	0.196325	0.14401	0.114298		0.377716	0.551509	0.776141	0.576415	0.636517	0.624449	0.34101	0.363971	0.23216	0.427616
	oc	0.224873	0.0912284	0.316212	0.0502148	0.0512261	0.140512	0.110149	0.0733304	0.123207	0.116987		0.0884721	0.320409	0.110477	0.0260836	0.0229416	0.112449	0.112648	0.0967085	0.152076	0.101043		7.34919	2.12308	5.17801	1.63265	1.98009	5.5004	3.74428	3.66597	3.80141	4.08599
	Cdk1	0.287142	0	0.373018	1.20822	1.50506	0.34471	0.295339	0.191146	0.23633	0.325691		0.617754	0.0296943	0.168146	1.81869	1.59533	0.340195	0.224635	0.214997	0.206069	0.260787		0.239065	0.0469043	0.0832634	1.16667	1.08671	0.304084	0.385638	0.269199	0.235642	0.174143
	Cdk2	0.110707	0	0.203801	0.776002	0.642486	0.136909	0.0549252	0.0638632	0.0525088	0.143827		0.315302	0	0.099976	0.857845	0.7739	0.100158	0.048554	0.0415599	0.0574652	0.0546884		0.0800153	0	0	0.805378	0.774762	0.0961158	0.0439501	0.0272377	0.0499544	0.114305
	Nrt	0.325013	0.536337	0.10523	0.554906	0.981195	0.242713	0.237935	0.189138	0.177389	0.238208		0	0.335293	0.173044	0.9999	0.853327	0.230502	0.13838	0.14846	0.18855	0.182892		0.189526	0.45842	0.286137	1.05231	0.762118	0.393524	0.38887	0.246279	0.28994	0.165994
	tin	0	0	0	0	0	0	0	0.00388135	0	0		0	0	0	0	0	0	0.01357	0.0160115	0.00273062	0		0	0	0	0	0	0.00665791	0	0.00158897	0	0.0360388
	Tm2	1.36862	0.653141	0.278205	0.227863	0.324269	0.820447	1.24415	1.70321	1.51905	0.572671		0.864946	0.958212	0.470507	0.152695	0.162343	1.17017	1.27734	2.19242	1.51477	1.21971		0.252726	0.491424	0.16297	0.21565	0.1152	0.577081	0.78152	1.52409	0.781476	0.761534
	nAChRbeta2	0	0	0	0	0.010176	0.0220331	0.0186173	0.00925693	0.0334498	0.0157751		0	0	0	0	0	0.0338559	0.0287819	0.0138275	0.0292542	0.010374		0.0589991	0	0	0.0265336	0	0.0510957	0.0177789	0.00472282	0.0529944	0.0235459
	boca	0.275722	0.0912284	0	0.261426	0.130455	0.0976486	0.0523286	0.0383032	0.0761893	0.0925938		0	0	0.040331	0.278275	0.247086	0.0625478	0.0382801	0.0303217	0.0618734	0.0662525		0.0581709	0.21844	0.136695	0.314176	0.210458	0.1016	0.10169	0.0853967	0.120812	0.128079
	blow	0.163608	0.106698	1.75912	0.253394	0.406814	0.394803	0.500954	0.411333	0.518287	0.42373		0.273405	1.31096	1.54771	0.274928	0.273738	0.670332	0.609341	0.666344	0.47474	0.501207		0.168187	0.807174	1.82762	0.367187	0.247525	0.312585	0.3153	0.380331	0.244272	0.235498
	nullo	0	0	0	0	0	0	0	0	0	0		0	0	0	0	0	0.00419928	0	0	0	0		0	0	0	0	0	0	0	0	0	0
	kst	2.05797	6.77051	1.44143	9.63822	7.88858	1.97894	1.73396	2.00002	1.48427	1.50091		2.1957	3.54061	3.6814	9.17485	7.98045	3.0607	3.17319	3.69742	2.28995	2.14948		1.66058	5.84472	2.269	8.16051	6.5088	1.85807	1.43507	1.94823	1.32989	0.792462
	5-HT1A	0.109844	0.142412	0.131389	0.0206721	0.0144827	0.114763	0.0203029	0.116375	0.101945	0.0975117		0.237816	1.40606	0.844918	0.00778412	0.123842	0.297964	0.276781	0.203181	0.235267	0.138313		0.141338	0.168116	0.872705	0.0270748	0.0617653	0.48107	0.235534	0.21099	0.300241	0.266706
	up	5.75261	1.85796	2.63214	0.899344	1.09794	5.64829	3.80114	5.4372	4.12723	3.99136		1.20984	3.34627	2.48485	0.790068	0.989456	3.82603	4.18127	7.91199	4.38858	3.30615		1.01604	0.911479	1.17856	0.706561	0.589478	2.31415	1.96255	6.97794	2.27242	1.57294
	sc	0	0	0	0	0	0.00350929	0	0.000169845	0	0.00137724		0	0	0	0	0	0	0	0	0	0		0	0	0	0.0214805	0	0.0223511	0.029094	0.00641265	0.0125556	0
	Mst98Cb	2.03666	0.149429	1.3827	0.0335621	0.335281	2.52931	3.01002	2.5256	3.29012	2.9816		2.03255	2.09601	2.67222	0.0854729	0.165819	3.69385	4.09101	3.54565	4.28224	4.59457		1.77353	2.18832	3.0573	0.148973	0.220325	5.56518	6.28841	5.59627	7.46958	8.01417
	Mst84Da	7.65913	3.82043	4.43283	0.352409	0.793984	10.3115	7.73714	4.57371	10.9114	14.4355		8.08379	4.27439	3.79353	0.250998	0.381957	5.60504	5.48849	4.02853	8.609	12.0087		2.70845	1.65364	2.81416	0.0599241	0.433793	5.46963	6.44653	4.45254	11.5016	16.8205
	mts	2.38761	2.44901	1.78325	3.45504	4.92263	1.96572	1.69427	1.58377	1.80335	2.02397		3.86392	1.20237	1.50081	4.87451	5.26086	1.67656	1.4909	1.52843	1.32817	1.44082		3.22709	0.468873	1.4788	3.70796	3.76653	1.50726	1.11307	1.24088	1.43053	1.65395
	Csp	1.05379	0	1.60423	3.07558	3.08325	1.16512	0.98257	0.900465	1.04993	1.2297		0.621418	0.517619	1.0134	2.56924	2.51109	0.857247	0.890939	0.789153	0.832987	0.963503		0.703871	0.761094	1.18373	2.99019	3.06836	0.986567	0.914657	0.842421	0.962985	0.918564
	Ebp	0	0	0	0	0	0.00923249	0	0.0030954	0.00884101	0.0110721		0	0.216143	0.0189122	0	0	0.0147781	0.0134446	0.017479	0.0153606	0.002393		0	0	0.0952115	0	0	0.0289824	0.00826914	0.0228859	0.0503352	0.0182792
	Ser	0.24513	0.563244	0.233452	0.0484859	0.0394804	0.179673	0.267071	0.309986	0.196207	0.139939		0.106257	0.321619	0.432702	0	0.0345605	0.20399	0.255966	0.271524	0.16316	0.243497		0.0641266	0.0718236	0.318938	0.0265787	0.0076614	0.128019	0.0923552	0.0646401	0.053666	0.171077
	ct	0.15418	0	0.293316	1.01584	0.708483	0.353548	0.391523	0.339042	0.354226	0.299926		0.218519	0.446085	0.82467	0.863059	0.532215	0.485172	0.36091	0.468176	0.340481	0.373031		0.0618865	0.156348	0.218976	0.674803	0.498217	0.416186	0.197992	0.217939	0.167425	0.208529
	nonA	1.08949	0.320689	2.18875	1.74062	1.9542	1.05298	0.630951	0.676303	0.692607	0.8395		0.689501	1.17831	1.282	1.64562	1.71908	0.744116	0.746556	0.809971	0.667974	0.556288		0.627537	1.05863	2.33164	1.78095	2.11571	1.10382	0.645897	0.824153	0.59547	0.580927
	mex1	0.0340571	0	0.0691109	0	0.0480991	0.157048	0.160311	0.146616	0.219677	0.201169		0.110277	0.142939	0.0859134	0.0236985	0	0.147609	0.195711	0.144572	0.177933	0.184384		0.0711143	0.0425931	0.145526	0	0	0.193286	0.125296	0.124972	0.200639	0.246305
	Hrb87F	3.21515	0.721997	1.95444	6.0045	6.55971	3.09638	2.93065	2.91453	2.46421	2.94451		2.62982	3.06571	3.33588	5.62862	5.25686	2.76952	2.42817	2.53756	2.00095	2.1655		2.61242	1.1523	2.44396	5.40224	5.26317	2.86939	2.72394	2.57105	2.19193	2.80554
	Syt1	0.411491	0	0.118708	0.0329187	0.0371153	0.0872014	0.0423568	0.029987	0.0325895	0.0628353		1.04393	0.127571	0.103717	0	0.0183775	0.0628911	0.0532962	0.0655701	0.0520587	0.0190787		5.11296	0.0569379	0.173134	0.00413073	0.0156509	0.0548937	0.0435402	0.0338092	0.0545015	0.0315543
	Rdl	0.333803	0	0.532648	0.0146363	0.154611	0.218206	0.0993144	0.138671	0.1771	0.20617		0.0864924	0.364419	0.412951	0.0605358	0.0252746	0.243649	0.209645	0.22757	0.207127	0.199092		0.00785996	0.0427113	0.162778	0.0909451	0.0201684	0.0737576	0.0248092	0.0307493	0.0348632	0.0606201
	T48	0.137659	1.56226	1.36941	0.61921	0.492173	0.308048	0.294318	0.266325	0.335774	0.327848		0.0878796	0.428383	1.94948	0.444131	0.572227	0.396121	0.291337	0.447189	0.388946	0.275963		0.525628	3.31535	3.74041	0.501895	0.565758	0.59477	0.309159	0.62695	0.642478	0.448398
	Wnt2	0.125563	3.14552	2.39896	0	0.0774257	0.187925	0.246215	0.215967	0.18522	0.239786		0.107169	0.973133	0.965775	0	0	0.405384	0.416882	0.439687	0.344464	0.338114		0.0198483	3.74699	1.05114	0	0.056841	0.206389	0.116304	0.22066	0.213342	0.32148
	HmgD	2.18973	0.194875	1.47058	6.75697	8.30528	1.71771	0.82058	0.592577	0.961846	1.58493		2.53741	1.18951	1.19562	7.31456	8.06395	1.47746	1.15274	0.957993	1.08547	1.14598		2.39435	0.843062	2.01056	7.80676	8.19993	3.6976	3.32862	2.68164	4.78128	5.71729
	porin	1.84267	0.863563	2.59034	3.31184	3.47361	2.35974	1.54814	1.34442	1.99285	2.79986		2.31903	1.74543	1.40786	3.74279	3.80375	2.03103	1.73968	1.37	2.31007	2.54301		1.81198	0.963513	0.838936	4.23463	4.31135	1.26375	1.05658	0.890144	1.63236	1.8489
	mei-41	0.463053	0.193424	0.407418	1.18806	1.01539	0.206061	0.140122	0.164979	0.16363	0.216308		0.132022	0.241485	0.198279	0.923584	0.953305	0.19469	0.110843	0.154449	0.084521	0.0722728		0.137957	0.0242507	0.0831243	0.732079	0.782803	0.144435	0.0892245	0.078924	0.0916658	0.124763
	Ptp4E	0.705836	3.2212	1.37549	2.94388	2.64493	0.760445	0.554631	0.705453	0.58971	0.588189		1.0096	2.26754	1.2062	2.76936	2.70057	0.822581	0.526095	0.646973	0.52355	0.517853		0.276553	4.01235	1.20836	2.9344	2.37924	0.720522	0.652621	0.621441	0.473431	0.362864
	Ptp99A	0.777705	1.38127	2.45888	1.18679	1.1075	0.662863	0.42268	0.385225	0.447991	0.480688		0.163387	1.75706	1.80252	0.995312	1.11823	0.671893	0.676124	0.469148	0.55861	0.479047		0.756902	2.1156	3.81445	1.00469	0.967263	1.83796	1.09427	1.0375	1.21773	0.746471
	Ptp10D	1.501	0.580023	3.17476	2.85552	2.7932	1.58005	1.81795	1.94995	1.54205	1.36446		0.947178	2.24702	2.35627	2.48595	2.6048	1.74905	1.67645	2.29884	1.56571	1.54219		0.579562	2.14014	1.87163	2.46471	2.465	0.86697	0.723846	0.774637	0.467829	0.667756
	aly	0.0852921	0	0.252848	0	0.0188612	0.137529	0.111095	0.129167	0.149752	0.106522		0.174216	0	0.0870853	0.0180387	0.0225452	0.0654381	0.106108	0.146528	0.0937924	0.10349		0.0529992	0	0.0547309	0	0.0095737	0.103243	0.0598831	0.0846533	0.0772185	0.111572
	fwd	3.06626	1.71702	4.19164	5.85912	5.67887	2.81532	3.20548	3.43941	2.77477	2.5392		2.11566	3.42985	3.07646	5.90117	6.20782	2.91525	2.58931	2.54413	2.49515	2.30262		1.93441	2.46085	3.09273	5.90763	6.29782	2.81033	2.78055	2.86674	2.50155	2.19144
	neb	1.06784	0.329979	0.912623	0.997736	0.865335	1.07842	1.28324	1.35858	1.00252	0.889111		0.643083	0.966276	0.960552	0.989308	0.902803	1.08949	1.10871	1.04033	0.90488	0.830088		0.850994	1.53297	1.09086	1.04611	0.943215	1.58497	1.8039	1.43429	1.32048	0.855779
	Klp61F	0.454426	0.152115	0.48266	2.64075	3.04898	0.693886	0.44195	0.428945	0.392601	0.538795		0.584816	0.848785	0.550349	2.1345	2.02899	0.432978	0.37865	0.420113	0.316234	0.326876		0.269956	0.100942	0.360797	2.68879	3.03161	0.56484	0.337699	0.397671	0.285789	0.30718
	Klp67A	0.957689	0.303058	1.00776	2.80559	2.41682	1.39095	1.47929	1.75721	1.31502	1.12309		0.912341	1.53257	1.29026	2.30865	2.74759	1.23052	1.25363	1.27807	1.08592	1.07845		0.788928	1.25476	1.25147	2.45218	2.5219	2.3239	2.54274	2.17816	2.02258	1.77245
	Klp64D	0.142569	0.374883	0.26816	0.832082	0.784067	0.297962	0.21596	0.236133	0.140043	0.225917		0.124196	0.254028	0.264868	0.776206	0.973547	0.25841	0.189905	0.223321	0.1698	0.205995		0.179843	0.296175	0.132454	0.842278	0.959187	0.278775	0.174583	0.246938	0.107536	0.185168
	Klp68D	0.539052	0	0	1.12314	1.01177	0.207141	0.108732	0.0934681	0.081592	0.262372		0.113458	0	0.218411	0.95769	0.810843	0.180223	0.120867	0.0851297	0.121064	0.0771505		0.188618	0.225817	0.226595	1.10209	1.04984	0.202621	0.153708	0.096147	0.0867937	0.0658288
	Klp98A	1.02259	2.92123	1.58385	1.48963	1.86076	0.967244	1.15986	1.22579	0.885214	0.811429		0.785359	0.868634	1.19472	1.74551	1.74291	1.05196	0.741756	0.971761	0.747693	0.767831		0.771183	1.08539	0.719171	1.63562	1.84736	0.876695	0.59147	1.01301	0.522119	0.621704
	bnk	0	0	0	0	0	0	0	0.00120219	0.00119718	0.00253354		0	0	0.0333127	0	0	0.0133711	0	0.0105219	0.000132246	0		0	0.122684	0.0345624	0	0	0.00523328	0.0043309	0	0.00185956	0
	RasGAP1	0.590506	1.06082	0.482571	2.53026	2.43455	0.612672	0.391981	0.383594	0.380989	0.55402		0.594633	0.900759	0.653874	3.08561	3.19163	0.604622	0.469895	0.358699	0.378294	0.248293		0.395016	0.382579	0.619288	3.23157	2.74168	0.667681	0.448175	0.51687	0.378103	0.415002
	shtd	0.583143	0.0484978	0.285992	1.14439	0.927227	0.588133	0.547357	0.674852	0.488743	0.476919		0.262811	0.546597	0.633749	1.30502	1.6821	0.609937	0.653259	0.560229	0.472188	0.414852		0.616137	0.677351	0.689189	1.982	1.56838	1.32954	1.42212	1.49014	1.11112	0.663199
	pdm2	0.0277692	0	0	0.00986469	0.105386	0.0254829	0.019295	0.0180645	0.0172392	0.0461362		0.0182185	0	0.271081	0.0590177	0	0.0673063	0.0294691	0.0793768	0.0368717	0.0481101		0.0766139	0.1554	0.264696	0.0340944	0.0335513	0.0631152	0.0237629	0.0180731	0.0415662	0
	unk	0.480314	0.92385	0.869637	1.74358	2.01592	0.373321	0.293305	0.208513	0.244264	0.332798		0.273254	0.405005	0.581087	1.9356	1.69047	0.333056	0.23148	0.214053	0.203336	0.232016		0.505968	0.569491	0.267395	1.82113	1.68792	0.355753	0.169182	0.213875	0.137702	0.287422
	CrebA	1.2347	2.86919	5.38697	0.360905	0.383581	0.639161	0.591016	0.595972	0.647167	0.732969		0.798815	4.13195	4.03585	0.4389	0.168839	1.62188	1.39876	1.52723	1.55699	1.74578		0.999087	3.15505	5.9264	0.373625	0.293154	0.989564	0.843424	0.986258	0.910483	0.956626
	Vinc	0.609182	1.04072	0.763605	2.23129	1.62183	0.598232	0.678571	0.783588	0.677052	0.457022		0.616915	0.812249	0.638142	1.60879	1.42766	0.593897	0.503911	0.770757	0.592108	0.453481		0.468827	1.19338	0.82535	1.26203	1.1715	0.477671	0.364428	0.91621	0.353201	0.516227
	rhi	0.127694	0.0912284	0.148126	0.510284	0.451655	0.115792	0.0881083	0.0456173	0.0663367	0.084016		0.161597	0	0.0644988	0.649366	0.4773	0.0705848	0.0428658	0.0589585	0.047549	0.0327164		0.116706	0.116904	0.0290008	0.802558	0.816324	0.246119	0.119305	0.101299	0.208796	0.10661
	Pep	3.77072	3.65187	2.97103	8.79416	7.60462	3.4845	2.84002	2.74692	2.6163	3.0374		2.16966	3.52188	3.64486	9.45454	8.39109	2.58567	2.305	2.39217	1.9407	2.01258		2.39534	2.56948	3.06953	7.39409	7.15625	2.55828	2.37362	2.29129	1.88205	1.85005
	me31B	4.45624	2.30363	2.84337	19.3968	20.9209	3.79276	2.31652	1.83554	2.023	3.52156		3.27972	2.15481	2.25821	18.463	21.2607	2.74533	1.99852	1.65291	1.79924	2.10048		2.18749	0.73576	1.7185	16.839	17.074	2.1672	1.346	1.02822	1.33822	1.63202
	LysP	0	0	0	0.00315413	0	0.00232781	0	0.000520203	0.00384288	0.00294932		0	0	0	0	0	0.00408815	0.0127902	0.0126856	0.00646506	0.0168707		0.0107026	0	0	0	0	0.00870157	0	0	0.00592173	0.0148162
	LysX	0	0	0	0	0	0	0	0	0	0		0	0	0	0	0	0.00326681	0.00785119	0	0.00289176	0		0	0	0	0	0.00470756	0	0.00793999	0.000483912	0.00794058	0
	Cyp1	1.94571	0.7733	0.784645	3.62423	3.72515	1.36907	0.842399	0.59518	1.03909	1.65393		2.5153	0.772385	0.862464	4.13498	3.85416	1.26542	0.81079	0.654262	1.15899	1.41958		1.8279	0.491448	0.672197	4.67646	4.0144	0.746389	0.428248	0.370747	0.655485	0.72158
	Galphaq	1.33353	1.67599	2.25065	2.55909	2.11575	1.70445	1.55912	1.64512	1.86188	1.86782		2.03538	0.968728	1.78598	1.79006	1.83903	1.57589	1.8027	1.69344	1.80531	1.58993		1.35361	0.754543	1.53226	2.16582	1.6032	0.990044	0.904247	1.25924	1.24378	1.13283
	Ubc6	0.664116	0.154046	0.779428	1.5934	1.21818	0.942028	0.67676	0.605194	0.91177	1.10704		0.805316	1.32326	0.604909	0.960991	1.27622	0.588929	0.610302	0.520196	0.884387	0.883396		1.03383	0.164483	0.573483	1.3278	1.48311	0.742793	0.713912	0.608134	0.845611	1.3528
	Ten-m	5.58878	69.2632	8.61642	2.53289	3.06857	7.09682	7.84951	9.24087	9.09986	7.22406		3.31364	22.1294	9.53653	3.01631	2.60433	4.65638	4.00122	6.12348	4.21146	2.89907		2.75303	75.227	8.58387	2.53163	3.19124	3.87563	3.27388	6.54273	2.89333	2.8798
	mew	0.309136	1.91322	0.620828	0.429085	0.401082	0.509974	0.525513	0.698615	0.620281	0.41319		0.418503	1.66917	2.04368	0.550079	0.461506	0.925559	1.02167	1.27756	0.998861	0.896176		0.364656	1.78791	1.45348	0.451632	0.365024	0.430168	0.276241	0.36057	0.326975	0.218594
	Su(P)	0.185341	0	0.723924	0.439708	0.329405	0.173962	0.151403	0.153115	0.155289	0.161039		0.187446	0.0704722	0.262228	0.458065	0.552468	0.145147	0.161105	0.150393	0.139962	0.194967		0.142804	0.198768	0.102031	0.381827	0.351114	0.132471	0.140629	0.20673	0.123208	0.101464
	GlyP	1.46453	0.77383	0.893844	5.89685	5.62106	1.28201	1.10051	1.64156	1.2469	1.2209		1.17873	0.572824	1.17873	6.87117	5.57589	1.44455	1.46081	1.70236	1.41466	1.39444		1.50478	0.132524	0.723284	7.56813	6.43659	1.24349	0.744985	0.765433	0.753107	1.33593
	Fur1	2.30859	49.2478	6.21106	2.97777	2.92742	2.00922	1.90392	2.3563	1.95552	1.59594		1.84165	14.432	4.82151	2.93207	2.47406	1.89846	1.43799	2.23895	1.49005	1.20939		1.87862	45.5688	9.12639	2.93409	2.96024	2.2974	1.87784	3.09307	2.07346	2.00786
	Ets97D	0.180657	0.328785	0.081314	0.940409	0.729707	0.227123	0.232625	0.227567	0.154611	0.242899		0.322134	0.142742	0.34887	0.464424	0.667677	0.252271	0.175875	0.256304	0.183759	0.199454		0.181594	0	0.166485	0.548558	0.681954	0.252078	0.355367	0.209142	0.371762	0.282531
	dy	0	0	0	0.0261173	0.00935444	0.00523187	0.0069062	0.0012786	0.00740167	0.002478		0	0	0.0542823	0.0927775	0.0138074	0.0195254	0.0149399	0.00273054	0.0219258	0		0	0	0.0273161	0	0.0242357	0.00876568	0.0191785	0.00330948	0.00577085	0
	Mdr49	0.250329	0.193424	0.240153	0.0208665	0.0899982	0.0577362	0.0563656	0.0758389	0.0633594	0.0816774		0.661401	0.607662	0.621982	0	0.084055	0.343076	0.290933	0.387163	0.299303	0.172856		0.796028	0.0690512	1.03237	0.0258816	0.0109525	0.198716	0.203258	0.200958	0.118379	0.0902025
	Mdr65	0.0224543	0	0.0442968	0	0.0209028	0.00824409	0.00318173	0.0137111	0.014255	0.00934935		0	0.16469	0.0240417	0.0213358	0.0198072	0.0323462	0.0499226	0.0041812	0.0127457	0.00909794		0	0.0598158	0.0630696	0	0.00550415	0.00582569	0.0079892	0.00276444	0.00756297	0
	Oct-TyrR	0.0502465	0	0.19731	0.0657229	0.104674	0.0265442	0.0116998	0.0318029	0.0301847	0.0334777		0.333279	0.248662	0.58272	0.0437044	0.0907232	0.0847778	0.0516304	0.0852004	0.0667477	0.00797544		0.053501	11.6413	0.828183	0.0521117	0.0771788	0.170732	0.0747257	0.201329	0.0899264	0.1814
	Gad1	0.0585379	0.0833264	0.329092	0.00965369	0.0201749	0.0389374	0.0478114	0.031929	0.0380405	0.032169		0.0681143	0.0554493	0.165944	0	0	0.0521672	0.0352091	0.0284026	0.0483681	0.0413592		0.0703693	0.0690512	0.235047	0	0.0265977	0.075609	0.102366	0.113283	0.109211	0.0386599
	Akh	0	0	0	0	0	0	0	0	0	0		0	0	0	0	0	0	0	0.0062436	0.00129493	0		0.0185576	0	0	0.0142686	0	0.0028304	0	0	0.00168618	0
	Dbp73D	0.321789	0.187074	0.0378759	0.872912	0.699052	0.140272	0.125744	0.0926854	0.0616767	0.127737		0.219221	0	0.319751	0.317326	0.484627	0.122349	0.0925992	0.081834	0.0960556	0.0303915		0.271709	0	0	0.438003	0.413633	0.0836572	0.0787885	0.0450921	0.078973	0.0468181
	slp2	0	0	0	0	0	0	0	0.00283937	0.00341794	0		0	0	0.0406975	0	0.0166217	0.00411929	0	0	0.0017414	0.0136631		0	0.0908183	0.0363578	0	0.0121067	0	0.0121928	0.00093196	0.00387736	0
	aos	0.0942024	0.31511	0.299086	0.149949	0.143919	0.0548494	0.0428549	0.0319498	0.0480729	0.0611847		0	0.11655	0.119782	0.0266886	0.0395332	0.102238	0.0740829	0.108028	0.0661958	0.0777337		0.0526745	0.118047	0.248945	0.0494274	0.0430961	0.0822503	0.0412895	0.0531397	0.0527945	0.0964511
	5-HT7	0.729864	14.3443	0.396901	0.0274056	0.0974255	0.87316	0.910374	0.824882	1.08107	1.16453		1.28128	6.54724	1.46739	0.0615602	0.129792	1.01913	0.921046	0.715293	0.986721	1.00215		0.104029	22.8045	1.62009	0.084562	0.111862	0.359997	0.223405	0.426717	0.220966	0.343928
	Rop	0.0631493	0	0	0.0304586	0.0140014	0.0224028	0.00978078	0.0229421	0.0215369	0.0221979		0.532248	0.416354	0.585486	0.815309	0.718928	0.386791	0.465208	0.496662	0.331741	0.401574		0.494335	0.210923	0.260396	0.696285	0.696442	0.362635	0.356298	0.338501	0.304065	0.47228
	Syn	0	0.349203	0.0261595	0.0476151	0.0348479	0.0796403	0.0423225	0.072452	0.0739176	0.0740666		0.0260212	0.0775014	0.401851	0	0.0394228	0.0846104	0.0475266	0.108393	0.0962725	0.053994		0.0160357	0.228103	0.303786	0.078617	0.0155607	0.0500727	0.0501051	0.0850039	0.0393755	0.117514
	Pxd	0.152898	0	0	0.0542291	0.0560231	0.0353549	0.0227775	0.0173966	0.0466279	0.0734026		0.17565	0.229923	0.122639	0.0753059	0	0.0320948	0.03218	0.0409211	0.0353148	0.0222631		0.123788	0.028875	0.131533	0.0257489	0.0369093	0.0598477	0.0182033	0.0256468	0.0130499	0.0482595
	Cbp53E	0.324846	0	0.211416	0.0513597	0.0468248	0.199303	0.155789	0.153869	0.188258	0.109331		0.147631	0.075663	0.34006	0	0.0254595	0.162885	0.149165	0.0996158	0.190462	0.135198		0	0	0.0982426	0.0308414	0.0338544	0.0669614	0.0911614	0.152545	0.0828603	0.0296534
	bgcn	0.366148	0.183981	0.505758	0.0270275	0.070168	0.615843	0.917589	0.92256	0.754247	0.531755		0.247603	0.569632	0.458368	0.0659656	0.0772783	0.818232	0.79043	0.771452	0.618025	0.659511		0.417283	0.15491	0.585474	0.102944	0.0205187	0.962719	0.826088	1.10745	0.778575	0.615423
	ex	0.334388	2.32087	0.715501	1.00836	0.550702	0.342406	0.285064	0.322849	0.308801	0.2922		0.267585	0.543507	0.647481	1.021	0.667876	0.276018	0.293154	0.293684	0.3432	0.276855		0.323814	0.916752	1.62434	0.748863	0.697501	0.434064	0.42106	0.607145	0.447512	0.390129
	Rrp1	1.28876	0.801798	0.608868	3.60072	3.32757	1.35919	1.63913	1.81395	1.32657	1.10121		1.81024	1.13292	1.10054	3.23429	2.49961	1.43552	1.24023	1.10809	1.03617	1.09231		0.402817	0.44353	0.6478	2.17027	2.29566	1.28534	1.31592	1.45432	1.19836	1.13312
	B52	1.43214	1.64047	2.35096	4.43705	4.39974	1.33292	1.03981	0.888183	0.917372	1.15326		0.971696	2.32398	3.19986	4.94189	4.11144	1.50179	1.26304	1.34554	0.996721	0.981646		0.922851	1.93096	3.55738	3.94242	3.73412	2.40106	1.37491	1.32774	1.24662	1.09091
	Eig71Ee	0	0	0	0	0.0191281	0.00434225	0	0	0	0.00251607		0	0.0678679	0.0306117	0.00626911	0	0.00502937	0	0.0230407	0.00505062	0		0	0	0	0	0	0	0	0	0.00268782	0
	Eig71Eg	0	0	0	0.0115953	0	0.006864	0	0	0	0		0	0	0	0	0	0	0	0	0	0.0120664		0	0	0	0	0	0	0	0	0	0
	pros	0.368184	0.609536	0.900831	0.114469	0.170564	0.618275	0.652426	0.601626	0.605201	0.486734		0.672361	0.88937	0.87031	0.128644	0.331445	0.558298	0.537091	0.566806	0.537979	0.508564		0.535477	1.06183	1.39291	0.0649935	0.171367	1.94342	1.56218	1.42101	1.37686	1.05476
	CycC	0.0446343	0	0.197696	0.190103	0.0842954	0.047553	0.0665596	0.0433264	0.0438105	0.0765379		0.0808421	0	0.0277002	0.0716688	0.256601	0.0721182	0.0757918	0.0398668	0.05477	0.0671489		0.106097	0	0.114299	0.223283	0.101542	0.129138	0.123846	0.0843152	0.0609362	0.221094
	Fur2	1.28096	0.737945	1.2863	6.89485	6.2061	1.12627	0.457101	0.333076	0.48672	1.07819		0.88623	0.981536	0.908601	7.62721	8.33113	0.814599	0.544588	0.504994	0.50171	0.706679		0.766404	0.83979	1.31958	7.83051	7.17017	0.837678	0.465589	0.412943	0.330613	0.373942
	zfh1	1.22813	0.997898	0.78106	0.784521	1.14611	0.760758	0.350897	0.389076	0.313765	1.00855		1.05376	0.872978	1.00261	1.10344	1.16278	0.524159	0.377942	0.409534	0.347991	0.368139		1.10161	0.356134	1.09796	1.07197	1.01621	0.876003	0.619	0.51197	0.499773	0.395483
	zfh2	0.187174	0	0.310894	0.15834	0.15993	0.0991135	0.0664555	0.0509362	0.0733472	0.0752049		0.123906	0	0.56818	0.0461682	0.12343	0.118779	0.0392262	0.10128	0.120145	0.112591		0.129633	0.183514	0.541331	0.160341	0.0695439	0.201544	0.196749	0.137446	0.203543	0.18533
	Plc21C	1.10523	0.374187	2.44913	3.09255	2.54837	1.76515	1.59823	1.73883	1.62273	1.61385		1.79925	2.72933	2.80235	2.26373	2.55583	1.77015	1.73339	2.00321	1.63018	1.57517		0.765565	2.15872	2.04826	2.13283	2.27918	1.71884	1.35175	1.75886	1.38734	1.13316
	gl	0	0	0	0.0190613	0	0.0132448	0.00559324	0.00550339	0.0104489	0.00312182		0	0	0.035962	0	0.0206701	0.0127507	0	0.0222883	0.00343189	0.00411353		0	0	0.0210493	0.0132242	0	0.0067415	0.0115944	0.0167789	0.00515729	0
	GluRIA	0.0194195	0	0	0.0188935	0	0.0106963	0.00123167	0.0206549	0.0236981	0.00959054		0	0.164244	0.0584826	0.0250431	0.0109878	0.0392919	0.0270811	0.0184461	0.0182359	0.0259359		0	0.0242507	0	0	0.0159751	0.00221804	0.00416313	0.0047193	0.00889277	0
	GluRIIA	0.0914115	0	0	0.00452429	0	0.143844	0.155797	0.182196	0.128862	0.0689891		0	0.0322544	0.0536747	0	0	0.0736456	0.0831422	0.123671	0.122582	0.0648463		0.0213687	0	0.0323648	0.0147624	0.0196336	0.0784709	0.1031	0.175516	0.0556715	0.0196621
	TkR99D	0.0175415	0	0.117751	0.0153394	0.0547463	0.0381597	0.0192995	0.0216665	0.0152103	0.0108521		0	0.106626	0.20632	0.0401101	0	0.0691965	0.0436671	0.0269757	0.0529125	0.0638159		0.0303097	0	0.412651	0.0627616	0.0637007	0.0695556	0.0380168	0.0811982	0.0691642	0.152361
	Gbeta76C	0	0	0	0.0219858	0	0.0134959	0.00639529	0.0125429	0	0		0	0	0.0866537	0.0107246	0	0.0200817	0.00735513	0.0158434	0.00300226	0		0	0	0.0156618	0.01428	0	0	0	0	0.00407186	0
	rho	0	2.94233	0.208454	0.0112182	0.0468283	0.0329234	0.0253423	0.0654109	0.0401956	0.0285661		0	0.216671	0.231708	0.00686478	0	0.0470379	0.0400571	0.0403778	0.0337325	0.0350599		0.0412961	1.98059	0.0874005	0.012987	0.0446957	0.0392522	0.0779897	0.0622392	0.0913129	0
	Rap1	1.36213	0.727479	0.601369	2.22417	2.04828	0.764176	0.613749	0.535524	0.826881	0.905426		2.44795	0.67091	1.0096	2.64749	2.32811	0.765863	0.54778	0.590226	0.745612	0.976952		3.80761	0.798633	0.396184	1.72033	1.94799	0.449865	0.296929	0.337591	0.405386	0.420849
	drk	1.61922	1.74326	1.34719	2.43682	2.52348	1.09069	0.820604	0.877297	0.949943	0.930641		0.935869	0.902741	0.700418	1.41152	1.70031	0.7786	0.898045	0.811189	0.92381	0.770879		1.86927	0.52214	1.15726	1.28707	1.57432	0.744844	0.741416	0.910901	0.892511	1.21226
	Zw10	0.424007	0	0.325633	1.3781	1.63876	0.342051	0.206485	0.174587	0.222351	0.423783		0.33374	0.413488	0.171292	2.53894	1.96253	0.250559	0.15732	0.193905	0.1373	0.147281		0.383694	0	0.118779	3.2829	2.34405	0.245982	0.213169	0.221927	0.153471	0.27297
	hh	0.106731	0.31511	2.6847	0.0717074	0.0175168	0.129898	0.222835	0.0879038	0.197999	0.160428		0.0765955	0.241039	0.886785	0.0259638	0	0.15606	0.160438	0.179935	0.184754	0.209881		0.0516852	1.00749	1.5483	0.080026	0.0238162	0.14247	0.169639	0.15607	0.219209	0.160306
	ogre	0.0741971	0	0.214272	0.415469	0.408366	0.121803	0.111699	0.161254	0.127474	0.11855		0.498712	0.341669	0.454266	0.575757	0.40579	0.394983	0.42967	0.386979	0.40481	0.380773		0.601344	0.724642	0.398276	0.546517	0.438762	0.170847	0.227378	0.267044	0.189953	0.340801
	N	1.80054	0.778638	1.39694	6.42902	7.66668	1.69283	0.811817	0.679262	0.723863	1.69374		1.71383	0.639596	1.28668	8.88538	9.61852	1.19723	0.882271	0.819331	0.67729	0.791239		1.02305	1.18435	0.771741	8.54974	8.70164	1.20204	0.661494	0.393716	0.456657	0.742348
	svr	1.05657	1.85335	0.886138	3.48119	2.7177	0.680554	0.472891	0.48504	0.507222	0.66672		0.796431	1.26615	1.28413	2.94932	1.95395	0.677738	0.649336	0.492781	0.620892	0.625754		2.02383	1.66103	0.990394	2.4317	2.26584	0.551046	0.365769	0.300794	0.331528	0.650211
	yl	2.62509	1.97427	1.65878	20.9339	17.1527	2.97565	0.951347	0.69718	0.944718	3.01351		2.40872	0.566909	1.78259	23.5039	19.203	1.81014	1.05439	0.874289	0.925897	1.16372		1.83251	0.86288	1.21343	23.2902	16.1359	1.7924	0.636387	0.599388	0.733455	1.14381
	fs(1)N	0.757231	0.210206	0.80924	4.92365	3.68085	0.899629	0.651398	0.550868	0.50609	0.886309		0.738613	1.06344	1.13498	5.54207	4.91085	0.878445	0.739351	0.566789	0.569047	0.675598		0.243375	0.082802	0.397254	5.87225	4.80306	0.59867	0.277562	0.251339	0.305507	0.345977
	fru	0.516887	0.299536	21.9793	0.38189	0.53358	1.15013	1.1836	1.05954	1.05158	0.97489		0.915976	1.40234	5.20519	0.502368	0.485024	1.26013	1.25926	1.11371	1.24576	1.02011		0.809072	0.491893	15.409	0.304853	0.493105	1.44519	1.10367	1.35993	1.00321	0.971914
	Pgd	0.524792	0.220794	0.171174	0.793891	0.750915	0.35822	0.290896	0.289438	0.245842	0.268464		0.372611	0.213855	0.553805	1.39344	1.1781	0.346304	0.294644	0.258697	0.264704	0.374575		0.537604	0.105809	0.293538	1.76574	1.64616	0.238237	0.180461	0.194492	0.180753	0.214235
	wapl	1.83707	1.3206	2.08449	11.1856	9.98077	2.13404	1.36541	1.16907	1.06363	2.05608		1.51033	2.19511	2.09704	13.3202	12.7395	1.66486	1.32031	1.37196	0.970918	1.0564		1.6107	1.69602	1.38888	9.94369	10.6166	1.74521	1.12507	1.19957	0.74163	0.820283
	fs(1)h	2.99739	5.29382	3.02284	10.7919	10.2492	2.92189	1.92364	1.80557	1.77107	2.54145		2.63342	2.91142	3.07345	11.7631	12.3857	2.5554	2.10955	2.52345	1.86453	1.85737		2.25794	3.43496	3.28267	11.4674	11.1172	2.39496	1.464	1.62121	1.26747	1.36349
	mys	1.01599	4.41264	3.02824	2.59083	2.13061	0.928321	0.819236	0.993707	0.891684	0.64834		0.712196	1.82067	1.29502	2.25829	2.96726	0.923035	0.760287	0.986677	0.781281	0.861367		1.45963	2.57567	1.76967	2.89092	3.05898	0.851546	0.598768	1.01391	0.81732	0.978214
	sim	0.045589	0	0	0.516609	0.507854	0.0742095	0.049106	0.0335985	0.0632555	0.0830272		0.169316	0.450396	0.687246	0.412608	0.671209	0.131914	0.0718277	0.116099	0.0863071	0.131298		0.0866159	0.0242507	0.474004	0.598242	0.478895	0.0767566	0.0541982	0.0506474	0.0366147	0.0252663
	Mlc-c	0.661768	1.3018	0.688157	0.888953	0.961755	0.767797	0.748423	0.552077	0.779318	0.94453		0.766497	0.946086	0.550626	0.80913	0.909056	0.693022	0.676203	0.65621	1.02772	1.1624		0.990965	0.256676	0.686647	0.906688	0.762259	0.585618	0.470504	0.471668	0.626054	0.810037
	Xpc	1.35771	1.10559	1.70491	4.49238	4.86863	1.51967	1.45428	1.57213	1.46917	1.34227		1.54256	1.07221	1.01843	3.24456	3.7493	1.38987	1.28918	1.19361	1.09437	1.20134		1.20092	0.659637	1.00998	3.15829	3.7514	1.4294	1.69063	1.55558	1.49267	1.5952
	Ccp84Ag	0	0	0	0	0	0	0	0.00436754	0.000514042	0		0	0	0.0241556	0	0	0.00649438	0	0	0.00360283	0.0049215		0	0	0	0	0	0	0	0	0	0
	Ccp84Af	0	0	0	0	0	0	0	0	0	0		0	0	0.0215511	0	0	0	0.00448723	0	0	0.0224061		0	0	0	0	0	0	0	0	0	0
	Ccp84Ae	0	0	0	0	0	0	0	0	0	0		0	0	0.059234	0	0	0.00382766	0	0	0	0		0	0	0	0	0	0	0	0	0	0
	Ccp84Ac	0	0	0	0	0.0187305	0.00234189	0	0	0	0		0	0	0	0.0125382	0	0.00356282	0	0	0.0040376	0.0188076		0	0.0815026	0	0	0	0.0081289	0	0	0.0050836	0
	inaC	0	0	0	0	0	0.00374556	0.0104968	0	0.00539612	0.00415104		0	0.137429	0.0307039	0	0	0.00661355	0.00596381	0.00432272	0.00170467	0		0	0	0.0447743	0	0	0.00990398	0.0119408	0.0121924	0.00331913	0
	retn	3.75349	1.59893	2.51483	7.86796	8.6079	3.51051	1.07936	0.764438	1.02625	2.89185		1.72565	2.93923	3.67596	9.76606	8.71364	1.61486	1.19121	1.15142	1.01428	1.08179		1.07792	0.930065	3.26632	10.2341	9.98412	1.52942	0.657719	0.86019	0.810985	0.778159
	mdy	0.464623	0.633479	0.170666	0.857018	0.926236	0.352004	0.170751	0.110624	0.120409	0.450896		0.238584	0.307362	0.317121	0.621266	0.800594	0.19678	0.21453	0.116922	0.176172	0.231418		0.265408	0.457251	0.365981	0.681798	0.654486	0.18565	0.0911631	0.0785511	0.17297	0.0799958
	fs(2)ltoPP43	0.364389	1.60323	0.38698	1.00698	0.804933	0.477244	0.469901	0.589249	0.473636	0.45873		0.278596	0.827257	0.458955	0.848136	1.15932	0.34896	0.261972	0.482313	0.288941	0.394136		0.751964	0.668169	0.28915	1.34246	1.19329	0.509564	0.654186	0.595638	0.56489	0.317402
	Xpac	0.226827	0.131824	0.163334	0.139297	0.459948	0.275659	0.35386	0.274493	0.290416	0.309983		0.133193	0	0.127517	0.19247	0.131889	0.360851	0.309122	0.209284	0.376092	0.296885		0.0980813	0	0.175124	0.104173	0.228292	0.0989566	0.101724	0.0995139	0.151656	0.230037
	Su(H)	0.0971012	0.101631	0.216635	1.08061	1.42042	0.382829	0.298068	0.275052	0.342532	0.390246		0.39355	0.332078	0.209526	1.26443	1.13018	0.214241	0.220733	0.221083	0.191465	0.278387		0.160637	0.132903	0.206252	1.04228	1.04663	0.22371	0.183582	0.125403	0.111462	0.181684
	Hrb27C	7.09832	2.79248	4.77371	12.9141	13.2259	5.58927	4.61038	4.37047	4.90611	5.64839		8.25983	5.35298	5.57841	11.9328	12.0365	4.85133	4.39199	5.31223	5.00463	5.08972		8.42769	2.59279	3.17469	11.7365	11.8181	3.6326	2.88728	3.48539	3.65065	4.37844
	otk	0.0512534	0	0.279241	0.0645584	0.049288	0.0670845	0.0856298	0.0891904	0.0823958	0.0674182		0	0.388181	0.347584	0.00425046	0.106756	0.21715	0.180686	0.283745	0.163809	0.0862092		0	0	0.548218	0.0640944	0.0328801	0.0462015	0.015808	0.0381862	0.036184	0
	TkR86C	0	0	0.0817428	0.00475779	0	0.0273616	0.0213272	0.0144641	0.0192522	0.0295437		0.0301686	0.0324965	0.0718722	0	0.0205481	0.0566997	0.043551	0.0199444	0.0514988	0.0436562		0	0	0.0806328	0.0318026	0	0.0226301	0	0.0167016	0.00951489	0.10176
	RYa-R	0.0891652	0.494071	0	0.0141657	0.0267226	0.0733059	0.0317575	0.0341748	0.0471217	0.0560074		0	1.09134	0.411937	0	0.0553903	0.157922	0.154568	0.161642	0.114345	0.0856624		0	0.842767	0.220044	0.0555043	0.0343903	0.0888271	0.0652525	0.0471217	0.0960896	0.0767234
	Ac76E	0.221448	0.389058	0.635703	0.0783713	0.0465907	0.172932	0.160653	0.122518	0.20457	0.128835		0	0.937956	0.805958	0.0441399	0.130351	0.340412	0.257747	0.293057	0.274279	0.178069		0.0902946	2.99812	1.4471	0.044957	0.0826625	0.274479	0.207046	0.349579	0.21128	0.123389
	B-H2	0	0	0.104286	0.0166218	0.014854	0.0656162	0.0737708	0.0531639	0.0804422	0.0766947		0.0758613	0.288064	0.185734	0.0259638	0.0165953	0.218718	0.241329	0.199116	0.283765	0.185635		0.0195454	0.138102	0.11388	0.0192322	0.0161238	0.177174	0.183851	0.0995254	0.157145	0.207728
	Bx42	0.396481	0.153304	0.38393	1.5918	1.46672	0.418774	0.285898	0.273875	0.289193	0.434149		0.0759199	0.603801	0.27513	1.63531	1.61781	0.306221	0.316005	0.309278	0.235728	0.239354		0.541464	0.159239	0.509656	1.60754	1.33841	0.594048	0.640344	0.570785	0.454658	0.473224
	elB	0.0128326	1.93252	0.496283	0.0545167	0.201436	0.0892206	0.134738	0.104874	0.100721	0.0605046		0.0511325	0.987535	0.521081	0.0603313	0.167508	0.221814	0.261839	0.30214	0.179682	0.229656		0.100392	4.11444	0.901148	0.151897	0.0827979	0.313879	0.26106	0.365636	0.360291	0.204823
	ci	0.0979769	0.222725	0.149555	0.340184	0.246096	0.159545	0.206667	0.329252	0.265006	0.112849		0.170664	0.060006	0.0524244	0.0794273	0.0981887	0.16478	0.203671	0.171185	0.162523	0.160143		0.188719	0.398054	0.527713	0.250609	0.155963	0.208494	0.179096	0.479761	0.25588	0.227995
	bap	0	0	0	0	0	0.00352222	0	0	0	0.00660495		0	0	0	0	0	0	0.00881909	0.0112506	0	0.0052651		0	0	0	0.00765744	0	0.00773474	0	0	0	0
	C15	0.0671272	0	0.101112	0	0	0.0220515	0.0359929	0.0197288	0.0330475	0.0125422		0	0	0.128983	0.0086892	0.0180283	0.0505859	0.037167	0.0137564	0.0216945	0.0477556		0	0	0.0271801	0.0282364	0.0107776	0.0552048	0.0464733	0.0481048	0.0404414	0.0716395
	hop	0.774106	0.0683784	0.891286	1.98947	2.03494	0.656531	0.489383	0.453778	0.384636	0.659079		0.250798	0.306053	0.730116	2.18536	2.37938	0.551262	0.433871	0.403558	0.39693	0.324119		0.547379	0.564833	0.340725	2.05862	2.27277	0.383574	0.241386	0.388885	0.253182	0.0399136
	Eip78C	1.31209	4.75473	0.423458	0.0958659	0.263625	0.901905	0.124675	0.097689	0.136377	0.606961		0.364828	1.68461	0.966665	0.0900674	0.015888	0.206285	0.168743	0.131094	0.239981	0.129925		1.07747	2.8142	0.868444	0.0335534	0.0773816	0.202818	0.210149	0.214164	0.178937	0.160581
	RpS2	2.1049	0.282395	1.76523	2.22672	2.43991	1.63595	1.2466	0.91291	1.54207	2.05117		2.48297	0.986747	1.08798	3.17016	3.03998	1.24426	1.10558	0.921759	1.46448	1.9111		1.88058	0.0375968	0.645049	3.62967	2.43571	0.940535	0.738972	0.511058	1.08323	1.79705
	Gdi	1.89695	1.08093	1.23542	1.40654	1.69178	1.38427	1.24836	1.02718	1.22177	1.54078		1.96709	1.30832	1.01315	3.23091	2.33329	1.10926	0.930374	0.87397	1.01851	1.22214		2.92096	0.685988	0.830537	2.34001	2.15714	0.700638	0.523031	0.545599	0.644931	0.858613
	bab1	42.9815	28.7268	18.116	1.24334	5.07626	41.7931	10.5613	6.10034	12.508	31.4483		0.196303	0.729573	1.1371	0.0888623	0.0894183	0.513814	0.642379	0.787781	0.507264	0.418131		0.07359	0.675847	1.47118	0.178673	0.0973125	0.535045	0.356222	0.968706	0.241655	0.243799
	piwi	0.43995	0	0.67126	3.94653	3.92617	0.44866	0.156092	0.175263	0.217386	0.465112		0.593766	0.333225	0.345158	3.88295	3.29968	0.372146	0.214347	0.223917	0.167048	0.369601		0.416506	0	0.730492	3.78742	3.24094	0.448221	0.285398	0.174257	0.195265	0.124824
	enc	5.79518	4.76061	3.50747	11.2822	11.9327	4.93234	3.45917	3.13813	2.91474	4.23456		2.29374	2.73216	3.67956	13.7644	12.3394	2.99774	2.62274	2.51658	2.17767	1.87138		2.49245	1.80587	3.75164	13.6245	14.4729	4.65046	3.49207	3.78379	2.85289	3.36117
	cdi	2.49071	22.0108	3.52842	3.22124	3.14544	3.3166	3.58352	3.91825	3.10879	2.92009		3.26891	7.09203	4.8432	3.30715	2.92707	4.03733	3.67703	4.27896	3.67395	3.08615		1.83359	41.6038	8.79354	3.04568	3.63775	5.72523	5.21303	5.56307	4.16374	3.85069
	cas	0	0	0	0	0	0.00826714	0.0146134	0.000848313	0.00561224	0.00856971		0	0	0.13766	0.0279966	0	0.0067794	0.00518703	0.00686889	0.00389927	0.0141143		0	0	0	0.0199859	0.00434049	0.0211691	0	0.000621629	0.00324146	0
	orb	4.38967	3.98858	3.77378	12.5519	10.4454	5.65817	6.28259	6.30177	6.4203	4.55759		6.00678	4.92581	5.46576	10.8539	9.80247	7.02149	6.15653	5.5934	6.04922	5.20543		4.96656	3.7819	6.32891	12.151	12.0929	14.2063	10.6174	7.9899	14.4243	8.63179
	tok	0.442359	0	0.154524	0.118242	0.150756	0.217755	0.264506	0.295253	0.222568	0.178306		0.697846	0.36725	0.378729	0.0931059	0.0756929	0.360637	0.283924	0.31573	0.309069	0.339576		0.70587	0.0503423	0.318788	0.163535	0.130878	0.208541	0.177243	0.151038	0.131468	0.189356
	tws	1.39254	2.45504	1.30641	4.17075	4.05333	1.30325	1.12989	1.04715	1.13255	1.42579		1.31639	1.75037	1.21571	3.91807	3.15178	1.20058	0.950139	0.930066	1.0552	1.19657		0.945119	3.85975	1.63762	3.84704	3.97819	1.3386	0.917273	0.876837	0.933799	1.15513
	sob	0	0	0	0	0	0.00930612	0.0100129	0.0033934	0.000349664	0.00277202		0	0	0.0599218	0	0	0.00977438	0.0146732	0.0116749	0.0161681	0		0	0.232396	0.01786	0.0274303	0.0179986	0.00144273	0.0103244	0.0061737	0.00358323	0.0227273
	bowl	0.337736	1.59582	0.983964	0.18195	0.164139	0.185962	0.147279	0.220654	0.269375	0.224951		0.12596	0.581797	0.830431	0.108754	0.196338	0.329222	0.272457	0.216829	0.245461	0.242438		0.0371519	0.442257	1.0984	0.133034	0.0812893	0.146896	0.105951	0.169772	0.17506	0.0770134
	FoxL1	0	0	0	0	0	0.0030811	0	0.000188459	0.00906765	0.00442755		0	0	0.046266	0	0	0.00914748	0.0044839	0.00592782	0.012147	0.0116352		0	0	0	0	0	0.01454	0	0.00106675	0.00231613	0
	fd59A	0	0	0	0	0	0	0.00364415	0.00179298	0.00586872	0		0	0	0	0.0113403	0.0317277	0.00758844	0	0	0.00476629	0.0027331		0	0	0	0	0	0.00737241	0	0.0113372	0.000524588	0
	fd96Ca	0	0	0	0	0	0.00142875	0	0.000318823	0	0.00271451		0	0	0.0517087	0	0	0.00719235	0.00464564	0	0.00343632	0		0	0	0.0305128	0	0	0.00537366	0.00468194	0.00846131	0.0218632	0.0450873
	fd96Cb	0	0	0	0	0	0	0	0	0	0		0	0	0	0	0	0	0	0	0.00067824	0		0	0	0	0.00932975	0	0.00190307	0	0	0	0
	Prat	0.160732	0	0	1.09227	0.782326	0.175815	0.0988149	0.084062	0.0697547	0.176632		0.0423617	0.183035	0.182416	0.94293	0.951244	0.125872	0.0912357	0.122538	0.107962	0.110819		0.166621	0	0.17743	1.17162	1.06798	0.130024	0.0529271	0.0314692	0.0874947	0.0843996
	Rb97D	1.03592	0.415937	0.0877578	0.583161	0.665441	0.699098	0.62292	0.581456	0.693161	0.745801		0.483271	0.579475	0.545846	0.691773	0.747452	0.484556	0.469376	0.45963	0.50905	0.658042		0.196979	0.552896	0.486837	0.706466	0.386107	0.371539	0.35763	0.285195	0.571811	0.579879
	14-3-3zeta	4.52291	3.4761	3.10812	5.30672	5.50012	2.89874	2.97132	2.99265	3.83004	2.99996		4.22018	3.30982	1.90303	3.88581	3.78888	2.23745	1.99977	2.41705	3.06378	2.97599		7.02174	3.39682	3.59535	4.36251	4.03645	3.78629	3.01286	2.40858	3.76838	3.33433
	Arl2	0.281748	0	0.11835	0.0520805	0.0294511	0.183567	0.172768	0.198224	0.180091	0.269287		0.194116	0.117226	0.211578	0.0354214	0.0505883	0.217406	0.127281	0.128818	0.21968	0.215554		0.138278	0.342991	0.0135244	0.127649	0.0914681	0.103641	0.108295	0.0968343	0.162071	0.10056
	Eip63F-1	0	0	0.569486	0.0639272	0.0815041	0.0551983	0.061908	0.0686627	0.0900926	0.0629238		0.0273593	0.43645	0.230844	0.0305021	0.0650835	0.12947	0.130666	0.113045	0.120773	0.0736106		0.249334	0.588606	0.526819	0.080527	0.0449806	0.0746063	0.09263	0.139327	0.105069	0.079358
	Gnf1	1.65407	0.559182	2.24961	3.64297	4.10657	2.31112	2.32617	2.57828	2.01227	1.88859		1.68407	1.76892	1.95666	3.69443	4.13311	2.38232	2.26793	2.45078	1.98889	1.88073		0.890416	1.32952	0.859225	2.58198	3.07615	1.61849	1.59319	1.59205	1.22498	1.4579
	TfIIB	0.202635	0.190043	0.308835	0.42828	0.505464	0.338865	0.259163	0.209231	0.273621	0.380436		0.431043	0.0324965	0.164505	0.48037	0.524696	0.200307	0.199308	0.235796	0.28224	0.187999		0.220365	0.274726	0.222776	0.542674	0.486061	0.23221	0.281915	0.18012	0.239094	0.100925
	gol	0.249544	3.94437	0.799003	0.0396871	0.0544597	0.141737	0.142261	0.13822	0.14978	0.0989304		0.281761	0.895105	0.362185	0.119926	0.0288354	0.23035	0.139271	0.189064	0.218849	0.197853		0.138302	2.90538	0.971744	0.00275914	0.0154524	0.11626	0.119543	0.150717	0.116964	0.0364786
	Ggamma1	0.840265	0.461797	0.831012	1.16108	1.35729	0.985265	0.759629	0.726752	0.92551	1.10049		0.917478	0.460473	0.351842	0.973872	0.856779	0.597285	0.626836	0.513917	0.786806	0.901857		1.56635	0.620985	0.755002	0.92017	0.896915	0.590399	0.546887	0.64379	0.851066	0.919996
	Top1	3.87026	2.07864	3.31995	14.078	12.9975	3.61178	2.54918	2.52393	2.62981	3.27595		3.38799	2.74261	3.90816	11.6981	11.199	3.01277	2.68003	2.58181	2.37698	2.11426		2.55856	1.79134	2.36585	10.0272	10.708	2.25991	1.27407	1.40484	1.10867	1.05654
	eIF2beta	2.25077	0.85051	0.949665	2.44611	2.04255	2.27367	2.59441	2.41147	2.65343	2.29836		2.15018	2.91298	2.14173	1.65135	1.94007	2.30575	2.37048	2.13903	2.56471	2.61564		1.95588	0.819101	1.80177	1.43887	1.46049	1.59051	1.76214	1.47803	1.94909	2.78142
	upd1	0.262607	0.409091	0.018197	0.0488373	0.0136767	0.302245	0.259182	0.337122	0.329108	0.270063		0.0498987	0	0.126792	0.00832555	0.0533123	0.190204	0.188899	0.269945	0.185835	0.263256		0.305358	0.308081	0.539941	0.0247844	0.0518057	1.10748	1.13844	0.945455	1.15015	0.888651
	por	0.0419816	0.0958451	0	0.0564259	0.0763814	0.0620493	0.0946196	0.0854019	0.0536868	0.038647		0	0	0.0433076	0.0834366	0.138489	0.0626035	0.0453348	0.0250461	0.050315	0.029037		0.0712882	0.0582309	0.0661962	0.160198	0.0924385	0.0150559	0.0296485	0.0158122	0.0202867	0.0494175
	phm	0.0229995	0	0	0.0155027	0	0	0	0	0.00194737	0.00389576		0.0644355	0	0.0237062	0	0.0162087	0	0	0.0114101	0.0085633	0		0	0	0	0	0.0165765	0	0	0	0	0
	gig	0.320957	0.0958451	0.483775	0.996764	1.10832	0.523738	0.552345	0.566336	0.405675	0.517064		0.112056	0.686086	0.484631	1.50785	1.62246	0.455614	0.385714	0.49253	0.38844	0.405498		0.377011	0.339133	0.490665	2.05373	1.34801	0.512554	0.390452	0.512071	0.402135	0.442031
	Sam-S	1.74604	1.21196	1.05729	7.61745	6.71151	1.09636	0.577763	0.436612	0.636961	1.04911		2.2514	0.993156	1.34479	6.67509	6.30628	0.875542	0.773188	0.78339	0.730318	0.606329		3.33258	1.02484	1.33101	7.32941	7.19008	0.823907	0.399355	0.403062	0.471673	0.50391
	nmd	0.434222	0.511612	0.178087	0.894648	0.858447	0.503867	0.503634	0.496166	0.58779	0.507492		0.17261	0.257603	0.313065	0.760205	1.11522	0.447162	0.315566	0.329437	0.335604	0.3305		0.301869	0.154309	0.269118	0.919163	0.798433	0.33011	0.158566	0.292367	0.20331	0.282926
	Su(fu)	0.289244	0	0	0.320274	0.204618	0.178839	0.14669	0.189512	0.169241	0.195895		0.0892746	0	0.140934	0.569516	0.317097	0.153154	0.128378	0.128489	0.104138	0.110165		0.03705	0	0.138319	0.491463	0.50425	0.171535	0.117762	0.106378	0.143499	0.137079
	ash1	3.72966	2.31855	4.09326	7.7936	7.83693	4.06549	5.07465	5.57374	3.88579	3.16837		2.93754	3.51765	3.82593	7.47102	7.43727	3.99604	3.62734	4.27179	3.062	2.82487		1.95649	1.93502	3.75608	5.92372	7.02334	3.69731	3.71671	3.62586	2.36577	2.05847
	fs(1)M3	0.705317	0.0833264	0.624296	6.54545	4.18776	0.532391	0.192502	0.109043	0.201278	0.582196		0.657153	0.901702	0.537121	4.48137	3.83331	0.461148	0.16976	0.118223	0.187068	0.261942		0.56643	0.0375968	0.295158	6.12125	4.49301	0.408924	0.176699	0.102389	0.0958287	0.414381
	Yp2	0.292936	0	0.955511	12.5113	4.44097	0.459678	0.178376	0.0873841	0.205337	0.469285		0.299553	0.171464	0.27355	11.662	4.94102	0.320683	0.198812	0.115649	0.148225	0.222528		0.522536	0	0.362205	12.322	5.04853	0.489088	0.156809	0.107743	0.097971	0.431723
	U2af50	0.52015	0.156875	0.0502828	0.489262	0.611712	0.478193	0.532859	0.482048	0.469327	0.394019		0.402405	0.0657333	0.518092	0.975365	0.930804	0.498704	0.50274	0.457043	0.382384	0.382305		0.165269	0.209577	0.303454	0.966338	0.744799	0.41323	0.455544	0.392551	0.422155	0.558727
	ewg	0.512877	0.0969956	1.21357	2.5414	2.42075	0.559415	0.566469	0.495352	0.444191	0.428234		0.664285	1.1996	1.48173	2.60991	3.32918	0.667591	0.474313	0.482126	0.483912	0.292374		0.731437	1.09122	1.55654	2.63956	2.27594	0.78424	0.460899	0.493026	0.553368	0.331172
	RpS17	1.65552	0.464369	0.487693	0.847861	1.25477	1.2189	0.739018	0.451506	0.91884	1.63982		2.05665	1.56442	0.600724	1.89967	1.98212	0.886257	0.874931	0.602592	1.27617	1.94116		1.87989	0.082802	0.578953	1.52698	1.68304	0.526463	0.491046	0.274742	0.864152	1.95819
	Mbs	2.89655	1.48971	9.19826	4.92561	4.63454	3.2088	3.8497	4.49851	3.58592	2.55538		2.35419	4.66202	5.42586	3.90443	4.7492	3.97915	3.88259	5.0175	3.49074	3.03079		1.57398	2.65651	4.95337	4.00942	3.98545	2.55682	2.02367	3.42516	1.98013	1.98717
	ey	0	0	0	0.101599	0	0.0293225	0.0478832	0.0160062	0.0444989	0.051266		0.110902	0.132627	0.0975001	0.0270321	0.0555287	0.0297509	0.0274294	0.037114	0.038391	0.0392541		0.130176	0.115112	0.314336	0	0.0523632	0.218043	0.250473	0.230237	0.221915	0.446591
	sv	0.064748	0	0	0.0240101	0.0266786	0.0344766	0.0256871	0.0515468	0.0308557	0.0490794		0.113132	0	0.110711	0.093998	0	0.0403301	0.0738781	0.0373667	0.0542395	0.0499851		0.123848	0.740413	0.785467	0.0468409	0.0778025	1.02905	0.687637	0.439996	0.46214	0.572697
	Shal	0.0412507	0	0.073711	0	0.0180229	0.0782362	0.0832408	0.102041	0.0720336	0.0684972		0.181429	0.141603	0.242118	0	0.0155103	0.158382	0.105938	0.0903466	0.0686503	0.100138		0	0	0.0915165	0.0153346	0	0.0270859	0.00510898	0.0193482	0.00928127	0.0775066
	Calr	2.36614	0.302077	2.20763	4.41297	3.74973	1.67042	1.09085	1.0555	1.27216	1.77933		2.8541	4.65887	5.15028	4.45309	4.13212	2.90861	2.62439	2.37466	2.50256	2.23891		2.75648	1.07882	2.16963	3.64759	3.26684	1.53822	1.22855	1.14737	1.29365	1.47403
	Rab3	0.0727197	0.273411	0.0557693	0.00425256	0.0626588	0.126412	0.132263	0.115742	0.145713	0.162848		0.380824	0.137429	0.308978	0	0.0699277	0.186209	0.217176	0.143411	0.181757	0.163566		0.147566	0.254494	0.579155	0.03917	0.0191647	0.179495	0.231119	0.254148	0.256139	0.323275
	scw	0	0	0	0	0	0	0.00345851	0	0	0		0	0.0908637	0.00948249	0	0	0.00616134	0.00400879	0	0.000364901	0		0	0.122294	0	0	0	0.0080993	0.00719233	0	0	0
	RpL7	2.61943	0.999789	1.19883	9.13123	7.55423	1.73261	0.983831	0.915221	1.25152	1.70333		3.22119	1.30383	1.61598	6.01677	5.08933	1.69392	1.40698	1.30747	1.5881	1.90635		2.54631	0.36954	0.723303	5.0825	4.02235	0.853552	0.655858	0.502532	0.815517	1.59529
	yem	1.16172	0.456466	0.731979	3.42809	3.89303	1.09899	0.857002	0.923348	0.824319	1.00228		0.57842	1.04806	1.12161	4.67921	3.95106	0.918404	0.677335	0.852262	0.651861	0.764616		0.34065	0.45073	0.654714	3.97127	3.98499	0.776625	0.606652	0.529803	0.399199	0.766846
	Sox14	0.48365	0.913947	0.718551	0.456278	0.214173	0.17827	0.186162	0.210285	0.201178	0.160638		1.16568	0.716135	0.533554	0.267877	0.33854	0.242816	0.193363	0.190412	0.250402	0.237429		0.748889	1.5213	0.519718	0.370328	0.240352	0.197903	0.244765	0.310116	0.137714	0.306141
	Sox15	0.064748	0	0	0.0173883	0.0265911	0.0191289	0.0189799	0.00961767	0.00764614	0.0192602		0.233058	0.131182	0.0408208	0.0196717	0	0.0274202	0.0336342	0.0224235	0.0175934	0.0283499		0.019402	0	0.0865262	0.0508794	0.0348392	0.0278964	0.0560632	0.0145757	0.0115737	0
	trpl	0.067224	0	0.20724	0.0639231	0.0803272	0.227525	0.261367	0.282288	0.272264	0.233107		0.20164	0.21108	0.289794	0.0506035	0.0405029	0.270754	0.25567	0.287419	0.264898	0.333182		0.218327	0.405504	0.224539	0.038232	0.0495289	0.381457	0.49584	0.546453	0.34647	0.411046
	msl-2	0	0	0.271063	0.148285	0.173761	0.149283	0.208186	0.272111	0.153021	0.118309		0.210087	0.0731957	0.321481	0.259324	0.0541917	0.191134	0.190626	0.204743	0.218533	0.152224		0.0380866	0	0.111962	0.180458	0.069588	0.181857	0.140126	0.142284	0.0782417	0.0191667
	msl-1	1.54328	0.779221	2.4698	8.62079	7.54478	1.58382	0.918255	0.816554	0.709635	1.20826		0.69737	0.774694	1.88503	6.0027	7.316	1.32856	0.751497	0.708943	0.752105	0.72895		0.900106	0.665211	1.25686	5.63413	5.33532	1.02106	0.701394	0.533404	0.48351	0.366044
	Hdc	0	0	0	0.0551924	0	0.00215906	0.0151125	0.00251277	0.000898712	0.00144373		0	0.0324965	0.127605	0.00819512	0	0.0191147	0.0108589	0.0267161	0.00827751	0.0244673		0	0	0.0731775	0	0	0.0152605	0.0364981	0.0129196	0.0190487	0
	Psc	0.54299	0.941638	0.663267	1.79089	1.77811	0.399269	0.309905	0.251147	0.250868	0.386011		0.497589	0.756795	1.0643	1.15523	1.90957	0.350112	0.305108	0.308669	0.274546	0.410637		0.35849	0.493949	1.0495	1.44631	1.74485	0.38382	0.211123	0.240292	0.208896	0.24988
	ple	0.0437936	0.450652	0.13289	0.0553184	0	0.100049	0.0731227	0.165125	0.0737706	0.132831		0	0.216319	0.0406558	0	0.0253976	0.044506	0.115962	0.119551	0.0945053	0.143104		0.011973	0.319412	0.137577	0	0.00360452	0.0440631	0.0386232	0.0181393	0.0359212	0.0332392
	robo1	0.160193	0.654181	1.73683	0.145639	0.097779	0.452526	0.486674	0.617549	0.460105	0.388814		0.521784	0.568424	0.779436	0.0974798	0.0457036	0.573439	0.52975	0.658386	0.506892	0.54845		0.0820191	0.514191	0.783145	0.0841668	0.12273	0.618725	0.540912	0.638963	0.471202	0.573291
	faf	2.90636	4.77565	4.51289	13.9969	12.6233	3.25645	2.65065	2.8334	2.04822	2.74836		3.3253	2.77531	5.08044	13.9999	12.7191	3.22506	2.62288	3.16798	2.14656	2.00183		2.91305	3.76681	3.78515	13.9986	13.4716	3.46537	2.70453	3.89076	2.24569	1.97872
	fln	0	0	0	0	0	0.0258865	0.0265601	0.038026	0.0352379	0.0416798		0	0.0673401	0.0446754	0	0.0332434	0.0446242	0.0797377	0.0378481	0.0318956	0.00925246		0.0878317	0.0561073	0	0	0.02696	0.0325607	0.0957224	0.0356864	0.0448736	0.104487
	nvy	0.256054	1.09831	2.64882	0.0351074	0.0720123	0.303812	0.414815	0.419965	0.408649	0.311964		0.107905	1.45851	0.952814	0.0602376	0.0720553	0.507172	0.459223	0.539548	0.394512	0.426551		0.0473566	0.533644	0.271917	0.0520834	0.00173955	0.357597	0.374051	0.445244	0.230598	0.322714
	slbo	0	0	0	0	0.00618635	0.00225111	0	0.00743759	0.00312789	0.00700687		0	0	0.0513955	0	0	0.00985707	0.0118575	0.0116104	0.0153614	0		0.0397494	0	0	0.023746	0	0	0.0131654	0.00365825	0.00125446	0.0359768
	Eip63E	1.52857	31.3038	8.48224	1.52072	1.78028	1.28287	1.21683	1.11889	1.1294	1.23585		1.34944	6.09625	4.44015	1.4418	1.3212	1.6244	1.42216	1.53373	1.44434	1.27385		0.742975	24.9253	6.39239	0.793767	1.04242	1.27092	0.857963	1.07245	0.987186	1.10858
	wdn	0.553866	0	0.335123	3.12548	3.03934	0.656333	0.516735	0.557024	0.404467	0.70318		0.869712	0.403237	0.438654	2.81906	3.09298	0.57275	0.456914	0.391205	0.407173	0.474823		0.309402	0.602627	0.415785	2.53168	2.84003	0.423787	0.250612	0.349333	0.228838	0.16328
	Pabp2	1.04542	0	0.644375	0.888442	1.13003	0.81651	0.642016	0.599031	0.776032	1.00394		0.509406	0.575959	0.896685	0.79744	0.954359	0.743565	0.507899	0.647912	0.707717	0.770686		0.685032	0.422347	1.21012	0.590172	0.862635	0.958244	0.851471	0.701099	1.06542	0.899235
	Rox8	1.71963	1.13137	1.93495	5.4327	5.75609	1.75478	1.40408	1.27133	1.33784	1.59432		1.78548	2.15761	1.70074	6.01159	5.76649	1.82534	1.36286	1.5546	1.35955	1.25705		0.945618	0.56413	1.62862	5.26283	4.7351	1.42617	1.09196	0.998412	1.01032	1.05639
	Orc3	1.66358	0.588669	0.978607	1.02639	0.956686	2.12792	3.46781	3.55259	2.80003	1.62605		1.75902	1.94225	1.83277	0.629395	0.647455	2.62577	2.88357	3.00161	2.29243	2.05628		1.70998	1.78841	2.02429	1.12358	0.982794	4.67723	5.99716	5.26999	4.11659	3.29018
	PCNA	0.376862	0.295639	0.41925	0.833389	0.769785	0.269358	0.229396	0.122534	0.189141	0.262515		0.129082	0	0.129451	0.957674	0.709502	0.152854	0.0775108	0.0590498	0.073297	0.106124		0.276098	0	0.208176	1.0169	0.915387	0.115099	0.073366	0.0475903	0.056724	0.101532
	Ets65A	0	0	0	0.01254	0.0896482	0.0206055	0.0197579	0.0176801	0.0185076	0.0234009		0	0.238389	0.200789	0	0.074809	0.0735867	0.0222254	0.0599129	0.0491819	0.0929864		0	0	0.0839385	0.0149432	0.00932568	0.0408417	0.0108449	0.00110618	0.0372719	0
	Ets98B	0.418576	0	0.135999	0	0.0344954	0.0414078	0.072678	0.0472858	0.057482	0.0144131		0.0195385	0.543256	0.220176	0.0113403	0.0109878	0.104744	0.062619	0.0791618	0.104172	0.0238577		0.138574	0.0722587	0.202607	0.0117311	0.0274678	0.0641249	0.0699285	0.0832736	0.0535723	0
	Ets21C	0.0660973	0	0.160015	0.0198953	0.0300842	0.0907466	0.0796749	0.0939858	0.0925077	0.0673181		0.0505815	0.0583873	0.0985107	0.0153109	0.0277617	0.127879	0.148329	0.162665	0.103536	0.140712		0	0.126246	0.197988	0.0657024	0.0286802	0.116917	0.0583277	0.0447525	0.0596688	0.0407884
	Crys	0	0	0	0	0.0385839	0.00464639	0.00561034	0.000313999	0.00320347	0.000971068		0	0.139968	0.0895726	0	0.0317304	0.00288351	0.00629893	0.00465523	0.0036203	0.0142171		0	0	0.109884	0	0	0	0	0	0.00231875	0.0148162
	bt	18.7419	6.6979	20.0562	8.07535	7.69696	25.5186	35.3042	59.6031	39.5333	15.6942		12.9509	25.8143	24.8242	5.76574	8.93301	38.1449	42.0967	81.0664	44.8342	30.4337		5.83698	5.95428	9.63581	5.11247	5.04608	24.4433	22.1705	86.5882	19.7568	15.3806
	Cyp4d1	0.762514	0	0	0	0	0.015567	0	0.0109719	0	0.00804303		0.396166	0	0.0198707	0.0382772	0.0299954	0.0155937	0.0121046	0.00902902	0.00704309	0.002772		0.928484	0.270025	0.152359	1.05927	0.8777	0.194311	0.130239	0.144939	0.150767	0.0531596
	Vha55	1.99485	1.46516	0.848643	3.36018	3.04945	2.15028	2.41855	2.40698	2.2524	1.95476		1.79318	1.37929	1.42567	3.93356	3.74759	1.79314	1.88353	2.01628	1.82402	1.76362		1.92666	1.01297	1.36247	3.34411	3.79233	1.5556	1.47817	1.17957	1.63208	1.52879
	spi	0.221114	0.944869	0.866652	0.6768	0.522052	0.620325	0.67719	0.557771	0.593191	0.568059		0.567981	0.47382	0.943725	0.62333	0.461088	0.670257	0.669119	0.685768	0.786353	0.547779		0.114888	0.992001	1.03444	0.84232	0.539427	0.394028	0.385902	0.376702	0.284283	0.515437
	GluProRS	0.572702	0.47232	0.68992	4.19112	3.01622	0.836677	0.760798	0.826583	0.626281	0.713254		1.64555	0.287849	1.06071	3.27435	2.94096	0.780863	0.698904	0.899653	0.565272	0.585928		0.898285	0.321154	0.599018	3.52646	2.69307	0.877833	0.711704	0.872764	0.666611	0.581819
	dac	0.121981	0.602882	0.456746	0.174982	0.177197	0.374058	0.32927	0.327384	0.273503	0.242341		0.248289	0.33467	0.575202	0.220784	0.149788	0.426336	0.446939	0.393168	0.426923	0.422813		0.411304	1.55763	1.48535	0.230453	0.181554	0.608461	0.463582	0.412451	0.35966	0.264939
	pie	0.154046	0	0.446913	0.724455	0.432645	0.224911	0.233546	0.199746	0.242874	0.23992		0.0846668	0.0977517	0.0903071	0.564969	0.569987	0.209633	0.146892	0.114429	0.144037	0.207318		0.152659	0	0.166288	0.485152	0.558249	0.332671	0.436941	0.402366	0.424936	0.282031
	Aef1	1.34254	0.562444	0.318123	3.97152	3.97748	1.08962	0.796152	0.726123	0.642262	0.971009		0.760337	0.524369	1.27887	3.91222	3.86108	0.988103	0.550214	0.718879	0.640341	0.819681		1.00277	1.35293	0.83735	4.08858	4.02225	1.13179	0.889172	0.913528	0.737352	0.84906
	gcl	0.478609	0.50833	0.453072	2.83059	2.52097	0.56823	0.24842	0.178095	0.192381	0.560146		0.402749	0.248089	0.398233	2.57084	2.53342	0.373149	0.233446	0.138384	0.212243	0.23734		0.598441	0.419767	1.03712	2.91302	2.90703	1.20369	1.12472	1.11575	1.27552	1.27011
	noc	0.222702	0.126879	0.167503	0.0441322	0.0262379	0.0723399	0.0470793	0.0591448	0.073511	0.0626023		0.188075	0.357545	0.0868309	0.0367617	0.022022	0.0969684	0.0646998	0.103625	0.106324	0.0906398		0.215232	0.181181	0.265665	0.0564737	0.01066	0.0685125	0.0600853	0.0981663	0.128351	0.0674015
	Con	0.674367	0.0974374	0.307988	0.173523	0.150424	0.631073	0.69073	0.636158	0.728231	0.724279		1.3158	1.42326	1.91408	0.149111	0.266829	1.50885	1.36387	1.45478	1.67175	1.59233		0.151869	0.473164	0.773447	0.0877128	0.14041	0.324375	0.231924	0.16802	0.226478	0.28672
	PpD3	0.939764	0.243343	0.981013	2.4451	2.21989	0.997912	1.07916	1.00646	1.07823	0.991796		1.02946	0.902907	0.738185	1.99785	1.94978	1.1841	0.861462	0.777915	1.05762	0.912703		0.647457	0.434986	0.796714	1.65856	1.86368	0.889945	0.933046	0.732616	0.837914	1.06377
	PpD5	0.289558	0	0.0800544	0	0.0103316	0.22065	0.170476	0.180858	0.220879	0.241504		0.162611	0.272091	0.221028	0	0	0.212638	0.224766	0.27005	0.321073	0.259784		0.0795395	0	0.169618	0.003288	0.0190966	0.103982	0.0846886	0.0766896	0.107345	0.0834027
	PpD6	0	0	0	0	0.0162206	0.103999	0.143255	0.0873978	0.0929616	0.109549		0.272726	0.306306	0.127876	0.00382099	0.0198072	0.151587	0.176287	0.134178	0.190502	0.147227		0.182618	0.0427113	0.176621	0	0	0.313316	0.142629	0.0994401	0.393037	0.32107
	betaCOP	0.332937	0.27224	0.30388	0.879706	0.713758	0.409892	0.378744	0.424229	0.316682	0.368939		0.39803	0.579594	0.69797	1.21943	0.843482	0.430439	0.424564	0.461234	0.354301	0.343577		0.303043	0.449064	0.455153	1.14263	1.23453	0.386982	0.370076	0.454283	0.269067	0.530016
	hbn	0.0239695	0	0	0	0	0.0132569	0.00976634	0.0169625	0.0129348	0.0122838		0	0.112233	0.0655651	0	0	0.0385779	0.0198714	0.0139637	0.0141819	0.0299078		0	0.0475421	0	0.0246305	0	0.020811	0.0162826	0.00626814	0.00171518	0.0865378
	E5	0.041927	0	0.102902	0	0.0179431	0.0746946	0.0703682	0.0745519	0.0666482	0.0329417		0	0.0862106	0.0661432	0	0.0115725	0.0439121	0.031082	0.12695	0.0497421	0.0553433		0	0	0.129455	0	0.0142469	0.0442714	0.100161	0.0902663	0.0330432	0.0727039
	CanA1	0	0	0	0	0.00361422	0.0161255	0.00689676	0.0227875	0.0235345	0.0201999		0	0.0258779	0.0306762	0.0259638	0.012012	0.0678346	0.0193345	0.0700379	0.0320258	0.0268746		0.00542874	0	0.0279955	0	0.00792888	0.0289655	0.00758174	0.0216825	0.00555749	0.0237868
	Cyp4g1	0.289779	0	3.92531	0.0633897	0	0.08298	0.0661988	0.085712	0.141183	0.133538		0.113086	0	0.0240985	0.0144642	0.015888	0.188472	0.123272	0.0636424	0.150261	0.181682		0.286019	0	0.0834505	0.015873	0	0.129129	0.0623754	0.0396844	0.135667	0.204575
	GstD2	0	0	0	0.0487257	0	0.00423311	0.00955805	0.00429262	0.0112169	0.00700302		0	0	0	0	0.0129509	0.00295038	0.00640558	0	0.0154357	0.0184683		2.12618	0.0713572	0.23606	0.558616	0.553898	0.35458	0.383048	0.369288	0.481322	0.648713
	GstD3	0.409221	0	0.175356	0.272303	0.445168	0.40683	0.285266	0.185851	0.279656	0.532309		1.00429	0.307553	0.342322	0.527974	0.377628	0.5208	0.664887	0.548584	0.712378	0.80285		0.0619199	0	0	0	0	0	0	0.000582272	0.00804558	0
	GstD8	0	0	0	0	0	0.00378363	0	0.00075449	0.00158051	0		0	0	0	0	0	0.0065156	0	0	0.00166155	0		0	0	0	0	0	0.0026707	0	0	0.00619965	0
	Jhe	0.296931	0.101631	0	0	0.0184325	0.0101553	0.038531	0.00679597	0.0096772	0.0229529		1.35662	0.113071	0.0760273	0	0.0259018	0.0295829	0.0222696	0.0162776	0.0411541	0.0199455		0.144035	0	0.0628423	0.0184094	0.015516	0.0253762	0.0417754	0.000801886	0.0369714	0.0202228
	Jheh1	0.244805	0	0.230818	0.00466249	0.0413096	0.068856	0.133884	0.153822	0.139318	0.0395248		0	0	0.0691771	0.0556055	0.0416528	0.0523297	0.0307867	0.0388199	0.027977	0.0508858		0.231722	0	0.0608368	0.0194191	0.0891686	0.031964	0.0388239	0.0368122	0.0310292	0.0325358
	RpL23	2.71855	0.345397	2.23716	2.28213	2.75049	1.85033	1.20676	0.813552	1.78591	2.20053		4.41821	0.582347	1.19495	3.05704	3.22661	1.51795	1.32996	0.969992	1.76585	2.17972		3.21997	0.171423	0.718886	2.28142	1.99841	0.951581	0.502546	0.519668	1.17655	2.1826
	gammaTub37C	0	0	0	0.383759	0.439736	0.0758197	0.0133577	0.0136884	0.0462228	0.133157		0	0.0941088	0.0670073	0.594098	0.77695	0.0956755	0.0514738	0.0457761	0.0256342	0.0349739		2.07807	1.06342	1.58944	1.52149	1.00553	3.99205	3.83723	2.23366	7.87631	12.9922
	comm	0	0	0.196794	0	0	0.0414973	0.0487547	0.0550238	0.0550808	0.0393039		0	0.391712	0.269257	0.069131	0.0477085	0.0704535	0.0201776	0.0656877	0.0466828	0.0420451		0	0.312955	0.41403	0.00822152	0	0.0778306	0.0157334	0.0648048	0.0443516	0.0448457
	dpn	0.0140063	0.0912284	0	0.0357428	0.0355218	0.00938269	0.0109785	0.0046324	0.00797671	0.00862674		0	0	0.0230626	0.123389	0.204829	0.00221128	0	0	0.0063204	0.0172305		0.0109846	0	0.0863392	0.0410061	0.253274	0.0341533	0	0.0174494	0.00826307	0.110344
	hdc	2.19584	20.4375	8.88522	3.80349	3.83773	2.28687	2.14269	2.67788	2.36762	1.8812		1.69962	8.17461	5.69406	4.62397	4.40526	2.57228	2.39148	2.41984	2.27512	2.15987		0.708097	13.9306	5.60627	4.32236	4.36823	2.0222	1.10415	1.34837	1.15798	0.742672
	hig	0.0395293	0.226989	0	0	0.0124332	0.0385822	0.0429785	0.0586794	0.0559752	0.0492846		0.119334	0.308616	0.236204	0.0404631	0.0332434	0.125837	0.125579	0.11789	0.119384	0.122002		0	0.0690512	0.118312	0	0.0216379	0.0369921	0.0255484	0.0184021	0.0165967	0.0360388
	Wnt5	0.267059	0.997778	0.218624	0.58803	0.458758	0.130971	0.135515	0.110439	0.0708088	0.108214		0.0807106	0	0.196108	0.392696	0.344424	0.0901113	0.152331	0.115783	0.0873839	0.142128		0.0302907	0.0857559	0.110661	0.229882	0.145218	0.0738112	0.0587717	0.0883186	0.105511	0
	Gyc32E	0.051531	0	0.284755	0.00512437	0.0643363	0.166	0.222978	0.186424	0.153951	0.181611		0.164922	0.0322544	0.0575011	0	0	0.110426	0.0720598	0.0372521	0.100544	0.122913		0	0	0.126426	0.0358938	0.0243008	0.0850308	0.0553105	0.0292178	0.0468445	0.0497429
	Sod2	0.589116	0.0833264	0.608976	0.48085	0.544259	0.392587	0.310011	0.193213	0.322246	0.518898		0.500182	0.773827	0.265734	0.275939	0.304051	0.328222	0.422595	0.314628	0.433614	0.47293		0.368329	0.263048	0.171438	0.585898	0.584496	0.384119	0.418462	0.329813	0.469908	0.484076
	ATPsynbeta	1.05347	0.554419	1.16346	4.694	3.41112	1.00152	0.591034	0.69277	0.725742	1.03937		1.09098	0.868891	0.6016	3.96401	4.03947	0.735937	0.505583	0.573213	0.644452	0.675796		0.762618	0.130577	0.503217	2.45711	2.43713	0.423827	0.223603	0.168767	0.36862	0.436651
	Dbp45A	0.0753157	0	0	0.222392	0.202895	0.0967671	0.0893976	0.138108	0.132815	0.115151		0.302222	0.182722	0.161462	0.23329	0.199957	0.0916873	0.113275	0.0734175	0.101919	0.10429		0.00965606	0	0.112988	0.222816	0.146211	0.109937	0.108549	0.0655714	0.0998851	0.173761
	Nmdmc	0.208269	0.0582004	0.245925	0.138489	0.118342	0.0887638	0.0535488	0.0318327	0.0441153	0.0888472		0.0457792	0.170242	0.17449	0.154066	0.142064	0.0757574	0.05239	0.0691162	0.0624635	0.101316		0.267412	0	0.250779	0.116737	0.0603169	0.0825601	0.0236065	0.0324533	0.0632478	0.0240742
	Galphaf	0.154882	0	0.17365	0.158827	0.0536331	0.0312623	0.0214642	0.0238817	0.0274066	0.0265952		0.0336496	0	0.158127	0.19635	0.0907309	0.0691184	0.042697	0.0659755	0.0354975	0.0295396		0.0189439	0.0569379	0.309156	0.0362441	0.152662	0.070916	0.0351522	0.0393616	0.0424031	0.0271871
	Gel	3.10755	1.06608	0.54584	0.244383	0.138458	0.230107	0.246307	0.206942	0.217819	0.240217		4.4034	0.145327	0.270971	0.19745	0.28664	0.219434	0.30102	0.223505	0.246153	0.161492		26.9473	1.01526	0.343272	0.355719	0.351552	0.289395	0.449007	0.224704	0.39884	0.471681
	GstS1	14.5532	5.74471	11.8459	2.80534	2.51511	17.2761	13.7992	11.0694	16.8194	23.5132		6.75242	7.79849	7.46506	1.99191	2.29283	9.89815	10.9256	9.98142	13.2363	13.5478		4.47649	2.73847	4.85428	1.73013	2.30175	4.46242	4.20193	3.37488	6.75936	8.24171
	HmgZ	0.603757	0	0.313912	0.371767	0.176997	0.208233	0.253514	0.195815	0.220797	0.216057		0.525426	0.165139	0.647295	0.250401	0.322134	0.217005	0.214422	0.244709	0.235342	0.209525		2.0223	0	0.345056	0.254779	0.120691	0.204172	0.174191	0.13528	0.196311	0.286559
	Klc	0.631367	0.378966	0.574654	1.02673	1.03755	0.568474	0.626793	0.531156	0.495351	0.537014		0.280266	0	0.495096	1.54937	1.33383	0.512047	0.330452	0.433059	0.398199	0.425535		0.623359	0.36667	0.544747	1.2109	1.43735	0.401893	0.292038	0.489453	0.488729	0.260705
	Lac	0.585112	2.18968	1.99034	0.66401	0.693623	0.29455	0.268078	0.29124	0.32028	0.341567		0.0546135	1.20494	1.11839	0.795827	1.07113	0.320059	0.268507	0.260829	0.325656	0.358129		0.341182	3.85206	1.61945	0.832641	0.721041	0.357689	0.200562	0.217993	0.300641	0.295021
	Lcch3	0	0	0	0	0	0.00753698	0.00174223	0.00185048	0.00822577	0.0116104		0	0	0	0	0	0.000629953	0	0.00230789	0.00719809	0.0141014		0	0	0	0.0135152	0.0250355	0.00407443	0	0.00590765	0.00642166	0
	Mdr50	0	0	0	0	0.0270893	0.0113877	0.011737	0.00131127	0.00555568	0.00928984		0	0.0795355	0.090881	0.0139637	0.0149762	0.0132354	0.0268343	0.0514519	0.0471105	0.0281485		0	0	0.120254	0.0341547	0.0164714	0.00742016	0.0169179	0.0211305	0	0
	Myo61F	0.231492	6.29763	0.626892	0.2662	0.216558	0.180036	0.152478	0.189617	0.20611	0.19588		0.258167	1.65411	0.389852	0.252921	0.169906	0.297243	0.155136	0.282114	0.240758	0.276661		0.153772	6.07376	0.653806	0.16568	0.133182	0.192614	0.166694	0.150899	0.12034	0.271283
	Parp	1.15271	7.72248	9.17225	2.26201	2.47077	1.79813	1.20976	1.22054	1.19976	1.66384		1.35624	4.86715	5.55921	1.95692	1.6694	1.91718	1.47198	1.78063	1.41041	1.43316		0.144466	0.0888257	0.1579	0.272054	0.47085	0.114671	0.0795797	0.113858	0.106678	0.213622
	Rbp4	0.208252	0	0.036739	0	0.014056	0.204478	0.201452	0.280481	0.286263	0.199501		0.208619	0.0826822	0.0956994	0	0.010274	0.112304	0.147445	0.141361	0.17157	0.149681		0.315639	0.10728	0.215689	0.0213794	0.0335753	0.363616	0.341405	0.338689	0.37798	0.26797
	Rbp9	2.01188	9.16678	6.24682	0.138052	0.388183	3.13847	2.8978	2.96819	3.53388	3.61576		1.20461	4.55705	1.63275	0.0945344	0.46464	2.57225	2.48465	2.64286	3.10772	3.09688		0.519541	7.19658	2.81395	0.11315	0.247573	1.93156	1.96294	2.14656	2.55477	3.44164
	RpS13	2.77851	0.101631	0.997576	3.02073	3.45701	1.84654	1.36494	0.892294	1.56573	2.31572		3.5311	0.713931	0.778235	3.16809	3.50723	1.36718	1.37337	0.905391	1.82439	1.96757		1.80671	0.129795	0.469679	3.74919	2.90537	0.790154	0.531286	0.328059	0.831034	1.3272
	Dsor1	0.0949487	0.0683784	0.0872638	0.530053	0.658265	0.155596	0.0568789	0.0607973	0.0838763	0.100742		0.164982	0.261214	0.227861	0.799826	0.703786	0.119089	0.144458	0.0498496	0.0729191	0.0902977		0.202561	0.0242507	0.247714	0.716741	0.913958	0.139357	0.169689	0.131003	0.0768427	0.0677387
	Ssrp	1.51089	0.206013	0.823092	4.57604	3.96466	1.35805	1.00276	0.932292	0.954312	1.27216		1.78376	0.316685	1.22586	4.62018	4.22263	1.15653	0.817566	0.722689	0.689428	0.75578		0.676492	0.350554	0.844499	4.23045	3.79602	1.00369	0.762722	0.82275	0.703753	0.791852
	Taf4	2.20393	1.29345	2.88054	5.07006	5.13611	2.00984	2.20272	2.12365	1.86948	1.9652		1.95272	1.70622	2.08685	6.18057	6.24439	2.08557	1.74205	1.93325	1.75025	1.8345		1.20047	1.0697	1.99238	5.70889	5.53094	2.38739	2.21926	2.37499	1.81736	1.71473
	TfIIFalpha	2.27422	1.0764	1.92136	2.08719	1.897	1.74447	1.72151	2.18019	1.74389	1.42141		1.34667	0.847482	2.25392	2.24649	1.70573	1.84609	1.74064	1.84585	1.33798	1.24738		1.17036	0.940529	1.45636	1.91111	1.60645	2.15645	2.62633	2.37198	1.94344	2.02125
	Trf	0	0	0.102902	0.114455	0.0707511	0.153167	0.199796	0.199699	0.194082	0.152024		0.172	0.117226	0.0303383	0.0805217	0.110432	0.12917	0.11884	0.15065	0.130074	0.134741		0.0325724	0	0.02377	0.23316	0.158179	0.0891761	0.0717692	0.0494418	0.0796742	0.16925
	Uch	1.71074	0.376053	1.47491	0.862566	0.853271	2.3161	2.12932	1.84818	2.27276	2.74527		1.78602	0.722823	1.22906	1.38828	1.09706	1.91335	1.70697	1.72116	2.03197	1.96614		0.686182	0.287926	0.745569	1.0306	1.09272	1.40905	1.67055	1.33869	2.07541	1.97934
	bys	0.104193	0	0	0.815147	0.736464	0.156782	0.200222	0.10666	0.0987523	0.158856		0.308264	0	0.164367	0.987595	0.853179	0.182936	0.137622	0.15391	0.0834207	0.0877437		0.137479	0	0.162954	0.619973	0.768888	0.113078	0.0527275	0.0858493	0.0827063	0.117309
	brat	2.10213	2.32143	3.8875	6.57999	7.03037	1.93074	1.02343	0.914662	1.02002	1.88568		1.71001	2.00577	3.26366	8.77337	8.68441	1.61739	1.28096	1.1982	1.08685	0.95348		1.14602	2.21934	4.01392	9.79558	10.1354	1.52919	0.836188	1.28677	0.773819	1.21249
	hep	0.980069	1.35292	0.996472	3.3053	3.27146	0.691976	0.50319	0.448545	0.372152	0.597941		0.506828	1.01902	1.00038	3.12325	2.68671	0.554377	0.532314	0.493131	0.500263	0.599878		1.29855	0.573728	0.976516	3.11711	3.25765	0.742883	0.423448	0.522113	0.405449	0.25948
	pigeon	0.418544	0	0.461553	1.22545	0.985263	0.41189	0.360114	0.388827	0.27689	0.334902		0.287403	0.188009	0.404922	1.14885	0.941297	0.49595	0.483205	0.503734	0.336144	0.264286		0.327085	0.116916	0.168324	1.40723	1.29637	0.40365	0.270491	0.458766	0.280861	0.158687
	Cks30A	0.186067	0	0.0882574	1.1401	1.08725	0.230874	0.142811	0.130738	0.192353	0.309187		0.136438	0.187635	0.151118	1.16433	1.07962	0.116168	0.0950395	0.117072	0.115827	0.0899526		0.237126	0.12985	0.217311	1.21422	1.27056	0.429202	0.457231	0.41432	0.44197	0.44069
	CycD	0.525888	0.333611	0.20438	1.41697	1.3755	0.295676	0.086766	0.0801809	0.0940469	0.26038		0.12778	0.340483	0.201058	1.48051	1.21183	0.16816	0.153583	0.145708	0.119301	0.116557		0.0765737	0.0356786	0.202571	1.4999	1.39373	0.178892	0.0647934	0.0349368	0.143609	0.122002
	dap	0.300749	0	0.587182	2.09026	2.00877	0.376478	0.291139	0.180947	0.224062	0.377394		0.296669	0.21758	0.316255	2.33052	2.00125	0.377326	0.307365	0.137976	0.220521	0.196673		0.177062	0	0.384402	1.60509	2.03619	0.587498	0.477195	0.325956	0.526935	0.429129
	CycJ	0.0305196	0	0.168169	0.305321	0.445762	0.0568381	0.0292379	0.0210223	0.0153733	0.0623354		0	0.196773	0.123127	0.259857	0.366982	0.0416732	0.0502718	0.0376314	0.0384576	0.023456		0.111573	0.166866	0.0749613	0.465067	0.456422	0.0569746	0.0633092	0.027089	0.0560354	0.0651726
	Gsc	0.0140063	0	0.139675	0.0763467	0.0649156	0.0245749	0.0523009	0.0146245	0.0346399	0.0761443		0	0.342989	0.204439	0.0332466	0	0.0605068	0.0658319	0.0458769	0.0272877	0.0252643		0.0711013	0	0.153033	0.0767732	0.0304137	0.0816669	0.0332383	0.0281127	0.0169691	0
	woc	2.80607	0.558638	2.52849	11.9931	10.6593	2.7511	1.43863	1.42706	1.22562	2.71911		2.19741	1.89139	2.98714	13.177	12.8115	2.26133	1.60073	1.36137	1.31607	1.48821		1.67814	0.49127	2.11363	13.4838	12.4001	2.44213	1.51404	1.59503	1.14764	1.44459
	Tbh	0.0977688	0.257898	0.125556	0.182709	0.0713384	0.0564121	0.0570712	0.0310351	0.0537588	0.04596		0.0586737	0.271671	0.319911	0.0136635	0.0311594	0.101005	0.0907821	0.113093	0.0862562	0.121876		0.0150939	0.0315906	0.177279	0.0828614	0.0149535	0.108994	0.104863	0.0738113	0.0818874	0.122629
	128up	0.305104	0.29723	0.212182	0.77906	0.637295	0.392914	0.343702	0.290697	0.314256	0.337224		0.558106	0.158718	0.443668	0.507358	0.543368	0.365393	0.396129	0.438125	0.412008	0.388993		0.477279	0.082802	0.210681	0.608685	0.504567	0.291628	0.287774	0.347534	0.380688	0.380497
	140up	0.111199	0	0.147189	0.0715006	0.220125	0.101095	0.0497813	0.0547128	0.0818044	0.106327		0.104581	0	0.0382155	0.0988082	0.0723332	0.083128	0.0700074	0.0674041	0.0844095	0.0844014		0	0	0.0560239	0.106015	0.0856305	0.0439639	0.0772774	0.0588626	0.0797254	0.0713551
	Cdc42	0.996835	0.4329	0.289172	1.95212	1.63038	0.581961	0.36194	0.320649	0.391168	0.630894		1.09933	0.471632	0.461219	2.339	2.18716	0.47728	0.373772	0.335163	0.522615	0.547041		1.2708	0.811701	0.591666	2.89856	2.97519	0.775698	0.758383	0.672244	0.848438	0.616329
	Map60	0.412619	0	0.513346	3.84344	3.83742	0.590222	0.287019	0.20223	0.267311	0.552985		0.244419	0.315082	0.324803	2.72675	3.60155	0.427232	0.283153	0.244372	0.196166	0.212008		0.581879	0	0.253081	2.60871	2.65806	0.321378	0.184998	0.150438	0.148804	0.258224
	Taf1	1.14958	0.567285	2.5003	4.20445	3.79094	1.49277	1.13691	1.18466	1.013	1.20114		0.964404	1.073	1.51137	3.50802	3.18151	1.37562	1.01801	1.08393	0.845875	0.680082		0.859789	1.80611	2.65619	3.10764	2.58306	2.67212	1.83794	1.78534	1.39821	1.44028
	Taf5	0.102777	0	0.333631	0.339389	0.224676	0.083968	0.0749008	0.0973367	0.0498852	0.0796806		0.184133	0.0382614	0.0734949	0.214723	0.100658	0.084813	0.0292343	0.0749071	0.056019	0.0481673		0.132571	0	0.096354	0.424875	0.277065	0.0750784	0.0466102	0.0266069	0.0544182	0.070798
	AP-1-2beta	0.505889	0.970849	0.234686	1.93557	1.40942	0.441079	0.360406	0.398463	0.334626	0.390688		0.342119	0.250741	0.503391	1.62492	1.13038	0.369202	0.443241	0.349622	0.300264	0.25128		0.32819	0.330157	0.261564	1.57727	1.55027	0.406847	0.309011	0.386009	0.342311	0.272973
	CycE	1.43715	1.81633	1.20389	5.2879	6.10933	1.60467	0.971976	0.818728	0.810667	1.26651		0.694653	1.27053	1.43495	5.13088	5.69512	1.15759	0.963506	0.933102	0.782439	0.764595		0.77413	0.757936	0.86828	5.89468	6.16912	0.696655	0.33392	0.260281	0.318168	0.512392
	Cyp18a1	0	0	0.154524	0.0993716	0.0675784	0.0168497	0.0095728	0.0159502	0.00411495	0.0134264		0.118943	0	0.0507931	0.101474	0.0788194	0.0160133	0.0219596	0.0203359	0.0163837	0.00799201		0	0	0	0.042544	0.0664796	0.0110798	0	0.00824223	0.000694276	0
	Dro	0	0	0	0	0	0	0.00406359	0.00480181	0.00161557	0.00170721		0.0816807	0	0	0	0.0211733	0.016572	0	0.00234798	0.00116039	0		0	0	0	0	0	0	0	0	0.00342692	0
	htl	0.257255	0	0.232613	0.152516	0.0701721	0.241475	0.220697	0.300015	0.266784	0.165022		0.100721	0.733493	0.294372	0.121879	0.0617005	0.230377	0.254952	0.358393	0.208092	0.231		0.399726	0.600922	1.53011	0.12395	0.125099	1.67283	0.926945	0.872553	0.571245	0.27561
	Itgbn	0	0	0.277441	0.0967711	0.0725933	0.0198603	0.0196835	0.0111554	0.00872958	0.0248389		0	0.243869	0.227762	0.0873399	0.1185	0.0662738	0.060701	0.0608046	0.0527967	0.0295963		0.0324359	0	0.0607082	0.047109	0.0353371	0.0253015	0.0957145	0.0334028	0.0179635	0
	LamC	0.348835	0.418936	0.267653	0.422409	0.313392	0.338952	0.32434	0.379567	0.382573	0.245846		0.0865276	0.777056	0.300607	0.247435	0.294378	0.272368	0.317845	0.256666	0.318492	0.317103		0.201821	0.159616	0.227895	0.219278	0.163593	0.232109	0.211254	0.304167	0.17821	0.125825
	Lrr47	0.0921651	0	0.281063	0.163329	0.228069	0.11219	0.119721	0.0765992	0.0770578	0.0879577		0.250838	0	0.0360858	0.261644	0.19616	0.0647479	0.0599702	0.0617858	0.0453709	0.0864387		0.0319621	0	0.167455	0.311516	0.295452	0.135959	0.186511	0.153334	0.139928	0.105486
	Nmdar1	0.417622	0	0	0.0422845	0.0755835	0.260871	0.185682	0.195628	0.268501	0.25554		0.546696	0.144069	0.19544	0	0.0125311	0.250881	0.245773	0.255728	0.29365	0.194571		0.394566	0.667666	0.636671	0.0274303	0.0476661	1.01149	0.918123	0.901509	1.31082	1.95033
	Os-C	0	0	0	0	0	0.00233717	0	0.0011244	0.00421314	0		0	0	0	0	0.0220685	0.0100849	0	0	0.00204819	0		0	0	0	0.0392896	0	0	0.00465834	0	0	0
	Obp83b	0	0	0	0	0	0	0.00296378	0.00516121	0.00512183	0.0015658		0	0	0	0	0	0	0	0	0.0016393	0		0	0	0.0290863	0	0	0	0	0	0.0011942	0
	RNaseX25	0.0614794	0	0	0.271606	0.303987	0.120431	0.0990406	0.0688323	0.0739153	0.105319		0.0567292	0.267422	0.0513364	0.298112	0.299041	0.0962911	0.113151	0.13154	0.107707	0.122676		0.0770008	0	0.0716358	0.35517	0.384081	0.0671352	0.0589213	0.0255849	0.0698212	0.125276
	Ror	0	0	0.041978	0.0070806	0.00873014	0.00841476	0.0130605	0.00648834	0.00252998	0.0124117		0	0	0	0.0299561	0	0.0237693	0.0102918	0.0233285	0.0200254	0.00600258		0.0669419	0	0.0278562	0	0	0.0345148	0.0464635	0.0295443	0.0366736	0.128536
	RpS9	2.04354	0.0912284	1.54124	5.28485	4.24521	1.83487	1.13108	0.887152	1.72151	1.91686		2.28813	0.979879	1.06981	6.5499	5.4223	1.69763	1.41951	0.963685	1.58606	1.95798		1.93028	0.174429	0.874055	4.37864	3.56335	1.27602	0.797775	0.667296	1.39727	1.97926
	RpL18A	1.92968	0.29723	1.43684	3.0418	2.55949	1.68426	0.908012	0.677848	1.23852	2.02694		4.29417	0.988291	0.899323	3.63947	3.522	1.41339	1.25326	0.854548	1.80552	2.11242		3.66744	0.152215	0.640671	3.29191	3.10183	0.942077	0.501741	0.453275	0.898837	2.0673
	RpS18	1.70989	0.440235	1.03962	1.07427	1.22538	1.12595	0.860388	0.557932	1.07032	1.52828		2.83673	0.411636	0.707937	1.90411	1.88834	1.03358	1.08841	0.668049	1.31122	1.43577		2.48702	0.41158	0.630765	2.0333	2.2319	0.680928	0.557001	0.451454	1.13606	1.87446
	RpS19a	1.5782	0.514831	0.952011	1.26427	1.39706	1.18378	0.90146	0.603936	1.12491	1.40563		2.6444	0.316907	0.623342	1.20029	1.18885	0.903848	0.879659	0.522456	1.23599	1.40233		2.15672	0.166422	0.279797	1.44819	1.36237	0.527122	0.423064	0.273243	0.672294	1.43267
	SerT	0	0	0.0951158	0.0180675	0	0.0277745	0.0369891	0.0466396	0.0218949	0.029407		0	0.0657333	0.112771	0	0.037145	0.0685683	0.0875026	0.138306	0.0645734	0.0368889		0.00845123	0	0.0708106	0.0603352	0.0144761	0.0427606	0.0343236	0.0197837	0.025668	0.0607162
	Sdc	6.72547	34.5396	12.4462	3.57899	3.36177	2.58036	2.86094	4.17849	3.55925	1.91119		8.48874	6.9985	6.64795	3.57559	3.84974	2.65482	2.43068	3.4066	2.79043	2.14844		18.9801	21.8954	13.497	3.33236	2.75918	3.63136	2.88122	5.15818	2.96692	2.28418
	TH1	0.328189	0.60896	0.156098	0.539273	0.528689	0.20258	0.246322	0.205335	0.154714	0.214899		0.0819375	0.109595	0.244377	0.352882	0.2789	0.206712	0.200118	0.175087	0.193199	0.13453		0.296278	0	0.165289	0.580281	0.456024	0.170453	0.1158	0.0837178	0.0787209	0.211859
	Taf6	0.215937	0	0.347193	0.730402	0.681088	0.217046	0.246096	0.167087	0.180151	0.213846		0.289241	0.07964	0.184799	0.688108	0.584386	0.204015	0.194723	0.1669	0.196356	0.143792		0.340012	0.321095	0.507765	0.773669	0.887706	0.537334	0.631266	0.548695	0.654462	0.820318
	TfIIFbeta	0.349203	0.101631	0.363834	0.850986	1.06639	0.388074	0.279688	0.265981	0.2935	0.358807		0.207881	0.38529	0.23507	0.453131	0.836192	0.244117	0.174239	0.194601	0.166135	0.259296		0.290321	0	0.135066	0.775073	0.684353	0.17779	0.116526	0.09136	0.140685	0.183753
	TfIIS	0.482416	0	0.256673	0.982718	0.908702	0.542617	0.567621	0.421491	0.452528	0.577967		0.287942	0.527114	0.493271	1.22442	0.939282	0.557535	0.365816	0.383046	0.430436	0.456891		0.36549	0.449686	0.337717	0.609934	0.882808	0.427207	0.248211	0.311886	0.299724	0.379959
	TpnC47D	0.0870616	0.0939144	0	0	0.0360434	0.0985868	0.142911	0.190408	0.286631	0.0715142		0	0	0.0916146	0	0.0230938	0.0657394	0.0701446	0.09769	0.126918	0.0767874		0.0186498	0	0.0127833	0	0	0.0179879	0.0414487	0.0794124	0.0488143	0.0783248
	TpnC73F	0.170876	0	0	0.0251784	0.0851145	0.142696	0.146951	0.209463	0.236688	0.080739		0.158358	0.153089	0.233697	0.0971284	0.011297	0.197568	0.264917	0.502592	0.29008	0.264085		0.0674199	0.515564	0.356464	0.0806223	0.0177532	0.293926	0.316308	0.473752	0.275206	0.385623
	epsilonTry	0	0	0	0.0226821	0	0.00232315	0	0	0	0		0	0	0	0	0	0.00583653	0.00794845	0.0162317	0.00817791	0		0	0	0	0	0	0.00150216	0	0	0.000431116	0.0221615
	mtrm	0.364033	0	0.498215	2.3464	2.1268	0.355757	0.0950878	0.0531831	0.128448	0.290078		0.198085	0.151926	0.257858	2.34876	2.13787	0.204466	0.182767	0.0545514	0.114559	0.155083		0.0378994	0.26667	0.0831385	2.09735	2.02947	0.168593	0.0650822	0.0538476	0.0618334	0.181758
	ato	0	0	0	0	0	0	0	0	0.000948615	0		0	0	0	0	0	0.00558819	0.0124611	0.00111813	0.00196711	0		0	0	0	0	0	0.00173804	0.025183	0.00469018	0	0
	cora	0.657173	1.23671	1.86755	1.0347	0.706449	1.16361	1.46654	2.50062	1.58088	0.724988		0.866217	1.58235	1.7498	0.723025	0.846604	1.33085	1.48628	2.25341	1.39624	1.01199		0.43455	1.12462	1.25958	0.678577	0.617626	1.01113	1.07531	1.97383	0.701692	0.820599
	emp	2.16377	2.07043	3.56514	0.142457	0.426125	2.3598	2.71558	2.93517	2.60397	2.18508		1.75034	3.12995	3.14626	0.123273	0.371782	2.52469	2.86774	2.81031	2.75816	2.72712		1.27478	7.43802	3.81791	0.158241	0.263502	3.01564	3.10827	2.88957	3.139	2.64259
	mtSSB	0.124063	0	0.0829084	0.403689	0.519455	0.0826282	0.0319909	0.0191735	0.0238343	0.09386		0.0867182	0	0.0642047	0.611	0.697091	0.093413	0.0501356	0.0556848	0.0402351	0.0404302		0.139365	0	0.0479162	0.584961	0.718555	0.077161	0.0268375	0.0291306	0.0464809	0.0486881
	pll	0.121062	0.333611	0.195286	0.540196	0.476695	0.0989478	0.0600095	0.057565	0.0945662	0.0784501		0	0	0.0965448	0.711022	0.604087	0.0449446	0.0482813	0.0839071	0.0734571	0.0403238		0.0320166	0	0.140031	0.769126	0.860104	0.137645	0.128835	0.0961084	0.128649	0.071683
	trn	0.0700517	0	0	0.0210013	0.0502907	0.038196	0.0673697	0.0591166	0.052103	0.0322983		0.0796965	0.0749148	0.0155155	0.0701482	0.0490887	0.0834004	0.102439	0.105462	0.0730564	0.0323095		0	0	0.0994878	0.096699	0.0624534	0.0422993	0.0315055	0.0584324	0.0365445	0.0898952
	Wnt4	0.248288	0.34632	0.0880902	0.0390932	0.0741278	0.298123	0.320951	0.549913	0.4622	0.182889		0.0586737	0.382767	0.36876	0.0083774	0.136512	0.220087	0.332085	0.309655	0.213412	0.17481		0.0244322	0.131718	0.388787	0.0290119	0.0761226	0.155832	0.0658533	0.121977	0.0927418	0.141374
	Fkbp14	0.377668	0	0.330007	0.556824	0.522353	0.169284	0.101013	0.080427	0.164551	0.211112		0.911227	0.454177	0.773784	0.31839	0.506882	0.278905	0.29635	0.285104	0.326581	0.298568		0.386474	0.458172	1.37466	0.301682	0.176028	0.195939	0.16822	0.197589	0.268624	0.100017
	tutl	0.0634318	1.59795	0	0.423554	0.309818	0.115161	0.0987371	0.143586	0.107975	0.0846615		0.0900668	1.67681	1.2072	0.323534	0.246237	0.355218	0.278224	0.351402	0.244141	0.179793		0.144625	0.495224	0.681472	0.303889	0.21762	0.212509	0.192815	0.376986	0.216485	0.2171
	NAT1	8.74265	9.49459	7.15215	15.9327	14.4702	9.57175	11.3102	12.302	10.0208	8.73416		12.0721	10.6562	9.38734	18.9996	16.7689	11.3669	10.5497	11.631	9.85577	9.83978		10.9793	8.42385	8.88304	18.3211	16.4478	11.0364	11.9023	11.4644	9.62447	7.98903
	dmGlut	0.498584	0.295639	0.060175	0.869209	0.911412	0.141176	0.0586962	0.0338357	0.0814326	0.188851		1.04722	0.361187	0.231471	1.59036	1.41374	0.171266	0.113552	0.0458137	0.0913456	0.117229		0.542896	0.097371	0.155888	1.63996	1.71988	0.126659	0.0365082	0.0514603	0.0457198	0.122656
	Dcp-1	0.478237	0.341308	0.190905	0.753746	0.905783	0.179285	0.0802527	0.0911094	0.0855807	0.222409		0.241941	0.192677	0.156283	0.902818	0.817598	0.146065	0.0801587	0.103211	0.114189	0.167882		0.249419	0.748548	0.110698	1.05209	0.957634	0.145359	0.0972051	0.0769282	0.115419	0.165665
	kermit	1.51824	1.31652	1.60774	0.848644	0.973355	2.33404	2.50107	2.35654	2.60896	2.77907		1.40318	2.54107	1.94959	0.586082	0.722777	2.23662	2.42415	2.1356	2.66206	2.48835		0.62984	0.680839	1.13276	0.28069	0.408306	2.26762	2.53303	2.32005	2.8232	2.53997
	wal	0.227903	0	0.0245833	0.227811	0.211418	0.152048	0.127301	0.115365	0.135944	0.179571		0.53064	0.0877078	0.16551	0.250104	0.33279	0.129841	0.145035	0.0910421	0.1407	0.100719		0.500516	0	0.101157	0.411017	0.266299	0.143277	0.125956	0.090253	0.0845591	0.204879
	Bka	0.0418833	0	0	0.360875	0.336841	0.0840139	0.0318776	0.0601372	0.0778492	0.0677135		0.217753	0.0941088	0.0372856	0.234872	0.248745	0.0798648	0.0485622	0.0294232	0.0639453	0.0262127		0.0807248	0	0.101213	0.402871	0.329857	0.0897856	0.0787295	0.0875233	0.105656	0.270353
	Ccs	0.107512	0	0	0.19946	0.285629	0.0640141	0.0619335	0.0240106	0.0325863	0.0521562		0.118345	0.255749	0.0994642	0.112319	0.271142	0.0399205	0.0432057	0.0538092	0.0174778	0.0205677		0.0688923	0	0.0787443	0.142054	0.228279	0.0606211	0.0307968	0.0176194	0.0337116	0.0304964
	Aldh-III	0.411294	18.28	9.232	0.874422	0.816949	0.969557	0.774501	0.771441	0.872512	0.945677		0.647873	4.45261	2.75215	0.624927	0.656471	0.823552	0.923398	0.842771	0.846561	0.575786		1.41214	11.1158	10.2232	0.885282	1.10819	1.58041	1.37762	1.50326	1.79686	1.56917
	l(2)03659	0	0	0	0	0	0.0149023	0.00645091	0.00772552	0.00189369	0.00241647		0.0481297	0	0.0879659	0	0.0342243	0.0460993	0.0376482	0.0579814	0.0388191	0.0399247		0	0	0	0.0071286	0.0145507	0.0158548	0	0.000824389	0.00390669	0
	Phb2	1.45154	1.27116	1.28911	1.49811	1.71014	1.75271	1.7888	1.75892	1.95993	1.8349		2.00196	0.598389	1.12868	1.74618	2.07366	1.71409	2.11605	1.85285	1.81414	1.91737		1.00765	0.65815	0.779676	2.16417	2.36321	1.34922	1.45285	1.27804	1.35252	1.32694
	dock	0.774795	0.659304	0.769468	1.1288	1.24354	0.952007	0.982359	1.1368	0.855817	1.00094		0.557141	0.746819	0.674412	1.5585	1.16601	0.879865	0.794903	0.740996	0.82979	0.898226		0.665459	0.392622	0.694225	1.20867	1.51582	1.13201	0.875005	0.94971	0.871131	0.556523
	Prosbeta1	0.692059	0.154046	0.663726	0.846644	0.561546	0.8699	0.88699	0.725196	1.21082	1.22965		0.636869	0.674953	0.59921	0.654868	0.624994	0.773685	0.9242	0.734812	1.02594	1.20333		0.53532	0.479355	0.438523	0.715454	0.690721	0.516738	0.628686	0.423327	0.800509	0.906638
	Sply	0.302925	0	0.316628	0.849011	0.620052	0.196488	0.168748	0.116075	0.117883	0.232348		0.0259526	0.773247	0.115707	0.691837	0.525238	0.105705	0.11625	0.214943	0.126321	0.168847		0.177324	0	0.246156	0.788677	0.786582	0.105236	0.0901631	0.0725371	0.0545805	0.0872318
	lwr	0.519302	0.203832	0.516445	1.79743	1.64968	0.676345	0.72925	0.628915	0.787631	0.663022		0.89528	0.592509	0.651123	1.95434	2.1789	0.621097	0.441487	0.618395	0.544591	0.594664		0.641703	0.0712984	0.237531	2.5738	2.57328	0.461229	0.291356	0.278436	0.316696	0.643561
	l(2)05714	0.279654	0	0.319266	0.48383	0.687835	0.257492	0.161188	0.130979	0.195583	0.246662		0.110521	0.166336	0.236233	0.374785	0.31358	0.200523	0.1552	0.119556	0.142884	0.169252		0.153887	0	0.045048	0.364446	0.373281	0.128776	0.0500435	0.0533023	0.0425104	0.101802
	Hmgs	0.219762	0	0.32606	0.651456	0.432893	0.260758	0.193747	0.226885	0.204424	0.205728		0.174824	0.586	0.334374	0.67182	0.578737	0.281294	0.210121	0.365438	0.226231	0.209879		0.318065	0.620793	0.214671	0.591775	0.636648	0.208609	0.180088	0.234642	0.149006	0.282398
	ATPsynG	0.533866	0	0.307151	0.184193	0.389066	0.849319	0.482762	0.292802	0.662858	1.23286		0.450325	0.223601	0.179607	0.472675	0.352018	0.448259	0.345183	0.176026	0.662125	1.08379		0.23706	0	0.131878	0.18534	0.169528	0.243796	0.228543	0.0825393	0.485074	0.646519
	CG10939	0.231606	0.0683784	0.165372	0.840115	0.74014	0.186101	0.14649	0.086349	0.143047	0.247903		0.190863	0.358011	0.455624	0.424897	0.586781	0.256498	0.210713	0.178328	0.198221	0.258364		0.0494711	0.780613	0.480735	0.534808	0.682441	0.162985	0.0885921	0.0797042	0.121217	0.214631
	CCT5	1.03698	0	0.853539	2.43359	2.15416	0.609209	0.432477	0.447164	0.482639	0.675817		0.538043	0.525664	0.46914	3.1663	1.969	0.491735	0.378809	0.448169	0.385665	0.382869		0.365565	0.108342	0.294723	1.4636	1.46055	0.327843	0.206784	0.220224	0.171705	0.104536
	DCTN3-p24	0.0524191	0	0	0.202316	0.194214	0.0691366	0.0985782	0.103579	0.0515456	0.0547195		0.173074	0.0350122	0.353392	0.279162	0.16457	0.131647	0.081427	0.0632279	0.0840141	0.0480709		0.08228	0	0.0492751	0.343742	0.1495	0.0320506	0.0163023	0.065216	0.0426838	0.021668
	Sec61beta	0.640084	0	0.599638	0.528423	0.784716	0.456554	0.482377	0.277695	0.495272	0.583714		0.95268	0.0814598	0.34045	0.73352	0.476392	0.35099	0.378547	0.244149	0.458561	0.57514		0.367987	0.295894	0.149674	0.425135	0.59309	0.295079	0.259373	0.227677	0.369348	0.51082
	MFS14	0.409091	0	0	0.118291	0.110843	0.126772	0.106847	0.171709	0.169754	0.109028		0.0793752	0	0.206065	0.110705	0.217928	0.098412	0.110558	0.134603	0.122967	0.103693		0.590932	0.786333	0.292693	0.177767	0.103091	0.083967	0.127694	0.189374	0.0675406	0.141069
	Nup214	0.80784	0.443316	0.964092	2.48078	2.86692	0.919298	0.774384	0.706075	0.730866	0.922188		0.286782	0.597076	0.92981	3.71892	2.90015	0.789919	0.627838	0.659806	0.531706	0.569963		0.728348	0.929413	0.899018	3.53409	3.65863	1.37017	1.36279	1.48888	1.13212	0.951373
	Pfdn2	0.258086	0.0833264	0.10523	0.569112	0.532184	0.216726	0.157697	0.111441	0.145272	0.186328		0.434604	0.254314	0.125396	0.654476	0.484498	0.197584	0.148777	0.124789	0.153321	0.22221		0.256196	0.110582	0.248643	0.66252	0.743633	0.259644	0.280552	0.254986	0.390552	0.354059
	Srp54k	0.648288	0.181818	1.09473	1.42104	1.41249	1.39577	1.6323	1.89531	1.47081	0.991499		1.99961	1.07986	1.05699	1.83897	1.61425	1.77506	1.74086	1.51583	1.46393	1.24103		1.007	1.20577	1.598	1.87768	1.31428	2.18424	2.70182	2.84502	2.24247	1.75125
	atms	0.650248	0.101631	0.0620155	0.538788	0.362126	0.297217	0.28576	0.234584	0.285902	0.369591		0.168018	0.510019	0.433344	0.795548	0.487426	0.398737	0.413884	0.291567	0.314147	0.250383		0.143167	0.213675	0.120802	0.570308	0.331802	0.22094	0.240606	0.17911	0.18517	0.24784
	simj	1.04387	2.92107	3.87205	2.96062	2.84854	1.06277	0.851138	0.977838	0.956367	1.04573		0.599942	2.13739	2.09086	3.11713	3.1816	1.12283	0.93777	1.13888	0.861744	0.855241		0.637538	9.22001	3.33679	3.52893	3.63726	1.07436	0.989377	1.06922	0.785761	0.758433
	sqz	0.173535	0.0939144	0.177977	0.602326	0.740486	0.176453	0.0858696	0.0666631	0.0867974	0.16641		0.0972101	0	0.177677	0.99439	0.967721	0.1209	0.0885968	0.0594405	0.0817031	0.056398		0.0818526	0.107434	0.147667	1.16213	0.885844	0.202596	0.106331	0.13988	0.0986597	0.0440276
	ppan	0.124185	0.418936	0.195026	0.915187	1.04169	0.189981	0.120468	0.130051	0.132851	0.160415		0.135193	0.0678679	0.214921	1.76208	0.868275	0.173089	0.134477	0.0843564	0.120633	0.142736		0.14374	0.0801566	0.16835	0.914405	0.82226	0.303011	0.28065	0.275309	0.286544	0.171081
	Xe7	0.813383	1.80329	1.70549	1.07392	1.37792	0.703476	0.594909	0.547287	0.507319	0.526223		0.383061	1.94211	2.80328	1.68278	1.15519	1.0606	0.884763	0.888717	0.710366	0.491425		1.13219	2.24178	3.35112	1.29406	1.1408	3.24775	2.76538	2.52032	2.45763	2.49471
	Ref1	0.789086	0.156875	0.494647	2.85527	3.0288	0.95671	0.671477	0.601882	0.686814	0.896478		0.602158	0.383798	0.888835	2.29092	2.90222	0.654146	0.521177	0.516525	0.660124	0.630448		0.352886	0.23458	0.753045	2.19358	2.54226	0.5354	0.288317	0.2723	0.309974	0.627866
	l(3)02640	0.319676	0.181818	0.630211	1.63615	1.56483	0.613381	0.524121	0.55978	0.447238	0.510382		0.639339	0.316902	0.739894	1.6601	1.88601	0.880924	0.890758	0.82363	0.757554	0.645491		0.199855	0	0.463469	1.65078	1.40268	0.566818	0.43559	0.433658	0.333021	0.244467
	TrpRS	0.464637	0.135483	0.725167	0.352941	0.296221	0.54973	0.733983	0.588441	0.570652	0.525061		0.280219	0.186657	0.592548	0.552867	0.520726	0.483932	0.477595	0.423866	0.396995	0.438588		0.0764853	0.100565	0.453655	0.299356	0.557624	0.499708	0.477245	0.467581	0.431383	0.517811
	Chchd3	0.378801	0.391812	0.283401	0.682647	0.672872	0.182424	0.140995	0.117079	0.136403	0.198518		0.153609	0.227738	0.215505	0.377229	0.550034	0.186952	0.093642	0.0951025	0.171291	0.178529		0.114645	0.199606	0.202511	0.206253	0.450075	0.162296	0.175999	0.0923755	0.14287	0.244144
	Gug	1.8975	6.91676	5.31185	7.47114	7.37875	2.3104	1.46437	1.58654	1.47316	2.07326		1.63529	4.02842	3.84735	8.3908	9.26028	2.53028	1.96647	2.36295	1.7744	1.73963		1.78166	8.41149	6.1013	9.0063	8.53421	2.70984	1.61454	2.22162	1.473	1.64069
	l(3)04053	0.426069	0.838789	0.181899	1.3437	1.28893	0.268769	0.219854	0.217012	0.230914	0.304749		0.46178	0.297062	0.33893	1.74565	1.54211	0.356498	0.257584	0.243783	0.155273	0.12258		0.369332	0.276884	0.694071	1.75263	1.78734	1.09619	1.32297	1.26837	0.989815	1.00317
	l(3)05822	0.581475	0.374883	0.812804	2.00767	1.82676	0.599483	0.388497	0.376625	0.446674	0.614957		1.25485	0.273317	0.964065	2.51835	2.60227	0.755981	0.573172	0.593469	0.565772	0.567485		0.92577	1.82881	1.52174	2.71256	2.53117	1.32303	1.28165	1.1424	1.24419	0.803229
	sinu	0.0168149	0	0.0336067	0.138499	0.221808	0.0853197	0.0431723	0.0747077	0.0696871	0.0905648		0.0627912	0.0969697	0.16735	0.0870094	0.201383	0.0838652	0.072344	0.0236738	0.0746746	0.0837395		0.0939861	0.0693439	0.147226	0.118627	0.208263	0.0613937	0.0353984	0.0724662	0.0519883	0.0574286
	Spn	2.05364	4.03452	2.46609	7.68482	7.56113	2.39232	1.34952	1.48121	1.45759	2.26449		2.17553	2.84394	3.62886	9.84206	10.4076	2.13901	1.45634	1.50796	1.37471	1.44069		3.28985	3.49349	3.80188	8.77256	8.26536	2.05254	1.37254	1.19643	1.32952	1.18428
	msn	2.13623	6.29801	7.32548	5.40448	5.2247	1.91273	1.57444	1.85732	1.63672	1.59364		2.41152	2.85751	3.70484	6.00674	5.48448	1.98584	1.68607	1.8907	1.66588	1.43876		1.33668	6.09088	6.82006	6.37504	5.45005	2.13912	2.02956	2.27105	1.82906	2.13296
	l(3)07882	0.28314	0.371816	0.773264	1.8709	1.7199	0.317844	0.259164	0.192954	0.225559	0.249119		0.0741433	0.326032	0.323284	1.9708	1.25539	0.347951	0.224793	0.270596	0.188708	0.256971		0.294719	0.174688	0.215079	1.21937	1.00313	0.315044	0.27592	0.301622	0.295903	0.16319
	SsRbeta	0.436665	0	0.306474	0.562167	0.635016	0.444773	0.387334	0.307224	0.357147	0.517947		0	0.284141	0.266881	0.872032	0.541704	0.318285	0.412044	0.313745	0.409463	0.479099		0.935799	0.209484	0.273575	0.53719	0.902925	0.501741	0.580634	0.614403	0.555954	1.09866
	Sas-4	0.275073	0.0939144	0.286495	1.2722	1.14783	0.333122	0.217426	0.179556	0.191733	0.298591		0.535972	0.546012	0.365909	1.15992	1.35896	0.283815	0.254809	0.21174	0.201143	0.170778		0.110987	0.0470478	0.326108	1.45376	1.21427	0.294523	0.291328	0.240235	0.231824	0.147299
	dia	0.65786	0.823942	1.34489	1.76961	1.96271	0.611803	0.606866	0.688776	0.594244	0.474514		0.764928	0.430745	0.901884	2.1589	1.67507	0.698009	0.539066	0.552273	0.499828	0.565076		0.950591	1.6318	1.03916	1.72414	1.88524	0.551382	0.521267	0.559026	0.394259	0.408189
	cue	1.0036	0.418936	0.935473	2.60419	2.66992	0.685267	0.394308	0.346416	0.420955	0.702251		0.513181	0.245338	1.14101	2.8522	2.52208	0.564259	0.428192	0.382838	0.387427	0.428876		0.606501	0.349508	1.06345	2.98823	3.21619	0.774508	0.57971	0.479237	0.358022	0.516767
	fbl	0.617038	0.783463	0.99159	0.902144	0.694187	0.501027	0.536604	0.520075	0.56854	0.495503		1.31258	0.312313	0.606217	1.01011	0.838541	0.557969	0.552804	0.512598	0.54326	0.532245		1.17338	0.57756	0.482731	0.660368	0.768521	0.387058	0.367206	0.392937	0.462941	0.67813
	bol	7.2749	6.02719	4.49367	0.741324	0.818303	9.77756	7.69086	7.70086	8.50465	9.72956		3.40678	4.59298	5.86866	0.656292	0.742406	6.84465	7.2695	6.67391	8.41263	8.28484		2.94037	5.74094	6.65644	0.572159	0.677758	9.24263	7.70235	7.22998	7.41086	7.33242
	pelo	0.590199	0	0.363063	2.15728	1.70023	0.655057	0.740999	0.67255	0.568888	0.578504		0.475958	0.597963	0.703158	1.09129	0.989258	0.55838	0.681367	0.581428	0.526992	0.575615		0.241632	0	0.651151	1.05381	1.18726	0.445156	0.455701	0.477079	0.409493	0.1796
	blw	3.02645	0.652022	2.4303	5.5279	4.9926	2.40513	2.03182	2.03972	2.40171	2.62234		2.80133	1.60259	1.71008	5.19288	4.20147	1.91237	1.92289	1.91821	2.22895	2.42827		3.45733	0.349553	1.28571	5.19558	5.13814	1.87272	1.3723	1.40178	2.07252	2.35117
	eff	8.39233	4.43217	5.40931	4.35813	6.32616	8.45596	5.80357	4.83912	8.18455	11.438		6.91562	4.71842	4.2898	4.3691	6.12536	6.32161	5.81592	4.61416	8.75523	10.2571		5.81104	2.75698	3.93841	4.92977	5.69698	5.28912	5.22267	4.1833	6.77728	9.30576
	heph	11.0437	25.2941	31.4164	5.24591	6.97787	15.9604	8.41097	6.73726	7.72983	9.71658		5.01771	17.0289	16.8095	4.33899	5.42174	9.56369	8.39209	6.44335	7.98488	7.36644		5.06057	67.7443	44.1067	5.9321	5.97076	23.7702	12.6871	10.9046	9.52172	8.91841
	jar	4.79101	5.61325	4.89436	2.41918	2.19431	6.19018	8.09174	8.8744	6.75072	5.4844		4.46733	7.60425	7.96414	2.15621	2.48933	8.00109	8.64728	9.80927	7.13488	6.19274		3.21824	4.5425	4.62526	1.91775	2.13343	8.9038	10.2326	10.0695	7.99566	6.13795
	ox	1.01068	0.85499	0.448607	0.184606	0.272117	1.09486	0.491071	0.282035	0.689125	1.94483		0.779211	0.35716	0.144643	0.163485	0.22364	0.336363	0.30594	0.140027	0.55739	0.844742		0.140522	0.182282	0.113512	0.213039	0.299362	0.226346	0.094317	0.0822026	0.377644	0.869489
	poe	8.54031	6.78004	8.25396	10.6345	9.72032	9.03044	11.5317	13.033	10.7146	7.77804		7.37062	6.52355	7.13464	9.81549	8.18595	7.37172	7.88888	8.66548	7.1629	6.79332		4.39085	5.51216	6.16912	9.55085	7.34231	9.74912	10.2707	11.9928	8.55109	9.50333
	scat	0.247052	0.440171	0.260833	1.64741	1.54669	0.389547	0.223323	0.322356	0.283206	0.369282		0.38304	0.319632	0.350813	1.96018	1.73658	0.313759	0.217143	0.179161	0.250162	0.199055		0.261316	0.312582	0.291125	1.93896	1.69439	0.337799	0.246423	0.340847	0.280023	0.354333
	ken	0.495779	1.06589	0.474611	1.75273	1.99319	0.686574	0.542982	0.698159	0.560032	0.627624		0.567081	0.947361	0.882094	1.9108	2.07992	0.643158	0.597231	0.672439	0.556344	0.618505		0.353954	1.6201	1.25729	2.21775	2.26694	1.16661	0.707946	0.794638	0.671523	0.469403
	ms(2)35Ci	0.626901	1.05391	0.576687	0.00467184	0.0217434	0.608735	0.632029	0.478586	0.746248	0.820548		0.239139	0.395465	0.256375	0.0291616	0.0453722	0.524511	0.508515	0.353677	0.563977	0.432793		0.238593	0.0582309	0.209905	0	0.042119	0.429984	0.633542	0.385203	0.584804	0.880341
	Hsp60B	8.38123	3.76276	6.05025	0.589437	0.746467	9.58652	15.653	17.6756	11.7883	7.31859		9.50298	12.2775	11.9747	0.393054	0.995919	15.6631	16.9669	19.0864	12.2555	10.6278		4.92057	3.86118	7.15244	0.173057	0.704178	13.4225	17.5891	17.0559	13.0053	10.1179
	Sema1a	0.365036	3.41959	4.84356	1.02666	0.925428	0.485168	0.459	0.523999	0.523201	0.420982		0.563716	2.57608	2.69896	1.24169	0.836353	0.855824	0.668368	0.725856	0.621055	0.559591		0.5211	0.878546	2.83888	1.02323	0.957241	0.764879	0.42786	0.685167	0.531321	0.453466
	Sema2a	0.60432	1.13262	0.479254	2.82518	2.53385	0.479299	0.232625	0.218218	0.293802	0.515278		0.32151	0.682086	0.824925	2.88123	2.04807	0.440753	0.301556	0.280731	0.323038	0.270379		0.409131	0.610236	1.32014	2.27261	2.5378	0.37726	0.201597	0.208799	0.235967	0.416272
	RpL13	3.97192	0.227273	1.319	4.66917	4.86821	2.00799	1.26779	1.05358	1.62399	2.29172		4.10312	1.53351	1.16423	5.04716	4.65969	1.86152	1.72959	1.25814	2.03719	2.05152		4.68174	0.991613	0.835126	6.28239	4.85202	1.31667	0.745286	0.61166	1.49693	2.52221
	Acam	3.76248	1.87949	2.77441	0.188316	0.231592	4.87217	4.2554	3.38339	5.42209	6.66599		3.42772	3.28535	2.7128	0.0759599	0.27641	4.09884	4.2686	3.62368	5.3252	6.32461		0.410278	0.0862366	0.265343	0.0108455	0.0405884	0.622393	0.543557	0.405846	0.965515	1.53381
	Dif	0.262282	0	1.06527	0.301644	0.198966	0.252769	0.268432	0.406736	0.317128	0.185058		0.137512	0.525162	1.08645	0.279541	0.199583	0.715938	0.658527	1.39841	0.661541	0.521729		0.677026	0.764751	1.02874	0.114577	0.124486	0.934475	0.588597	0.78897	0.42244	0.355689
	HLH3B	0	0	0.0378759	0.025721	0	0.00313794	0.00186127	0	0.00173646	0.00896902		0	0	0	0	0.0175436	0.010485	0.00852573	0	0.00189675	0		0.104003	0	0.091315	0	0.00791726	0.367455	0.44873	0.374616	0.463257	0.283461
	HLH4C	0	0	0	0	0	0.00183214	0	0.00770254	0	0		0	0	0	0	0	0.00393922	0	0	0.00221355	0		0	0	0.0251645	0	0.00507002	0	0	0	0	0
	Obp69a	0	0	0	0	0	0.0097722	0.00719912	0.000347171	0.00270205	0.0132617		0	0	0.0313652	0	0	0.00419928	0	0.00911939	0.0151522	0.0144832		0	0	0	0	0	0.0136592	0	0.00842808	0.000350597	0.0430906
	Obp19d	0.0210845	0	0	0.0133014	0	0	0.00469475	0	0.000736225	0.00724653		0	0	0	0.0264996	0	0.0231937	0.0174248	0	0.00739797	0.0141403		0	0	0	0.0141949	0	0.018882	0	0.0018862	0.00799085	0
	Obp83a	0	0	0	0.0132164	0	0.0081323	0.0154843	0	0.00781022	0.00152905		0	0	0.103856	0	0	0.00465082	0	0.0169895	0.00342599	0.00308371		0	0	0.0103019	0	0	0.00291955	0	0	0.000485601	0
	Obp84a	0	0.114784	0	0.0209006	0	0.00365586	0.00321886	0	0.000448462	0.00229723		0	0	0.0339789	0	0	0.0140841	0.00633187	0.00237417	0.00253539	0		0	0	0	0	0	0.00664088	0	0	0.00137852	0
	Obp28a	0	0	0	0	0	0	0	0	0	0		0	0	0.0270389	0	0	0	0	0.00396118	0	0		0	0	0.0248297	0	0	0.0111727	0	0.0030246	0.00201826	0
	RpS4	2.23891	1.01624	0.699112	2.88166	2.00006	1.40473	0.988345	0.88467	1.3318	1.67491		3.80516	1.06949	1.11681	4.65529	3.11742	1.24373	1.2715	0.995891	1.36016	1.6301		2.90265	0.422902	0.934528	4.82756	3.06948	0.832547	0.660523	0.658611	0.923528	1.58934
	RyR	0.660796	1.22475	0.8928	0.187986	0.229777	0.95683	1.29271	2.16774	1.27183	0.46252		0.544231	1.13898	1.83173	0.341807	0.253247	1.62388	1.67559	3.04634	1.45006	0.985827		0.241758	0.530893	1.02717	0.249248	0.204909	1.06177	1.11451	3.55863	0.729942	0.61186
	TfIIA-L	0.927173	0.968374	0.41471	1.56417	1.52384	0.664605	0.666235	0.549452	0.569477	0.564553		0.912975	0.415728	0.731249	0.927284	1.20808	0.835712	0.861903	0.767544	0.852794	0.706865		0.639681	0.240385	0.722064	1.37438	1.5029	0.877461	0.672452	0.798106	0.841016	1.12827
	Taf12	0.0614667	0.0833264	0.0141934	0.412714	0.235581	0.0738894	0.0742083	0.0245923	0.0413207	0.0767109		0.0816807	0	0.0226024	0.576434	0.455202	0.0825944	0.0558235	0.0492404	0.0476043	0.0948021		0.202804	0	0.0207374	0.597902	0.662889	0.0866442	0.0229297	0.0688479	0.0281268	0.166325
	Taf11	0.0860668	0	0.37602	0.249101	0.319483	0.175121	0.118478	0.138346	0.11291	0.203578		0	0	0.0691307	0.397707	0.274092	0.0608371	0.0592969	0.00648626	0.0600961	0.080183		0.0655476	0.217912	0.0876843	0.218917	0.293488	0.0577777	0.0530049	0.0239098	0.0467859	0.170474
	a10	0	0	0	0	0	0.00264955	0.00254649	0.000939825	0	0.00713749		0	0	0.0166292	0	0	0.0166879	0.00516932	0.015445	0.00461485	0		0	0	0.0252212	0	0	0	0	0	0	0
	a5	0	0	0	0	0.0131235	0	0	0	0.000134452	0		0	0	0.014903	0	0	0	0	0	0	0		0	0	0	0	0	0.00268359	0	0	0.00506737	0
	l(2)efl	0.075456	0	0	0.00856971	0.0514932	0.119449	0.192816	0.263547	0.236379	0.0616436		0.0802562	0.166959	0.0868555	0.00354793	0	0.113212	0.187682	0.24651	0.181181	0.076166		0.00778818	0	0	0.00918341	0.00513755	0.0647673	0.143365	0.200614	0.0421072	0.19769
	babo	0.89892	2.29314	3.74666	2.12395	2.51059	0.630984	0.492626	0.521393	0.462673	0.580898		1.04065	1.37446	1.43314	2.27679	2.44481	0.704371	0.595764	0.554557	0.508954	0.459392		0.907504	1.88167	2.24148	2.15002	1.94429	0.596046	0.406288	0.519856	0.469509	0.525638
	Rsf1	0.313541	0	0.196399	0.517498	0.556395	0.2682	0.235025	0.254027	0.278449	0.204082		0.0679967	0.175699	0.0953853	0.465399	0.514471	0.3566	0.257526	0.211778	0.197828	0.230571		0.202182	0	0.0667583	0.352466	0.5165	0.212026	0.19697	0.194317	0.248634	0.34242
	Uch-L5	2.21062	1.44553	1.25103	0.801072	0.663305	2.22204	2.62728	2.3522	2.49985	2.304		1.87671	2.17564	2.79815	0.619843	0.644561	3.05305	2.87056	2.47901	3.11878	3.18146		0.567457	0.363073	0.653682	0.387585	0.509202	1.02072	1.43568	1.08909	1.19955	1.48557
	vers	0.32923	0	0.2321	0.73656	0.954302	0.25801	0.173682	0.197773	0.254861	0.224394		0.299753	0.281464	0.177933	0.621786	0.771554	0.188342	0.184343	0.139586	0.166049	0.148473		0.328037	0.292096	0.532034	0.464513	0.5435	0.619886	0.729034	0.664501	0.619444	0.800712
	Stt3B	0.906583	0	0.264615	0.552401	0.345792	0.504079	0.51843	0.581667	0.551743	0.530984		0.558641	0.414998	0.524868	0.366952	0.52165	0.483538	0.657264	0.505182	0.660678	0.562979		0.199726	0.0995731	0.341553	0.509489	0.4795	0.351507	0.435396	0.419752	0.430194	0.316355
	ND-ACP	0.373214	0	0.196619	0.616509	1.1534	0.379663	0.340757	0.318728	0.351052	0.469007		0.0186323	0.445437	0.141807	0.510158	0.433616	0.288271	0.236024	0.192822	0.312906	0.428598		0.141355	0.0387913	0.160758	0.461459	0.425923	0.135642	0.260061	0.136187	0.216348	0.368041
	ND-SGDH	0.550167	0.0833264	0.416075	0.374588	0.425998	0.458537	0.353124	0.310317	0.497385	0.626838		0.468726	0.314126	0.318526	0.630313	0.350072	0.4131	0.348331	0.310887	0.481521	0.631318		0.562596	0.154292	0.323191	0.162854	0.37286	0.500248	0.455805	0.365133	0.623182	0.648278
	PR-Set7	1.0668	0.846205	0.543548	3.8122	3.72498	1.00754	0.592294	0.593121	0.570301	0.997253		1.06707	1.32015	1.19679	3.88909	4.27553	0.835878	0.575415	0.559855	0.624025	0.719903		1.0181	0.405856	0.825009	3.84041	3.85517	1.1592	0.766893	0.679733	0.680059	0.660664
	l(3)neo43	0.285865	0	0.0378759	0.488194	0.533418	0.33124	0.188914	0.123413	0.262856	0.543962		0.434994	0.276166	0.113516	0.331941	0.413862	0.232118	0.254153	0.198484	0.325489	0.455411		0.0220208	0.325492	0.12194	0.1945	0.199787	0.171871	0.155133	0.0912906	0.229888	0.31736
	Ssdp	1.15606	0.216415	0.822896	4.56748	5.69298	1.41566	0.907636	0.764743	0.833831	1.35888		1.38368	1.57208	1.1069	4.70467	6.52542	1.13546	0.775679	1.05551	0.824712	0.954803		0.404241	0.362626	0.631004	2.69421	2.72691	0.461083	0.321861	0.329692	0.304843	0.279927
	SrpRbeta	0.027709	0	0.132196	0.359484	0.405961	0.112325	0.0867763	0.0632667	0.0742557	0.0848125		0.0661682	0.11544	0.142623	0.218204	0.385729	0.138806	0.0812535	0.0384174	0.0550052	0.100963		0.0802118	0	0.0803153	0.35287	0.341804	0.0492033	0.0296664	0.0391616	0.0430477	0.0956146
	etaTry	0	0	0	0	0	0	0	0	0	0		0	0	0.0186697	0	0	0	0	0	0	0		0	0	0	0	0	0.00370165	0	0	0	0
	thetaTry	0	0	0	0	0	0.00229108	0	0	0.000355317	0.00116858		0	0	0.0278189	0.0083774	0	0.0069988	0.0150181	0	0.00671728	0.00984931		0	0	0.0171752	0	0	0	0	0	0	0
	Acp36DE	1.29933	0.323118	5.22904	0.089603	0.141649	1.0176	0.573035	0.364692	0.741845	1.66392		4.31996	2.50636	3.38102	0.0491882	0.142391	2.66612	2.60355	2.23201	3.94204	5.1961		0.582797	0.969873	4.69232	0.0132079	0.0808901	0.978005	0.81403	0.990403	1.16453	2.24742
	Smyd3	0.0337482	0	0.041978	0.342087	0.383045	0.0592566	0.0214264	0.0292249	0.0203005	0.0564349		0	0	0.0805254	0.404948	0.255054	0.05046	0.0515153	0.0411547	0.0209593	0.037076		0.0218414	0.0716897	0.0532959	0.219036	0.34597	0.0691788	0.0498088	0.0624208	0.0277592	0.0598266
	can	0.18728	0.333611	0	0.00809336	0.0454793	0.242784	0.239773	0.397079	0.334213	0.268286		0.129919	0.23195	0.299635	0.0119142	0.0607852	0.223762	0.29711	0.149525	0.22462	0.357515		0.0711103	0.0561073	0.255113	0	0.0236478	0.27375	0.165977	0.218579	0.224991	0.330002
	cpb	0.330232	0.135483	0.525316	1.03153	0.738304	0.347243	0.33694	0.263887	0.329505	0.387937		0.355837	0.150015	0.423405	1.02731	0.852849	0.288641	0.232198	0.168851	0.254331	0.253805		0.425418	0.291152	0.169526	0.882089	0.86514	0.241414	0.205882	0.257592	0.23966	0.363853
	Cdc37	1.9049	0.489295	0.948727	1.47259	1.31027	2.33755	2.5715	2.98053	2.7931	2.12995		2.40111	1.50172	2.42744	1.16624	1.06268	3.17574	3.30101	3.6205	3.12675	2.95827		1.39481	1.35968	1.2608	0.837674	0.870872	2.4827	2.47662	2.96131	2.75649	2.75113
	Cyp4d2	0.0796743	0.193424	0.0928376	0.0215053	0.0376687	0.0671215	0.0385798	0.087019	0.0759107	0.0322924		0.233058	0	0.0618828	0	0	0.0263263	0.0505037	0.0341557	0.0305873	0.0667017		0.0522637	0.0356786	0.0474266	0	0	0.021179	0.018822	0.0130553	0.0191969	0
	Ms	0	0	0	0	0	0.0127534	0	0.00236599	0.00309629	0.017351		0.0835883	0	0.201962	0	0.00751506	0.0466946	0.0507252	0.0277899	0.0289992	0.0878932		0	0	0.0739392	0	0	0.0124459	0	0.0180732	0.00898814	0
	Dop1R1	0.0430563	0	0.314055	0.0509397	0.065628	0.0879278	0.0407072	0.0613273	0.0538426	0.0824395		0	0.153201	0.205294	0.106771	0	0.110397	0.106263	0.0708043	0.0708966	0.101666		0	0	0.0179458	0.0426922	0.0170886	0.0182244	0.0398905	0.017277	0.0274686	0
	Trp1	1.22659	0.627408	1.1406	1.12266	0.678306	0.771476	0.667358	0.692485	0.726903	0.858417		0.891587	1.02695	2.03271	0.855333	0.796651	1.1827	1.13854	0.951495	1.05033	0.902875		0.848237	0.758428	0.898915	1.0334	0.632038	0.522161	0.421469	0.434236	0.517068	0.935044
	e(r)	0.626013	0.393077	0.30116	0.506788	0.679647	0.454374	0.276676	0.256625	0.357429	0.520376		0.150086	0.104134	0.183675	0.631647	0.613502	0.366846	0.286255	0.220587	0.292634	0.387949		0.486335	0.198768	0.390038	1.14491	0.908475	0.548482	0.722208	0.567204	0.842617	0.919648
	Elk	0.0837082	0.489063	0	0.10785	0.0632233	0.102141	0.114994	0.112985	0.125198	0.138676		0.29044	0.456351	0.59245	0.0259638	0.0614383	0.170968	0.161231	0.231788	0.193749	0.148281		0.00785996	0.0820894	0.38168	0.0131787	0.0323913	0.143522	0.114418	0.229566	0.12087	0.139732
	fng	0.0949342	1.62627	2.08369	0.305593	0.252218	0.162847	0.139107	0.203673	0.206175	0.13494		0.0509315	0.424291	1.31034	0.442208	0.248148	0.343375	0.389592	0.234267	0.247875	0.195656		0.136843	0.197502	1.64404	0.251176	0.194868	0.262123	0.241637	0.238001	0.194855	0.31642
	fra	0.878567	0.101631	3.3478	1.28162	1.41529	0.975139	0.988909	0.876062	0.966131	0.791357		1.00737	1.49164	1.80014	1.44289	1.12523	0.826613	0.74154	0.68114	0.716832	0.723316		1.19488	0.687471	4.44962	1.06935	1.13614	1.08456	0.763969	0.87351	0.758641	0.406149
	fzo	1.48971	1.32018	1.00792	0.0980036	0.134517	1.34885	1.9854	1.89763	1.76942	1.29745		1.08063	1.11	1.02345	0.099282	0.186856	1.43934	1.67154	1.4306	1.5656	1.16972		0.817097	1.09664	1.65501	0.0664713	0.110286	2.05298	2.37004	2.23975	2.25075	1.92478
	ine	0.0139757	0	0	0.0353859	0.0200254	0.0219227	0.0282937	0.0181361	0.00952906	0.0193789		0	0.117682	0.143417	0	0.0759063	0.0492823	0.038119	0.0483348	0.0245222	0.0328787		0	0.028875	0.234899	0.00311236	0.014834	0.042546	0.0463891	0.0409224	0.0484044	0.04741
	Iswi	1.59164	0.513122	1.26766	2.59027	2.84795	2.3205	2.86809	3.03776	2.47662	1.92996		2.50236	1.52219	2.21993	2.4106	2.52201	2.50651	2.68338	2.48831	2.05129	1.832		0.408378	0.804417	0.883908	2.35222	2.39428	1.29174	1.18326	1.1791	0.926997	1.18888
	Klp3A	2.84237	1.41344	1.87751	2.69515	2.77091	3.85192	5.63984	6.10257	4.46479	2.99295		1.91391	4.10987	3.7089	2.95513	2.65002	4.52202	4.9675	5.47828	4.02084	3.61022		1.67768	1.38282	2.03251	2.10566	2.37934	4.16604	5.00104	4.98717	3.58	3.24165
	La	0.647959	0.0582004	0.384687	1.80071	1.25928	0.555588	0.465477	0.42804	0.503698	0.536512		0.473356	0.125742	0.224453	1.40211	1.36293	0.416978	0.340625	0.257185	0.307627	0.325091		0.254861	0.14648	0.375577	0.99397	1.01956	0.398136	0.575828	0.338726	0.410278	0.481903
	lark	0.418391	0.517295	0.670801	1.86701	1.72283	0.465326	0.3099	0.287416	0.354076	0.425935		0.275868	0.449749	0.524139	2.31192	1.89131	0.388578	0.370884	0.33627	0.274414	0.345526		0.476776	0.510991	0.822707	2.37867	2.0931	0.879178	0.5502	0.525576	0.466558	0.570879
	Zyx	0.338103	0.142412	0.471141	0.46074	0.349412	0.332852	0.394315	0.371297	0.48104	0.370434		0.210054	0.398317	0.360854	0.172379	0.162543	0.246569	0.252131	0.218919	0.314596	0.300351		0.230412	0.0242507	0.621026	0.208636	0.210558	0.252715	0.240353	0.291472	0.371973	0.302911
	Mad	0.756906	1.81838	0.893535	2.24551	1.87148	0.807413	0.590654	0.680992	0.632436	0.733775		0.500222	1.12106	0.893479	2.34993	2.34895	0.64747	0.601031	0.673773	0.53314	0.445578		0.596315	1.14481	0.965429	2.2767	2.29624	0.653543	0.50703	0.564689	0.561051	0.451926
	mas	0	0	0	0	0	0	0.00347759	0	0	0.00478642		0	0.0901876	0.114264	0	0	0.0339756	0.0207104	0.0219632	0.0230475	0.0252749		0.00680512	0	0.103116	0.00428178	0.0414664	0.0124426	0.0167876	0.0171526	0.00598541	0
	Med	0.492991	0.0484978	0	0.991468	0.805926	0.302405	0.288418	0.217005	0.185129	0.252216		0.261914	0.0476088	0.353809	1.02792	0.998418	0.361259	0.126232	0.194678	0.171458	0.189249		0.20121	0.248234	0.487353	1.24606	0.854727	0.452746	0.341537	0.389988	0.355471	0.377023
	Mef2	0.731212	3.30497	2.46988	1.72039	1.8469	0.845262	0.735167	1.03683	0.849835	0.5548		0.560142	1.79861	1.92586	2.67093	2.1402	1.00994	1.02489	1.29182	0.971742	0.770281		0.898074	4.37601	2.81087	2.29503	2.30256	0.992383	0.617454	1.35154	0.726383	0.619926
	Mlh1	0.147099	0	0	0.272522	0.161918	0.101254	0.0336985	0.0510712	0.0550827	0.0734191		0.119303	0.176694	0	0.270114	0.32627	0.0647498	0.0450331	0.0645659	0.0527268	0.0223356		0.0538196	0	0.0592133	0.244164	0.345014	0.0394956	0.0103765	0.0374046	0.0310247	0
	Pms2	0.340813	0	0.955581	0.872294	1.06873	0.38113	0.354389	0.398824	0.394708	0.304653		0.272881	0.469419	0.351539	0.734727	0.730724	0.427984	0.358714	0.295831	0.344564	0.341065		0.139234	0.110582	0.371756	1.05297	0.880044	0.38536	0.331384	0.407135	0.353003	0.242359
	Moe	517.75	211.135	181.739	17.5097	57.6532	478.55	19.4826	6.65596	14.9714	322.977		3.39593	6.19389	3.63697	5.55218	6.79458	2.53588	2.3056	2.35722	2.71159	2.72497		1.8032	12.4668	3.98873	5.36403	5.80474	1.4031	1.1124	1.42401	1.39091	1.66746
	msi	0.861851	6.96779	6.9456	1.61326	1.80385	1.2433	0.987607	0.846435	0.942258	1.21397		0.991728	3.07268	3.5294	1.72132	1.69898	1.05123	0.882799	0.862968	0.990118	0.875963		0.417947	9.31703	5.1757	1.66728	1.8442	1.15554	1.06466	0.88019	1.10893	1.28257
	Mvl	0.428591	0.927233	1.33401	1.46073	1.65643	0.501414	0.301315	0.294545	0.311739	0.363599		0.40664	0.375842	0.772341	1.90622	1.29887	0.423217	0.370911	0.381723	0.330174	0.292241		0.182318	1.08264	0.644223	1.16951	1.11629	0.329842	0.290224	0.240597	0.26206	0.238568
	insc	0.0430717	0.556843	0.668882	0.29475	0.385004	0.123656	0.138724	0.16659	0.0869599	0.149987		0.0872951	0.384952	0.338391	0.795481	0.361857	0.118312	0.0792437	0.0911625	0.144804	0.121545		0.0847941	0.756385	0.401024	0.378538	0.315199	0.155835	0.0852374	0.107817	0.0627096	0.130346
	Nos	0.0675944	0.418936	0.134022	0.0425001	0.0361008	0.12217	0.141836	0.053358	0.0802325	0.0726185		0	0.384178	0.301111	0	0.0882045	0.0923547	0.104231	0.0795481	0.095076	0.125012		0	0.211909	0.259116	0.0350669	0.0675738	0.074332	0.00399574	0.0276041	0.0252661	0
	pav	0.562704	0	0.514715	2.27155	2.68795	0.558045	0.351932	0.298735	0.336942	0.490768		0.561748	0.0459137	0.353206	2.47967	2.56393	0.496516	0.228406	0.219438	0.250085	0.264302		0.279307	0.153437	0.413598	1.83242	2.19227	0.463999	0.326485	0.282349	0.289962	0.267219
	Pdh	0	0	0	0	0	0.0205284	0.0151491	0.0154757	0.0333211	0.0120729		0	0	0	0	0	0.0125369	0.019692	0.00752132	0.0116974	0.00399704		0	0	0	0	0	0.00966203	0	0	0.00403226	0
	EbpIII	0.165279	1.18017	0.320159	0	0.0154777	0.127015	0.110468	0.0983096	0.166542	0.198604		0.0446879	0.182733	0.270298	0	0.0129509	0.120665	0.140508	0.18494	0.176104	0.192994		0.0428945	0.497816	0.237204	0	0	0.129715	0.0998286	0.205212	0.303688	0.450375
	repo	0	0	0	0	0.0425682	0.00215906	0	0.00857155	0.0106069	0		0	0	0.0373547	0.0134774	0	0.00949842	0.00567849	0.00382377	0.00805779	0		0	0	0	0.00403187	0	0.0155658	0.00584206	0.00248756	0.00417793	0.033366
	RnrL	0.309552	0	0.17469	2.6475	2.48898	0.446069	0.163399	0.0946379	0.169322	0.537382		0.367728	0.0641334	0.345994	2.40746	1.89657	0.296234	0.141745	0.21214	0.166335	0.178141		0.170605	0.237417	0.20869	1.77912	1.64585	0.274309	0.0990331	0.06652	0.139166	0.234632
	RnrS	0.517918	0.257898	0.445073	1.93922	2.33731	0.35035	0.122336	0.0457705	0.153612	0.341527		0.0748481	0.190982	0.224118	1.89452	1.54858	0.219985	0.178073	0.12617	0.116315	0.12062		0.288602	0.0718236	0.362015	2.84078	2.73231	0.333008	0.298143	0.152889	0.239115	0.238022
	rost	0.134755	0.15949	0.209456	0.352224	0.243978	0.131991	0.111112	0.0651804	0.0725177	0.206361		0.26495	0.147481	0.137551	0.358344	0.4694	0.106943	0.0849811	0.0334384	0.117077	0.173391		0.0328002	0.164372	0.150952	0.337184	0.525445	0.0965653	0.0506598	0.0434848	0.052725	0.0663311
	rpr	0	0.512037	0.0932948	0.00351027	0	0.0251169	0.027386	0.0345915	0.030865	0.029218		0	0.11655	0.0248626	0.0242128	0	0.0224326	0.0242451	0.0110216	0.0341598	0.0351477		0	0	0.0836565	0	0	0.0030559	0.0375234	0.00111736	0.0210566	0
	Syx5	1.13699	0	1.1751	1.6565	1.77352	1.02074	1.02424	0.945091	1.09022	0.916279		0.890014	1.30729	0.82029	1.65107	1.68592	0.974973	0.960435	0.998794	1.03289	1.08208		0.963204	0.17946	0.821252	1.59472	1.5136	0.829632	0.875269	0.947087	0.83292	0.983135
	Snr1	0.153015	0	0	0.646327	0.661517	0.211691	0.130415	0.144435	0.168521	0.208888		0.184707	0.362868	0.0965162	0.733857	0.832827	0.200054	0.115771	0.17744	0.149079	0.137879		0.40822	0.310826	0.240243	0.724298	0.577441	0.313052	0.278916	0.147408	0.211618	0.349074
	Tig	2.65676	0	0.432192	0.0720935	0.0109303	0.116567	0.200218	0.256597	0.148826	0.0880802		3.09848	0	0.18557	0.0830557	0.0308829	0.11829	0.146592	0.166208	0.0805921	0.084592		7.27645	0	0.141833	0.0492391	0.0145541	0.0776403	0.101054	0.0938617	0.0868176	0.0696168
	byn	0	0	0	0.0170687	0	0.000773352	0.0217984	0.00921549	0.00609597	0.00369121		0.0365214	0.199878	0.0316213	0	0.0898209	0.0202484	0.0430721	0.0263025	0.0257098	0.0404625		0.0249491	0	0.0247201	0.00235971	0.00277185	0.0277496	0.0471547	0.00441585	0.0310116	0.0766756
	twin	7.48576	5.33082	5.24552	3.95744	4.61404	8.91451	10.9587	10.7273	10.5778	9.253		7.0673	8.8002	8.80019	4.84963	4.57769	9.36251	10.6551	9.82176	10.6031	11.3804		4.37489	4.28938	5.56183	4.26548	4.65279	10.8798	13.4301	11.5839	12.9419	12.4705
	tsr	2.76118	1.52217	2.12137	5.95224	7.0348	2.43406	1.68822	1.47145	2.15321	2.78342		3.03678	1.5037	1.45501	6.77248	7.43462	1.82056	1.55094	1.2053	1.67814	1.95881		2.87202	0.642059	1.07716	5.54963	5.13566	1.14549	0.839622	0.798365	1.05301	1.84971
	Wee1	1.20517	0.25233	0.146186	0.998589	0.804587	1.26234	1.45588	1.6814	1.38914	1.08732		0.620876	1.38449	1.14293	1.00874	0.981967	1.36191	1.3671	1.4279	1.23594	0.96872		0.707149	0.957194	0.557525	1.04409	1.03209	1.4164	1.79342	1.57486	1.28383	1.37567
	wts	1.26873	1.87743	2.69972	4.1444	4.64193	1.46731	1.1309	1.32756	1.06772	1.12708		1.27914	2.63435	2.43211	4.87271	3.7882	1.80059	1.23762	1.64025	1.20152	1.09096		1.29881	1.12969	3.08048	4.06748	4.47833	1.64202	1.26293	1.79513	0.945166	1.12122
	alpha-Man-IIa	0.458258	0.258506	0.376956	0.818508	1.20347	0.424639	0.368947	0.363098	0.28016	0.316108		0.274961	0.397042	0.408574	1.38	1.2668	0.340878	0.385518	0.313514	0.326987	0.299573		0.310586	0.403032	0.444665	1.48755	1.54521	0.465257	0.265173	0.327876	0.280553	0.336644
	Arp6	0.0383506	0	0.0261595	0.163131	0.1841	0.0436096	0.0358941	0.0352565	0.0394462	0.0869891		0.31294	0	0.14666	0.380178	0.196268	0.0606548	0.0415725	0.0383702	0.0666365	0.0472153		0	0	0.0661746	0.255875	0.101438	0.0382309	0.0545399	0.037398	0.056978	0.0676576
	Arp2	1.29894	1.75253	1.42905	4.14913	3.61094	1.36234	1.7227	1.77559	1.29067	1.14233		2.56843	2.05702	1.73184	3.01524	3.2096	1.48217	1.46782	1.52552	1.30392	1.3609		0.598342	0.220761	0.861939	1.31163	1.4914	0.668735	0.629846	0.615917	0.463161	0.48558
	Arp53D	1.09575	0.305463	0.635241	0.0694471	0.0896782	1.45795	2.36765	2.12815	2.08891	1.33803		1.0965	1.27648	1.02056	0.101195	0.115487	1.72987	1.92949	1.60421	1.64154	1.37936		0.874815	0.888555	0.734048	0.0166686	0.0562005	1.51054	2.098	1.77763	1.92618	1.67433
	Arp1	0.339652	0.156875	0.645003	0.474783	0.645282	0.399492	0.412146	0.363283	0.365006	0.416529		0.221014	0.108084	0.301367	0.679385	0.707026	0.258744	0.359901	0.358977	0.334621	0.247454		0.247378	0.0425931	0.380441	0.351855	0.280512	0.20001	0.152778	0.123302	0.161176	0.197099
	ana	0.279676	8.24977	0.899189	0.121077	0.0961678	0.286479	0.3955	0.325148	0.417049	0.266052		0.361183	2.2006	0.498327	0.178675	0.10332	0.401066	0.409009	0.382644	0.537544	0.448088		0.0510267	8.13464	0.362677	0.0613212	0.0695494	0.158173	0.21829	0.304957	0.317175	0.439872
	Ank	1.47236	2.24066	3.46323	4.66847	4.86076	1.61106	1.62692	1.63837	1.5325	1.41168		1.62923	1.38967	2.18032	4.46473	4.12376	1.74234	1.47091	1.75427	1.486	1.53227		1.87788	3.2335	2.61777	3.0986	2.85614	1.61743	1.3284	1.84831	1.71287	1.42288
	PhKgamma	0.872434	1.89118	1.43138	3.01011	2.39318	1.1435	0.931666	0.965739	0.996469	0.96725		1.38233	0.858508	1.20303	1.86375	2.15106	0.952926	0.845646	0.843263	0.824496	1.00972		1.09354	1.20175	1.39904	1.75479	2.38113	1.44963	1.29476	1.02289	1.4335	1.3194
	B-H1	0	0	0	0	0.0229105	0.00958428	0.00805303	0.00341957	0	0.00544318		0	0	0.0172191	0	0	0.00647494	0.0133037	0.0155618	0.00311875	0.00321989		0.0126427	0	0	0	0.0230058	0	0	0	0.0088186	0
	dhd	1.31365	0.429647	0.71505	10.9515	9.65011	1.57858	0.583975	0.350555	0.491509	1.51935		1.89545	0.498936	1.05782	8.54624	7.04758	1.1286	0.554817	0.444243	0.474	0.746463		1.31813	0.515266	0.666431	14.2029	13.3751	0.975686	0.428947	0.269282	0.343073	0.567044
	Dp	0.962608	0.694791	0.724111	4.30072	4.34898	0.942621	0.466688	0.510054	0.545077	0.770705		0.872687	0.326838	0.926626	4.43613	3.9729	0.781235	0.465374	0.530464	0.502572	0.485355		0.393612	0.140734	0.508233	3.38162	3.03196	0.662972	0.348781	0.39237	0.381993	0.459607
	E2f1	1.97199	2.11345	2.72662	5.58203	5.4774	1.39163	0.927819	1.02541	0.840428	1.31172		1.53823	2.92062	2.96481	6.39213	6.77594	1.77363	1.26015	1.53231	1.25843	1.48899		1.90365	3.35021	4.6522	6.37708	6.48917	1.97776	1.0716	1.4307	1.15913	1.19688
	Fdh	0.49277	0	0.244972	0.438192	0.639581	0.234152	0.233153	0.160705	0.205025	0.270415		0.362304	0	0.181253	0.430274	0.450814	0.196848	0.173489	0.136487	0.130689	0.130074		0.287479	0.0242507	0.158072	0.490916	0.654534	0.160908	0.135042	0.138892	0.145999	0.103832
	Fdx1	0.0560128	0	0	0.106466	0.153582	0.109908	0.0903151	0.0784254	0.12349	0.0984134		0	0.11655	0.0897831	0.153544	0.108222	0.0507563	0.0308542	0.0560401	0.0850215	0.128373		0.0752216	0	0	0.0583924	0.145654	0.0762094	0.0602484	0.0687537	0.107092	0.114441
	Gip	0.0465046	0	0	0.0979112	0.218042	0.0401231	0.0353516	0.026842	0.0213041	0.066151		0.0445363	0.0476088	0.02338	0.19515	0.258649	0.0797429	0.0300578	0.0623445	0.0474177	0.0140093		0.0333114	0	0	0.183126	0.155187	0.0366085	0.0165355	0.0491854	0.026912	0.0302101
	Hem	0.357092	0.295639	0.430622	0.852183	0.874533	0.191623	0.179795	0.183866	0.189874	0.206537		0.558287	0	0.160464	0.721565	0.68406	0.200335	0.16504	0.163785	0.116477	0.161444		0.174992	0	0.0959271	0.969357	0.870567	0.196284	0.129958	0.188552	0.144027	0.116323
	Irbp	0.219247	0.153304	0.120809	0.848814	1.11488	0.196759	0.0822582	0.126399	0.141918	0.219006		0.272712	0	0.155979	0.819437	0.979496	0.163857	0.0926644	0.122744	0.0926389	0.1134		0.167607	0	0.0336353	1.1773	1.1973	0.188852	0.0785065	0.0548569	0.085971	0.0795058
	BRWD3	1.59321	0.823371	2.2606	6.8578	5.65391	1.61842	1.08604	1.16942	1.01724	1.45461		0.559274	2.4394	1.91359	6.78239	6.8005	1.52183	1.19982	1.13509	0.933799	0.890865		0.779691	0.871555	1.46217	7.56983	7.23929	1.71472	1.37064	1.50206	0.911111	0.992912
	mRpL12	0.220813	0	0.0378759	0.528052	0.692484	0.245508	0.211099	0.159134	0.235592	0.252012		0.608296	0.230695	0.143675	0.912593	0.517265	0.148301	0.105116	0.110437	0.186718	0.154786		0.200079	0.128628	0.07002	0.585692	0.628109	0.131056	0.0688111	0.0723299	0.183202	0.182181
	Gem3	0.437296	0.522209	0.687875	1.37013	1.36403	0.441306	0.377866	0.285381	0.299109	0.40459		1.10691	0.69581	1.01602	1.00067	1.40365	1.29729	1.60169	1.65101	1.33881	1.19585		0.435331	0.21797	0.504975	1.23526	1.34327	0.749974	0.579554	0.586185	0.442157	0.719815
	nmo	3.13448	39.3802	8.42345	1.97909	2.06454	3.85785	3.15595	3.04982	3.58391	3.78949		2.0677	6.20925	3.92094	2.32512	2.58371	3.11487	3.00306	2.59434	3.27635	3.24279		1.015	26.3652	7.10148	0.929977	1.10625	4.1943	2.42283	2.21771	2.20109	1.92499
	oaf	0.364301	0.456967	0.250188	1.26719	0.91875	0.489647	0.5423	0.439165	0.515522	0.471354		0.381747	0.222266	0.543383	0.907663	0.874402	0.474785	0.450925	0.449276	0.483833	0.438276		0.310357	0.741889	0.716089	0.989936	0.832397	0.664468	0.583195	0.450765	0.717068	0.632293
	Pgcl	0	0	0	0.00651346	0.025829	0.00202013	0	0	0	0		0	0	0.0187384	0	0	0	0	0	0	0		0	0	0	0	0.0127952	0	0	0	0	0
	CG4038	0.175107	0	0.380911	2.92167	2.72774	0.292111	0.218594	0.16953	0.22315	0.305517		0.11059	0.30791	0.177742	1.99971	1.47745	0.321949	0.164009	0.152296	0.108842	0.1121		0.240575	0.105809	0.278162	1.55245	1.5885	0.257424	0.2106	0.205529	0.179744	0.262775
	Pxn	0.32125	0.0912284	0.286152	0.0896822	0.0861152	0.316258	0.290163	0.323016	0.342996	0.249285		0.583342	0.417058	0.698312	0.108821	0.166127	0.54529	0.375413	0.722877	0.53115	0.427255		0.196026	0.135528	0.560138	0.20289	0.187258	0.448512	0.298906	1.15524	0.496465	0.31974
	Ret	0	0	0.138017	0.00655473	0.0544766	0.0243197	0.0124231	0.0176856	0.01078	0.0225224		0	0.26549	0.0495062	0	0	0.0296408	0.0872287	0.0228176	0.0227176	0.0108362		0.0240307	0.084717	0.019077	0.0159084	0.0197826	0.0499173	0.0660077	0.0661382	0.0296519	0
	Ser12	0	0	0	0	0	0	0	0	0	0.0034483		0	0	0	0	0	0	0	0	0	0.0172861		0	0	0	0	0	0	0	0.00250595	0	0
	Taf2	0.320596	0.0939144	0.374826	0.980596	1.07624	0.444429	0.438712	0.361165	0.350512	0.405723		0.103036	0.892828	0.163896	0.691176	0.560416	0.330986	0.309718	0.399135	0.316984	0.272853		0.335596	0	0.231393	0.792878	0.791298	0.302546	0.260644	0.329358	0.312575	0.265659
	Tis11	1.52778	1.95113	1.65993	3.50356	2.91801	0.926969	0.620024	0.576489	0.670423	0.915392		1.79222	1.39006	1.73694	3.72369	3.74388	0.867074	0.81151	0.694019	0.722517	0.755576		2.77188	3.32787	2.11683	4.00254	3.98838	0.946289	0.638375	0.820285	0.721089	0.870479
	AcCoAS	1.02115	0.497566	0.0750725	0.703446	0.557696	0.193501	0.121305	0.17125	0.143377	0.198568		1.09717	0.603163	0.447167	0.629895	0.596851	0.171056	0.167399	0.192396	0.155471	0.150401		2.36426	0.427145	0.277819	0.439676	0.56053	0.231928	0.181683	0.138982	0.172523	0.29369
	Aldh	3.07986	2.53802	2.16954	1.38866	1.83733	3.73384	4.43717	4.49151	4.52071	3.57041		2.5175	2.32984	4.03446	1.56479	1.73774	4.4087	4.58463	4.08442	3.91812	3.85836		2.96147	1.37432	2.47825	1.80574	1.48654	4.52514	3.6263	3.00935	4.99279	3.07293
	Ance	1.34751	0.903398	0.345348	0.0866761	0.0403987	1.49018	2.03133	1.62376	1.92391	1.56173		2.08476	1.08508	1.01968	0.0273727	0.167229	1.76048	1.73583	1.64319	1.81189	1.86331		1.62171	0.736486	1.02559	0.0255102	0.0480559	1.55729	2.13711	2.07053	2.15596	1.94025
	AttA	0.0548829	0	0	0	0	0.00165467	0	0.00270731	0.00253603	0		0	0	0	0	0	0	0	0	0.0033231	0		0	0	0.0151123	0	0	0	0	0	0	0
	CalpA	0.242868	0.499575	0.041978	0.451018	0.25013	0.216184	0.224162	0.256826	0.213132	0.158014		0.147966	0.588007	0.333664	0.176655	0.0769236	0.219602	0.216284	0.210386	0.16542	0.152885		0.0692358	0.139771	0.480457	0.223178	0.195069	0.246176	0.298312	0.172074	0.191519	0.143211
	Cdc27	2.73426	1.18181	1.71579	2.04023	1.96855	3.30021	3.76803	3.90136	3.64507	3.47759		1.9401	1.82275	2.29873	1.91515	1.96176	3.05712	2.98383	3.27492	3.3068	3.26378		1.28397	1.11634	0.923943	1.97703	1.86926	2.7138	2.77953	2.95472	2.76957	2.30062
	Dh44	0.152754	0	0	0.0338047	0.0240662	0.188171	0.21637	0.343647	0.213096	0.165887		0.308272	0.0962001	0.431258	0	0.0536652	0.319726	0.282842	0.322491	0.29401	0.208584		0.0150455	0	0.0509196	0.0211703	0	0.0272768	0	0.0039152	0.0155929	0.0249946
	Trl	3.29517	1.45439	2.02013	3.16728	3.527	3.11808	3.27866	3.08071	3.09583	2.8915		1.72294	2.01105	2.53211	4.02637	3.80242	2.88145	2.3735	2.45239	2.50748	2.29964		1.20904	1.5042	1.5043	3.46008	3.3104	1.48763	1.03469	1.03539	0.883287	1.2805
	Gp150	0.733773	8.00615	2.10644	0.715727	0.665275	0.696755	0.759544	0.833147	0.823223	0.643567		0.764183	1.70079	1.03308	0.439354	0.611468	0.657534	0.568879	0.743294	0.795047	0.735126		0.954847	6.01617	2.48504	0.705982	0.457154	0.532032	0.486896	0.675621	0.672467	0.600382
	Hsp70Aa	0	0	0.132135	0.309681	0.0878486	0.028228	0.0252144	0.00867105	0.0112947	0.0277836		0	0	0	0	0.0165689	0.0111188	0.00640558	0.0108334	0.0135341	0.0242126		0.24778	0.269725	0.367349	0.428015	0.527272	0.211631	0.113453	0.163106	0.139096	0.10007
	Hsp70Ab	0	0	0	0.325899	0.158078	0.0361479	0.0392046	0.0280029	0.0234524	0.0619176		0	0	0.0187384	0.0471529	0.0664542	0.0118178	0.0160328	0.0106422	0.0114656	0.0287955		0.0132405	0	0	0.0266923	0.0147017	0.0190357	0	0.0199682	0.00433527	0
	Hsp70Ba	0	0	0	0.0118687	0	0.00744545	0	0.000934285	0.00225816	0.00368225		0	0	0	0	0	0.0062983	0	0	0.00627856	0		0.19065	0.197341	0.51261	0.45565	0.657406	0.249417	0.121092	0.302984	0.10539	0.274842
	Hsp70Bb	0	0	0	0	0	0	0	0	0	0		0	0.0641334	0	0.0149305	0.0127609	0.00348811	0	0.0112098	0.0079744	0.0213255		0.103924	0	0.17681	0.202805	0.283923	0.07522	0.135222	0.0760926	0.0437435	0.0498577
	Nca	0.223325	0.0683784	0.173669	1.10698	1.3198	0.301347	0.254631	0.27135	0.293254	0.363053		0.206468	0.691687	0.335285	0.72942	0.910108	0.419245	0.4141	0.310468	0.382732	0.513797		0.188877	0	0.0747153	0.332203	0.46655	0.236283	0.17224	0.193459	0.274719	0.353749
	Nmda1	0.143772	0.35384	0.348311	0.282957	0.434772	0.127003	0.0827918	0.0987087	0.105753	0.1164		0.307375	0.726797	0.413607	0.374074	0.242449	0.327878	0.329866	0.271508	0.45498	0.357204		0.448897	1.20112	0.252217	0.241604	0.215987	0.336768	0.210859	0.299318	0.389375	0.47029
	Odc1	0.229523	0	0	0	0.0183077	0.00918748	0.00594752	0.00313135	0.00293194	0.00406997		0.255652	0	0.0283158	0	0	0.0181444	0	0	0.00598775	0		0.746827	0	0.0232328	0.00994273	0	0.0137806	0.0111005	0.000792965	0.00269396	0.0299292
	Odc2	0	0	0	0	0	0.00826542	0.00634973	0.00551423	0.00893425	0.00816001		0	0	0.0303383	0	0	0.0137304	0.0106566	0	0.0103196	0.00636254		0.0604737	0	0.0176628	0	0.0100178	0	0.00862945	0.00482864	0.000863192	0
	Ptth	0	0	0	0	0.0464186	0.0596285	0.0870209	0.0356223	0.0643057	0.0384387		0.121889	0	0.0325677	0	0	0.0600678	0.019235	0.0196116	0.0575487	0.0372343		0	0	0	0	0.0235693	0	0	0	0.00152263	0.0219178
	RpL11	1.34034	0.247218	0.508705	1.56678	1.61213	1.06884	0.725808	0.505346	0.92574	1.1966		1.25976	1.11998	0.651909	1.70368	1.63031	0.671588	0.688122	0.684761	1.03471	1.14482		1.6227	0.257593	0.322998	1.7965	1.54245	0.394915	0.368066	0.247626	0.667631	1.27131
	Sap47	1.28586	1.32582	2.25815	0.97375	0.685964	0.833904	0.938062	0.919713	0.983986	0.864012		1.5189	2.10842	2.11123	0.563869	0.718634	1.27576	1.17934	1.16756	1.24591	1.13966		1.15918	1.02368	2.67281	0.708297	0.642997	1.3684	0.921196	1.30297	1.1821	1.1201
	nSyb	0.131202	0.992116	0.949999	0.065365	0	0.164079	0.206318	0.125873	0.202687	0.271542		0.0957909	0.553698	0.173741	0	0.0631829	0.219942	0.167238	0.190388	0.238133	0.17161		0.0249491	1.3285	0.282776	0.00416153	0.0209334	0.133605	0.123419	0.072548	0.147042	0.0663491
	Syx1A	0.816195	8.71236	2.17631	1.05783	1.00501	1.1833	1.00251	0.943579	1.10144	1.0385		0.92873	2.31722	2.05559	1.03033	1.05776	1.20252	0.728561	0.81653	0.948229	0.992406		0.686107	3.40894	2.56285	0.948371	0.879426	1.4307	0.916355	1.0429	0.793166	0.814225
	TfIIA-S	0.137409	0.177211	0.404448	0.169856	0.29822	0.193374	0.139232	0.0855163	0.152971	0.196794		0.280189	0.139968	0.0999536	0.196481	0.211503	0.138565	0.100561	0.0978705	0.140886	0.135034		0.17103	0.0503423	0.0811363	0.388887	0.404826	0.107517	0.0209837	0.048244	0.0682665	0.335352
	TpnC41C	0	0	0	0.0169754	0	0.0203099	0.00397932	0.00760199	0.0101739	0.00570939		0	0	0.0215057	0	0	0.00391781	0.0137151	0.0148472	0.00604646	0.030883		0	0	0	0	0.0130424	0	0.0297053	0.0180627	0.0136235	0.0271871
	bcn92	0.116772	0	0.292607	0.453617	0.465958	0.201607	0.191535	0.112162	0.148719	0.224677		0.183279	0.0676407	0.125882	0.298365	0.205448	0.189886	0.142058	0.121153	0.160065	0.123806		0.152804	0.108342	0.0579123	0.331437	0.298729	0.139483	0.100733	0.0958559	0.168666	0.2598
	beat-Ia	0.0120924	0	0	0.0464449	0.0180229	0.0478682	0.0334058	0.0394794	0.0292244	0.0437029		0	0.45584	0.140923	0.00382099	0.0499161	0.130621	0.0693733	0.0742368	0.0675389	0.0831352		0.0294996	0.0427113	0.172181	0	0.0472171	0.0674248	0.0426607	0.0318977	0.0272442	0.0564916
	Cdc2rk	0.0330432	0	0	0.037872	0.0407091	0.0411484	0.0221566	0.0212251	0.0299718	0.0150991		0.130107	0	0.0323609	0.0609341	0.0307664	0.0204898	0.0450376	0.0228205	0.017989	0.00335689		0.064563	0	0.00145658	0.0388341	0.040976	0.0415352	0.0288294	0.0394995	0.0200875	0.0249946
	igl	0.122283	0	0.190288	0.0374482	0.0309423	0.115936	0.139702	0.114408	0.111415	0.145934		0.111868	0.353855	0.304194	0.0828763	0.0574208	0.195554	0.141989	0.197362	0.183899	0.165046		0.0105167	0.0718236	0.607947	0.0404613	0.0496823	0.107203	0.0837495	0.0364284	0.0531998	0.0212068
	klu	0.0790938	0	0.233944	0.114786	0.169634	0.077717	0.0967652	0.060639	0.0867869	0.0867049		0.0257489	0.410798	0.264934	0.363989	0.210011	0.136624	0.141576	0.0574927	0.104642	0.0692569		0.134249	0.0503423	0.203443	0.209625	0.0989427	0.217173	0.0921867	0.10391	0.102598	0.080644
	MED20	0.0917277	0	0	0.0651247	0.0679379	0.0643163	0.0601814	0.0764827	0.0460622	0.0795983		0	0	0	0.0415358	0.183809	0.0387626	0.0572904	0.0419022	0.0553483	0.070858		0.0356687	0.0690512	0.0577935	0.0884006	0.0333136	0.0770449	0.0315517	0.0681886	0.0867509	0.0850913
	l(2)dtl	0.244699	0	0.415184	2.01084	1.61015	0.337123	0.167618	0.141907	0.144343	0.337227		0.333277	0.0955932	0.225077	2.1597	2.15731	0.243492	0.15964	0.134509	0.123622	0.107334		0.249684	0.167519	0.251372	2.18866	2.03489	0.265984	0.136443	0.105187	0.127056	0.210829
	Pex1	0.0858096	0	0.36432	0.461802	0.670272	0.1501	0.128745	0.124318	0.0890207	0.151939		0.293251	0.184115	0.0724731	0.644181	0.32204	0.171666	0.0977909	0.148392	0.1095	0.0779802		0.0311465	0.105809	0.131952	0.340284	0.403108	0.14314	0.0634539	0.136738	0.11686	0.0760194
	mtd	3.61119	16.8974	34.1608	6.61831	6.91152	3.20944	2.3699	2.29136	2.41821	3.06496		3.61998	8.1091	10.8475	7.59185	7.23582	3.9527	3.51198	3.439	3.43948	3.51095		2.52667	16.0251	27.9155	7.67055	6.80816	3.71422	2.8485	3.06663	2.79555	2.98802
	mt:CoI	21.1885	3.38931	3.43669	3.52027	2.84096	6.66023	4.90321	3.60001	6.9685	9.37886		60.0498	5.51139	4.82441	2.79483	2.73685	7.05965	6.85256	5.14355	10.8242	11.9457		0	0	0	0	0	0	0	0	0	0
	not	0.546277	0.106698	0.239237	0.932434	0.810392	0.371288	0.236004	0.241954	0.244438	0.371433		0.20989	0	0.365914	1.54161	1.07564	0.300672	0.210539	0.230384	0.250724	0.277892		0.416711	0.252161	0.280254	1.06364	1.1878	0.365561	0.291344	0.177695	0.217115	0.201436
	nuf	1.85762	21.9608	8.19058	3.45683	3.30274	1.41355	1.17813	1.17494	1.3277	1.27856		1.34702	4.04611	2.50249	2.67862	2.5313	1.26625	1.31994	1.17944	1.12799	1.10958		1.2455	19.1752	5.51846	3.38538	3.77563	1.4538	0.982848	1.27736	1.10955	1.21044
	pck	0.11959	0.0833264	0	0.222329	0.250111	0.089677	0.0499946	0.0659968	0.0414866	0.084345		0.202713	0.147126	0.151709	0.487235	0.401248	0.0370983	0.0727655	0.0391082	0.0661376	0.0671699		0.0611794	0	0.0587314	0.502651	0.379238	0.0316764	0.0227085	0.0543554	0.0527618	0
	phyl	0.279227	0	0.300317	0.0117811	0.0563807	0.398661	0.441732	0.394589	0.528616	0.476735		0.0815116	0.0668941	0.0173657	0	0	0.012294	0.0215671	0.00107804	0.0240475	0.00949677		0	0	0.04315	0	0.0187215	0.00761324	0.00665381	0.0165067	0.0112028	0
	pnut	1.71747	0.763835	1.32017	4.39806	4.58659	1.13605	0.578727	0.78826	0.71899	1.25896		0.840764	0.578839	1.12741	5.51828	6.25999	1.04417	0.77994	0.958861	0.717391	0.782823		1.06366	0.695043	0.928249	6.51218	5.96726	0.935697	0.668671	0.663688	0.705238	0.522768
	sced	0.293607	0.0988142	0.176137	1.61742	1.17883	0.282286	0.120281	0.112798	0.118067	0.222414		0.213885	0.0641334	0.298564	1.62713	1.44918	0.249208	0.187303	0.179527	0.155874	0.187541		0.0341122	0.0872144	0.19427	1.34984	1.48945	0.191625	0.150546	0.132175	0.0979394	0.211751
	shot	6.19055	168.056	38.4729	8.54038	7.17308	5.68657	6.88884	9.02766	6.36461	4.20421		4.02671	31.5712	16.0797	9.15859	7.33838	6.7323	7.19221	9.86605	6.35145	4.86534		2.8308	105.645	22.3839	8.16745	6.95912	5.5218	5.35522	8.82284	3.89751	3.13847
	alien	0.39754	0.175377	0.0928376	0.58759	0.709041	0.24078	0.213925	0.212436	0.200688	0.238418		0.256644	0.1995	0.109359	0.223061	0.623701	0.227772	0.210998	0.143457	0.250031	0.279774		0.288586	0.0296657	0.230656	0.198161	0.28583	0.161825	0.169588	0.136308	0.155906	0.149903
	Awh	0	0	0	0.0341771	0.0250318	0.0579209	0.0130583	0.0210812	0.034374	0.0647565		0	0.308994	0.333812	0.0137933	0.0518902	0.127425	0.165516	0.144476	0.188261	0.101279		0	0	0.138717	0.00416153	0.00950628	0.0630458	0.0857831	0.0616913	0.0876477	0.0623539
	Bgb	0.0543003	0	0	0.512462	0.434897	0.105838	0.0530656	0.0601956	0.057961	0.0972212		0	0	0.104402	0.469825	0.53499	0.0652828	0.0235713	0.0737515	0.0575586	0.0695215		0.0990847	0.198768	0.0607438	0.552427	0.541781	0.0607748	0.0420994	0.0359014	0.0444259	0.0182792
	Bro	0	0	0	0	0	0.00572489	0	0.0110179	0.00382132	0.00734814		0	0	0.0615703	0	0	0.00277616	0.0137501	0	0.00246147	0.010989		0	0	0.0517592	0.0101895	0	0	0	0	0	0
	Mtor	2.38205	2.07259	2.33907	10.3606	10.0645	2.93449	1.93702	2.06228	1.93743	2.54671		2.85708	1.516	2.59087	10.5603	9.0356	2.59587	1.88787	1.87214	1.60961	1.65918		1.8543	0.771425	2.13946	8.51707	8.96765	2.71167	1.92724	1.97751	1.53779	1.92554
	CASK	0.849263	3.50266	1.93773	2.08258	2.08744	0.752716	0.564462	0.638085	0.608358	0.600148		0.703098	2.48242	2.3238	1.99331	1.73621	1.00496	0.961643	1.03685	0.724804	0.725301		0.927978	1.52375	2.60565	2.01305	1.89907	0.892517	0.591981	0.897291	0.530091	0.60884
	Cdk5	0.214008	0	0.0098354	0.357998	0.381069	0.0716942	0.0985964	0.111463	0.0785172	0.0953512		0.257884	0	0	0.397377	0.314203	0.0891144	0.0787062	0.0836384	0.120466	0.106557		0.0774271	0	0.152047	0.114585	0.241964	0.140212	0.0883456	0.0512863	0.140556	0.176367
	Idgf6	1.43862	0	0.157688	0.955064	0.776251	0.156073	0.104195	0.0335462	0.0669788	0.204933		1.56741	0.241384	0.262052	0.833683	1.0224	0.21509	0.143889	0.147541	0.151621	0.171661		3.12591	0.144419	0.0963942	0.974039	0.697583	0.127547	0.055525	0.103473	0.0615039	0.101837
	Chi	0.450929	0	0.197455	1.16915	1.02232	0.355747	0.234085	0.348526	0.237798	0.355198		0.15316	0.37603	0.374684	1.13634	1.30824	0.31787	0.264662	0.33119	0.271533	0.21546		0.179218	0.0867227	0.176945	1.70013	2.12332	0.326423	0.258697	0.287119	0.253306	0.196967
	cnn	3.16707	1.74943	2.40568	4.45096	3.69921	3.68362	4.54863	4.77486	3.94932	3.12968		3.07076	3.63831	3.64815	3.52051	4.14156	4.38291	4.35966	4.61225	3.79418	3.73533		2.26291	1.31433	2.89823	3.20893	3.08783	4.94984	5.79263	5.2326	4.35057	3.65783
	Crz	0	0	0	0	0	0.00420597	0	0.00167713	0	0		0	0	0	0	0	0	0.00646027	0	0.00661995	0.0133431		0	0	0	0	0	0	0	0	0	0
	Cp1	1.47779	2.02756	1.26802	1.36806	1.62163	1.02109	0.864934	0.8047	0.999745	1.26551		1.45055	2.99666	0.685112	1.72757	1.99317	0.985552	0.859949	0.792643	1.01583	1.15241		1.24423	2.72799	0.850336	1.76764	1.84618	0.470491	0.335219	0.395366	0.451357	1.08711
	Cyp6a22	0.215484	0	0.0245833	0.582984	0.551912	0.112887	0.0541744	0.0471067	0.0764289	0.141152		0.201187	0.211759	0.0644282	0.306733	0.496858	0.0675053	0.0456011	0.0498581	0.0666931	0.076328		0.457138	0	0.00751054	0.711719	0.562517	0.09222	0.034588	0.0414423	0.0247876	0.0217243
	Deaf1	0.933255	1.06264	0.261538	1.96171	2.25962	0.586293	0.523508	0.440774	0.435241	0.537828		0.548559	0.442329	0.489516	1.83095	2.29203	0.469587	0.481879	0.56507	0.456513	0.506403		0.55169	0.206828	0.577286	2.86955	2.59351	0.622321	0.394183	0.44748	0.448568	0.531907
	Dhc36C	3.1286	2.11524	2.11992	0.514035	0.731099	4.3172	5.3707	6.12585	4.17462	2.69874		2.49503	4.38518	4.65233	0.298083	0.530305	5.28977	5.46041	5.95453	4.01237	3.40984		2.09371	2.56805	3.87426	0.433985	0.348161	5.75932	5.85854	5.74139	4.52034	1.98786
	Dhc62B	0.707988	0.843902	1.25295	0.012923	0.122506	1.00588	1.51115	1.65006	1.08796	0.678213		0.586701	1.22215	1.56648	0.126121	0.193128	2.11311	2.14028	2.07438	1.54547	1.4266		0.527325	0.718728	1.02444	0.0493643	0.071131	1.97567	1.83329	1.92406	1.28768	0.902084
	Dhc93AB	0	0	0	0.00651346	0.0191621	0.00851125	0.00803268	0.0179767	0.0101398	0.010672		0.0457792	0.139968	0.124641	0.0225612	0.0108507	0.0571284	0.0334857	0.0207316	0.0238901	0.0286293		0.0073288	0	0.01786	0.0243255	0.0457507	0.0503875	0.0178995	0.0409593	0.0426194	0.0934769
	Dhc98D	7.91131	4.15887	9.82286	2.76078	2.58232	10.7864	10.2091	11.259	8.54464	6.60595		3.76598	6.64425	6.31726	1.32821	1.62341	6.4578	6.5042	6.24456	5.3995	5.0199		3.4553	3.13162	6.85327	0.80306	1.22805	11.2698	9.98368	8.85177	7.36893	6.65675
	Elal	0.0733925	0	0	0.0284083	0.0225291	0.00223779	0	0.00351947	0.00103478	0.00849236		0	0	0.0488691	0	0	0.0243132	0.00691802	0.0188064	0.014431	0.0343229		0.494241	0	0.0236249	0	0.0159751	0.00361152	0	0.00111458	0.000541735	0
	Esp	0.122962	0.382872	0.901241	0.147204	0.165774	0.0771933	0.0845082	0.0470805	0.0476549	0.0756581		0	0.143939	0.228247	0.19244	0.172371	0.0657758	0.0789284	0.0653395	0.0700452	0.0472738		0.0960735	1.97814	0.860511	0.182352	0.237582	0.162889	0.082755	0.140412	0.102891	0.153409
	Gycalpha99B	0	0	0	0	0	0.00434155	0.00506666	0.000132878	0	0.00097836		0	0	0.038007	0	0.0269726	0.00673716	0.00446736	0.00460889	0.0020194	0		0	0	0.0178885	0	0	0.00438796	0	0.0128544	0.00144698	0
	Gycbeta100B	0.0209463	0	0	0.0172906	0.0875616	0.0577347	0.0547539	0.0535203	0.0453042	0.0606965		0.104138	0.0990295	0.334752	0	0.0551841	0.149374	0.131253	0.132	0.148142	0.119379		0.00446601	0.260622	0.308307	0.0316432	0.0487341	0.190544	0.0452404	0.0602757	0.0906185	0.305607
	imd	0.438123	0	0.0141934	0.667128	0.440656	0.195292	0.28961	0.218285	0.223069	0.231011		0.179411	0	0.134532	0.429268	0.715831	0.0851679	0.0783398	0.0713226	0.0778075	0.122056		0.218266	0.359375	0.0512875	0.545143	0.46993	0.0760399	0.0357187	0.0344082	0.0127313	0.0820774
	MAPk-Ak2	0.536597	0.116401	0.52881	1.70563	1.63285	0.45086	0.283386	0.27317	0.261333	0.385914		0.510251	0.577165	0.440556	1.8615	1.92048	0.373703	0.320374	0.312535	0.291484	0.258766		0.35893	0.913361	0.42671	2.22685	2.11067	0.304523	0.183552	0.235007	0.195185	0.106055
	Calx	2.78246	22.0204	10.784	1.74155	1.99048	2.74745	3.44215	3.7574	3.00047	2.30487		2.38329	4.01362	5.05203	1.9736	2.12658	3.26709	3.40845	3.75599	2.66915	2.5569		1.64972	12.5153	8.47591	1.63581	2.02497	3.94647	3.63348	3.46304	3.43982	2.52891
	Nrx-IV	0.939654	0.189759	1.41596	0.747839	0.941326	0.806977	0.822814	0.872279	0.70453	0.734348		0.368122	0.804205	0.8961	1.06906	0.905775	0.696764	0.767217	0.625471	0.670616	0.765671		0.251959	0.707733	1.24676	0.643968	0.762767	0.669765	0.706573	0.773377	0.631091	0.639284
	Hf	0.0927352	0	0	0	0	0.0227672	0.0200037	0.0320681	0.0180511	0.00351464		0.0365214	0	0	0	0.021567	0.0141978	0	0.0100696	0.009605	0.0181418		0.24943	0.0757117	0	0	0	0.00944197	0	0.00301514	0.0112206	0.0225436
	Ask1	0.547969	0.814871	0.56823	1.89	1.84323	0.694736	0.661957	0.781661	0.642468	0.632525		0.269879	0.693999	0.49358	2.30248	1.94112	0.729859	0.639774	0.760746	0.539861	0.480831		0.451704	0.639899	0.759081	1.80939	1.45493	0.888393	1.03112	0.955104	0.777754	0.552703
	Ptp69D	0.886505	0.989624	0.789808	2.1434	1.72555	0.737267	0.608072	0.636103	0.643658	0.689457		0.595407	1.06338	0.70561	1.85386	1.7525	0.9269	0.920673	0.835327	0.751903	0.688988		0.263645	0.515266	0.579083	1.60113	1.88615	0.707008	0.43099	0.56821	0.465087	0.318566
	Rab2	0.30866	0.510366	0.282183	0.803395	0.921804	0.45898	0.420812	0.390263	0.374962	0.491514		0.250089	0.252638	0.483213	0.851716	0.955957	0.381582	0.311668	0.264756	0.397231	0.312674		1.11941	0.13682	0.206025	1.04746	1.12321	0.444207	0.524802	0.375136	0.3661	0.51955
	Rab5	1.90408	3.26637	0.812012	1.44111	1.70509	1.04578	1.04019	1.0235	1.12295	1.12307		2.49092	1.22621	0.877703	1.92715	1.74619	0.840421	0.878933	0.738437	0.960223	1.16486		2.44263	1.26566	1.22255	1.65758	1.69919	0.961557	0.792747	0.599434	0.836173	0.923768
	Rel	0.408228	0.219058	0.259256	1.07031	0.627516	0.200749	0.183567	0.23214	0.195032	0.178708		0.473224	0.542094	0.407711	0.492185	0.54842	0.250304	0.169979	0.280908	0.189402	0.238112		0.971637	0.541143	0.259866	0.802493	0.852701	0.259627	0.229196	0.201173	0.201512	0.155449
	Rh5	0	0	0	0	0	0.0117221	0.00895951	0.0213108	0.0364177	0.00490626		0	0	0.125166	0	0	0	0.0170404	0.00558965	0.00880331	0.0095382		0	0.0569379	0.0247201	0	0	0	0	0	0.000350597	0
	Rho1	2.98847	2.26116	2.41994	3.347	3.60974	2.57621	2.60702	2.9387	3.14577	2.39596		3.76562	2.80268	2.20054	1.78642	2.4956	2.59826	2.3306	2.65511	2.73871	2.99896		4.58654	1.217	1.62501	1.79073	1.97593	1.73877	1.45842	1.80053	1.8613	2.50048
	Rlb1	0.0289971	0.101631	0.052319	0.401771	0.505992	0.140073	0.0884472	0.0696119	0.0752781	0.114396		0.188275	0.130056	0.235374	0.508226	0.615539	0.0928549	0.0872589	0.0893134	0.0888961	0.0584839		0.223513	0.0569801	0.17873	0.525365	0.472808	0.212226	0.113155	0.113418	0.164902	0.0693188
	mRpL47	0.0132584	0	0	0.336441	0.381701	0.18054	0.112902	0.104027	0.0955728	0.112891		0.028426	0.097281	0.0397652	0.414281	0.264185	0.094922	0.0384866	0.0480717	0.0871779	0.0781824		0.0506027	0.0786383	0.0590518	0.388012	0.298637	0.078025	0.0559247	0.0479217	0.093183	0.280298
	Rnp4F	0.454308	0.556058	0.412505	1.71738	1.42045	0.471437	0.484462	0.465167	0.405163	0.424335		0.131406	0.583454	0.773605	1.50414	1.04774	0.481452	0.419509	0.394141	0.338298	0.163203		0.5111	0.86409	1.64247	1.70149	1.35631	1.1852	0.864701	0.877298	0.86113	0.560465
	RpL7A	4.05578	1.9789	1.57669	5.73416	4.73744	2.06417	1.46008	1.47053	1.98288	2.54925		6.30437	2.58348	1.78394	8.25419	6.83015	2.11674	1.90887	1.7601	2.168	2.7637		4.46717	0.586418	0.851899	7.12109	5.62196	1.21883	0.849024	1.00394	1.27739	1.98242
	SdhB	0.112969	0.0958451	0.0841647	0.604544	0.886964	0.172788	0.15403	0.11053	0.151999	0.170491		0.714311	0.499226	0.24691	0.635374	0.659858	0.278267	0.175496	0.188429	0.199584	0.255928		0.178033	0.0569379	0.272944	0.879332	0.770859	0.151215	0.160033	0.138889	0.117805	0.129384
	Sptr	0.158581	0	0	0.250849	0.2148	0.0644485	0.0344647	0.0215985	0.0266711	0.0387503		0.0509315	0.140617	0.0887835	0.09814	0.180867	0.0308179	0.0245761	0.0477607	0.044339	0.0681087		0	0	0.118349	0.145521	0.135127	0.0452661	0.0245779	0.0164505	0.013314	0.0640179
	Sr-CI	0.0610891	0	0	0.0227652	0.0184745	0.0140317	0.0151042	0	0.00937475	0.0146678		0	0	0.101323	0	0.102069	0.0183844	0.0271699	0.0295944	0.0283511	0.017977		0.028341	0	0.0210493	0.0159084	0	0.00173128	0	0.00490222	0.0128339	0
	Su(Tpl)	3.56765	6.37238	5.96312	5.78693	5.81358	3.94816	3.7287	3.89869	3.68636	3.87182		2.8051	6.95369	5.77107	5.91144	5.20586	3.48714	3.22852	3.48858	3.36719	3.46693		2.27052	5.84558	6.69178	4.79951	5.50434	2.35005	1.96643	2.17108	1.56481	1.18766
	Tie	0.0682404	8.05496	3.37137	0.106185	0.127172	0.280228	0.325518	0.325612	0.311234	0.303326		0.090924	1.89268	1.55415	0.167973	0.227358	0.437237	0.408335	0.415576	0.378196	0.305276		0.207714	5.47228	2.02684	0.132124	0.172186	0.333206	0.391206	0.311371	0.337463	0.281774
	Vm32E	0.0873766	0	0.0766254	0.156591	0.15432	0.0365873	0.00978093	0.00104404	0.00655103	0.0174098		0	0	0	0.214528	0.14823	0.0101266	0.02291	0.0120172	0.0123122	0		0	0	0	0.177161	0.127901	0.012184	0.0110684	0	0	0.0227273
	CG4278	0.220244	0	0	0.26346	0.193377	0.160338	0.11819	0.0807775	0.101549	0.140686		0.0989625	0.149811	0.129237	0.12418	0.262264	0.12328	0.103051	0.098928	0.0749772	0.129351		0.118843	0	0.0638871	0.317038	0.246181	0.1397	0.119105	0.113147	0.172031	0.226972
	barr	0.670113	0	1.02501	1.12442	1.14715	0.802826	0.795204	0.905131	0.841963	0.699316		0.505997	0.495788	0.732877	1.33755	1.16023	0.579044	0.693427	0.695522	0.72015	0.761887		0.0597409	0	0.134639	1.24333	1.45679	0.253706	0.202353	0.120054	0.167249	0.203688
	bif	2.94853	2.46618	4.92044	13.2756	12.8734	2.71772	1.59041	1.49516	1.48296	2.63913		2.76731	2.05883	3.78673	14.2633	13.5481	2.22846	1.85826	1.47477	1.54993	1.80349		1.70792	4.03833	3.77481	11.407	13.0517	2.29841	1.37103	1.50488	1.29252	1.61397
	bnl	0.191756	2.65464	0.883821	0.21807	0.083289	0.347472	0.315192	0.488826	0.337519	0.350022		0.0276864	0.919937	0.856042	0.194447	0.209211	0.451141	0.406033	0.565406	0.513933	0.364734		0.0670452	0.919353	1.00265	0.208088	0.208793	0.306613	0.189016	0.38	0.229356	0.188061
	cher	1.16997	0.191352	1.3887	4.25727	3.71351	1.37862	1.60686	2.25345	1.60693	1.15716		0.926123	1.84989	2.32063	3.42528	3.92596	1.70993	1.65435	2.32452	1.55982	1.21143		0.900954	2.16264	2.12783	4.38738	3.7734	1.19601	1.02131	1.98272	0.907863	0.67297
	croc	0.128059	0	0.26599	0.0583587	0.00951913	0.0671842	0.0833307	0.0922287	0.0502006	0.0330995		0	0	0.0793653	0	0.0311594	0.0708323	0.0882543	0.0982729	0.082279	0.0502166		0	0	0.241141	0	0.0313905	0.0844165	0.0485073	0.206537	0.0836128	0.130374
	fax	5.03725	6.55541	6.24984	3.60292	4.96287	5.1281	5.49741	5.19899	6.04605	6.16363		10.4141	3.69492	3.53578	4.0105	4.30301	3.80372	3.68757	3.73643	5.00879	5.33198		6.33878	5.32387	3.33639	4.02925	4.48996	2.64755	2.3097	2.7895	3.20426	3.46831
	gcm	1.71438	1.47466	1.02093	0.0325669	0.153049	2.1053	2.26655	2.14322	2.51812	2.66503		1.27747	1.16726	1.2626	0.0967046	0.110363	1.37791	1.77859	1.35746	1.80774	1.75976		1.46313	1.3351	1.6352	0.042054	0.170925	3.81501	4.52433	3.64048	4.93915	6.24314
	Oda	2.38691	2.26356	2.18805	2.80515	3.13861	1.44455	1.31221	1.2513	1.58438	1.64868		2.62274	1.94594	1.76163	2.39649	2.76151	1.41471	1.36613	1.34881	1.67924	1.78594		5.47431	0.912144	1.33962	1.01655	1.14929	0.631207	0.596586	0.506407	1.20748	1.37777
	Hel25E	0.586919	0.18508	0.596706	2.17025	2.10294	0.594778	0.401647	0.270841	0.29943	0.621794		0.121465	0.273121	0.697733	3.1797	2.38279	0.419706	0.335361	0.305672	0.255666	0.281605		0.592384	0.385855	0.261291	2.22644	2.01038	0.455358	0.254402	0.246007	0.298168	0.258516
	prod	0.248685	0.0912284	0.129559	1.03232	0.840901	0.267563	0.217578	0.194336	0.220578	0.265713		0.177761	0.0706364	0.370652	1.2114	0.965303	0.311364	0.175982	0.150805	0.19017	0.225852		0.155971	0	0.101134	0.871691	0.630582	0.144096	0.0674908	0.0520362	0.041446	0.0563685
	mof	0.325509	0.391484	0.282698	1.19324	1.10501	0.30268	0.292024	0.242432	0.216777	0.34527		0.496942	0.0865801	0.105327	1.44465	0.924116	0.285532	0.261855	0.232116	0.235998	0.232698		0.367568	0.0569379	0.374357	1.23426	0.940476	0.312433	0.325007	0.320859	0.283583	0.285796
	mia	0.348186	0	0.283003	0.0137059	0.143762	0.370097	0.55589	0.510242	0.482085	0.436057		0.0570581	0.415814	0.267174	0.102536	0.184948	0.271508	0.305769	0.264009	0.313215	0.397539		0.0515432	0	0.0532617	0.0739974	0.0817865	0.0795045	0.107008	0.0784245	0.0681828	0.128808
	mirr	0	0.4914	0.471877	0.154937	0.233968	0.10171	0.0972402	0.0659954	0.0767362	0.0834837		0	0.502352	0.324142	0.150505	0.127509	0.170464	0.162825	0.117946	0.127516	0.179559		0.368771	0.0930146	0.51748	0.226402	0.168994	0.255767	0.202421	0.134404	0.186007	0.154312
	noi	0.328125	0.323118	0.276849	0.491448	0.705968	0.316038	0.348541	0.323716	0.233234	0.252446		0.0907145	0.0459137	0.202202	0.533191	0.549736	0.249711	0.229607	0.326922	0.263899	0.272193		0.161848	0	0.095903	0.62075	0.478552	0.178569	0.164155	0.140636	0.158764	0.126394
	RhoL	0.377476	2.22171	0.687307	0.0394882	0.0108137	0.122509	0.196681	0.148698	0.151767	0.16593		0.392713	0.897292	0.442859	0.0763243	0.00974642	0.133999	0.16115	0.139101	0.154985	0.207067		0.0173299	4.20665	0.736792	0.0352105	0.0573654	0.0931371	0.137557	0.142398	0.170929	0.105539
	sty	0.501461	0.379799	1.15824	0.395726	0.238739	0.364267	0.556288	0.626303	0.56437	0.268664		0.39809	0.455139	0.741647	0.371642	0.445153	0.493853	0.452191	0.740849	0.535224	0.419794		0.358545	0.498819	1.23734	0.425258	0.215652	0.502233	0.499564	0.759336	0.515601	0.558675
	sun	0.30807	0.34632	0.106846	0.315463	0.489593	0.268749	0.151078	0.0893224	0.216857	0.418536		0.116136	0.105037	0.136958	0.396145	0.171524	0.167397	0.167602	0.117217	0.211247	0.212047		0.155056	0.0608088	0.112489	0.358322	0.462356	0.0885522	0.127099	0.0581305	0.188484	0.358632
	tilB	0.281481	0.203832	0.0098354	0.0611167	0.0237384	0.413223	0.434564	0.404529	0.409926	0.332626		0.432193	0.123901	0.207964	0	0.049362	0.297058	0.280244	0.241803	0.293252	0.346994		0.0991337	0.0598158	0.475358	0	0.0580032	0.596976	0.574402	0.408887	0.488302	0.436657
	tim	0.578962	0.177211	1.01212	0.673147	0.423665	0.372634	0.458234	0.487959	0.492774	0.279075		0.46522	1.38326	2.59622	0.705926	0.547746	0.778943	0.691366	0.625276	0.608782	0.466859		0.236764	0.406467	2.28875	1.03239	0.577146	1.03487	0.758216	0.913651	0.721871	0.811095
	Vps26	0.82751	0.341078	0.799795	2.9434	2.47229	0.919551	0.886488	0.848892	0.775047	0.899347		0.556284	0.728864	1.02407	2.36829	2.48388	0.752803	0.637757	0.65321	0.713807	0.610404		0.874349	0.097371	0.674091	2.08802	2.2925	0.555911	0.545722	0.50575	0.361772	0.360676
	CG13397	0.336858	0	0.153766	0.538911	0.76107	0.0860776	0.0612608	0.0536869	0.0431183	0.126626		0.129345	0	0.250665	0.743581	0.717991	0.116029	0.0566621	0.0955141	0.0739256	0.100978		0.65005	0.0903914	0.0497187	0.960284	0.680981	0.120797	0.0249928	0.0251872	0.0452266	0.0929576
	CG11899	0.320278	0	0	0.120024	0.202463	0.072331	0.0290729	0.0225284	0.0506285	0.10981		0.235504	0	0	0.322053	0.236499	0.0619159	0.0445732	0.028786	0.0309332	0.0538303		0.379918	0	0.0369578	0.293624	0.211634	0.0715724	0.0403977	0.0115105	0.00406564	0.0191667
	Acp1	0.105084	0	0	0	0.0226937	0.018919	0.00271908	0.00720502	0.0078072	0.0547797		0	0	0	0	0	0.0183858	0.0124724	0	0.00537692	0		0	0	0	0	0.00470756	0.0234608	0.0227602	0.0148547	0.0416533	0.0481485
	Ahcy	0.418657	0	0.14488	1.44315	1.2129	0.260086	0.294123	0.191139	0.206726	0.241498		1.04096	0.177232	0.303624	1.3132	0.907545	0.260393	0.169765	0.168789	0.227022	0.250818		0.730418	0	0.241972	2.40752	1.96928	0.322611	0.249021	0.15534	0.235738	0.227098
	Cp7Fa	0.0385753	0	0.0620155	0.219374	0.352797	0.0493781	0.0327256	0.0128027	0.0392994	0.050962		0.0259526	0	0.0259381	0.625573	0.32121	0.0638596	0.0517298	0.0163987	0.0252517	0.0588406		0.0363599	0	0.0650431	0.388888	0.431766	0.0387229	0.0187684	0.00919035	0.0223824	0.0560161
	Cp7Fb	0	0.101631	0.163781	0.252647	0.282698	0.11494	0.0243984	0.0076152	0.0209534	0.192894		0	0	0.0185677	0.356901	0.329941	0.0481566	0.00757606	0.00816587	0.00634151	0.00679833		0	0.0995124	0.0860924	0.175989	0.262591	0.046406	0.0132672	0.00702963	0.0105125	0
	Cp7Fc	0.0768031	0	0	0.209796	0.251753	0.0208785	0.00831521	0.00941604	0.0028794	0.0180689		0	0	0	0.210248	0.204312	0.0197083	0.0265144	0.0199823	0.00549496	0.0111121		0.0568537	0	0	0.29948	0.287828	0.0137146	0.0201901	0.00691778	0.00198864	0
	Eig71Ek	0	0	0	0	0	0	0	0	0	0		0	0	0	0	0	0	0	0	0.00103458	0.00892897		0	0	0	0	0	0	0	0	0.00558107	0
	Hr38	0.0446343	0.0833264	0.398874	0.0579938	0.0436165	0.0970064	0.0573778	0.0358113	0.0419728	0.0514818		0.430733	0.951121	1.05252	0.0361917	0.0288354	0.3469	0.314763	0.307217	0.226714	0.281917		0.150714	0.393346	2.20419	0.0759523	0.0343763	0.32169	0.152847	0.169151	0.196824	0.491012
	Mcm2	0.60688	0.910154	0.218542	1.6021	1.59745	0.44634	0.223546	0.184506	0.153277	0.434573		0.315043	0.270559	0.267731	1.84096	1.87135	0.258845	0.197363	0.177256	0.169465	0.223223		0.200368	0.283429	0.129182	1.71639	1.47758	0.224226	0.0808041	0.102199	0.10159	0.115864
	Mlp84B	0.553336	0.0958451	0.697509	0.0582899	0.0958439	0.698677	1.07636	1.78417	1.18677	0.397987		0.495439	0.927881	0.64562	0.04337	0.214327	0.921627	0.990254	2.01514	1.19253	0.788358		0.207569	0.85961	0.329075	0.0819449	0.0766609	0.716328	0.702955	1.77409	0.794282	0.563478
	Mtk	0	0	0	0	0	0.010989	0.00931635	0.028056	0.0130264	0.00817024		0.0567292	0	0.0171322	0	0	0	0	0	0.00135799	0		0	0.0903914	0	0	0	0	0	0.00287151	0	0
	Ost48	0.0743443	0	0.145212	0.399752	0.440417	0.21929	0.209024	0.187825	0.19037	0.252487		0.299407	0.219133	0.287983	0.487299	0.313095	0.210073	0.246478	0.241652	0.243909	0.239384		0.361469	0	0.0519505	0.454463	0.42003	0.126967	0.110808	0.116691	0.0938128	0.115581
	Psi	1.13539	0.569422	1.30443	1.50446	1.98718	1.41617	1.26753	1.03183	0.820225	1.05937		1.01011	1.24562	1.81086	1.90598	2.10173	1.19492	1.10615	0.950722	0.832632	0.928874		0.863085	2.35428	2.80712	1.63105	1.55473	3.16075	2.25742	1.83471	1.53011	1.21551
	Roe1	1.60182	1.18935	1.57537	1.90222	1.70488	1.89219	2.16474	1.78156	2.41493	1.98138		1.75767	1.18142	1.30749	1.42904	2.02144	2.04349	2.06094	1.69844	2.31668	2.34364		0.771155	0.216951	0.512545	1.14606	1.19614	1.15767	1.17838	1.02646	1.29331	1.69469
	Set	0.710633	0.184958	0.58027	1.83435	1.92058	0.642165	0.361725	0.31345	0.396966	0.691046		0.309728	0.770498	0.465299	1.23396	1.87141	0.463099	0.316843	0.334092	0.389317	0.396415		0.398507	0.380899	0.255073	1.42028	1.56769	0.25557	0.162919	0.164136	0.241667	0.340775
	CG14630	0.146727	0	0	0.0215596	0.0641408	0.0352615	0.0199352	0.0193565	0.0175315	0.0086004		0	0.0932401	0.12047	0.00974761	0.0453536	0.0591912	0.0256216	0.0409671	0.050117	0.0364567		0.18547	0	0.025393	0.0702664	0.0491608	0.0426916	0.00688684	0.0246745	0.0256049	0.0117663
	Hydr2	1.01757	2.32442	1.19128	1.53375	1.27829	1.3006	1.51017	1.59192	1.47486	1.33892		0.882502	1.08723	1.78313	1.10526	1.00748	1.81331	1.81061	2.05813	1.83915	1.92118		1.39551	1.18327	1.72941	1.4934	1.02963	2.42444	2.94653	3.08258	2.63893	2.51749
	CG2846	0	0.381971	0.0245833	0.113662	0.0877771	0.0443494	0.0318737	0.0462888	0.0398574	0.044064		0.198197	0	0.03137	0.268606	0.131112	0.0432995	0.0189704	0.0517545	0.0847186	0.0646804		0	0.159923	0.0589944	0.107089	0.126637	0.0608401	0.0125232	0.0297439	0.0469143	0
	CG2678	0.102771	0.0582004	0.113999	0.324037	0.170874	0.0443772	0.0163566	0.0219471	0.0102058	0.0319343		0.259577	0.0296943	0	0.0409128	0.166014	0.0270411	0.0368739	0.0461152	0.0470077	0.0282681		0.0413254	0.0231766	0.112875	0.143638	0.0650745	0.0755989	0.0750603	0.0553143	0.0400146	0.0522458
	betaggt-I	0.146128	0.177211	0.199606	0.549341	0.411398	0.149433	0.115792	0.0891035	0.0982589	0.112406		0.0259526	0.17039	0.285555	0.486176	0.537864	0.12604	0.105754	0.085481	0.0841081	0.0626876		0.202451	0	0.236637	0.537952	0.392407	0.097807	0.0316947	0.0290054	0.0385835	0.112252
	iotaTry	0	0	0	0	0	0.00275909	0.00327136	0.00297825	0.000189578	0		0	0	0	0	0	0	0.0115693	0	0.00945056	0		0	0	0	0	0	0.00363993	0	0	0.00429641	0
	Actn3	1.60445	1.45674	2.22267	0.0395487	0.328018	2.37799	2.93657	3.16521	3.04528	2.18551		2.1007	1.854	2.02516	0.141403	0.222921	2.51595	3.13892	2.89033	2.68875	2.54288		0.538934	0.65021	1.06479	0.0161896	0.117761	2.05149	2.53432	2.68118	2.26994	1.99867
	Ag5r	0	0	0	0.0168068	0	0.00672794	0	0.00213309	0.0093794	0.00770874		0	0	0	0	0	0.0106949	0	0.00649773	0.00358633	0		0.00705726	0	0	0	0	0	0.0226247	0	0.0179409	0
	AhcyL2	0.0903196	0	0	0	0	0.011456	0.00207186	0.00706313	0.00299688	0.00684171		0.285988	0	0.0743658	0.00650589	0.0150193	0.00214547	0.00438961	0.0212254	0.0230622	0.00674468		0.128963	0.0750469	0.113638	0.00329863	0	0.0151969	0.0200027	0.0228135	0.00627615	0.0296534
	CCT3	0.764974	0.166653	0.683981	4.21824	3.38718	1.0208	0.83647	0.890293	0.849443	1.02481		1.16152	0.265657	0.670089	3.03771	3.46455	0.885314	0.56859	0.62176	0.629941	0.723972		0.648676	0.637437	0.560088	3.37507	3.02621	0.775803	0.6276	0.561659	0.548195	0.569803
	CkIalpha	2.05013	0.640008	0.732795	3.02514	3.701	1.66322	1.21136	1.00585	1.28446	1.69416		2.06818	0.874421	1.00196	3.02507	3.69832	1.25996	0.945118	0.966635	1.17474	1.48562		1.85937	0.62062	0.960908	3.03024	3.42058	0.959861	0.653087	0.762079	0.89092	1.10759
	CkIIalpha-i1	0.104668	0	0	0.1288	0.174049	0.0951035	0.0701476	0.0761912	0.0662426	0.0778068		0	0	0.0807361	0.183756	0.0970723	0.110411	0.0550374	0.0493028	0.0765048	0.107285		0.0958403	0.0613422	0.0395964	0.198787	0.228231	0.0723384	0.0579299	0.0746797	0.0614421	0.0698139
	cype	0.366679	0	0.0890581	0.441631	0.534993	0.39908	0.186248	0.169501	0.328765	0.550631		0.329659	0.189417	0.217821	0.590482	0.797862	0.216696	0.191672	0.103693	0.29759	0.282672		0.190225	0.53813	0.186195	0.470384	0.596533	0.184106	0.147275	0.102077	0.204729	0.278285
	Cyp4c3	0	0.177211	0	0.00800601	0	0.0407844	0.0614787	0.0408784	0.0272524	0.0124291		0	0.0687924	0.101629	0	0	0.0254504	0.0343125	0.0336103	0.0483273	0.0146853		0	0.119818	0.0433802	0	0	0.00847901	0.00445405	0.0077545	0.0110986	0
	Cyp4d8	0	0	0	0	0.016156	0.00240991	0.0189422	0.0167694	0.0121339	0.00406723		0.367864	0	0.0192697	0	0	0	0.00912015	0.0198052	0.0222903	0.0312372		0.0185576	0	0.0694188	0	0	0.014412	0.0363894	0.0434088	0.0170769	0.0391037
	Cyp4ae1	0	0	0.326854	0.0738367	0.0544243	0.014529	0.00909097	0.00820233	0.0173393	0.0458742		0	0	0.0326386	0.00701306	0	0.0290491	0.0306847	0.0134684	0.024519	0.0478729		0.00785996	0.194132	0.175248	0.0456544	0.00876553	0.0351959	0.00673135	0.024852	0.0385564	0
	Cyp9c1	0	0	0	0.0617424	0.0211206	0.0228453	0.0253094	0.031343	0.0208861	0.0206135		0.0850326	0.252756	0.101707	0.0420835	0.0257104	0.0852985	0.0866744	0.0355768	0.0724013	0.0469149		0.147687	0	0.012682	0	0.00534082	0.0157523	0.0380841	0.0473867	0.0170297	0.0349257
	Ddx1	0.206349	0.156875	0	0.524767	0.402373	0.42477	0.463466	0.543501	0.397052	0.328926		0.522837	0	0.262018	0.353807	0.182565	0.363566	0.372079	0.343623	0.253944	0.207249		0.115829	0.176429	0.176028	0.363728	0.348868	0.278343	0.446549	0.333054	0.254977	0.368631
	eIF4E1	3.22747	0.375785	2.70479	8.01682	8.24329	2.7015	1.90416	1.74213	2.1401	2.81448		2.89897	1.23274	1.45289	7.17895	6.99878	1.98706	1.89803	1.50271	2.08615	2.11862		2.66581	0.7392	1.47389	9.18078	9.14012	2.3504	1.73894	1.31477	1.76782	2.77698
	Fer2LCH	0.121919	0	0	0.111132	0.117046	0.0860097	0.0971265	0.104855	0.134117	0.106559		2.06236	1.06231	0.899018	0.602707	0.762482	1.0939	1.21322	1.15612	1.25046	1.28703		1.62697	0.126617	0.46109	0.909938	0.761825	0.933679	1.07505	0.99864	1.06213	1.02485
	Fer1HCH	0.418382	0.0484978	0.513011	0.281041	0.107116	0.522681	0.612647	0.560584	0.651251	0.538057		4.97981	1.45756	2.31822	1.33702	1.68141	2.89629	3.02468	2.57787	3.54017	3.70636		2.02378	0.889451	0.877012	1.72092	1.36285	1.61951	1.9728	1.58364	2.35554	2.53857
	glec	0.565931	3.5277	2.1686	2.51391	2.46144	0.611885	0.37144	0.384705	0.439863	0.643724		0.923983	0.507094	0.93522	2.69692	2.51995	0.567702	0.453972	0.558141	0.433037	0.497591		1.0454	1.60771	1.46891	2.69473	2.84502	0.61142	0.364938	0.467635	0.399563	0.484157
	Glut3	0.261203	0.301269	0.130645	0	0	0.418737	0.494727	0.44099	0.601626	0.366318		0.17809	0.131182	0.377855	0	0	0.484105	0.304325	0.335159	0.421206	0.257815		0.248348	0	0.328987	0	0.0561968	0.706273	0.607433	0.421685	0.782686	0.448384
	Hr78	0.538358	0.80141	0.472318	1.15083	1.31713	0.369951	0.30461	0.248371	0.23527	0.367797		0.137431	0.366215	0.768329	0.887236	0.688681	0.322116	0.361746	0.319766	0.33884	0.401743		0.393298	0.186165	0.600267	1.02848	0.79065	0.336858	0.217059	0.276496	0.203028	0.303815
	Hr96	0.25591	0	0.423106	1.359	1.17794	0.360481	0.348161	0.401111	0.354503	0.325489		0.461642	0.0951135	0.488652	1.26807	1.18776	0.375397	0.346756	0.467318	0.294538	0.242584		0.331026	0.304845	0.49877	1.19297	1.27459	0.457444	0.399436	0.448801	0.418684	0.312799
	Diap2	0.543147	0.428951	0.647964	0.400108	0.473958	0.863647	1.0092	1.00867	1.15789	0.885987		0.343287	0.500951	0.421729	0.493799	0.366931	0.692261	0.62596	0.782493	0.59414	0.587459		0.428307	0.240226	0.308682	0.537585	0.412253	0.359157	0.474173	0.360105	0.474862	0.781568
	Nap1	0.70956	0.394454	0.496	5.61953	5.13715	1.14667	0.831279	0.763587	0.851157	1.25435		1.55921	0.625745	1.02417	7.95026	6.80587	1.20309	0.955877	0.736803	0.771372	1.01728		1.18849	0.169039	0.54472	8.44118	5.83734	1.06912	0.749966	0.711126	0.767088	0.976571
	Nf1	1.59367	1.10926	1.63456	2.05279	1.63845	1.72914	2.39359	2.57744	1.89394	1.45422		0.769989	1.75594	1.81196	2.02907	1.45372	1.44618	1.43585	1.80966	1.25065	1.2164		1.1243	2.067	1.97286	1.92681	1.87178	2.38193	2.84198	3.18394	2.14091	1.58134
	Orc2	0.227929	0	0.0373888	1.15876	1.12647	0.184423	0.077874	0.113663	0.0893018	0.184223		0.224052	0.104134	0.135631	1.21746	1.21587	0.152742	0.0822692	0.0510511	0.0844886	0.069679		0.146255	0	0.135682	0.809437	0.934052	0.170526	0.113378	0.11453	0.075356	0.131239
	Orc5	0.221706	0	0.029911	1.2772	0.7867	0.127932	0.0451829	0.0780974	0.0709319	0.110145		0	0	0.0302483	0.190753	0.208623	0.0804827	0.0697681	0.0450373	0.0627583	0.0727065		0.0791074	0	0.0698955	0.21719	0.282102	0.0619572	0.0551087	0.030187	0.0562914	0.0278198
	Pi3K59F	0.111703	0.0582004	0.105461	0.149957	0.127207	0.0542888	0.0433031	0.0279832	0.0314739	0.0483215		0	0.0583873	0.169451	0.118514	0.220817	0.0518741	0.0507722	0.0280715	0.036886	0.0200013		0.0639407	0.413694	0.0292381	0.267817	0.16094	0.0502788	0.0522039	0.0435782	0.0168778	0.139128
	Pi3K68D	1.17636	1.96824	1.38167	2.68612	2.17463	1.527	1.92574	1.96483	1.53439	1.31866		1.66816	2.20422	1.85209	2.55249	2.71911	1.8615	1.75012	2.11472	1.52264	1.45884		0.91981	2.00507	1.3986	3.17072	2.56963	1.59294	1.50884	1.35716	1.34347	1.29917
	Pi3K92E	0.634055	0.0958451	0.41409	1.22365	1.72879	0.525415	0.286845	0.397129	0.378546	0.412687		0.235792	0.808659	0.684751	2.24574	1.72411	0.383672	0.355001	0.276318	0.296491	0.247611		0.400475	0.49069	0.383698	1.7147	1.91896	0.367621	0.329837	0.36691	0.317384	0.212219
	Rpt2	1.13993	1.2112	1.39679	1.61719	1.75168	1.51848	1.89847	1.73653	1.8386	1.42643		1.91946	1.5856	1.24528	1.55447	1.50806	1.44455	1.5103	1.60677	1.5867	1.34003		2.01264	0.364996	0.833544	1.63457	1.65695	1.42134	1.45847	1.44545	1.53324	1.44075
	Rpn10	1.24388	0.19091	0.885743	1.29401	1.0076	1.422	1.82097	1.61025	1.78031	1.51502		1.30252	1.30014	1.28843	0.841111	1.12259	1.48186	1.65383	1.62031	1.52549	1.59825		1.48583	0.826471	0.93525	1.2466	1.04634	1.51532	1.77961	1.6547	1.87565	1.74258
	Rala	0.822628	7.77331	1.62536	2.34727	2.67728	0.672804	0.508187	0.39376	0.488312	0.640282		1.45785	2.98843	1.42117	2.35112	2.23766	0.671005	0.529467	0.487047	0.561057	0.589244		1.2472	2.8028	1.68218	1.89347	1.84722	0.544204	0.271897	0.43138	0.585154	0.544262
	RpL22	3.555	0.719003	1.16411	13.2578	9.64648	1.89471	1.20936	1.30883	1.51507	1.93067		4.2849	0.186817	1.30122	13.571	9.09192	1.61346	1.64331	1.3877	1.61745	1.57673		3.2855	0.619809	1.29183	8.48993	6.14391	1.14209	0.801452	0.737562	1.24439	1.24997
	Shark	0.19988	0.529029	0.126617	1.56589	1.2521	0.305337	0.189847	0.221527	0.186761	0.356232		0.420642	0.335393	0.287219	1.43254	1.79953	0.280903	0.27049	0.180636	0.222902	0.203781		0.142838	0.151287	0.157145	1.37345	1.22043	0.305759	0.165522	0.181591	0.176793	0.0891863
	Shc	0.369956	0	0.226413	0.410009	0.427517	0.394452	0.259862	0.361752	0.298203	0.292145		0.0547187	0.116775	0.13002	0.397718	0.302482	0.288485	0.174193	0.220787	0.207317	0.186153		0.229829	0.0886697	0.175458	0.787852	0.66159	0.205579	0.258871	0.158725	0.222288	0.138381
	Srp19	0.164091	0	0.109309	0.298305	0.210427	0.168294	0.155154	0.133569	0.135042	0.213245		0.310074	0.291866	0.117953	0.177634	0.0771007	0.237066	0.216204	0.210193	0.228758	0.235376		0.241294	0	0.111618	0.150494	0.147834	0.0754908	0.063159	0.0923263	0.133433	0.317913
	Ssb-c31a	0.0777689	0	0	0.167377	0.264613	0.121702	0.112258	0.0207106	0.107536	0.152402		0.0228232	0.386958	0.069873	0.0601552	0.179467	0.0672801	0.0369794	0.0248225	0.0640667	0.0740637		0.0245966	0	0.121268	0.141685	0.134754	0.0167401	0	0.0045813	0.0296463	0.0849571
	Try29F	0	0	0	0	0	0.012884	0.0130205	0.0140199	0.00628303	0.00516952		0.0567292	0.0536812	0.0842575	0	0	0.0346767	0.0395283	0.0439701	0.024593	0.0281113		0	0	0	0.0538323	0	0.0301855	0.0343773	0.0169032	0.0154597	0
	Ubc2	2.22231	1.28302	1.8044	1.93642	2.27786	2.78393	2.43057	1.98436	2.66552	3.20659		2.00499	2.3986	1.59391	1.68143	1.90213	2.4039	2.40396	1.89352	2.77195	3.19823		1.015	0.312854	0.945533	1.45865	2.27816	1.78145	1.61665	1.40058	2.12261	2.22662
	Ubc4	2.2974	1.46115	1.72853	2.42304	2.22112	3.0292	2.87321	2.54043	2.79053	3.18575		3.22213	2.98283	2.35818	2.48827	2.67626	2.9893	2.99226	2.97698	3.01558	3.23581		1.66487	0.54343	1.17651	2.32807	2.33185	2.05833	1.90735	1.74614	2.10026	1.8754
	abs	0.465456	0.233455	0.157404	0.53179	0.679418	0.644387	0.904339	0.948594	0.713086	0.554446		0.481627	0.766983	0.640272	0.723891	0.978607	0.699339	0.629042	0.761911	0.528995	0.633643		0.369834	0.191117	0.311193	0.684685	0.919901	0.431405	0.358069	0.390304	0.352756	0.384009
	CG15865	0.0413874	0	0	0	0	0.0169067	0.0520933	0.0330546	0.0252688	0.0175967		0.0186323	0.1924	0.0454065	0	0.0188419	0.0642768	0.0320634	0.0516004	0.0521845	0.0610316		0.0172601	0	0	0	0	0.0136946	0.0104786	0.0100422	0.00773014	0
	CG5861	0.204185	0	0.0791014	0.226728	0.153763	0.111744	0.105383	0.0995389	0.0796851	0.133366		0	0	0	0.232716	0.23839	0.114301	0.0883192	0.0442925	0.11541	0.175579		0.104545	0	0.0863619	0.311029	0.292294	0.112356	0.0635457	0.0754483	0.092652	0.07697
	CG2034	0.369324	0.34632	0.275509	0.517529	0.561806	0.510723	0.437444	0.417273	0.653431	0.613779		0.419945	0.621412	0.764808	0.43079	0.540964	0.777046	0.698926	0.534615	0.772661	0.703483		0.336213	0.0485013	0.207513	0.454811	0.311671	0.399276	0.230455	0.243159	0.293672	0.341795
	oxt	0.376734	0.733306	0.2771	0.895885	0.933924	0.538063	0.408127	0.522805	0.361967	0.454085		0.0907145	0.16059	0.397101	1.22192	0.927937	0.391955	0.407169	0.353164	0.318441	0.339914		0.280883	0.0231766	0.13601	1.24466	1.37895	0.347326	0.213261	0.238183	0.206835	0.163284
	chn	0.88579	3.06114	1.78437	3.99004	3.63912	0.749612	0.256398	0.213594	0.241188	0.714994		1.19792	1.09206	1.07235	4.12245	4.14272	0.521511	0.293008	0.29588	0.273493	0.296345		0.347131	1.11766	0.827632	4.24803	4.04941	0.7645	0.372007	0.456234	0.507463	0.474784
	RabX1	0.0921515	0	0.37936	0.352018	0.255446	0.22253	0.181226	0.251939	0.236725	0.231338		0.205351	0.370721	0.172541	0.320647	0.507277	0.194062	0.188606	0.16132	0.167167	0.120015		0.0534591	0.836285	0.25496	0.29019	0.3548	0.255617	0.194548	0.220499	0.216899	0.184925
	cutlet	0.209262	0	0.262174	0.585415	0.738102	0.147584	0.113869	0.124722	0.081104	0.142958		0	0.0979096	0.109063	0.921603	1.08426	0.194426	0.0823526	0.0605741	0.0513268	0.110003		0.0758969	0	0.151963	0.858166	0.717471	0.227469	0.154421	0.258346	0.141905	0.127222
	dod	0.521319	0	0.261752	0.597268	0.742559	0.344098	0.305886	0.266911	0.351336	0.448315		0.256664	0.0862106	0.146809	0.332737	0.414141	0.175726	0.236966	0.162025	0.254632	0.368447		0.162295	0	0.02679	0.395632	0.405573	0.09458	0.0783148	0.0554981	0.103495	0.117179
	drl	0	0	0.151504	0.0525221	0.0474639	0.025089	0.0454638	0.0335081	0.0279846	0.0347638		0.146652	0.271752	0.234452	0.0283336	0.0556285	0.0634528	0.116719	0.105178	0.0645714	0.012022		0	0.147713	0.33478	0.0693905	0.0208047	0.0723043	0.0594299	0.0252073	0.0493227	0.254952
	dsf	0	0	0	0.0520441	0.0267667	0.027727	0.0236653	0.018897	0.0113017	0.0337883		0	0.0814598	0.115835	0.0249766	0	0.0361156	0.0358968	0.0283497	0.0235528	0.0376477		0.0452669	0	0.105714	0	0	0.0508281	0.0250278	0.0100241	0.0288056	0.0747407
	glu	1.50047	1.25852	0.581422	5.03396	5.50873	1.41469	0.917878	0.764186	0.769655	1.20462		0.893592	0.86883	1.21262	5.19611	4.24639	0.987511	0.758569	0.594755	0.647729	0.503424		0.545353	0.633954	0.531268	3.92423	3.95021	0.939024	0.673227	0.621096	0.520127	0.712619
	jumu	0.659678	0.227273	0.690442	5.40835	5.10633	1.03831	0.59015	0.506881	0.503324	0.892632		0.779849	0.524264	0.785265	4.70281	5.25132	0.666862	0.377411	0.365202	0.337646	0.373287		0.454017	0.0750469	0.604184	4.60115	5.0307	0.635018	0.429663	0.222768	0.193937	0.511716
	kek1	0.118169	3.93171	0.607771	0.427763	0.206761	0.229739	0.206015	0.19901	0.248143	0.208887		0.265262	0.50019	0.392935	0.221094	0.21443	0.210827	0.198336	0.194845	0.196561	0.162325		0.721819	4.20417	1.15595	0.280186	0.183866	0.278197	0.251683	0.369161	0.235553	0.370811
	kek2	0.193863	0.0939144	0.0672133	0.163559	0.12967	0.309864	0.229045	0.284778	0.281407	0.315158		0.10857	0.732338	0.466343	0.120869	0.0806401	0.334064	0.323554	0.269296	0.322987	0.340965		0.0587393	0.165094	0.445945	0	0.0972223	0.316685	0.222151	0.208549	0.34082	0.380962
	ksr	0.426743	0.320162	0.272186	1.50828	1.43098	0.527088	0.431257	0.596419	0.356697	0.497445		0.749782	0.554825	0.567342	1.55306	1.66363	0.446394	0.376208	0.446871	0.366171	0.276895		0.237618	0.519782	0.470462	1.66355	1.80043	0.681779	0.681542	0.734634	0.539913	0.454021
	Rme-8	0.811946	1.14047	1.39276	2.94939	3.06629	1.20121	1.06904	1.30173	1.11235	1.00489		1.22121	1.0648	1.2922	3.22868	2.67068	1.17769	0.97723	1.01971	0.857609	0.780633		0.617945	2.04335	1.15991	2.63186	2.77242	0.909901	0.821043	0.97701	0.789815	0.999364
	Cul1	1.80185	0.699581	1.33353	4.81209	4.30456	1.59752	1.45577	1.44673	1.58117	1.79967		1.3036	1.1079	1.51504	3.34314	3.79025	1.58003	1.36419	1.38337	1.41454	1.35662		0.947001	0.999782	0.883515	3.21945	2.53613	1.36599	1.51922	1.41438	1.253	1.16192
	mbc	1.31544	3.5894	3.5583	4.23225	4.31788	1.24835	0.804116	0.939406	0.797838	1.08938		0.762931	1.32032	2.15731	4.45505	3.61245	1.19465	0.981442	0.988623	0.805849	0.832436		0.916001	4.47714	3.15468	3.85753	3.38431	1.40237	0.985819	1.20633	0.96786	0.831036
	nAChRalpha3	1.34307	0.819719	0.807401	0.114726	0.270567	1.07051	0.122608	0.0838073	0.122022	0.653654		0.256684	0.474097	0.528758	0.139467	0.0865048	0.482586	0.496438	0.33259	0.430119	0.268916		0.018875	0	0.165061	0	0.0786961	0.117034	0.0659289	0.0318989	0.0656101	0.0755487
	nonA-l	0.371284	0.980734	0.234599	1.1003	1.11931	0.622816	0.661145	0.653487	0.773059	0.764145		0.311807	0.258863	0.506325	0.304448	0.587927	0.507322	0.47025	0.512284	0.473159	0.505124		0.353994	0.219154	0.509832	0.159799	0.323579	0.713214	0.817343	0.817103	0.614676	0.388592
	RpS21	1.40453	0	0.964114	0.519582	1.11426	1.36437	0.777673	0.394385	1.01833	2.0724		1.47084	0.097281	0.354866	0.916835	1.32889	0.58274	0.559145	0.296647	0.891868	1.45407		0.846706	0.176429	0.394567	0.660573	0.903265	0.343946	0.129589	0.128605	0.441342	0.820038
	otp	0.0652553	0	0	0.00800601	0.00973625	0.0464804	0.0359459	0.0241759	0.0731225	0.0558551		0.154415	0.230071	0.229189	0	0	0.081229	0.06782	0.0801793	0.0680866	0.0924448		0	0.11396	0.0962912	0.0116866	0.0509704	0.0228699	0.0338419	0.0228365	0.0174878	0.0512681
	peng	0.2266	0.0833264	0.136296	2.17118	2.14417	0.244196	0.126676	0.153671	0.181249	0.232571		0.338293	0.127249	0.211971	1.85697	1.68236	0.2331	0.181819	0.119827	0.144457	0.202221		0.256428	0	0.162579	1.91942	1.75591	0.261266	0.170557	0.154422	0.152147	0.318942
	spag	0.596316	0	0.254829	0.653641	1.03572	0.732101	0.639581	0.550912	0.557911	0.704016		0.276569	0	0.334134	0.437274	0.436005	0.45061	0.467323	0.313899	0.391318	0.425092		0.164825	0.0722587	0.3153	0.483577	0.494543	0.535062	0.46587	0.472863	0.554487	0.678249
	spel1	0.402128	0.0484978	0.203445	0.898107	0.656112	0.162185	0.146405	0.12538	0.0964992	0.188339		0.186688	0.0350122	0.148247	0.974994	0.764859	0.130544	0.132469	0.102785	0.0768258	0.111182		0.475361	1.283	1.62222	1.0227	0.767231	0.806694	0.391037	0.420092	0.318586	0.325645
	tap	0	0	0	0	0	0	0	0.00155497	0.00721199	0		0	0	0.0203061	0	0	0.00780067	0	0.00335967	0.00062594	0.00268821		0	0	0.0247201	0	0	0	0	0	0	0
	tos	0.0759949	0.383004	0	1.52271	1.7227	0.296232	0.112063	0.0589976	0.102241	0.238088		0.237927	0.151895	0.198741	1.71264	1.40001	0.178112	0.110003	0.0968014	0.0707572	0.0870306		0.395153	0.228433	0.11734	1.07592	1.08021	0.205994	0.0674763	0.0396596	0.0350345	0.151672
	tty	0.166745	0.495417	0	0.284524	0.187168	0.123387	0.183483	0.217862	0.197756	0.0833348		0.207508	0.301947	0.247911	0.234883	0.123559	0.22183	0.253379	0.338256	0.206867	0.159093		0.0487225	0	0.183313	0.206177	0.0972868	0.209838	0.137988	0.150789	0.0908904	0.0840773
	unpg	0.0122546	0	0	0	0	0.00319114	0.00308175	0.000253896	0.00343708	0.00316693		0	0	0.0409466	0	0	0.00533983	0.011983	0.00491599	0.0180494	0		0	0.028875	0.0479422	0	0	0.0137246	0	0.00271657	0.00171451	0
	alpha-Est1	0.317137	0	0	0.422612	0.163196	0.122009	0.189577	0.250974	0.17807	0.10112		0.4229	0.04662	0.0899973	0.252944	0.121587	0.0543135	0.082812	0.0906346	0.0805265	0.0429838		0.425863	0.125486	0.0877169	0.19033	0.162664	0.0968658	0.127859	0.143872	0.0880217	0.0408663
	alpha-Est10	0.243328	0.512662	0.277343	0.158217	0.252479	0.243908	0.194325	0.234241	0.219976	0.281762		0.377083	0.252919	0.137951	0.114522	0.131491	0.180888	0.163762	0.180292	0.196908	0.177481		0.0752177	0.256898	0.18424	0.0365043	0.0728458	0.214816	0.100986	0.150109	0.109898	0.0235459
	alpha-Est2	0.294569	0	0.0378759	0	0.013723	0.0145022	0.00502627	0.00932316	0.00117093	0.00871598		0	0.139968	0.0179151	0.0259638	0.0299095	0.00577146	0.0184173	0.00166041	0.00599635	0.00559848		0.103832	0	0	0	0.0164121	0	0.0174052	0.000568752	0	0.0148162
	alpha-Est3	2.73307	1.40833	2.32925	0.250858	0.479509	3.73149	4.48572	4.44096	4.18046	4.0922		2.21456	2.25279	2.50425	0.104991	0.345279	3.80282	4.27375	3.9156	3.78961	3.92391		1.11044	0.568268	1.92918	0.297677	0.247153	2.43701	3.07822	2.51329	2.92822	2.98649
	alpha-Est4	0	0	0	0	0.0203266	0.00827371	0	0.0052079	0.00905036	0.0158552		0.0426545	0	0	0	0.0153506	0.0160275	0	0.0148503	0.00819812	0.0130417		0	0	0	0	0.0175737	0	0.0221374	0.00123976	0.00623731	0
	alpha-Est6	0.425141	0.101631	0.301575	0.0369629	0.073613	0.433673	0.685557	0.790012	0.64075	0.416193		0.531211	0.888888	0.713386	0.0264996	0.0282119	0.578464	0.660129	0.718688	0.59039	0.542468		0.0510604	0.0569801	0.257664	0.0448681	0.0341497	0.452883	0.384619	0.31944	0.27231	0.226795
	alpha-Est7	0.212994	0	0	0.0447646	0.0853988	0.0180744	0.0429874	0.00971928	0.0167628	0.0272422		0.135386	0	0.0572843	0.0171651	0	0.0109918	0.0125418	0.00732645	0.026172	0.0131286		1.39511	0.21978	0.0774818	0.0391549	0.0205616	0.0245019	0.0608108	0.0380157	0.0722786	0.127828
	alpha-Est8	0.078405	3.32265	0.0584901	0	0.00916418	0.112852	0.110959	0.0864133	0.117081	0.111325		0.230009	0.865698	0.244096	0.0551161	0.0788721	0.147681	0.12713	0.119236	0.123453	0.190816		0.646562	1.34733	0.133235	0.0128886	0.0456979	0.0857227	0.107282	0.147071	0.113658	0.151487
	alpha-Est9	0.195912	0.625618	0.219707	0.151549	0.0616169	0.155516	0.127852	0.138989	0.14887	0.286664		0.200706	0.246894	0.231931	0.13407	0.0862695	0.202375	0.164193	0.181153	0.31975	0.292021		0.107284	0.148787	0.17657	0.164578	0.0510378	0.0700824	0.0901866	0.0370265	0.0582026	0
	dare	0.0809247	0	0.186054	0.316627	0.41655	0.108147	0.115503	0.138959	0.130341	0.104506		0	0.0275482	0.077551	0.272874	0.32217	0.131633	0.0865527	0.0991893	0.113134	0.165663		0.163087	0.0700809	0.176375	0.336737	0.208095	0.1999	0.241705	0.21828	0.329663	0.377418
	Acp29AB	0	0	0.0283867	0	0	0.0214986	0.00514943	0.00410081	0.000915172	0.0365296		0.187137	0.147126	0	0	0	0.0645846	0.0403367	0.0290556	0.0688495	0.144822		0	0	0	0	0	0.0118965	0.00825191	0.0127586	0.00505889	0.0589177
	Acp53Ea	0.0796896	0	0.23368	0	0.0219197	0.111302	0.0393988	0.0172035	0.0607498	0.162125		0.0808421	0.260981	0.275206	0	0	0.120949	0.130325	0.0723095	0.27414	0.291447		0	0.0690512	0.14548	0	0.00288747	0.0334972	0.025581	0.0296526	0.0554108	0.161776
	Acp63F	0.0512534	0.101631	0.0671634	0	0	0.0842906	0.0297876	0.0165636	0.0252346	0.16325		0.385766	0.103072	0.220784	0	0	0.173162	0.169958	0.0891531	0.316846	0.456967		0.0705073	0.223614	0.115091	0.0244451	0.0106922	0.0527396	0.0472767	0.00459939	0.0407591	0.0216121
	Acp76A	0.314079	0.203832	0.747895	0	0.0393712	0.169653	0.0824045	0.0635543	0.189194	0.217659		0.505673	0.404526	0.690854	0	0.0363351	0.279885	0.32024	0.25471	0.421182	0.443767		0.0772334	0.0569379	0.467429	0.003288	0.0212666	0.102486	0.0960435	0.119727	0.163856	0.185577
	Apc	1.32766	1.30353	1.7991	3.71184	2.83338	1.25699	1.21508	1.27473	0.966556	0.959524		1.10006	1.21018	1.36037	4.27312	3.41172	1.24754	1.05345	1.1039	0.960418	0.847258		1.27877	0.841809	1.19923	3.59636	3.79579	1.50464	1.2856	1.42601	0.972888	0.655374
	AstA	0	0	0.0891027	0	0.00853716	0.0138201	0.0198715	0.0172523	0.0317378	0.0229429		0.0576429	0.0765228	0.0493048	0	0	0.0287493	0.0232889	0.0201794	0.023245	0.0158347		0.0254314	0	0.115569	0.0131787	0.00891018	0.0588878	0.0522399	0.10135	0.167759	0.109026
	toc	7.56526	4.27897	10.5569	7.08456	8.06006	11.3136	15.5853	17.0488	13.5144	9.176		8.75427	10.6723	11.3831	6.6864	5.49954	10.6973	11.0761	11.5806	9.46094	8.87465		5.13204	5.00253	9.19401	5.52919	6.13376	11.8044	14.4294	14.8327	11.3535	8.90158
	BEAF-32	0.365578	0.153304	0.228656	1.34851	1.3839	0.337284	0.221029	0.131353	0.209155	0.319836		0.388828	0.324718	0.201428	1.03205	1.32474	0.261425	0.148084	0.150947	0.188675	0.140614		0.394377	0	0.27162	1.69897	1.55619	0.258637	0.14818	0.198119	0.138129	0.480343
	CadN	0.520526	0.900711	1.38249	1.07735	0.527317	0.933964	0.957916	1.04232	0.920067	0.788207		0.942256	2.12482	2.87115	0.764795	0.70248	1.34786	1.03349	1.36814	1.05088	0.859652		0.263062	3.11514	1.7711	0.546469	0.472962	0.847816	0.764496	1.43787	0.590786	0.613287
	SMC3	0.545389	0.208699	0.533414	2.0026	1.88265	0.484953	0.207373	0.258902	0.216468	0.483449		0.635589	0.269291	0.340453	2.07891	2.32157	0.406798	0.197965	0.252519	0.21655	0.245464		0.186795	0.097371	0.190667	1.77165	1.69978	0.406393	0.276136	0.298219	0.205874	0.25675
	Cdk8	0.0991576	0	0	0.420751	0.322272	0.0380696	0.030918	0.0174469	0.0196314	0.0650384		0	0	0.0899364	0.217382	0.331393	0.0369775	0.0566045	0.0255931	0.0490246	0.0380691		0.00483674	0.0296657	0.0799646	0.394221	0.343881	0.044609	0.0128113	0.0459189	0.0426927	0.00864126
	Clp	0.0476265	0	0.105949	0.128319	0.164948	0.0507749	0.0391578	0.0335365	0.0434096	0.0569887		0.0584994	0	0.0714455	0.239187	0.239975	0.0347215	0.0330616	0.0277411	0.0282205	0.0459614		0	0.257231	0.0750432	0.203115	0.282053	0.0611073	0.00959155	0.0513494	0.0183034	0.132308
	Cpr	0.839276	0.359227	1.11916	3.56942	3.82874	0.843425	0.78486	0.740869	0.7012	1.00983		0.732971	1.51984	1.39428	5.13847	3.75586	1.44937	1.43579	1.34194	1.29809	1.15687		0.728676	0.536139	0.968366	3.68965	3.15598	1.01471	0.701523	0.853897	0.738111	1.16594
	CycB3	1.25231	0	1.11222	5.37673	6.55222	1.20768	0.837061	0.635547	0.682293	1.11024		1.1085	0.458157	0.521798	7.16654	6.96202	0.993676	0.919105	0.615647	0.757428	0.877064		0.606356	0.191486	0.240939	5.83796	6.99875	0.699131	0.592073	0.502272	0.345327	0.488903
	Dref	0.191512	0	0.137566	1.03669	1.07719	0.293115	0.172646	0.128206	0.128219	0.262902		0.492524	0.154018	0.177712	1.18218	0.983829	0.159404	0.110794	0.0851631	0.117053	0.0963211		0.179962	0	0.154096	1.25884	1.22083	0.2439	0.247872	0.171968	0.146281	0.214746
	ktub	0	0	0.176977	0.00983209	0	0.101929	0.0766605	0.09809	0.090355	0.0993433		0.138118	0.299374	0.178473	0	0.0884616	0.145552	0.160314	0.150788	0.130586	0.102532		0.00680512	0.0569801	0.173102	0	0.00713285	0.0675286	0.00684097	0.0121898	0.0197623	0.0403093
	Hmu	0.581655	0.0582004	0.296644	0.929555	1.4112	0.450963	0.310938	0.302303	0.336498	0.439075		0.478387	0.600388	0.388419	1.9441	1.51062	0.429637	0.386308	0.282499	0.324377	0.479262		0.998003	0.370855	0.355304	1.40759	1.63959	0.286741	0.199315	0.149439	0.245294	0.196027
	Lis-1	0.469721	0.326288	1.02289	3.02068	2.82598	0.733761	0.458973	0.467303	0.529685	0.56041		0.670734	0.644117	0.562536	2.23937	2.6122	0.610696	0.466423	0.576083	0.483723	0.425605		0.770057	0.463973	0.581124	2.11035	1.95814	0.55581	0.358463	0.444875	0.328015	0.279398
	RpL9	2.13308	0.984723	1.16062	1.69789	2.00971	1.39348	0.812332	0.619643	0.992631	1.59311		2.20831	0.398865	0.808154	2.1152	1.78067	1.284	1.04821	0.895368	1.36969	1.87199		1.37535	0.281901	0.442216	1.80011	1.54992	0.704926	0.421784	0.308186	0.826634	1.86052
	p38a	0.273904	0.203832	0.20191	0.517978	0.47863	0.242486	0.315241	0.271828	0.207776	0.199819		0.43385	0.553791	0.167117	0.506062	0.666676	0.318441	0.285685	0.265285	0.265924	0.161813		0.257164	0.0296657	0.041812	0.438574	0.553844	0.0909331	0.0969115	0.0814759	0.0783413	0.0110369
	Msr-110	4.16257	9.55095	6.00693	0.209133	0.232802	2.46325	3.16603	3.01162	3.29752	2.86969		3.08613	5.53912	4.74231	0.136694	0.422362	2.94409	2.88956	3.09686	3.13597	3.26342		1.3605	4.97953	5.65415	0.110362	0.269053	1.69136	1.61567	1.92876	2.49726	2.80541
	Nak	0.903098	5.93585	1.69733	3.87177	3.32003	0.770369	0.637983	0.64307	0.520617	0.768664		1.14946	3.73875	1.8293	3.39469	2.88448	0.910347	0.807481	0.744172	0.644535	0.595213		0.598638	11.2716	1.83727	2.58128	2.8359	0.891975	0.588642	0.634593	0.504108	0.267202
	NetA	0.320577	0.227273	0.621678	0.139843	0.0242166	0.213518	0.211829	0.261631	0.257803	0.133666		0.251673	0.122474	0.421601	0.0300319	0.106481	0.309033	0.271267	0.347131	0.2235	0.200683		0.128198	0.0356786	0.339265	0.0855068	0.109624	0.236291	0.250506	0.722558	0.251004	0.13767
	NetB	0.074782	1.30123	0.240044	0.277777	0.116672	0.144425	0.12448	0.158667	0.212022	0.108917		0.201601	1.18822	0.755043	0.41052	0.153438	0.313616	0.357909	0.328522	0.268078	0.213461		0	0.504192	0.507234	0.155091	0.082176	0.242891	0.161002	0.160358	0.137047	0.308888
	nrv1	0.808627	0.788364	0.40759	2.35807	2.52198	0.59656	0.382015	0.318438	0.418164	0.507857		0.546221	0.658039	0.510148	2.17676	2.54758	0.430719	0.317375	0.467545	0.42715	0.379357		0.619502	0.330677	0.378788	1.96455	2.18648	0.359901	0.223869	0.229839	0.226797	0.217195
	nrv2	1.64683	0.635844	2.46991	0.235089	0.18698	2.70919	3.02902	2.74266	3.33497	3.25658		1.73827	2.06774	2.16624	0.184126	0.274869	2.64058	2.99155	2.43376	3.15114	2.90455		1.16533	0.570888	1.92333	0.185874	0.196009	2.79423	3.1415	2.88299	3.46429	3.64778
	rin	5.89167	5.50218	4.74359	9.88626	9.76886	6.43758	6.46956	6.16438	5.64858	6.06795		4.57629	5.47233	5.66539	11.2575	11.7947	6.23611	5.8401	5.96355	5.57194	5.69319		4.49645	1.44169	4.70257	12.8758	12.48	6.91503	6.27987	6.36157	6.43461	5.68596
	P5cr	0.126623	0.0974374	0	0.102593	0.189517	0.0522715	0.0567975	0.0886702	0.0783162	0.0353362		0.199268	0	0.0848328	0.0664296	0.105477	0.0879793	0.0680795	0.0263816	0.0494411	0.0484634		0.217682	0	0.0671024	0.12569	0.149865	0.0528898	0.0184681	0.0543224	0.0563298	0.124311
	Rab10	0.823412	0.923682	0.966509	3.66732	4.07054	0.867337	0.648484	0.697775	0.735096	0.713718		1.2929	0.455932	0.873913	4.29094	4.23068	0.886995	0.726746	0.743404	0.685537	0.748094		1.47904	0.151403	0.856183	4.6591	4.58494	0.73937	0.473967	0.590868	0.599638	0.695002
	Rab11	1.93654	1.49929	1.58426	3.48857	3.55192	1.22135	0.795635	0.938993	0.933193	1.22405		1.96234	0.604527	1.25329	4.70002	4.64232	0.997597	1.04259	0.742619	1.04482	1.12992		3.40131	0.464497	0.648984	2.87079	3.18017	0.747332	0.609561	0.540746	0.661648	0.51967
	Rab14	1.09553	1.02547	1.26532	0.59624	0.695483	2.05255	1.50606	1.34018	2.09376	2.9836		1.45977	1.19038	1.39641	0.512889	0.607386	1.4789	1.711	1.33862	2.03273	2.18444		0.559	0.285736	0.361706	0.608982	0.69825	0.925518	0.659804	0.728407	0.958338	1.22337
	Rab19	0.311077	0	0.0921022	0.195894	0.347565	0.280569	0.278358	0.319935	0.275488	0.293663		0.177359	0.426374	0.249191	0.231328	0.249605	0.276148	0.261024	0.333363	0.332098	0.227232		0.1531	0	0.18075	0.224926	0.267517	0.249821	0.24066	0.273015	0.246094	0.31746
	Rab18	0.151752	0.0484978	0	0.126317	0.0901449	0.0734663	0.109164	0.061055	0.0769907	0.0979799		0.426257	0.0536812	0.0785127	0.392441	0.286285	0.0618568	0.0863571	0.0543848	0.0776361	0.0318877		0.0941037	0	0.0154033	0.314183	0.216829	0.123265	0.0581607	0.102408	0.113095	0.0574345
	Rab7	1.13743	0.295639	1.25216	0.803585	0.835565	0.907093	0.849374	0.718203	1.00895	0.911497		1.5582	1.08889	0.527629	0.677329	1.11922	0.764148	0.742772	0.533119	0.923344	0.983838		2.36481	0.755523	0.385247	0.927128	0.999474	0.570282	0.658245	0.60527	0.778955	0.856002
	Rab6	0.391779	0.372225	0.386403	0.837253	0.695247	0.305172	0.256736	0.2645	0.267245	0.376344		0.439187	0.765134	0.375646	1.06981	1.21346	0.380955	0.300572	0.300748	0.333664	0.372256		0.95617	0	0.267534	1.05842	1.03619	0.234717	0.209017	0.222463	0.300165	0.304274
	Rbf	0.733951	0.0912284	0.886768	2.39336	2.3509	0.760402	0.572555	0.54572	0.570118	0.724349		0.43802	0.260553	0.693141	2.74434	2.77021	0.648382	0.496638	0.385279	0.50078	0.538448		0.510658	0.385964	0.696903	3.82282	3.59852	0.9919	0.810202	0.614987	0.634532	0.80706
	Reg-5	0.573622	0	0.173183	0.118881	0.11605	0.0976886	0.088258	0.0875914	0.122713	0.0964418		0.574304	0.0322544	0.336444	0.232706	0.0418389	0.066926	0.0649676	0.11474	0.110139	0.103031		0.528985	0.097371	0.162769	0.0653655	0.120698	0.123283	0.0792888	0.0441343	0.0963051	0.169476
	RtGEF	0.414393	1.09969	1.36597	1.81088	1.36154	0.571439	0.502286	0.578591	0.576912	0.488914		0.478232	0.735033	0.866025	1.31983	1.51289	0.556503	0.664146	0.599931	0.477716	0.503687		0.497156	1.63544	0.317417	1.05478	0.984834	0.303964	0.285366	0.336261	0.175615	0.268998
	HDAC1	1.20497	0.328785	0.172629	2.24247	2.4764	0.574802	0.207347	0.20054	0.233184	0.500581		0.311943	0.247292	0.53309	3.12132	3.28196	0.421894	0.22709	0.253203	0.236231	0.329724		0.596671	0.394275	0.427968	3.7062	4.07097	0.362469	0.206841	0.167547	0.152522	0.235439
	ScpX	0.145461	0	0.0977135	0.233708	0.168378	0.127393	0.137834	0.135124	0.110412	0.115017		0.102966	0.0948452	0.124202	0.22363	0.239176	0.150556	0.122697	0.131398	0.109041	0.0305861		0.940901	0	0.150807	0.259246	0.327595	0.172579	0.112674	0.0736575	0.0829207	0.0809838
	Spx	0.0338114	0	0.206281	0.473048	0.484685	0.163107	0.11143	0.0611489	0.126198	0.165842		0.159093	0.0275482	0.189062	0.72776	0.64685	0.128057	0.0970208	0.156033	0.140447	0.0787692		0.0585487	0	0.044258	0.473703	0.412009	0.089842	0.0768814	0.0466628	0.0528893	0.0897213
	TfIIEalpha	0.486023	0	0.811838	0.785068	0.81097	0.396164	0.394051	0.404167	0.398929	0.34676		0.123541	0.463547	0.237163	0.68546	0.546783	0.31023	0.251216	0.256362	0.228018	0.21895		0.129738	0.0718236	0.343435	0.96586	0.674071	0.418564	0.328291	0.287439	0.38942	0.436184
	TfIIEbeta	0.354619	0.393926	0.151012	0.157379	0.344601	0.513908	0.602987	0.531591	0.731743	0.724218		0.145423	0.39925	0.142032	0.421649	0.085878	0.182383	0.157889	0.0989658	0.202886	0.208649		0.144669	0.0470478	0.195526	0.116007	0.209905	0.177482	0.112506	0.101328	0.2056	0.150533
	Rtnl2	0.329277	0.329979	0.0716666	0.0344516	0.00582218	0.300658	0.293834	0.321114	0.421132	0.451294		0.269294	0.123159	0.100461	0	0.0539069	0.338523	0.308324	0.323727	0.379318	0.256334		0.165895	0.104091	0.28672	0.00452366	0.0124336	0.38862	0.501252	0.361572	0.483923	0.745316
	eIF3i	0.66677	0.273056	0.515578	1.42939	1.46908	0.422179	0.448721	0.340732	0.44073	0.433646		0.244047	0.496285	0.137505	1.45839	1.36512	0.396878	0.318817	0.326032	0.38458	0.344818		0.517027	0.0720254	0.13964	1.32178	1.34083	0.309337	0.141491	0.230435	0.301059	0.294209
	Vang	0.326429	0	0.692239	1.1809	1.63034	0.386964	0.269013	0.27068	0.218178	0.342605		0.709242	0.919649	0.446577	1.93678	1.97757	0.458352	0.314996	0.367689	0.291679	0.215953		0.335974	0.444801	0.439628	1.61673	1.82887	0.390497	0.3215	0.362744	0.233025	0.456222
	Drip	0.193861	9.33926	1.59098	0.0819828	0.0648472	0.403523	0.420126	0.403505	0.590042	0.325492		0.121278	5.8896	1.20505	0.0077606	0.0517031	0.503037	0.469044	0.451513	0.511649	0.518588		0.23618	26.3863	1.62213	0.0108455	0.228136	0.50402	0.591257	0.46215	0.752186	0.676794
	apt	1.08146	1.16299	4.4602	3.857	4.60583	1.03775	0.633433	0.591902	0.613517	0.935767		0.651261	1.23965	2.09613	3.35121	3.36443	0.9172	0.622291	0.808023	0.660703	0.658701		0.492154	0.258852	0.534854	3.29102	3.18415	0.649245	0.410378	0.46299	0.331086	0.233812
	ara	0	0	0	0	0.02222	0.034654	0.0136269	0.0123597	0.0331906	0.0361079		0.109361	0.21919	0.21524	0	0	0.0966593	0.0888976	0.305197	0.111359	0.051694		0.011973	0.0743937	0.260514	0.0298608	0.0283056	0.0913827	0.0510786	0.262942	0.0665587	0.0323346
	ast	0.40294	0.455143	0.256833	0.963377	0.691091	0.375386	0.377567	0.345583	0.298292	0.322262		0.355392	0.317826	0.334152	0.970441	0.731324	0.690935	0.691286	0.718271	0.59518	0.457876		0.247717	0.0427113	0.121311	0.795239	0.699646	0.290465	0.288955	0.206563	0.21259	0.320872
	caup	0.0216741	0	0	0	0	0.0371851	0.0393562	0.0429055	0.016026	0.0273867		0	0.135433	0.226315	0	0.0424924	0.0939459	0.108046	0.338736	0.0847741	0.0899633		0	0	0.0202134	0	0.0217702	0.0784392	0.0831099	0.259583	0.0585929	0.136561
	crq	0.329898	0.0582004	0.425797	1.47949	1.08717	0.343424	0.212494	0.180264	0.236407	0.374569		0.536059	1.41597	0.755793	1.25465	1.49076	0.429844	0.36736	0.428987	0.406083	0.421069		0.511152	1.23835	0.347837	1.22973	1.27347	0.387638	0.284901	0.239625	0.318484	0.252074
	csul	0.0363288	0.181818	0.24914	0.670571	0.981188	0.143138	0.091223	0.0585867	0.0635847	0.131157		0.255236	0.109965	0.0904593	0.662237	0.701722	0.103078	0.0865499	0.0287547	0.0543683	0.0462777		0.197488	0.0897591	0.0992493	0.82102	0.598609	0.248097	0.239199	0.175767	0.216273	0.145888
	dah	0.292538	0.633774	0.164175	1.74782	1.46035	0.303461	0.0783926	0.0598024	0.110191	0.260987		0.359618	0.249031	0.158023	1.80146	2.20388	0.133121	0.107095	0.113669	0.073544	0.166773		0.110544	0.12387	0.0491116	1.72187	1.8454	0.153462	0.0705112	0.0327357	0.0784241	0.131404
	dpa	0.733068	0	0.354739	0.962504	1.39277	0.361704	0.269235	0.207495	0.277494	0.489663		0.463572	0.277216	0.127357	1.8066	1.48263	0.356867	0.277448	0.23989	0.228931	0.24331		0.388456	0	0.180548	1.59496	1.39905	0.319451	0.238694	0.190259	0.167268	0.297853
	grim	0	0	0	0	0	0.00283311	0	0.00492649	0.000597351	0		0	0	0	0	0	0.00306321	0	0	0.00211751	0		0	0	0	0.003288	0	0	0	0	0	0
	hrg	0.969958	0.543797	0.753832	1.97912	1.71833	0.888903	0.86424	1.00199	0.927597	0.870944		0.721727	0.706885	1.1223	1.7218	1.6544	0.863423	0.761233	0.569554	0.634385	0.736857		0.366017	0.51144	1.08236	1.96236	1.6675	0.729205	0.574644	0.684971	0.517753	0.581118
	Faa	0.0164578	0	0	0.0229874	0	0.0819623	0.0565088	0.0851304	0.0603667	0.0910282		0.0809604	0.0773036	0.0392577	0	0.0209607	0.0474083	0.088189	0.142436	0.0840359	0.0574315		0.0606109	0	0.0156618	0.0197922	0	0.00505425	0.0095665	0	0.00310273	0
	lama	0.590784	1.47237	1.08317	1.78882	1.29649	0.485292	0.455462	0.679806	0.531844	0.352585		0.39365	0.360412	0.582203	2.08466	1.44677	0.497877	0.480235	0.550192	0.425174	0.403453		0.737013	2.05844	1.13665	1.81209	1.77392	0.566263	0.521342	0.735666	0.455675	0.463713
	lbm	0.0218781	0	0	0	0.0547209	0.0128248	0.0114084	0.0203667	0.0272899	0.00958421		0	0.0773036	0.0185003	0	0	0.0284862	0.0281508	0.0261662	0.0444491	0.050952		0.0499199	0	0.022577	0	0.0166653	0.00698467	0	0.0177432	0.020039	0
	mael	0.824573	0	0.405487	1.39901	1.35219	0.684152	0.56325	0.500695	0.458286	0.691363		0.254861	0.169791	0.702446	1.19035	1.03603	0.56744	0.466836	0.463658	0.459386	0.414385		0.0445342	0.0792839	0.191901	1.20129	1.26456	0.251758	0.0958043	0.182246	0.167186	0.165426
	mei-P22	0	0	0	0.0307873	0.0702669	0.00873311	0.0105581	0.00919879	0.0109054	0.00635516		0.0957909	0	0	0	0	0.00437779	0.00763902	0.00123227	0.0148203	0.00481672		0.00446601	0	0.0315442	0.00737325	0	0.0276636	0.0121026	0.0230093	0.0286035	0
	Vsp37A	0.749548	0.535351	0.737479	0.872988	0.871032	1.0166	1.12381	1.13616	1.22909	1.14772		0.880337	0.919219	0.587186	0.434776	0.448805	0.966373	0.765324	0.921554	1.04997	1.2166		0.410734	0.280102	0.34466	0.548747	0.625087	0.595506	0.739288	0.656152	0.737605	0.756344
	Tom40	0.547586	0.193424	0.27217	1.78061	1.87808	0.626896	0.513206	0.402606	0.546865	0.706315		0.255823	0.450124	0.448551	1.77087	2.05685	0.646765	0.666215	0.505702	0.561196	0.581241		0.276589	0.0584966	0.2868	1.66798	1.83828	0.460589	0.322739	0.328293	0.401324	0.276257
	nompA	0	0	0	0	0.0171465	0.0160244	0.00423925	0.015516	0.00531329	0.00468996		0.0894775	0	0.143254	0	0.0266967	0.0181912	0.0334492	0.0351368	0.00974532	0.0134857		0	0.0503423	0	0.00404328	0	0.00378349	0	0.00347479	0.00615323	0
	pgc	0.185326	0.257898	0	0.731559	1.0401	0.145557	0.0598376	0.0294108	0.0515819	0.191535		0.226958	0.077009	0.102413	0.461737	0.760249	0.109358	0.0731224	0.0261359	0.0559475	0.0725583		0.180299	0.109482	0.192583	0.772026	0.799534	0.0570217	0.0369056	0.014806	0.0575204	0.0740235
	phr6-4	0.173434	0	0.041978	1.09153	0.851211	0.216656	0.144756	0.112668	0.12942	0.20156		0.191778	0.188666	0.0659655	0.780186	1.22762	0.163676	0.141321	0.125458	0.0939078	0.0699151		0.306739	0.123077	0.312507	0.849613	0.850294	0.507483	0.397863	0.415125	0.441764	0.547404
	Sema1b	1.25134	3.04458	3.33108	3.95143	3.44322	1.511	1.30539	1.19046	1.24083	1.25773		1.28692	1.27147	1.54238	3.88262	3.89744	1.09849	1.28087	1.25858	1.10638	0.963062		1.11065	3.79961	1.8812	3.29468	3.70996	1.09757	0.859658	1.14448	1.11077	1.64275
	side	0.121606	0	0.246598	0.0617195	0	0.218973	0.330396	0.492561	0.37482	0.202435		0.092418	0.503162	1.18304	0.102665	0.130482	0.4832	0.459126	0.709997	0.576009	0.516479		0.161633	0	0.455775	0.132652	0.0992226	0.221175	0.113484	0.406166	0.139485	0.174583
	smg	4.97458	2.35511	2.70382	28.0188	33.4706	5.6932	2.46099	1.76079	2.01308	5.39006		6.29548	2.60546	3.38241	37.2905	37.9326	3.82887	2.20045	1.93792	1.99949	2.47656		4.15045	2.54185	3.10587	35.2029	38.122	4.72038	2.3087	1.71831	1.65505	2.25856
	vkg	1.84175	0.371816	1.13012	0.746503	0.607254	1.68204	3.20839	4.87559	2.73183	0.871117		1.44524	1.40481	1.23316	1.09684	0.663415	1.79268	2.1734	3.16139	1.68022	1.27793		1.81731	0.228741	0.452485	0.615296	0.456641	0.626135	0.654754	1.13684	0.499494	0.305693
	wun	0.288073	3.18425	0.384109	0.476783	0.459303	0.248186	0.217916	0.32125	0.245531	0.221576		0.410145	0.214411	0.451487	0.563823	0.55606	0.246844	0.249374	0.214112	0.252963	0.25425		0.112343	3.69733	0.884542	0.896064	0.721477	0.161921	0.233179	0.245621	0.143626	0.103489
	fry	2.40255	7.98863	13.3491	2.06713	2.31954	3.19603	4.01457	4.77047	3.01679	2.32448		2.82711	6.12121	5.95281	2.40407	2.45427	4.62295	5.02695	5.21894	3.74741	3.42842		1.86742	12.9689	9.38515	2.4004	2.27892	4.63067	4.65184	5.4168	3.69639	2.7892
	ATPsynCF6	1.03027	0.20452	0.286431	0.338068	0.622798	0.846565	0.638226	0.452644	0.757552	0.984899		1.28106	0.515599	0.385443	0.623899	1.00493	0.551111	0.671618	0.404706	0.655251	0.805282		0.630519	0.334202	0.197262	0.516551	0.519683	0.426997	0.368004	0.21068	0.422514	0.666223
	ATPsynD	0.544457	0	0.736993	1.65289	1.77658	0.659825	0.462239	0.393971	0.433998	0.693663		1.09168	0	0.514458	1.37871	1.30429	0.552165	0.548341	0.379091	0.576202	0.569716		0.677832	0.132046	0.388898	1.61977	1.46943	0.529234	0.336229	0.343753	0.541516	0.828565
	Acer	1.4569	0.791989	1.36314	0.474289	0.81998	1.68412	2.17012	2.28924	2.0811	1.63856		1.54908	1.43587	1.46313	0.833368	0.703136	2.46695	2.57768	2.56346	2.38497	2.05799		1.30553	1.08604	1.32826	0.63889	0.732677	3.0862	3.61012	3.31084	3.5491	2.64037
	Alp4	0.172472	1.2006	0.222072	0.364013	0.223901	0.153044	0.161993	0.168991	0.193885	0.174599		0.463619	0.978354	1.11633	0.36645	0.429015	0.600958	0.590525	0.647398	0.544789	0.391777		0.00542874	1.29161	0.347301	0.387466	0.222568	0.227829	0.16086	0.347131	0.368209	0.323013
	CaMKI	0.881728	0.922235	0.519787	1.39618	1.19245	0.335852	0.272089	0.294171	0.311644	0.3058		1.45672	0.447957	0.642234	0.887845	0.981146	0.292953	0.305005	0.345983	0.365001	0.306834		1.86826	0.293384	0.53868	0.181196	0.26954	0.102443	0.106686	0.146223	0.149331	0.0456281
	Cdk4	0.12032	0	0.0783024	0.602925	0.679013	0.129806	0.0359323	0.0422223	0.0621789	0.108733		0.168682	0.140619	0.0860609	0.709185	0.837971	0.0928296	0.119833	0.0715737	0.0496232	0.0773373		0.0169636	0.397656	0.276891	0.78304	0.857756	0.155815	0.0420845	0.0574185	0.0431027	0.115425
	PTP-ER	1.0025	0.568686	0.430779	2.112	1.94692	0.549246	0.557792	0.527217	0.462856	0.514275		0.714636	0.486325	0.617242	2.61702	2.22292	0.519352	0.394474	0.475026	0.305875	0.369932		0.670394	0.192977	0.728092	2.96938	2.33378	0.592167	0.422894	0.74632	0.33199	0.449269
	Lgr1	0.088047	0	0	0.0326361	0.0129145	0.063685	0.0518307	0.0672542	0.041826	0.0797844		0	0.0862106	0.115011	0	0.0158398	0.114582	0.075557	0.179062	0.0959464	0.116932		0.061177	0.0651339	0.10474	0.0275879	0.02171	0.129768	0.0713123	0.182733	0.0628099	0.0403093
	H15	0.0616967	0	0	0.0484709	0.0703669	0.0641467	0.0217737	0.0275148	0.0498516	0.0335276		0.110985	0	0.0800494	0.0208063	0.0144978	0.0324375	0.0521299	0.0552138	0.0298177	0.0357882		0.0268215	0	0.168517	0.0348882	0.0127975	0.0818397	0.0406206	0.0692216	0.0201911	0.0377968
	Ipp	0.062523	0	0	0.194991	0.304554	0.133907	0.118185	0.116738	0.0987153	0.0849762		0.152883	0.418636	0.158247	0.240665	0.27745	0.116137	0.0971821	0.122334	0.14295	0.114129		0.0692774	0.182282	0.104186	0.355962	0.350507	0.127937	0.0876951	0.183326	0.105134	0.0924642
	Lectin-galC1	0	0	0.0666356	0	0	0	0	0	0.000310713	0		0	0	0	0	0	0.0147131	0	0	0.000847803	0.00428541		0	0	0	0	0.00610121	0	0	0	0.00187133	0
	NaPi-T	0	0	0	0	0.0439233	0.00669433	0.00396502	0.00612776	0.011798	0.00548035		0	0.0862106	0	0.0168749	0	0.00280133	0.0165288	0.00640336	0.00973519	0		0	0	0.0665153	0.0365872	0.0519919	0.0271135	0.00747746	0.0282204	0.00798089	0
	Nlp	0.61399	0.381971	0.808166	3.38537	2.78098	0.920648	0.687335	0.596979	0.733066	0.966428		0.826842	0.17298	0.487521	2.84163	2.77777	0.595848	0.49687	0.414192	0.57573	0.748306		0.590648	0.167151	0.684943	2.19463	2.31553	0.413418	0.235139	0.153021	0.237207	0.496635
	Nurf-38	0.240313	0	0.268542	1.14079	0.985078	0.397563	0.350707	0.32277	0.402632	0.475928		0.81599	0.414606	0.397781	1.18635	1.3143	0.448979	0.3975	0.383441	0.469991	0.470346		0.380181	0.202963	0.138327	1.4204	1.22029	0.271256	0.206748	0.198728	0.330478	0.373386
	ATPsynO	0.193937	0	0.018197	0.187569	0.344384	0.339142	0.205389	0.163571	0.344104	0.311228		0.365437	0	0.118672	0.296317	0.546171	0.191692	0.194648	0.13797	0.277676	0.306975		0.146904	0.107434	0.195373	0.328788	0.384859	0.171352	0.211855	0.0772142	0.232673	0.500148
	Past1	1.95067	1.12155	2.05182	0.806556	0.897556	2.55879	3.63283	3.89832	3.58538	2.56729		2.25859	2.46647	3.44217	1.08526	1.09009	3.27628	3.87503	3.41936	3.45477	3.56687		1.26689	1.00834	1.35972	1.18213	0.954414	2.51905	3.29007	2.84587	2.78459	2.97592
	Pdp1	1.08492	2.55031	4.26975	0.937008	0.831985	1.11006	1.2564	1.37176	1.45701	0.929282		0.971403	3.8514	4.13692	1.00001	0.930071	1.71619	1.79547	1.86816	1.83071	1.57642		0.830321	1.83759	7.48955	0.954005	0.936803	2.00337	1.59781	2.45066	2.06126	1.37824
	Pitslre	1.24332	1.44904	1.70778	6.46649	5.08074	1.22731	0.685326	0.772674	0.646138	1.09949		1.24355	2.35614	3.14738	5.34275	4.8552	1.62276	1.20826	1.25203	1.00757	0.821205		0.922662	1.05917	2.32151	5.7772	5.25071	1.50433	1.2071	1.06506	0.734991	0.616507
	Prosalpha5	0.448976	0.203832	0.575508	0.5839	0.363892	0.673132	0.579316	0.436057	0.649859	0.738019		0.437664	0.379378	0.375972	0.236333	0.366163	0.434087	0.455989	0.312029	0.573589	0.564192		0.372481	0	0.193715	0.416138	0.480453	0.301679	0.241613	0.194447	0.421955	0.461367
	Ptpa	0.0755172	0	0.0691109	0.0984943	0.255978	0.162846	0.129636	0.121035	0.130484	0.149905		0	0.0675653	0.132064	0.128259	0.131244	0.168861	0.077819	0.102719	0.0850026	0.0792587		0.0613128	0.147936	0.0524329	0.11158	0.310229	0.133844	0.0845659	0.101025	0.134513	0.196409
	Rab4	0.294031	0	0.0359997	0.416138	0.639514	0.115169	0.0819576	0.0672708	0.0999893	0.114301		0.286004	0.0275482	0.190536	0.134816	0.5576	0.0742493	0.119849	0.070269	0.0818407	0.129081		0.0830816	0.0584966	0.144368	0.380381	0.330238	0.0655006	0.0282893	0.040836	0.0444969	0.0109589
	Reg-2	0.167657	0	0	0.00992268	0	0.00445707	0.0225861	0.00843028	0.0191206	0.028457		0.384518	0	0	0	0	0.00928692	0.0156118	0.00660336	0.0199273	0.010402		1.30104	0	0	0	0	0.0283591	0.0397647	0.011037	0.00854827	0
	RpL29	2.3313	0.875108	0.72489	0.697795	1.18738	1.46887	0.653261	0.37481	0.953654	2.09158		1.73784	0.347093	0.416207	0.591148	0.82575	0.481336	0.506291	0.287441	0.873964	1.49636		1.50139	0.0427113	0.259152	0.605439	1.05539	0.408071	0.277091	0.164394	0.661321	1.53247
	sba	0.829005	3.52674	1.03591	1.20603	1.06657	1.03387	1.14107	1.00031	1.03538	0.801542		1.01054	1.39155	1.60906	1.28258	1.46902	0.897321	0.95081	0.95142	0.8251	0.765922		0.989784	1.87354	2.44965	1.76495	1.82703	1.58916	0.987789	0.916659	0.7886	0.794942
	Usp47	6.77766	3.82234	5.71595	5.62228	4.75273	8.63178	12.524	13.8962	11.469	7.67384		5.93474	8.67473	8.48785	4.61858	4.28093	10.2946	11.4422	12.1318	10.0987	9.24788		3.401	4.36946	5.00667	4.11279	4.72674	8.33586	9.71164	9.54073	7.20352	5.59614
	angel	0.141561	0	0.0098354	0.263468	0.284557	0.152115	0.168284	0.176094	0.1485	0.191751		0.082021	0.231324	0.201466	0.137639	0.307078	0.111331	0.121246	0.128083	0.113503	0.0875745		0.110666	0	0.0311652	0.285866	0.210836	0.0617268	0.0743391	0.0567033	0.0593321	0.108737
	dos	0.283219	0.859997	0.782553	1.93992	1.8966	0.430905	0.284129	0.300498	0.302124	0.37445		0.469405	0.314829	0.46948	1.74659	1.83312	0.361402	0.272852	0.276374	0.221526	0.297354		0.162806	0.237364	0.488217	1.87651	1.94829	0.244579	0.238789	0.253862	0.189254	0.0870922
	fz2	1.44006	4.43441	3.13931	0.760655	0.717979	0.584084	0.562029	0.736912	0.65831	0.539167		2.77336	3.40038	3.43995	0.987952	0.755633	1.23453	1.12889	1.51442	1.03883	0.803529		3.44648	1.73027	3.55426	0.682831	0.704383	0.782575	0.563094	0.981616	0.599127	0.831349
	Stat92E	2.37771	1.35868	3.02362	4.75755	4.83626	1.20356	0.664618	0.934055	0.87315	1.0323		1.95939	1.3203	1.85188	4.67999	4.59786	1.125	1.024	0.968898	1.0426	1.07798		4.41386	2.81983	3.70106	4.56927	4.76458	1.12603	0.827308	1.11489	0.999379	0.865233
	nompB	0.0964324	0	0.118831	0	0.0284849	0.0819386	0.0739005	0.0582479	0.0913882	0.0599537		0.129895	0.419618	0.709732	0	0.0654323	0.205209	0.145122	0.204432	0.210111	0.188066		0	0	0	0	0.021684	0.0483367	0.0174103	0.0158624	0.0209362	0
	nompC	0	0.379519	0.074898	0.0653767	0.079416	0.0213291	0.0174778	0.0221489	0.0286535	0.0364297		0	0.675129	0.220468	0.0259638	0	0.0513806	0.0365646	0.0447223	0.0405983	0.0354172		0	0	0.0546953	0.00830179	0.0542295	0.053914	0.0163715	0.0153993	0.00604336	0.0284439
	Pino	0.684747	2.29868	2.04908	1.60032	1.48621	0.778253	0.544785	0.535346	0.725655	0.67307		1.15189	1.34961	1.75327	1.6097	1.88513	0.789872	0.961619	0.794126	0.819744	0.82065		1.02312	2.49386	3.06076	2.0871	2.01947	1.01568	0.828066	0.750467	1.09043	1.28362
	Dyrk2	1.46665	10.0469	25.9223	1.16666	1.14421	1.25495	1.14939	1.66061	1.37737	1.14897		0.792173	4.68371	4.95201	1.14057	1.16727	1.6821	1.27054	1.86547	1.50014	1.54408		0.779779	5.6765	12.7776	1.99694	1.33568	2.14986	1.65093	3.06215	1.50068	1.58269
	l(2)k10201	0.0268086	0	0.109068	0.0591508	0.208014	0.156428	0.133991	0.13227	0.187969	0.187523		0	0.132328	0.0129197	0.0624797	0.0673219	0.0200821	0.0223556	0.0543055	0.0329793	0.017814		0.0166327	0.0470478	0	0.141798	0.0895339	0.0222775	0.00951817	0.0233616	0.023992	0
	stnB	0.131241	0	0.113999	0.0586025	0.0956079	0.0175308	0.0327787	0.0171591	0.0364806	0.022944		0.176986	0.0258779	0.147397	0.0979563	0.0483775	0.0329446	0.0436323	0.0157184	0.0260403	0.0197843		0.0423515	0.0608088	0.0694053	0.0630685	0.0204989	0.0735425	0.0414093	0.0368065	0.0315917	0
	spen	8.59921	18.0067	23.1913	19.5415	19.014	9.36474	8.08415	9.36687	7.78512	7.49141		8.94031	13.6461	16.0582	21.347	21.4247	9.95208	9.05818	11.0454	7.78778	6.88523		7.3955	19.0153	21.1563	21.1031	21.9517	11.5608	10.1125	14.0454	8.44787	7.59692
	snRNP-U1-70K	0.835481	0.451935	1.05451	2.89348	2.10908	0.843979	0.91219	0.805313	0.739466	0.623857		0.61791	0.807229	1.85992	1.61745	2.33109	0.7539	0.838853	0.641079	0.654307	0.552125		0.807237	0.999642	1.75374	1.06938	1.55901	1.41597	1.62325	1.42195	1.2847	1.3457
	smid	1.07086	0.197476	0.973045	4.87104	4.9442	0.855066	0.430915	0.406678	0.412869	0.799377		0.783117	0.426771	0.400474	5.45249	4.58949	0.722275	0.435451	0.551512	0.480156	0.544705		0.286224	0.481959	0.675954	4.76708	4.27348	0.742846	0.507834	0.351864	0.378102	0.572611
	sktl	1.78582	0.678572	1.56864	4.50254	3.61835	1.0872	0.909998	0.894243	0.87063	1.13335		1.47055	1.35891	1.50187	4.26228	4.52759	1.22736	1.1531	1.24907	0.899004	0.892209		0.706555	2.23418	1.92587	4.97345	4.37246	1.48878	1.46281	1.64982	1.22065	1.52039
	cag	0.188809	0	0	0.141305	0.112818	0.0425856	0.0346954	0.0382761	0.0338136	0.052319		0.20049	0.112233	0.0163886	0.239207	0.179668	0.0604511	0.0382375	0.0316599	0.0692403	0.0498176		0	0	0	0.23974	0.225326	0.067421	0	0.0476671	0.0762671	0.0543553
	ari-1	1.06413	1.60509	0.875594	2.379	2.50658	0.954647	0.799194	0.713872	0.906072	0.868869		1.10767	0.462993	0.897804	2.52276	2.33321	0.895942	0.778289	0.754115	0.684988	0.720692		1.55792	0.673526	1.03611	1.77865	2.04255	0.938913	0.672603	0.77041	0.612549	0.947991
	CG5989	0.291118	0	0.18956	0.252437	0.230331	0.150684	0.115314	0.141554	0.144179	0.160535		0.321981	0.147102	0.131766	0.25407	0.147088	0.178221	0.193699	0.118288	0.157559	0.164276		0.203311	0	0.0248297	0.339419	0.227059	0.216435	0.215669	0.131455	0.236841	0.402021
	Nelf-E	0.290728	0.15949	0.814757	0.271975	0.158903	0.391609	0.344725	0.332454	0.374645	0.483299		0.184761	0	0.194961	0.188076	0.223169	0.33674	0.304866	0.220525	0.333899	0.256821		0.199904	0.267085	0.0640259	0.291189	0.250837	0.238931	0.237212	0.261549	0.299852	0.297619
	Ubc84D	1.05309	0.786278	0.728796	0.0729965	0.154896	1.42827	1.20894	0.853177	1.68467	2.18343		1.86659	1.50226	0.826052	0.0128158	0.0377673	1.38016	1.4634	1.02539	1.94558	2.36812		0.26718	0.128693	0.22197	0.0257303	0.0264226	0.795063	0.919252	0.546073	1.32867	2.28209
	U2af38	0.514218	0	0.230276	0.973472	0.660117	0.434399	0.416423	0.372684	0.37129	0.468009		0.830795	0.687821	0.443891	1.08959	1.15987	0.364851	0.315443	0.204666	0.385325	0.384164		0.0813496	0.214272	0.226633	0.902866	1.22165	0.316352	0.364683	0.225402	0.231761	0.318313
	T3dh	0.0948815	0	0	0.0463691	0.0240662	0.00390181	0.00929856	0.0237664	0.0147736	0.0103935		0.0878796	0.105402	0	0	0.031441	0.054744	0.0217432	0.0201412	0.0175132	0.0196385		0.145331	0.0242507	0.0648696	0	0.0134302	0.0180683	0.00734086	0.00245051	0.00521614	0.0176992
	RpS3A	2.78525	1.98226	1.72897	9.9467	9.13123	1.96826	1.3658	1.11714	1.51202	2.26877		3.71851	0.784297	1.70325	9.57229	8.90062	1.9428	1.53143	1.53546	1.91448	2.4378		3.48737	0.382375	1.30353	9.40276	7.81704	1.33706	0.886432	0.783729	1.30838	2.32365
	Rga	0.821782	0.114784	0.828792	2.33655	2.24336	0.836238	0.579986	0.588644	0.415969	0.786425		0.573153	0.579026	0.963036	2.56277	2.8911	0.727946	0.606754	0.419289	0.468608	0.429126		0.935649	0.518068	0.989201	3.27533	2.928	0.642045	0.61606	0.509947	0.406707	0.328903
	Rca1	0.232078	0	0.279359	0.720296	0.816166	0.273033	0.220394	0.195123	0.199452	0.256312		0.322411	0.322087	0.306139	0.550837	0.547206	0.216021	0.0916553	0.208765	0.148673	0.122572		0.127314	0.0584966	0.295049	0.627909	0.65279	0.223869	0.200036	0.226403	0.236946	0.241917
	Prosalpha4T2	0.714117	0.265145	0.3212	0.0863996	0.0207425	0.928094	0.916321	0.767638	1.14401	1.11487		0.770577	0.652081	0.750088	0.0274656	0.0389375	1.11707	1.17257	0.765862	1.29484	1.28373		0.298263	0.0375968	0.228045	0.0277589	0.0168754	0.569831	0.702572	0.6273	0.70616	0.73406
	Pdk	0.942682	0.529053	0.425799	1.66913	1.52138	0.30416	0.195489	0.20279	0.181982	0.33954		1.16707	0.774764	0.383107	1.25184	1.42635	0.301111	0.23043	0.311635	0.236032	0.330734		1.48685	0.271146	0.512289	0.909927	0.898441	0.193932	0.136412	0.125205	0.142437	0.124955
	Ork1	0.45158	0.549027	0.281138	1.81631	1.94159	0.406245	0.124184	0.112896	0.121506	0.454354		0.282331	0.454378	0.461854	2.38321	2.00321	0.346444	0.246309	0.128968	0.156827	0.141545		0.520198	0.744241	0.577073	2.45479	2.85443	0.391968	0.156821	0.162913	0.105588	0.388017
	ND-75	1.39071	0.718221	0.398836	0.843914	0.559643	1.03298	1.35852	1.17961	0.993394	0.973428		1.40921	1.31414	0.988179	0.992453	0.852926	1.30148	1.15877	1.43745	1.15757	1.09898		0.863869	1.07457	0.516416	1.32831	0.815685	0.974453	0.937697	0.953002	0.813454	0.948985
	ND-23	0.277416	0.0833264	0.259934	0.263428	0.268706	0.495176	0.426369	0.327707	0.500363	0.617259		0.299424	0.0939629	0.189888	0.157327	0.158478	0.349924	0.298649	0.162845	0.311549	0.434114		0.13555	0.063678	0.047897	0.17457	0.182425	0.16402	0.235455	0.0888464	0.241404	0.423727
	Mo25	0.806885	0.323345	0.263022	0.597033	0.927541	0.463601	0.440255	0.443153	0.511162	0.449678		0.621247	0.347842	0.504283	0.739782	0.639412	0.390222	0.334003	0.457652	0.420499	0.428287		0.905572	0.0470478	0.235193	0.6593	0.698801	0.444517	0.434223	0.450099	0.443648	0.625882
	Mcm5	0.199711	0	0.206468	1.41277	1.40662	0.32675	0.100522	0.0888198	0.119019	0.296045		0.379812	0.144877	0.108971	1.60187	1.63045	0.179462	0.16389	0.070726	0.128324	0.156626		0.201524	0.105809	0.148815	1.80069	1.56169	0.258066	0.210835	0.12248	0.114	0.147602
	Max	0.135001	0	0.188243	0.342601	0.421709	0.312079	0.275241	0.258698	0.33694	0.275879		0.342741	0.164846	0.23134	0.338832	0.292152	0.280654	0.325536	0.222674	0.310085	0.332287		0.195206	0	0.0826854	0.364737	0.390254	0.247664	0.243182	0.22392	0.279204	0.316149
	RpL14	2.6144	0.467109	1.4972	2.18012	2.46919	1.7139	1.20163	0.991802	1.68625	2.07425		3.43689	1.14944	0.938622	3.19159	3.58638	1.19105	1.06888	0.824284	1.50532	1.64991		3.45956	0.298146	0.625434	3.65421	4.27449	1.13976	0.557813	0.463463	1.40046	2.58255
	Lk6	9.02092	7.12301	9.18323	16.7521	13.7168	8.72209	8.84827	10.4766	8.91677	7.76573		8.32056	5.39424	7.71893	16.8411	14.8704	7.58274	7.25817	8.78465	7.12838	7.27675		8.25102	4.75417	5.43992	16.6472	14.2092	6.23805	5.72628	7.35583	5.38383	5.23067
	klg	0.0661758	0.647976	0.228332	0.122659	0.106098	0.334285	0.204471	0.139999	0.29153	0.387366		0	0.288844	0.498484	0.0283	0.063927	0.184789	0.111544	0.130337	0.148779	0.0583415		0.0395807	0.582948	0.346972	0.0882249	0.0919078	0.125637	0.0588441	0.0533017	0.0593204	0.156175
	COX5A	0.77387	0.704696	0.341885	0.513228	0.401744	0.698358	0.525145	0.518569	0.690743	1.01907		0.901477	0.507093	0.52495	0.581187	0.35738	0.538622	0.559079	0.428226	0.774317	0.709365		0.413326	0.259146	0.257336	0.409278	0.475841	0.370161	0.479944	0.371967	0.563311	0.665742
	Atu	0.0852183	0	0.368367	1.12554	1.26307	0.281125	0.213209	0.241991	0.195655	0.233633		0.263013	0.0799552	0.21796	0.901507	1.28459	0.257103	0.145348	0.120127	0.147266	0.153653		0.282408	0.426286	0.35702	1.09862	0.856656	0.320258	0.355058	0.311348	0.207611	0.305298
	ATPsynB	1.20705	0.412972	0.758194	0.584461	0.748021	1.14179	0.7272	0.585222	1.00798	1.54952		0.558014	0.597983	0.459708	0.413079	0.599014	0.962515	1.0291	0.749555	1.16406	1.33218		0.522293	0.209517	0.302647	0.306671	0.429235	0.4337	0.388165	0.280873	0.630304	0.912673
	toy	0	0	0.0733622	0.0252489	0.025829	0.0241036	0	0.00838753	0.0177301	0.0213029		0.0445363	0	0.14539	0.0710867	0	0.0296253	0.0339063	0.00857339	0.0201476	0.0533488		0.0274266	0	0.109774	0.0622104	0.00630791	0.0564351	0.0740575	0.0189631	0.0397998	0.0369294
	qm	0.59445	0.503195	0.794393	0.674366	0.517283	0.289101	0.230257	0.222964	0.295779	0.334995		0.229803	0.209274	0.498855	0.626453	0.589841	0.255572	0.30423	0.232637	0.369013	0.228585		0.177888	0.478801	0.712712	1.00105	0.483862	0.275303	0.24384	0.358701	0.313231	0.196371
	lok	1.09767	0.309749	0.487782	6.43235	6.96781	0.932213	0.407246	0.232136	0.435456	0.906298		0.281799	0.38957	0.790969	5.9513	4.82731	0.642492	0.334792	0.268647	0.306698	0.324892		0.583128	0.104028	0.640082	5.27036	4.93556	0.52754	0.193088	0.239581	0.203028	0.206529
	gcm2	0	0	0	0.0347079	0.0103316	0.0146607	0	0.00725437	0.0120922	0.00694687		0	0	0.0454921	0	0	0.0183874	0.00399292	0.0213516	0.00947907	0.00916842		0.0185576	0	0.0373274	0	0	0.0115779	0	0.00116623	0	0
	dj	28.9294	10.9017	18.6614	1.1099	3.20434	32.4355	31.7316	23.007	39.0342	40.3359		47.3587	27.1236	30.5479	0.97749	2.9904	46.7614	47.1547	38.1938	57.3949	64.4384		21.4825	13.267	15.755	1.00839	2.43371	30.7759	33.0496	25.4118	48.1541	60.4812
	colt	0.704309	0.42463	0.251057	0.383381	0.595687	0.373828	0.440722	0.32891	0.479846	0.495056		0.573978	0.388188	0.213983	0.552046	0.744968	0.583776	0.462173	0.497403	0.569436	0.546284		0.319296	0.0813843	0.278881	0.202127	0.339177	0.337232	0.332016	0.33323	0.542318	0.483296
	Surf4	0.706497	0.373173	0.363873	1.85839	1.48026	0.466872	0.340654	0.36534	0.292471	0.502086		0.874606	0.515752	0.571386	1.87242	1.68411	0.52618	0.580784	0.595308	0.605954	0.519388		0.951062	0.205597	0.596156	1.23537	1.33167	0.362597	0.283387	0.255681	0.308397	0.479812
	Ser8	0	0	0	0	0	0.00487105	0	0.0111444	0.000331763	0.0144134		0	0	0	0	0	0.00372867	0.00687091	0	0.00473341	0		0	0	0	0.00588568	0	0.00324299	0	0.00257268	0.00444977	0
	Ser7	0.0513563	0	0	0	0.0163185	0.00992545	0.00532979	0.030636	0.0320854	0.0101831		0.0882737	0	0.020846	0	0	0.00516141	0.0137251	0.0123292	0.0168554	0.00618948		0.0479798	0	0.0584925	0	0.0149988	0.0541614	0.111134	0.128223	0.0568187	0
	SamDC	0.160849	0.0974374	0.036739	0.201455	0.251355	0.150071	0.0802234	0.119486	0.146725	0.171121		0.187316	0.04662	0.146312	0.168266	0.212562	0.107978	0.0419186	0.0922369	0.162409	0.159125		0.120569	0	0.107185	0.0570737	0.112356	0.0768604	0.0410007	0.0203869	0.0426672	0.139242
	RpS20	2.26349	0.0833264	1.45895	3.78171	3.44214	2.36583	1.3312	0.934208	1.84979	3.04064		1.93787	0.291019	1.03367	4.0488	4.30571	1.32177	1.1247	0.729774	1.55829	2.01004		2.74919	0.0857559	0.831303	3.51116	4.35724	1.19533	0.736115	0.499979	1.67916	3.51046
	Rh6	0	0	0	0	0	0.00125848	0.00519184	0	0.00843144	0		0	0	0	0	0	0.0135986	0	0.00237417	0.00293365	0		0	0	0	0	0	0.00981641	0.0109764	0.0061609	0	0
	Cdk9	0.149618	0.381971	0.128485	0.198459	0.376292	0.110515	0.0781166	0.102151	0.100678	0.129556		0.0913459	0	0.133494	0.190104	0.215888	0.0820752	0.128394	0.0897687	0.0808444	0.123113		0.0509567	0	0.0655064	0.254055	0.165888	0.0772593	0.113577	0.0528548	0.0454871	0.080452
	Orct	0.34992	0	0.0245833	0.0420339	0	0.0228762	0.0303022	0.0271772	0.0189216	0.0442148		0.402773	0.1036	0.284808	0.0106198	0.015888	0.0540461	0.0718412	0.0868872	0.0802268	0.0741827		1.78068	0	0.0735605	0.0015946	0.0270885	0.0190182	0.0237246	0.0309089	0.0168904	0.0641181
	ND-42	0.698609	0	0.412095	0.541015	0.768441	0.603936	0.736068	0.570465	0.679489	0.556021		0.331103	0.486518	0.601954	0.622585	0.547414	0.554532	0.705346	0.541298	0.642202	0.717648		0.32051	0.274192	0.31823	0.422194	0.605037	0.554669	0.591874	0.529061	0.655689	0.809374
	Mitofilin	3.69315	1.23122	2.15539	2.42876	1.99878	3.6377	5.77963	6.12944	4.74386	3.39443		4.00517	4.90429	4.94149	2.69802	2.5509	6.13173	6.28243	6.65079	5.55656	4.88021		1.69481	1.4419	2.86282	2.3951	2.06953	4.55983	5.19674	4.81308	4.13965	4.73614
	Khc-73	2.43544	2.75286	3.12802	4.5756	3.90938	2.72927	3.44749	4.18003	2.94527	2.06282		1.91575	3.54266	3.33866	3.54955	3.16212	2.91239	3.08152	3.30025	2.43723	2.12787		1.96179	3.00867	3.40166	4.57026	3.96648	3.60032	3.90605	4.16692	2.96827	2.38025
	Drice	0.0718934	0.0958451	0.0098354	0.421531	0.642648	0.117031	0.0346036	0.0587685	0.0487175	0.127305		0	0	0.12737	0.59439	0.348095	0.0628025	0.0368925	0.0739862	0.0554058	0.0747192		0.263474	0.270986	0.0404924	0.540923	0.495785	0.076681	0.0582672	0.0306889	0.0648638	0.0686439
	Gs1l	0.0430563	0.31511	0	0.360277	0.332455	0.113808	0.112753	0.119094	0.0800207	0.132716		0.222282	0.0819001	0.124668	0.27787	0.333435	0.137738	0.126934	0.124626	0.16386	0.114403		0.0423091	0	0.091275	0.535823	0.263079	0.0896473	0.0961932	0.0503835	0.0518455	0.0488116
	mGluR	0	0	0	0.00986856	0	0.00664149	0.0266086	0.00866674	0.0088164	0.00453621		0	0	0.0951047	0.00681839	0.012324	0.0137473	0.00865083	0.0209033	0.012413	0.0140297		0.0303854	0.191533	0.22827	0.0157332	0.0215035	0.425812	0.238505	0.146925	0.139342	0.221982
	Gcn2	0.987532	1.01176	1.14771	1.6818	1.26417	0.93594	1.28224	1.32694	1.0075	0.709		0.429546	0.288834	0.700733	1.46042	1.37296	0.397344	0.417368	0.412562	0.258141	0.269096		0.624545	1.16256	0.993664	1.48881	1.36323	1.20059	1.14258	0.901054	0.843159	0.649553
	Ppox	0.560521	0.286711	0.423217	0.162226	0.321391	0.903547	1.40872	1.461	1.21802	0.741148		0.583228	1.08784	0.763832	0.267511	0.290749	0.875742	1.15823	1.26082	0.988512	0.918457		0.556375	0.431582	0.612923	0.431125	0.179473	1.10766	1.41938	1.22045	1.13396	0.74046
	Cbl	0.904929	0.797119	0.413885	2.59835	2.15805	0.953018	0.835274	0.699138	0.756362	0.842174		0.719301	1.20294	0.650789	2.52426	2.60622	0.652804	0.78802	0.671241	0.732455	0.55908		0.554052	0.366598	0.543724	2.73518	2.85803	0.768741	0.632865	0.674313	0.608472	0.847073
	ATPsyngamma	0.594434	0	0.0783024	0.948047	0.959725	0.41216	0.281045	0.206685	0.36002	0.495032		0.413013	0.12219	0.311952	0.976532	1.20812	0.331233	0.382033	0.304416	0.375489	0.463681		0.634538	0	0.319015	1.08854	1.14198	0.311841	0.198693	0.211744	0.347969	0.344684
	ATPCL	1.01703	0	0.765777	2.70851	2.64875	0.662156	0.529471	0.435355	0.427136	0.590249		0.855009	0.318738	0.957379	3.02423	2.71532	0.723212	0.66027	0.687543	0.597263	0.510688		0.444385	0.216664	0.957292	2.7691	2.28584	0.627881	0.480231	0.425531	0.515462	0.469187
	14-3-3epsilon	5.37166	3.15257	4.49556	8.10129	7.33179	5.01902	4.21968	3.85271	5.07694	5.86535		4.80973	3.59941	4.09518	7.5136	8.6091	3.62993	3.78037	2.88741	4.30156	4.5702		5.55875	4.20403	3.89904	8.42359	8.41673	3.58469	2.89838	2.65646	3.96487	5.1903
	stet	0.117718	0.495417	0.202046	0.91209	0.825626	0.478395	0.345201	0.215928	0.366844	0.444141		0.0629921	0.422192	0.450044	1.5263	1.99006	0.256684	0.214759	0.239425	0.225118	0.21082		0.194319	0.0569379	0.156448	1.06671	1.07137	0.135854	0.0810779	0.0748723	0.0638314	0.142769
	stck	0.311324	0.371811	0.300572	0.339859	0.632806	0.369061	0.286934	0.337858	0.423038	0.349362		0.441034	0.501795	0.358056	0.509311	0.665623	0.289345	0.245457	0.334954	0.420597	0.474637		0.165011	0.0474272	0.242276	0.4599	0.405044	0.122951	0.0750528	0.119693	0.141289	0.106273
	sfl	0.668627	1.98502	1.57308	0.882577	1.18149	0.695668	0.603766	0.605296	0.588504	0.503751		0.833596	2.009	1.12007	0.526099	0.872506	0.872858	0.753715	0.802014	0.627335	0.565537		0.578783	10.7937	2.3822	0.949655	0.932141	1.02125	0.909336	0.939163	0.879975	0.433322
	Ran	3.26607	1.18428	1.5414	4.50764	5.56785	2.99832	2.48661	2.0557	2.89098	3.19908		2.49512	1.51731	2.48609	5.20752	5.16013	2.49519	2.47535	2.20906	2.72813	2.82384		1.43959	0.307237	0.824129	5.36618	6.03921	1.21151	0.746422	0.599519	0.897178	1.48556
	Ppa	0.140047	0.465542	0.0672133	0.127086	0.066478	0.0999648	0.0961792	0.10168	0.104787	0.071203		0	0.0647065	0.192092	0.0544695	0.0786254	0.250615	0.147619	0.168972	0.1814	0.112018		0.369079	1.01938	0.460154	0.181861	0.0741412	0.0601173	0.108016	0.156684	0.134392	0.146415
	ppk	0	0	0	0	0	0.00467126	0	0	0	0		0	0	0.0549202	0	0	0.00362857	0.0172769	0.00617696	0.00172856	0.0161574		0	0	0.0688854	0	0	0.014819	0.00550128	0.00368191	0.00351614	0
	pcm	0.461366	0.55566	0.487566	1.89828	1.59281	0.956993	1.13582	1.06882	0.904834	0.917543		0.604828	0.946849	1.01865	1.69643	1.70453	1.18135	0.905658	1.13099	0.842045	0.678822		0.620712	1.40987	1.09657	2.54157	2.20349	1.65846	1.95204	1.92084	1.78569	0.988153
	mspo	0	0	0.136799	0.0853654	0.0913987	0.073761	0.0379883	0.0623563	0.0662227	0.0625938		0.22029	0.675946	0.400189	0.0415587	0.0203082	0.0922019	0.134789	0.104212	0.105978	0.16961		0.025747	4.9198	0.377162	0	0.0919816	0.126339	0.104986	0.135442	0.135105	0.105706
	mre11	0.0753054	0	0.0098354	0.51838	0.44916	0.0890591	0.0962868	0.0580797	0.0767986	0.0747622		0.0426545	0.0275482	0.217402	0.194649	0.380735	0.104987	0.0861256	0.106267	0.0997972	0.133513		0.0161045	0.105809	0.095853	0.154699	0.295325	0.0895691	0.106148	0.0795155	0.0936971	0.15542
	mst	0	0	0	0.207922	0.214599	0.048514	0.0394508	0.00867833	0.0265316	0.0366779		0	0.077009	0.0805009	0.144077	0.143164	0.0282201	0.0159515	0.0178276	0.0212442	0.0230813		0.101601	0.114383	0.0157721	0.174149	0.137322	0.034802	0.0335913	0.0270142	0.0291293	0.0346759
	lush	0	0	0	0	0	0.00221865	0.00282707	0	0.000532604	0.00485633		0.0694358	0	0	0.0259638	0	0.00988815	0	0.00990295	0.00663938	0		0	0	0	0.014518	0	0	0	0	0.00459626	0
	loco	0.790728	4.60247	1.61698	1.75104	1.79399	0.640171	0.75031	0.886143	0.778779	0.555817		0.671269	1.04618	1.12663	2.18362	1.78746	0.95	0.806769	1.18232	0.795003	0.698378		0.33472	2.97371	1.63936	2.31291	2.14984	0.746804	0.656739	0.612666	0.523678	0.244581
	lig	3.34755	3.31774	4.38626	10.1561	8.86207	4.09383	3.67184	4.04698	3.08239	3.36141		2.49812	4.3157	3.51606	11.5901	10.5227	3.12191	2.7534	2.81243	2.46107	2.14299		2.77148	2.48378	3.70983	10.4796	9.83987	4.1342	3.66223	3.30947	2.73286	2.08316
	laf	0.53401	0.892574	0.916465	0.0682876	0.191238	0.793531	1.14052	1.05465	1.04944	0.732634		1.11959	1.03522	0.585584	0.0578484	0.0542702	1.04628	1.23888	0.919432	1.08292	1.04321		0.404349	0.491245	0.452767	0.00235971	0.0331941	0.891244	0.865735	0.945156	1.20219	1.01932
	ko	0.469228	8.87019	2.42357	0.444005	0.236572	0.701836	0.699826	0.534188	0.747002	0.781104		0.270721	3.12337	1.91596	0.394857	0.209263	0.939952	0.950821	0.908885	0.940992	0.99295		0.347786	6.24897	2.50452	0.286753	0.210791	0.614294	0.369474	0.617987	0.618719	0.762925
	stumps	0.306548	0.126879	1.42163	0.236254	0.0942714	0.374807	0.594408	0.767964	0.599743	0.282003		0.161629	1.10784	0.989644	0.177873	0.253965	0.732733	0.807896	1.10323	0.76621	0.587355		0.388676	1.51576	1.84787	0.111377	0.156008	0.872902	0.633729	1.4043	0.568354	0.615356
	geko	0.387987	1.15608	0.826019	0	0.013209	0.402341	0.359561	0.287099	0.44158	0.499711		0.606388	0.694954	0.229596	0.116783	0.0369688	0.31679	0.326872	0.272134	0.403904	0.445853		0.378686	1.32582	0.794852	0.0808082	0.0802563	1.29384	1.2647	1.14971	1.5534	1.01883
	drongo	2.38288	3.07204	2.15976	2.29623	2.59603	1.86591	1.88524	2.10704	1.84433	1.70908		2.20686	1.84604	2.03307	2.23798	2.36915	1.60125	1.65426	1.99642	1.56793	1.22673		1.82181	3.22847	2.64333	2.82034	2.46907	1.70518	1.60918	1.90235	1.60378	1.41326
	dbe	0.211424	0	0.13289	0.333276	0.352515	0.122349	0.0963973	0.0988643	0.0890233	0.10069		0	0.07964	0.0816227	0.301768	0.242127	0.0845351	0.164886	0.0957788	0.107241	0.0730159		0.134983	0	0.031723	0.242236	0.421552	0.0766073	0.0328132	0.0194683	0.013453	0.00743576
	dom	7.12934	4.40624	5.93965	36.7479	35.9724	8.5874	6.34611	6.6566	5.19844	7.55519		7.76484	7.22828	8.82795	36.7567	36.5367	7.25874	6.05688	6.05587	4.72492	4.82407		4.41006	3.22106	7.06902	29.0653	28.9795	6.0084	4.4299	5.01783	3.693	3.20648
	dve	0.116199	0	1.32135	0.00326015	0.382708	0.0938836	0.0556597	0.101206	0.0621668	0.100045		0.457698	1.41647	2.39474	0.0368383	0.371346	0.505253	0.404903	0.304896	0.312504	0.25083		0.106523	1.21701	0.983909	0.0828764	0.0296807	0.186479	0.0732702	0.140622	0.10615	0.418259
	crol	1.44635	1.52441	2.59178	3.84231	3.32905	1.30725	1.05067	1.06108	1.12164	1.08335		1.4068	2.08881	1.86702	4.88621	4.28002	1.2656	1.17432	1.15216	1.09633	1.10094		1.45014	1.7558	2.70299	6.81287	5.4746	1.34988	0.870794	1.41511	1.0347	0.986534
	Rpt6	0.866294	0.302257	0.935298	1.47697	1.50015	0.760892	0.827912	0.720804	0.712966	0.68476		0.778521	0.525786	0.616539	1.47493	0.981536	0.824077	0.703189	0.845953	0.835599	0.673299		0.621846	0.031747	0.29503	0.953262	1.11207	0.224554	0.232399	0.151012	0.162911	0.23658
	TppII	1.35502	0.776833	0.868851	2.90107	2.94202	0.94795	0.758449	0.730234	0.66887	0.892316		0.92172	1.15494	1.22337	4.13938	3.12928	1.0872	0.828464	0.97879	0.73216	0.678097		0.613485	0.501014	0.94625	2.75331	2.7153	0.744809	0.527277	0.68303	0.45768	0.364626
	Tim17b2	0.633664	0.503368	0.246422	0.0581937	0.142296	0.914708	1.19524	1.04006	1.27098	0.964266		0.677007	0.0901876	0.533061	0	0.0288381	0.823776	0.774735	0.546249	0.844917	0.851157		0.151267	0.146539	0.143132	0	0.0371804	0.473243	0.550527	0.433934	0.751623	0.634487
	TM4SF	0.0617764	0	0.226775	0.072337	0.0134499	0.0231179	0.0206189	0.0208412	0.036073	0.0470714		0.0965249	0.195366	0.0391462	0.014899	0.0654163	0.0528667	0.0336762	0.0646014	0.0711843	0.0737238		0	0.0383274	0.0665147	0.0733215	0.00328241	0.0234692	0.0149772	0.0160984	0.008989	0.0639257
	Sr-CIII	0	0	0	0	0.0253447	0	0	0	0.000196238	0.00290933		0	0	0	0	0.0211733	0	0	0	0.00462424	0.0130047		0	0	0	0	0	0.00467373	0	0.00351481	0	0
	Sr-CII	0.191799	0.43161	0	0	0.0405971	0.182309	0.139314	0.109066	0.143064	0.153611		0.0576429	0.114351	0.0568005	0	0	0.117762	0.116985	0.128748	0.13753	0.150674		0	0	0	0	0	0.00657873	0	0.0141222	0.0141697	0
	Sp1	0	0	0	0.0423269	0	0.0172222	0.0242802	0.014263	0.0343203	0.0323086		0	0.117	0.0955196	0.0794035	0	0.0637028	0.0323699	0.0382512	0.037907	0.0410099		0	0	0.140125	0.019624	0.0187393	0.0215569	0.0127654	0.0125042	0.00915133	0
	Rfx	0.355176	0.215075	0.589662	0.318598	0.464187	0.44876	0.603545	0.599433	0.499169	0.352325		0.287991	0.861834	0.472452	0.600546	0.533549	0.646273	0.552958	0.506216	0.495702	0.568295		0.20224	0.420457	0.748346	0.633701	0.559802	0.763502	0.563796	0.745199	0.548635	0.749037
	Dredd	0.0672383	0.15949	0.0141934	0.115679	0.0890518	0.128552	0.0949756	0.138266	0.116275	0.151419		0.328005	0.415691	0.350735	0.138111	0.157221	0.156746	0.140655	0.136664	0.142993	0.104123		0.110635	0.216685	0.102825	0.161135	0.292357	0.0492123	0.0332722	0.0401796	0.0746731	0.123272
	pug	1.52115	0.25272	0.944964	0.927472	0.884048	0.310487	0.326985	0.356763	0.323521	0.365691		2.18299	0.0459137	0.398788	0.8632	1.04202	0.347724	0.297895	0.303853	0.282343	0.154047		4.29918	0.0427113	0.168757	0.681077	0.67211	0.228026	0.187463	0.186267	0.216789	0.147527
	Pdk1	4.08903	2.46954	3.99834	5.36416	5.53474	3.92082	5.22727	5.49403	4.50428	3.37064		3.58384	5.08646	4.36555	6.708	7.22985	4.61952	4.73709	4.81322	3.92659	3.7664		1.52337	2.44524	2.8379	5.7911	5.69748	2.46922	2.03949	2.19591	1.97162	1.92761
	Gcn5	0.106147	0	0.55565	0.802704	0.656344	0.17783	0.182128	0.180237	0.15873	0.191375		0	0.531788	0.137191	0.655475	0.719685	0.103233	0.15472	0.158963	0.113935	0.0764338		0.294649	0	0.123929	0.401093	0.526516	0.137009	0.0850692	0.111468	0.0415144	0.0646267
	Papss	0.26525	0	0.225912	0.809389	0.552176	0.0866826	0.101204	0.0594132	0.0999208	0.125582		0.105268	0.351118	0.0970856	0.697775	0.68356	0.131502	0.0562946	0.0717322	0.0651422	0.0587627		0.208468	0.225534	0.280831	0.87717	0.690949	0.341434	0.268654	0.20529	0.245898	0.0819722
	Nrk	0.0521793	0	0.0336067	0.0269796	0.0236621	0.087798	0.0760664	0.0359092	0.0625053	0.11521		0	0	0.16373	0.0260836	0	0.114052	0.106653	0.0784467	0.0922295	0.0707685		0.0363599	0.0425931	0.0724394	0	0.0227438	0.075178	0.0122631	0.057494	0.137856	0.0301448
	Nmt	0.557276	0.114784	0.0378759	1.27246	1.16052	0.451406	0.372204	0.316166	0.369274	0.474518		0.430904	0.0781681	0.253262	1.43416	1.8592	0.258642	0.242517	0.207045	0.2384	0.198775		0.347454	0.0849979	0.204994	1.43239	1.51286	0.241379	0.13287	0.164264	0.144988	0.210837
	Mst89B	1.09579	1.77195	0.620643	0.0236216	0.131375	1.27771	1.43844	1.3586	1.59523	1.77736		1.3401	0.882131	1.20338	0.0538471	0.111321	2.00279	1.91933	1.9963	2.21401	2.32931		0.935602	0.59932	0.801673	0.0695291	0.0642829	1.6579	1.73108	1.84967	2.37378	2.78485
	asun	0.150431	0	0	0.185394	0.216488	0.131662	0.0669845	0.0509291	0.0566978	0.0960803		0	0.202487	0.160086	0.182655	0.355732	0.0918841	0.0798427	0.0507193	0.0637746	0.0458666		0.0316637	0	0.0553653	0.195934	0.196314	0.185694	0.132573	0.154419	0.135113	0.136748
	Idgf3	0.568187	0.754884	0.448857	0.0474517	0.0321041	0.398055	0.33913	0.351482	0.464787	0.513597		0.858595	0	0.316018	0.116763	0.0291576	0.25899	0.305723	0.200961	0.376396	0.516411		2.14052	0.230515	0.447047	0.0571655	0.119847	0.189919	0.260248	0.178092	0.418969	0.24501
	Idgf2	0.0492835	0.46173	0	0.112452	0.204028	0.0648292	0.0639802	0.0441701	0.0372065	0.0684261		0.554172	0.113071	0.0385802	0.29077	0.252843	0.0417383	0.0322863	0.0308319	0.0260226	0.0716243		0.670471	0	0.128686	0.3284	0.121851	0.0418206	0.0473175	0.0159931	0.0387588	0.17173
	Idgf1	0.174538	0	0	0	0	0.00307848	0.0202081	0.00548161	0.00532677	0.00515276		0.102526	0	0.0324639	0	0	0	0.010017	0.00100095	0.00863496	0.0241419		0.570715	0.0569801	0.0284218	0	0	0.00388131	0	0.00429959	0.0143314	0
	GluRIIB	0	0	0.0557693	0	0.00752347	0.00887388	0.00229012	0.0018055	0.000798857	0.00700717		0.0260212	0	0	0	0	0.0025383	0.0101333	0.00943378	0.0141371	0		0	0	0.0475811	0	0	0.00612376	0	0.00798819	0.00105002	0
	Fak	0.431443	0.406321	1.88754	1.31864	1.1613	0.539444	0.452394	0.55669	0.46056	0.515083		0.733079	0.420745	0.887252	1.25025	1.63956	0.461919	0.474697	0.526448	0.429252	0.403749		0.311474	0.409695	0.837649	1.19408	1.09167	0.506643	0.299556	0.428908	0.456278	0.396111
	eRF3	2.92297	1.53967	2.17569	8.41827	7.51917	3.08217	3.00557	3.02397	2.53796	2.93454		3.30776	2.57522	3.6446	8.62549	8.3794	2.9565	2.92394	2.83172	2.81365	2.76195		2.47216	2.12488	2.46975	9.05815	8.1375	3.49297	3.20339	3.36114	2.66088	2.39219
	Dad	0.41925	1.30967	1.5851	0.477816	0.60067	0.450625	0.493009	0.578663	0.565437	0.377792		0.386869	0.676677	1.4735	0.654264	0.663957	0.655225	0.549043	0.702225	0.639407	0.594815		0.403131	0.952049	1.96312	0.497113	0.418947	0.482257	0.403124	0.560956	0.463491	0.50834
	CtBP	2.43172	2.11657	2.01733	4.78738	5.99874	1.93034	1.27003	1.61545	1.63227	1.75413		2.04006	3.08564	2.84491	4.89507	4.67365	1.95174	1.55004	1.95807	1.74179	1.58399		2.66764	2.15181	3.41077	6.37866	5.74342	1.74021	1.0691	1.55167	1.36006	1.10446
	emb	1.55841	0.183981	1.16235	3.92497	4.17463	1.29763	0.851366	0.784356	0.811465	1.18209		0.413897	0.625318	0.896019	3.41183	3.95807	0.86271	0.839462	0.617383	0.766367	0.888192		1.50143	1.21915	1.59026	3.73001	3.64474	2.02508	1.22912	1.37338	1.35905	1.37666
	CLIP-190	7.42252	9.54051	12.1975	3.26634	4.26294	9.686	12.3705	13.5712	10.4974	7.64662		6.44443	12.6242	11.4578	2.37955	3.66078	10.2343	10.9074	11.5362	9.46368	8.84848		7.01767	13.7326	15.5874	2.21591	3.08676	17.1323	19.6431	19.8551	15.3031	12.5577
	Amyrel	0	0	0	0	0	0.00218752	0	0	0.000155532	0.00332191		0	0	0.0120493	0	0	0.0115071	0	0.00376316	0	0		0	0	0.0597259	0	0.0164621	0.00306432	0	0	0	0
	Ag5r2	0	0	0	0	0	0.00195551	0	0	0	0.00456038		0	0	0	0	0	0.0112309	0.020072	0	0.00342737	0.00902323		0	0	0	0	0	0	0.00551441	0	0	0
	Acp62F	0.194196	0.329979	0.769335	0.0581937	0.083961	0.348807	0.147482	0.0893726	0.245586	0.682924		1.77093	1.59008	1.07868	0.0379044	0.0153506	0.614274	0.733221	0.515755	1.13127	1.30889		0.0910914	0.0470478	0.349535	0	0.0226118	0.0782345	0.0325142	0.134576	0.142533	0.357173
	Abi	0.450284	0.614632	0.161245	1.10182	0.793043	0.429041	0.308856	0.383008	0.326681	0.336416		0.253637	0.353027	0.530912	1.23464	1.15445	0.478714	0.429016	0.413865	0.439299	0.434558		0.300303	0	0.404487	1.34801	1.14577	0.383902	0.199358	0.37991	0.35056	0.473617
	pio	0.104188	0.0484978	0	0.0305541	0.0255041	0.0512751	0.0555967	0.0585692	0.077833	0.0457468		0	0.298102	0.314873	0.0199966	0.0317549	0.109934	0.119483	0.152083	0.124726	0.112074		0	0.267264	0.333827	0.126716	0.103635	0.117754	0.0725284	0.0722257	0.101971	0.0907899
	kraken	0.418941	0.215075	0.530994	0.28416	0.209476	0.509302	0.685388	0.688134	0.586847	0.496064		0.238363	0.429888	0.643587	0.259884	0.161989	0.452019	0.442437	0.367058	0.309162	0.296238		0.17713	0.275227	0.157951	0.182813	0.162451	0.177931	0.2409	0.113395	0.206053	0.267748
	SA	0.474574	0.295639	0.362206	1.39864	1.51684	0.326984	0.166662	0.109553	0.13967	0.293431		0.192445	0.230251	0.131953	1.78433	1.5887	0.186212	0.224032	0.123842	0.144585	0.183358		0.286802	0.0470478	0.368565	1.65402	1.55899	0.201053	0.110015	0.112846	0.109595	0.141234
	Rx	0	0	0.108927	0.135451	0.0238995	0.0191937	0.0253051	0.0131354	0.0155257	0.0193318		0	0.195325	0.184842	0.051153	0	0.0317809	0.0473594	0.0468125	0.0401985	0.0212847		0	0	0.234968	0.0145611	0.0148173	0.119652	0.132229	0.119106	0.101667	0.107015
	Rack1	2.13633	1.50409	0.760405	4.46971	3.02647	1.1054	0.961726	0.86349	0.855183	1.11368		2.89882	1.67694	0.8422	7.77815	5.42339	1.33177	1.0698	0.822702	1.32787	1.24327		3.0445	0.0296657	0.785283	8.22726	4.94491	1.08832	0.720567	0.833916	0.896721	1.26112
	RN-tre	0.753202	0.0582004	0.703845	1.42724	1.72096	0.666372	0.642045	0.652868	0.702148	0.623567		0.422957	0.839847	0.615553	1.35947	1.70525	0.63265	0.487618	0.602946	0.577398	0.619171		0.449934	0.662565	0.615545	1.52034	1.63072	0.740824	0.591075	0.692886	0.637022	0.791093
	Pi3K21B	0.931437	0.135483	1.13107	2.95198	2.90179	0.907133	0.591709	0.639332	0.650494	0.847828		1.37821	0.693257	0.806543	2.91585	3.03731	0.764367	0.671087	0.608281	0.762296	0.690554		0.99925	0.354863	0.984204	2.4692	3.20389	0.73766	0.513241	0.619913	0.436529	0.645296
	Osbp	1.34807	1.72565	1.17017	1.80203	2.17996	1.39242	1.85235	2.07259	1.57255	1.24548		1.49538	1.26276	1.96226	2.37872	1.98811	1.50701	1.44345	1.77442	1.26113	1.0128		1.3875	0.687395	0.970027	2.79848	2.25547	1.28018	1.67119	1.58095	1.23002	1.7498
	Mcm7	0.353226	0	0.120809	1.14563	1.2019	0.252624	0.131611	0.0660933	0.10456	0.252399		0.164414	0	0.396621	1.25623	1.79581	0.134372	0.161509	0.0543626	0.12197	0.184984		0.0946153	0.202963	0.0375952	1.28552	1.19082	0.186464	0.0658461	0.0941792	0.0917087	0.114526
	Lcp65Ae	0	0	0	0	0	0	0.00169342	0	0	0		0	0	0	0	0	0	0	0	0.00493105	0		0	0	0	0	0	0	0	0	0	0
	KrT95D	1.46782	1.19617	2.31129	1.25347	1.55178	2.14413	2.78479	3.2478	2.4133	1.5647		1.97897	2.12128	3.02567	1.53059	1.38281	2.74155	2.65264	3.05989	2.33667	1.86806		1.07045	1.43687	2.45596	1.59486	1.44777	2.12327	1.89295	2.00263	1.52009	1.83749
	Trxr-1	0.931799	0.254312	0.548423	1.5795	2.00377	1.19411	1.0256	1.06153	1.03582	1.02676		0.868704	1.09888	0.991936	2.46438	2.16915	1.21875	1.30225	1.2	1.21579	1.18696		1.08135	0.684477	1.06768	3.16216	2.60555	1.20628	1.22535	1.14207	1.14455	0.871894
	ArfGAP1	0.307102	0	0.476951	0.852523	0.628038	0.296588	0.224202	0.227801	0.248671	0.30712		0.233299	0.412715	0.271	0.779132	0.949988	0.348439	0.255026	0.259502	0.231043	0.277101		0.303731	0	0.357099	0.725248	0.708813	0.128487	0.149767	0.0976402	0.241123	0.0792421
	eIF4B	2.52835	2.46582	3.63356	2.47186	3.01138	2.08201	2.06865	2.37762	2.16164	2.12689		0.137643	0.16469	0.487542	0.158065	0.279122	0.298305	0.339707	0.415775	0.371975	0.420203		2.1148	1.26411	2.00566	2.02548	1.77137	1.92049	2.20713	2.22081	2.37337	2.76304
	Atet	0.443218	3.24611	1.7464	0.437286	0.37004	0.266205	0.287597	0.320738	0.350938	0.219432		0.184183	0.790267	0.563825	0.372108	0.279374	0.303986	0.276345	0.330971	0.372352	0.210181		0.250851	0.848181	1.4467	0.26392	0.243486	0.325154	0.258184	0.365971	0.352751	0.232785
	Alas	0.358366	0.0912284	0.465899	0.082705	0.195402	0.409438	0.351828	0.399692	0.356311	0.46171		0.116136	0.51452	0.321637	0.266797	0.273951	0.448076	0.492678	0.463777	0.386359	0.629833		0.379564	0.181594	0.373512	0.381378	0.480795	0.492174	0.616169	0.458279	0.594876	0.715836
	Acp65Aa	0.106012	0	0	0	0.0118054	0.0106447	0.00746711	0.000564047	0.00132084	0.0043916		0	0.136808	0	0	0.0120397	0.0262455	0	0	0.0142513	0.0327095		0.0441452	0	0.0856226	0	0.0150826	0.0181325	0.0288461	0.011268	0.00727588	0.0437667
	Spred	0.599123	0.395225	0.869125	1.11744	0.969275	0.539037	0.604551	0.65799	0.56237	0.549321		0.687355	0.587989	0.655309	0.936266	1.14537	0.522434	0.63252	0.549704	0.571002	0.489594		0.64864	0.503371	0.609865	0.816583	0.963367	0.388169	0.46881	0.435613	0.472643	0.445186
	CG7179	0	0	0.0832051	0	0	0.00236573	0.0132793	0.00743856	0.016773	0.00117083		0	0.241576	0	0	0	0	0	0	0.00857622	0		0	0	0	0	0.00927761	0	0.0149826	0	0.00343408	0
	Su(z)12	0.901584	0.435243	0.296455	3.94059	3.4734	0.778464	0.619153	0.723405	0.517327	0.696788		0.895827	0.510118	1.17931	3.72829	4.09828	0.843041	0.641392	0.634069	0.556114	0.569855		0.940031	2.36563	2.18017	4.84156	4.62748	1.20759	0.917714	1.11957	0.84342	0.588941
	Jon25Bi	0	0	0	0	0	0	0	0.00083917	0.00399171	0.00561277		0.0972101	0	0.0330964	0	0	0.00959257	0.0464126	0.0063791	0.0176116	0.00920381		0	0	0	0	0	0.00301041	0.00515457	0.00156439	0.0017964	0.0473851
	Scp2	0.0139757	0	0	0	0	0.00366428	0	0.00316523	0.00623543	0.00400613		0.0796965	0.04662	0.07295	0	0.0109532	0.0224445	0.0220397	0.00387485	0.00767863	0.00520278		0	0.0503423	0.0451094	0	0.00534082	0.00839066	0	0.0101898	0.00241911	0
	Rtc1	0.0363689	0	0.100457	0.112403	0.132218	0.0536605	0.0403107	0.0535596	0.0559902	0.0444137		0.0389417	0	0.0451172	0.110626	0.157594	0.0248897	0.0149774	0.0265681	0.0365499	0.0203609		0	0	0.0260423	0.134973	0.0923162	0.0403116	0.012647	0.0303624	0.0198892	0.0592466
	RpL3	3.49897	0.867011	0.967152	13.0594	9.8074	1.98872	1.54471	1.40462	1.38929	1.79429		6.06134	1.61118	2.56493	12.4012	10.4009	2.18103	2.01306	1.9773	1.99127	2.01977		4.97708	1.59443	1.78649	9.81699	7.71154	1.3834	0.795674	0.859949	1.33205	1.70828
	Ptx1	0.0561635	0.381971	0	0.00278939	0.018639	0.141763	0.0978361	0.108523	0.160292	0.190014		0.19776	0	0.218206	0.049646	0.049271	0.144256	0.131951	0.082801	0.226519	0.310074		0.0595958	0	0.0771504	0.0195374	0.0339719	0.0962081	0.0960478	0.108078	0.0704971	0.156764
	Dgkepsilon	0.41349	0.624424	0.166993	0.405002	0.340676	0.37298	0.31622	0.478402	0.415158	0.365321		0.10816	0.152277	0.316894	0.403726	0.159207	0.344113	0.322091	0.391452	0.379725	0.420377		0.0356288	0	0.199587	0.397982	0.410258	0.215256	0.255648	0.232458	0.253573	0.228051
	C901	0	0	0	0	0	0.00540235	0.00514943	0.00354121	0.000310713	0.00620103		0	0	0	0	0.025336	0.0067794	0.00430838	0	0.0119879	0.00757863		0	0	0.0259819	0	0.0138096	0.00425372	0.0175274	0.00507605	0.0049092	0.0521708
	SerRS-m	0.104204	0.299536	0.38771	0.324236	0.252322	0.0753544	0.112388	0.0920695	0.0770817	0.0846976		0.163535	0.124982	0.0545498	0.232674	0.278145	0.0829285	0.0485208	0.0284988	0.0618872	0.0654633		0.00435307	0.224921	0.051186	0.154833	0.197399	0.035788	0.0248431	0.0460421	0.0200757	0.0226045
	chb	6.63998	2.45573	6.55222	3.62947	3.90668	8.63704	12.7625	14.2517	9.84069	7.04111		6.17076	7.9151	8.8328	3.67707	4.31528	9.71971	10.4092	11.4245	8.43744	7.40753		4.12153	6.20685	6.05303	3.41707	3.56296	9.10367	11.6019	10.8167	8.53623	7.02015
	Nup154	0.444721	0.0582004	0.357367	2.94862	2.78066	0.655668	0.448343	0.437891	0.382446	0.54611		0.263016	1.00321	0.537193	3.05073	2.84844	0.53758	0.383571	0.286064	0.323691	0.385198		0.386223	0	0.500609	2.93021	2.58772	0.359241	0.185001	0.132697	0.203891	0.299102
	sdk	1.4918	9.38385	5.89638	7.51471	7.2267	1.86396	1.29241	1.39789	1.15221	1.57726		0.93658	4.19894	3.87559	6.20068	5.57707	1.57981	1.08449	1.19966	1.12204	1.01402		1.15445	5.9835	4.81638	5.60304	5.63248	1.69393	1.09447	1.5489	1.18132	1.04317
	scu	0.186358	0.0958451	0.0789671	0.400703	0.478638	0.164155	0.0858297	0.0769019	0.0998171	0.127554		0.242497	0	0.20301	0.537195	0.677773	0.0938745	0.0781514	0.0559661	0.0911251	0.080305		1.34287	0.031747	0.0795227	0.642392	0.553943	0.110006	0.0314764	0.0406994	0.0843266	0.0517456
	org-1	0.0109578	0	0	0.0508362	0.0446715	0.0196854	0.0129042	0.0112148	0.00694211	0.00623989		0	0	0.0218748	0	0	0.0100764	0	0.0124283	0.0201086	0		0.0294334	0.0894814	0.0480421	0.00909425	0.00711406	0.0316205	0.00746538	0.00560706	0.0268794	0
	nudC	1.38682	0.222424	1.21781	1.12964	1.10009	1.34934	1.41642	1.24353	1.40222	1.22313		1.13196	1.22441	1.19595	1.14848	1.50718	1.18992	1.0951	0.980105	1.19226	1.13944		0.567969	0.410066	1.46693	1.22612	1.08665	1.30252	1.26267	0.979374	1.09559	1.49108
	mira	0	0	0	0.0137932	0.0125159	0.0272175	0.0316614	0.0378471	0.0256947	0.0119783		0	0	0.101354	0.0203446	0	0.0456522	0.0314567	0.0525771	0.0228771	0.0257366		0.0430188	0	0.202855	0	0.0158124	0.0598413	0.0453798	0.0608537	0.0292341	0.0775473
	Tapdelta	0.389563	0.181818	0.321582	0.517894	0.779562	0.393343	0.297519	0.31141	0.385679	0.418928		0.559463	0.511536	0.547215	0.486653	0.746543	0.399727	0.359758	0.315793	0.344414	0.478077		0.49429	0.110615	0.256298	0.630982	0.820885	0.316056	0.165018	0.270734	0.352209	0.38667
	Tor	0.531186	0.253404	0.526792	2.33782	2.37285	0.677607	0.610891	0.653377	0.568151	0.583304		0.609206	1.24141	0.825344	2.15845	1.91834	0.716564	0.650126	0.551852	0.465278	0.491017		0.67629	0.329586	0.934877	2.12428	2.14316	0.978896	1.17616	1.13106	0.745041	0.446277
	Reph	0.566679	1.16514	1.24444	2.11453	1.71115	0.590468	0.544096	0.537025	0.538613	0.639642		0.345783	0.513933	0.764351	2.56962	2.40105	0.684963	0.602382	0.654217	0.629641	0.528885		0.355382	1.08165	0.658895	1.52411	1.71295	0.369386	0.279302	0.344171	0.291324	0.322295
	Vps28	0.493126	0.212246	0.297777	0.0725986	0.215477	0.546651	0.534761	0.423846	0.711398	0.837614		0.518605	0.299074	0.407452	0.0584055	0.222432	0.534657	0.505954	0.380932	0.622252	0.836596		0.17956	0	0.0551351	0.205219	0.187998	0.164723	0.167421	0.137984	0.166543	0.777517
	DCTN2-p50	0.169086	0	0	0.437916	0.225274	0.222221	0.17611	0.146059	0.181156	0.17985		0.113458	0.0687924	0.169498	0.290999	0.341778	0.181893	0.134972	0.0964581	0.124112	0.120987		0.174479	0.0356786	0.0744241	0.282575	0.207395	0.147707	0.129797	0.147407	0.10886	0.205603
	l(2)k14505	0.204512	0	0	0.242517	0.270253	0.116579	0.109437	0.0773146	0.118022	0.150548		0.0723715	0.0962001	0.101267	0.205798	0.467895	0.114999	0.056637	0.0861485	0.0762563	0.107335		0.125251	0	0.0395596	0.387847	0.609548	0.0806706	0.0873696	0.0319625	0.0788073	0
	Xbp1	2.25978	0.755343	1.87184	2.38394	2.57086	1.39511	1.3487	1.42556	1.38556	1.20397		2.95239	2.07518	1.76689	2.08774	2.30697	1.7399	1.6606	1.78212	1.69507	1.65517		4.57974	0.40214	1.1439	1.93033	1.60388	1.07019	0.81334	0.9732	1.15113	1.56717
	Nle	0	0	0.0791014	0.113498	0.135538	0.0526315	0.0204217	0.0212411	0.0429963	0.0532441		0.120398	0.113071	0.0714505	0.280795	0.0887658	0.0674828	0.0369694	0.0395907	0.047035	0.0693644		0.0159704	0	0.0324302	0.130456	0.16964	0.0565484	0.0497298	0.0221178	0.0455568	0.0225558
	Zfrp8	0.137102	0	0.134427	0.173657	0.233569	0.0381971	0.0502567	0.0962247	0.0573747	0.0431885		0	0	0.125631	0.0898356	0.191996	0.0362033	0.0426071	0.0273192	0.0514602	0.0208238		0	0	0.0217584	0.108845	0.115425	0.0139199	0.0361825	0.0304522	0.00522962	0.0329198
	ytr	0.504938	0.299536	0.381377	0.953955	0.841122	0.321597	0.263717	0.22202	0.304618	0.415584		0.328814	0.288758	0.526892	0.99133	0.716308	0.324004	0.235268	0.339477	0.313057	0.310498		0.424962	0.163137	0.347622	1.31811	0.997705	0.375751	0.220734	0.323263	0.29036	0.525391
	RFeSP	0.865492	0.228511	0.252457	0.458648	0.622837	1.00074	0.777125	0.585407	1.04918	1.15436		0.849261	0.520996	0.571713	0.865839	0.699497	0.723219	0.870532	0.641813	0.93498	1.06653		0.404583	0.257409	0.455768	0.536931	0.607585	0.728092	0.868259	0.640782	1.09459	1.51816
[truncated: 9,908 more rows]
