# Supplementary material for: Comparative single-nucleus transcriptomics reveals asymmetric evolution of the Drosophila male and female germlines
Source: PLoS Biol. 2026 Jul 20;24(7):e3003869. doi: 10.1371/journal.pbio.3003869 (PMC13384527; doi:10.1371/journal.pbio.3003869)
Supplement: S2 Data — (XLSX) [file pbio.3003869.s060.xlsx]

## Sheet: S2 Data. Ovary avg. expression
S2 Data. Average expression of genes per cell type and strain in the ovary
		A4 -AVERAGE EXPRESSION-																		ISO1 -AVERAGE EXPRESSION-																		w501 -AVERAGE EXPRESSION-
		GSC/G1-2a	G2a-2b	G2b-3	SPC	FSC/preFCs	EFC	MFC	PMFC	V7	V8	V9-10A	C12	C14	TCLC	SC	OSM	O		GSC/G1-2a	G2a-2b	G2b-3	SPC	FSC/preFCs	EFC	MFC	PMFC	V7	V8	V9-10A	C12	C14	TCLC	SC	OSM	O		GSC/G1-2a	G2a-2b	G2b-3	SPC	FSC/preFCs	EFC	MFC	PMFC	V7	V8	V9-10A	C12
	Gene	Germarium 1 and 2a	Germarium 2a 2b	Germarium 2b 3	Stalk & Polar Cells	Follicle Stem Cells & preFCs	Early Follicle Cells	Mitotic Follicle Cells Stage 1 to 5	Post Mitotic Follicle Cells Stage 6	Vitellogenic MBFCs Stage 7	Vitellogenic MBFCs Stage 8	Vitellogenic MBFCs Stage 9 10A	Choriogenic MBFCs Stage 12	Choriogenic MBFCs Stage 14	Terminal Corpus Luteum Cells	Stretch Cells	Ovarian Sheath Muscle	Oviduct		Germarium 1 and 2a	Germarium 2a 2b	Germarium 2b 3	Stalk & Polar Cells	Follicle Stem Cells & preFCs	Early Follicle Cells	Mitotic Follicle Cells Stage 1 to 5	Post Mitotic Follicle Cells Stage 6	Vitellogenic MBFCs Stage 7	Vitellogenic MBFCs Stage 8	Vitellogenic MBFCs Stage 9 10A	Choriogenic MBFCs Stage 12	Choriogenic MBFCs Stage 14	Terminal Corpus Luteum Cells	Stretch Cells	Ovarian Sheath Muscle	Oviduct		Germarium 1 and 2a	Germarium 2a 2b	Germarium 2b 3	Stalk & Polar Cells	Follicle Stem Cells & preFCs	Early Follicle Cells	Mitotic Follicle Cells Stage 1 to 5	Post Mitotic Follicle Cells Stage 6	Vitellogenic MBFCs Stage 7	Vitellogenic MBFCs Stage 8	Vitellogenic MBFCs Stage 9 10A	Choriogenic MBFCs Stage 12
	a	3.25427	1.72651	1.81606	1.56914	2.12089	1.57533	1.98165	1.26573	1.25078	0.828925	1.05389	1.09947	1.14494	0.425184	1.53976	1.44724	1.00258		3.1645	1.94118	2.54583	2.17918	2.12381	1.63361	1.26219	1.7202	1.67738	1.09503	1.27213	1.21025	1.04747	0.56969	1.64008	1.53805	1.47447		4.07901	2.59006	2.68284	2.09071	2.34667	1.82573	1.78356	1.93522	1.60823	1.17349	1.16429	1.37715
	abd-A	0.00495914	0.0247392	0.0158787	0.102717	0.108316	0.0120815	0	0.0227001	0.0278333	0.0343246	0.0317284	0.0502715	0.007632	0.0417432	0	0.106876	0.116123		0	0.0197555	0.00626234	0.0413804	0.0882961	0.0448187	0.0377589	0.0499545	0.0196166	0.147926	0.056911	0.065883	0.0450558	0.0773396	0.269949	0.24596	0.365114		0.00306534	0.0135647	0.0054962	0.0682571	0.0490138	0.0360395	0.145236	0.0295707	0.0373958	0.0277228	0.0391935	0.0444205
	Abd-B	0.0059977	0.0109019	0	0.652865	0.106209	0.0556256	0.0329069	0.0167818	0.0102593	0.0383105	0.025236	0.0213614	0.00467452	0.116934	0	0.0462764	0.0365706		0	0.0039369	0.0248566	0.268206	0.0770089	0.0460449	0.0933375	0.0175279	0.00315121	0.0292227	0.0300448	0.0169908	0.0198713	0.0491074	0	0.130628	0.0602882		0.00315676	0.00874075	0	0.0649725	0.0185238	0.007439	0.0181992	0.0215351	0	0.00633794	0.0127066	0.00536384
	abo	0.429564	0.420253	0.387403	0.248253	0.294983	0.404217	0.450024	0.404838	0.429263	0.301534	0.350759	0.342696	0.254001	0.180416	0.3721	0.235222	0.633574		0.354704	0.387459	0.427734	0.284748	0.273147	0.346332	0.328185	0.2969	0.339496	0.342243	0.363831	0.266966	0.223118	0.474087	0.0778099	0.350505	0.332868		0.318714	0.360008	0.435418	0.274758	0.424267	0.47241	0.1956	0.373411	0.210109	0.141455	0.224366	0.164281
	ac	0	0	0	0.00180226	0.00629181	0	0	0	0	0	0	0	0	0	0	0	0		0	0	0	0.0220667	0	0.0110256	0	0	0	0	0.00782335	0	0	0	0	0	0		0	0.00123484	0	0.00627938	0	0	0	0.00400481	0	0	0	0
	Ace	0.00190183	0.00619397	0	0.309638	0.15265	0.0238349	0.0479497	0.00486995	0.0087146	0.0132328	0.0135859	0	0	0	0.00326051	0	0.030876		0.0114668	0.00276627	0	0.188515	0.116186	0.0212755	0.0322204	0.0131793	0.0380044	0	0.0565909	0.00772968	0.0148706	0.0417315	0	0.0212954	0.227746		0.000389737	0.00798699	0.00471191	0.172415	0.103964	0.0112136	0.0349681	0.0188482	0.0137494	0.00558847	0.0135397	0.0152663
	acj6	0.00304826	0.00918841	0.0138956	0.269639	0.102036	0.0095779	0.0207413	0.020182	0.0456522	0.0437446	0.044382	0.0456002	0.0416177	0.21403	0.0224449	0.0575687	0.060077		0.0104114	0.0294716	0.00535155	0.341096	0.104152	0.0359116	0.0499341	0.01993	0.0253297	0.0713208	0.0530555	0.0657898	0.0329185	0.0298798	0.108649	0.0669318	0.00649243		0.00351715	0.0119346	0.00606257	0.186887	0.0603289	0.00305728	0	0.0153594	0.0189764	0	0.00305573	0.020139
	Acph-1	0.593731	0.597038	0.638923	0.447435	0.516522	0.448419	0.748403	0.693916	0.557646	0.505789	0.602816	0.540287	0.40812	0.937896	0.230731	0.748047	0.476576		0.659432	0.717647	0.535018	0.670774	0.586098	0.572285	0.607372	0.691433	0.708816	0.441134	0.570965	0.69816	0.511679	0.924638	0.745567	0.666732	0.715474		0.476853	0.518035	0.502513	0.5164	0.447836	0.5138	0.537969	0.500021	0.434747	0.345533	0.378892	0.359298
	nAChRalpha1	0.0699982	0.0750453	0.0903821	0.435431	0.0612794	0.0232969	0.124573	0.0872764	0.0796041	0.111595	0.119943	0.223257	0.167231	0.0220568	0.0612054	0.0679035	0.090178		0	0.0132902	0	0.246539	0.0691538	0.0201732	0.0529988	0.0108647	0.0414134	0.0246354	0.0312292	0.0127666	0.00877111	0.0271201	0	0.0334274	0.00172954		0.00217695	0.0120271	0.00832923	0.286822	0.115741	0.0202992	0.0383593	0.00363913	0.00632345	0.00775705	0.0291591	0.0241989
	mAChR-A	0.00281104	0	0.00179117	0.160063	0.0453135	0	0	0.00223182	0	0	0.015845	0	0.0310209	0	0.30382	0.0333835	0		0	0.00401321	0	0.0694457	0.0235804	0.00694653	0.0219375	0.00406579	0.0308706	0.0245284	0.00952844	0.0155838	0.0157152	0.137001	0.201982	0	0		0.00298034	0.00137092	0	0.0556548	0.00945373	0.0248613	0	0	0	0	0.00237205	0.00378578
	nAChRbeta1	0.00212352	0	0	0.0691216	0	0	0	0	0.00505051	0.0202696	0.00661502	0	0	0	0	0	0		0	0.00424469	0	0.0323639	0.0208637	0	0	0.00275436	0	0.0209507	0.0165405	0.0193712	0.0147203	0.0652615	0	0.005176	0		0	0.00109481	0	0.0276523	0.0114806	0.00697562	0	0	0	0.0100528	0.00155715	0.00218149
	nAChRalpha2	0	0	0	0.117758	0.0677963	0	0	0	0	0	0	0	0	0	0	0.018061	0.00646228		0	0	0.0176053	0.00180567	0.00939505	0.00792564	0.0143182	0	0	0	0	0	0	0	0	0.00387792	0		0	0	0	0.00614375	0.0195623	0.00770341	0	0.00258469	0	0	0	0.00282114
	Act88F	0	0.00109453	0	0.0269836	0	0	0	0.00749889	0	0	0.00801461	0.00483969	0	0	0.0111028	0	0		0	0.00283357	0	0.00151109	0	0	0	0	0.00547711	0	0.00760974	0.00555106	0	0.00116171	0.0747317	0	0		0	0.000264854	0	0.0109808	0.0108195	0	0	0	0	0	0.00289215	0.00228302
	Adh	2.14344	2.20286	2.25432	1.98356	1.90245	1.67327	2.06191	2.41687	2.40907	2.94775	2.97515	2.42293	2.50543	10.3412	1.61194	1.98684	3.99831		1.70258	1.76068	1.71256	1.28721	1.84232	1.62882	1.53572	1.73938	2.32998	2.53097	2.73066	2.1898	1.98377	9.50692	0.852	2.16899	5.63457		0.907698	1.03185	1.03264	0.844487	1.05331	1.07452	1.16746	1.02103	1.26047	1.3516	1.50817	1.51816
	Adhr	0.00762803	0.00555292	0.00924792	0.00402879	0	0	0	0.0158047	0	0.0369205	0.00744127	0.0155543	0.00881979	0	0	0	0		0	0.0100548	0.00994823	0.016033	0	0	0	0	0.0131754	0	0.0344424	0.0267164	0.0117844	0	0	0.00607501	0		0.0165113	0.0197384	0.0344371	0.0332602	0.0374461	0.014421	0.0100025	0.0415667	0.0592522	0.132101	0.0863108	0.0423699
	adp	0.477883	0.548657	0.532509	0.344917	0.642013	0.715759	0.54725	0.600783	0.490507	0.340571	0.40157	0.411502	0.554065	0.0896789	0.0532603	0.431136	0.507742		0.258894	0.5081	0.460018	0.45122	0.584544	0.479622	0.481042	0.386228	0.371735	0.359755	0.376202	0.399457	0.289696	0.581161	0.125076	0.446501	0.657917		0.411759	0.401499	0.48429	0.251678	0.35866	0.387019	0.354167	0.395738	0.389611	0.226825	0.235022	0.259046
	al	0	0	0	0.0136734	0	0	0	0.00165123	0	0	0	0	0.000820384	0.0249114	0.0312719	0	0		0	0	0	0.00410077	0.00748116	0	0	0	0	0.0191732	0	0	0	0.0316766	0	0.00885689	0		0.00193749	0.00187155	0	0.0642271	0.0238432	0.0067673	0.0188368	0	0	0	0.00636726	0
	Mps1	0.696716	0.674852	0.674492	0.675392	0.561505	0.657751	0.451567	0.679146	0.75334	0.649354	0.547325	0.656418	0.461812	0.224548	0.368417	0.700096	0.717736		0.763457	0.71186	0.799807	0.471293	0.688591	0.647613	0.670268	0.774441	0.702204	0.573631	0.632721	0.436822	0.318767	0.316258	0.172342	0.55678	0.559595		0.864804	0.751124	0.809137	0.337306	0.507752	0.658729	0.600824	0.758059	0.575086	0.428875	0.464292	0.487831
	Ama	0.00146766	0	0	0	0	0	0	0	0	0	0	0	0	0	0	0	0		0	0	0	0.0374271	0	0.010578	0	0.00524932	0	0	0	0	0	0.0017118	0	0	0.242601		0	0.000857724	0	0.0252558	0.0146097	0.0209075	0	0	0	0	0.0040778	0
	amd	0	0.00657538	0.00400701	0.0973226	0.0314255	0.0115111	0	0.00135738	0.0120487	0.0126791	0.0112141	0.0377231	0	0	0	0.0217943	0		0	0.0176951	0.0112734	0.0542427	0.0766327	0	0.0452329	0.0310799	0.0525488	0.128419	0.0419563	0.078268	0.0536962	0.00690417	0.00418857	0.0217982	0.0471807		0.000778933	0.00351846	0	0.0318073	0.0706692	0.0162631	0.0475763	0.00202871	0.00857036	0.0108425	0.0108473	0.0126378
	amx	0.285321	0.290294	0.264	0.154615	0.0851746	0.269896	0.434877	0.310787	0.277669	0.286089	0.288869	0.256408	0.12997	0.399543	0.184234	0.178354	0.167814		0.204957	0.248902	0.23616	0.176642	0.125205	0.235377	0.205119	0.263822	0.263251	0.389625	0.169201	0.209212	0.22835	0.38506	0.112907	0.13883	0.213281		0.271469	0.232352	0.370332	0.133667	0.153347	0.240429	0.139858	0.268327	0.199118	0.126425	0.12829	0.175788
	Amy-p	0.000332806	0	0	0	0	0	0	0	0	0.0273434	0	0.00371771	0.00847851	0.0173355	0	0	0		0	0	0	0	0	0.00868598	0	0	0	0	0	0.00877031	0	0	0	0	0		0	0	0	0	0	0	0.0201928	0	0.00789179	0	0	0
	AnxB9	0.250977	0.269599	0.214807	0.427539	0.198213	0.267023	0.232405	0.241384	0.449118	0.291623	0.485263	0.348142	0.442653	1.32833	0.805189	0.228278	0.63542		0.252712	0.366342	0.326184	0.281325	0.55914	0.409467	0.484435	0.295385	0.463724	0.599914	0.604365	0.603546	0.624669	1.1192	1.24732	0.449038	0.3919		0.482447	0.448086	0.487405	0.339852	0.388121	0.375909	0.582831	0.409902	0.40451	0.526319	0.44028	0.601716
	AnxB10	0.0970443	0.166399	0.148899	0.20621	0.182766	0.097092	0.275702	0.150835	0.189331	0.254455	0.177806	0.312987	0.169999	0.0650057	0.0455553	0.167638	0.047535		0.0417939	0.0675279	0.107544	0.0698163	0.0378221	0.136576	0.11745	0.0836243	0.0969317	0.230741	0.186991	0.178697	0.2906	0.152748	0.0505098	0.0939099	0.146149		0.235804	0.197539	0.184161	0.213081	0.160238	0.202861	0.206823	0.224096	0.202987	0.175189	0.210133	0.275952
	Anp	0	0.00683065	0.00582063	0	0	0.0107057	0	0.00427817	0.0367381	0	0.0338099	0.0220662	0.0390547	0.0966594	0	0.0105941	0		0	0.0102538	0.0226826	0.00895541	0	0	0.0213281	0	0.00740412	0.0310424	0.0223942	0.0207058	0.0336067	0.0126707	0.00944239	0	0		0.00241795	0.000434072	0	0.00112229	0.0186964	0.00554965	0	0.0037046	0.0149761	0	0.00280926	0.0121388
	aop	3.56169	3.31068	3.59209	3.06273	3.76622	3.10583	2.83218	3.37935	3.35397	3.48863	2.80409	2.96276	3.21327	1.31912	1.708	2.58398	3.25863		3.72594	3.3153	3.5404	3.35143	3.75442	2.82998	3.12141	3.58091	3.20668	2.98461	2.72104	2.87301	2.43634	1.24844	2.64586	3.12098	3.17816		4.34822	3.80982	4.01749	4.94662	5.66388	3.8896	3.92925	3.54061	2.98136	2.66483	2.43418	2.56122
	RpLP0	1.33546	2.48884	1.77226	3.68718	4.69771	3.57915	3.58681	2.49843	4.39593	6.12497	7.60778	7.11168	7.9077	12.7799	2.71381	3.7817	3.25789		1.40528	3.15796	1.97697	3.4238	3.68221	4.21924	3.69932	3.00293	4.23654	6.56737	9.12874	6.52515	9.43204	15.6531	2.52484	3.06061	3.62438		1.20977	2.74135	1.7019	3.80582	4.62683	3.8486	3.53717	2.72328	4.26042	6.57652	8.71973	7.4836
	Appl	0.165397	0.182923	0.152481	1.00417	0.388882	0.160694	0.116787	0.179212	0.163424	0.112539	0.151154	0.137187	0.0978869	0.324364	0.489259	0.142538	0.155002		0.111433	0.133841	0.0787935	1.10403	0.185134	0.107726	0.137545	0.13298	0.136989	0.163959	0.0973521	0.129871	0.104164	0.129292	0.394936	0.124347	0.0736148		0.00537645	0.0196839	0	0.26703	0.0977748	0.0660912	0.0616765	0.0157385	0.00993368	0.0411495	0.0198003	0.0217091
	Aprt	0.111965	0.142136	0.144492	0.145977	0.113576	0.0947638	0.10179	0.125428	0.149942	0.238305	0.111121	0.124113	0.122742	0.163551	0.123256	0.230806	0.126181		0.212389	0.140437	0.16776	0.101864	0.192011	0.20792	0.113347	0.204007	0.196755	0.0955454	0.163523	0.109803	0.216773	0.181306	0.0136752	0.116824	0.334304		0.235186	0.210878	0.166131	0.159204	0.138034	0.183711	0.221378	0.202626	0.218721	0.11733	0.178246	0.146993
	bru1	16.3957	15.6971	16.3439	26.426	14.5289	14.5716	15.6879	15.9956	15.9193	14.6345	13.9273	13.888	13.301	7.70904	47.5249	13.3544	14.7493		17.2368	16.0614	16.9462	26.2708	15.4784	16.2417	16.6305	16.2215	16.0188	15.2379	13.9468	15.1053	12.3058	6.64593	37.2206	13.9456	16.0274		18.393	17.4272	18.1592	27.3463	15.6056	17.6071	16.8173	16.6247	14.2244	10.729	11.7702	12.6388
	Arl1	0.236679	0.233138	0.255826	0.203913	0.282425	0.272356	0.197837	0.274286	0.213011	0.378558	0.286343	0.304584	0.268341	0.327752	0.240631	0.195408	0.24728		0.220066	0.227631	0.294849	0.193004	0.245481	0.181893	0.204506	0.328632	0.238212	0.375982	0.320109	0.356816	0.300335	0.328476	0.09953	0.255881	0.31061		0.300776	0.268999	0.342966	0.19028	0.330201	0.238683	0.220316	0.290776	0.276671	0.258821	0.302967	0.294194
	arm	3.39979	3.40849	3.43153	2.90199	3.0527	3.98644	3.83306	3.42473	3.24144	3.02502	2.74984	2.72932	2.35199	1.99505	3.95583	3.72615	3.74342		3.40418	3.25852	3.0998	2.44018	2.86032	3.09716	2.97399	3.16874	3.03751	2.96225	2.27827	2.60284	2.20097	2.85827	2.93235	2.93955	3.85568		3.67946	3.51908	3.50969	2.56608	3.15434	3.51643	3.06873	3.52892	2.70526	2.15927	2.11566	2.34546
	arr	1.6343	1.43613	1.44132	1.17401	1.39646	1.51077	1.78524	1.52554	1.11942	0.627772	0.749929	0.808561	0.495813	0.434068	1.29723	1.37615	1.34468		1.31763	1.46809	1.58629	1.75081	1.35863	1.26141	1.49109	1.32798	1.23965	0.962939	0.960375	0.735892	0.486604	0.452177	1.32349	1.38828	1.57217		1.4546	1.39268	1.3779	1.85273	1.44169	1.42985	1.53072	1.18541	0.829511	0.52041	0.581085	0.688215
	Arr1	0	0.000901028	0	0.00103204	0	0	0	0	0.00758653	0	0.00475452	0	0	0	0	0	0		0	0	0	0.00497054	0.00939505	0	0	0	0	0.0185846	0.0198015	0	0	0	0	0	0		0	0	0	0.00429011	0	0	0	0	0	0	0	0.00660097
	Arr2	0	0	0	0.0191978	0	0	0	0	0	0	0	0.00506024	0	0.0417432	0	0	0		0	0	0	0.0360636	0	0	0	0	0	0	0	0	0	0	0	0	0		0	0	0	0.00813023	0.00432948	0	0	0	0.00614619	0	0	0.00241419
	ase	0	0	0.00383947	0.0203821	0	0.00890493	0	0	0	0	0	0	0	0	0	0	0		0	0.0130993	0.0167113	0.0620622	0	0	0	0	0	0	0	0.0204529	0	0	0	0	0		0	0.000523243	0	0.00516478	0.0370472	0	0	0	0	0	0	0
	ash2	0.362565	0.37361	0.301017	0.363328	0.328326	0.330171	0.445807	0.404573	0.425746	0.612527	0.329021	0.400357	0.28454	0.410828	0.312218	0.418182	0.498802		0.381497	0.448955	0.350444	0.435074	0.378928	0.479694	0.496295	0.381818	0.379996	0.664744	0.488801	0.322246	0.263782	0.836186	0.13277	0.481373	0.28643		0.176601	0.157887	0.16908	0.231859	0.258173	0.143902	0.118291	0.186141	0.163237	0.160557	0.121597	0.139921
	asp	6.91477	6.59024	6.71159	5.54871	5.6175	6.91684	6.64836	6.60624	6.04678	5.61474	5.23493	5.08846	4.66103	2.63987	5.21443	6.52338	6.53957		8.91254	7.26599	7.21583	4.83588	5.95126	7.17942	7.06129	7.24667	6.02259	4.96174	4.33362	4.4888	3.28786	2.19067	2.90061	6.80205	6.85168		10.1744	8.28486	8.68757	4.54994	5.70413	7.65291	6.67921	7.55039	5.72378	4.13347	4.37823	4.80685
	aub	0.662981	0.629383	0.609585	0.809029	0.514074	0.735845	0.587347	0.586011	0.62233	0.615203	0.539745	0.616456	0.535463	1.1977	0.214015	0.558017	0.532574		1.01261	0.855325	0.740735	0.993754	0.819634	0.881714	0.818543	0.721642	0.768461	0.784052	0.843465	0.544002	0.517024	1.00378	0.579149	0.87161	0.580953		0.333933	0.394989	0.325759	0.917502	0.599793	0.442569	0.474969	0.289749	0.309152	0.229091	0.307958	0.356743
	aurA	0.711095	0.698759	0.752668	0.630602	0.75237	0.850092	0.70006	0.77947	0.646941	0.646138	0.529155	0.478621	0.437846	1.00868	0.489171	0.698467	0.690605		0.448114	0.665254	0.59952	0.578502	0.684484	0.662951	0.459698	0.658802	0.612488	0.470418	0.612989	0.355052	0.403374	0.760794	0.698668	0.677874	0.600023		0.701787	0.791835	0.814507	0.594001	0.62943	0.812672	0.660596	0.777622	0.586366	0.494481	0.421046	0.420793
	awd	1.66651	1.92708	1.69161	2.12459	2.19758	1.96605	2.18424	2.09855	3.71404	5.83526	7.28088	6.21143	5.13133	9.35649	2.56469	1.815	2.7533		1.27361	1.85961	1.59314	2.14375	2.27714	1.56854	2.29696	1.94908	3.48084	5.75679	7.10736	6.52924	6.45034	8.63816	1.7895	1.55736	1.98823		1.38779	1.73431	1.57362	2.12856	2.29488	1.65597	1.72627	1.80084	3.40786	5.83107	7.37558	6.24478
	Axs	0.248411	0.250002	0.242625	0.405079	0.071287	0.26781	0.280634	0.211904	0.228815	0.201012	0.197981	0.217086	0.0974059	0.163644	0.0891614	0.241755	0.309955		0.0839049	0.166306	0.176111	0.168766	0.237221	0.145557	0.150411	0.186884	0.19206	0.119949	0.139544	0.178238	0.103516	0.0468383	0.305667	0.196845	0.134331		0.169969	0.199703	0.140911	0.23927	0.212573	0.262161	0.116782	0.23067	0.152712	0.112816	0.155053	0.125816
	b	0.000637988	0.00494535	0	0.0310355	0	0	0	0.00223794	0.00383969	0	0.00453452	0.00251345	0	0	0.0417837	0	0		0.00539865	0.00876565	0	0.000307447	0	0	0.0179868	0.00715	0.00626984	0	0.00620728	0.00420616	0.000695385	0	0	0.0058034	0		0	0.00337827	0	0	0	0.00373858	0	0	0	0	0	0.000446892
	Dll	0	0.00377229	0.00309183	0.208869	0.0220065	0	0.0725579	0.0014459	0	0	0.00593134	0.00973043	0.00476648	0.00915919	0	0	0.0166948		0	0.00178492	0.0203953	0.04557	0.206475	0	0.0441734	0	0	0.0743434	0	0	0.030408	0.0359777	0.00888946	0	0		0.00131136	0.00126752	0	0.0753257	0.0870462	0.0106957	0.00933663	0.00392217	0.00382553	0.00737545	0.00668163	0.0102168
	bam	1.30507	1.33597	1.20929	1.03619	1.20736	1.05665	1.49257	1.21895	1.15056	0.810892	1.06344	0.864103	1.03166	0.773513	1.29989	1.33169	1.24003		0.771783	0.652149	0.754354	0.526824	0.54484	0.74304	0.717742	0.675455	0.644696	0.449982	0.600042	0.513563	0.434605	0.561447	0.957158	0.673609	0.740465		1.14124	1.138	1.14657	0.743231	0.783764	0.886805	0.969796	1.192	0.964562	0.656751	0.699522	0.921901
	baz	3.13739	3.31033	3.29468	3.0568	3.01241	3.07416	3.43227	3.35429	2.73713	2.78113	2.34246	2.66977	2.32931	0.877807	2.55554	3.02241	3.51561		2.99372	2.62577	2.61102	3.28662	3.11605	2.70713	2.15946	2.38648	2.36369	2.42874	2.09632	2.1218	1.82212	1.36336	2.88052	2.66791	2.229		3.15722	2.8272	2.98509	3.22356	3.57518	2.79207	3.20174	2.74554	2.11489	1.72017	1.8033	1.75114
	bcd	7.8056	2.34742	1.494	1.39361	1.35599	0.936178	0.987469	1.17235	1.25128	0.99932	1.06088	2.06679	0.962338	1.02069	1.49843	1.44191	1.17571		6.95956	2.38301	3.36029	1.34539	1.03129	1.1904	1.65268	1.96082	1.85014	1.0922	1.29049	1.42256	0.744146	1.38558	1.07559	1.7539	2.12188		3.63137	2.67569	3.84232	1.42895	1.43054	2.44794	1.93831	1.98796	1.37635	1.08764	1.29334	1.32323
	ben	1.76654	1.59018	1.7485	1.68595	1.46432	1.22302	1.14265	1.7062	2.11369	2.15224	2.20755	2.40531	2.63877	1.74953	1.15988	1.28263	2.03368		1.68011	1.59241	1.78519	1.15302	1.50069	1.42208	1.34055	1.61101	2.20494	2.40048	2.32656	2.29085	2.59966	2.25712	1.32344	1.4841	1.82585		1.23322	1.23576	1.17519	0.90937	0.844053	0.969671	1.16643	1.38045	1.41548	1.58763	1.38922	1.48141
	bi	0.0486328	0.0693648	0.05013	1.06913	0.140447	0.0663042	0.0983055	0.066101	0.0944236	0.267363	0.196554	0.157922	0.162577	0.48521	0.0596519	0.0556332	0.0606256		0.644458	0.485955	0.638375	1.20636	0.488234	0.597629	0.642261	0.568869	0.614119	0.398848	0.390511	0.479891	0.405039	0.210053	1.48242	0.64006	0.349899		0.125963	0.109697	0.147231	0.523012	0.239824	0.165987	0.206964	0.110931	0.0942665	0.0567957	0.0715648	0.104857
	bib	0.0013844	0.00774322	0.00506867	0.191465	0.114858	0.00560136	0	0.00806961	0.0069535	0	0.0304463	0.0011842	0.000820384	0.0249114	0.0811899	0.0194762	0		0.0405203	0.0215292	0.0097277	0.0912732	0.0999868	0.0671809	0.0763751	0.0359528	0.0192197	0	0.0166963	0.00903644	0.0133663	0	0	0.0411446	0.00407449		0.00445331	0.00342324	0.0170996	0.0565076	0.0285857	0.0171203	0.058881	0.00898572	0.0157005	0	0.0186875	0.0193029
	bic	3.80935	4.62427	4.07511	4.89752	5.13939	4.34343	4.94848	4.69877	6.90363	8.55826	9.56257	8.91472	8.45641	16.4845	4.20064	4.47836	5.25246		3.79391	4.57875	4.32596	3.75865	5.13265	4.35155	4.86007	4.76127	6.2307	7.46234	9.34978	7.58129	7.33784	15.2411	2.75788	3.99955	5.17889		4.74489	5.01531	4.67221	4.18557	4.71203	5.5126	5.30216	5.38619	6.38681	8.71952	9.8475	8.91091
	BicC	26.1881	25.0893	26.1735	16.0749	18.8263	24.9877	23.4634	25.2258	21.2081	15.4438	15.466	15.2886	13.4801	7.76273	6.9183	24.7371	23.8132		25.8466	23.1248	24.5809	14.1271	16.6252	21.5278	21.091	22.851	19.9459	16.6498	14.9235	15.2964	11.5805	10.1753	7.93656	20.7881	20.5731		25.9609	23.1861	23.1917	15.488	16.1192	20.6013	20.4919	21.6086	15.5799	10.4087	11.185	12.6
	BicD	5.17864	4.51909	4.53569	3.71834	4.105	4.05114	4.23394	4.4344	4.47852	4.06335	4.10014	4.33804	4.08077	2.03118	3.46788	4.1833	5.40209		5.35504	4.57043	4.76179	3.49732	3.94524	3.8209	3.874	4.52804	4.42004	4.15051	4.01271	3.7915	3.20671	2.31896	3.82599	4.18723	3.97713		5.08631	4.00333	4.04635	3.14405	3.56208	3.5313	3.61317	3.83186	3.21155	2.60048	3.05847	3.16495
	boss	0	0	0	0.0374155	0	0	0	0.00482094	0	0.0484848	0	0	0.00430833	0	0	0	0		0	0.00256377	0.00980823	0.0225339	0	0.00763126	0	0	0	0	0	0	0	0	0	0	0		0	0.000981872	0	0.0427959	0.0300339	0.00417669	0	0.00202871	0	0.00806647	0	0.0133457
	brm	7.64161	7.39033	7.45576	5.24227	7.09256	7.59499	8.20586	7.39472	6.02768	4.9411	5.04756	4.7204	4.22146	2.9462	4.4925	7.30839	6.76907		7.27206	6.97657	7.90728	5.5485	6.17861	7.15923	7.36075	7.20972	6.19867	5.2273	4.48279	4.70318	2.87295	2.83278	4.39955	7.18336	5.97714		11.2113	9.83133	10.2916	6.10717	7.51908	9.16222	7.87767	9.54662	7.07995	5.04319	5.10724	5.46486
	Brd	0	0	0	0.0145319	0	0	0	0	0	0	0	0	0	0	0	0	0		0	0	0	0.0352981	0	0	0	0	0	0	0	0	0	0	0	0	0		0	0	0	0.000290278	0	0	0	0	0	0	0	0
	brn	0.113274	0.10805	0.0891121	0.130451	0.0762352	0.0415832	0.0822149	0.1028	0.0954785	0.0864663	0.101414	0.0860656	0.0100335	0.26689	1.28161	0.0798301	0.0120439		0.120213	0.091822	0.126597	0.0263919	0.0918428	0.130914	0.0727214	0.0655577	0.118341	0.0370521	0.0822695	0.132641	0.100993	0.100527	0.364132	0.143927	0.0998253		0.100483	0.102146	0.0595496	0.0840462	0.0738029	0.0430667	0.133872	0.0736778	0.148264	0.0436403	0.0740795	0.0660514
	bsk	0.290792	0.294107	0.320328	0.355695	0.23651	0.205029	0.124668	0.320281	0.333187	0.276218	0.372879	0.312766	0.21362	0.304388	0.249992	0.343451	0.420739		0.313552	0.287728	0.277877	0.11004	0.24031	0.30165	0.264831	0.246597	0.262881	0.224501	0.171823	0.27073	0.262919	0.204147	0.202861	0.238007	0.222		0.268125	0.268074	0.31413	0.239113	0.219682	0.290309	0.241105	0.295189	0.22898	0.201512	0.254306	0.255274
	btd	0.000476962	0.000999387	0	0.046652	0	0	0	0.00262269	0	0	0.00402081	0.00273141	0	0	0	0.00437455	0		0	0.00202056	0.0179517	0.0726519	0.0184728	0.0137323	0	0.00418798	0	0	0.00931351	0	0	0.0268785	0.0944822	0	0		0.000632868	0.00342763	0	0.0128882	0.00877186	0.00982751	0	0.00229218	0	0	0	0.00242971
	bur	3.73403	3.71922	3.57747	4.42631	3.71234	4.39828	4.46403	3.7871	3.57952	3.46226	3.09054	2.99607	3.26918	2.43238	2.18937	4.66171	3.52599		4.16971	3.85034	3.98215	3.61151	3.70368	4.01282	3.77742	4.00098	3.86798	3.13003	2.96026	3.31946	2.50425	2.55339	2.19112	3.64308	3.4778		4.65612	4.57872	4.45731	3.85821	3.62584	4.35002	3.61975	4.30098	3.23924	2.68405	2.7378	2.84527
	by	0.051757	0.0967126	0.077655	0.33399	0.351117	0.200724	0.0832466	0.0710738	0.110538	0.209731	0.134092	0.132039	0.143982	0.224037	0.79836	0.249832	0.110558		0.105375	0.159703	0.0969768	0.180251	0.184604	0.220876	0.142372	0.140495	0.098769	0.117688	0.151167	0.169096	0.153905	0.0673094	0.132722	0.437728	0.229301		0.0337949	0.0452048	0.0437901	0.172745	0.14484	0.081255	0.155092	0.0401858	0.0690726	0.0862198	0.0607692	0.0580208
	c(3)G	0.697376	0.634378	0.622596	1.18341	0.757275	0.636371	0.562101	0.658628	0.961583	1.04372	1.01987	0.923057	1.02952	0.746161	1.11993	0.612648	0.628324		3.46703	2.5483	2.53986	1.7508	1.91352	1.86116	2.11137	2.52116	2.87866	2.79467	2.85536	2.92182	2.46312	1.51645	1.54771	1.59149	2.24689		0.276422	0.284115	0.271062	0.520401	0.302288	0.23103	0.394357	0.309	0.306572	0.323272	0.32495	0.525887
	ca	1.64724	1.69094	1.74298	1.06134	1.39277	1.75183	1.59363	1.70787	1.52495	0.950334	1.04856	0.923091	0.736238	0.633907	0.933362	1.54368	1.72566		1.76577	1.68209	1.53292	1.59097	1.37826	2.00444	1.52959	1.57182	1.55986	1.18366	0.993471	0.993626	0.663395	1.2787	0.867829	1.47953	1.16254		1.63288	1.65656	1.5445	1.13552	1.2402	1.86798	1.72326	1.68262	1.07896	0.727907	0.779664	0.818909
	cact	6.2461	6.09641	5.81171	4.0179	5.11746	5.15271	6.46801	5.74061	5.6479	5.47005	4.91218	4.74964	4.47428	3.80186	3.58932	5.38862	5.84557		4.61796	4.54358	5.02529	4.01732	4.16534	4.49965	4.27878	5.07503	4.5929	4.08127	3.77247	3.63702	3.39655	3.22523	3.41168	4.6513	3.99242		6.27023	5.66358	5.94374	4.01898	4.09595	4.90917	4.81411	5.75721	4.64108	3.49285	3.70919	4.15844
	cad	4.25093	4.03284	4.15844	3.3871	2.78044	3.92305	4.46816	4.2068	3.82026	3.67595	3.18713	3.09424	3.27147	1.85588	3.53656	3.08371	3.72507		4.53958	3.83492	3.86209	2.75936	3.21799	3.34664	3.67431	3.9942	3.56186	3.29073	2.93661	2.80607	2.40477	1.44146	2.83878	3.25175	3.33125		4.7482	4.47989	4.49804	3.45317	3.22317	4.34463	4.25722	4.45256	3.26656	2.84552	2.69326	2.91246
	Cam	11.7057	10.0453	10.643	7.6031	8.31055	6.82382	7.97249	10.8829	15.9137	20.7207	20.0101	20.0231	20.7875	7.93859	15.917	6.33775	10.5896		9.63514	8.47183	9.14179	7.00567	8.18756	6.41917	8.54884	9.10621	11.9923	15.864	16.0842	16.4346	14.1449	6.64392	11.2191	6.69439	10.2579		7.58527	6.31186	6.96583	6.14675	6.81596	5.37816	5.50989	7.06764	11.371	16.1559	15.8251	15.4196
	capu	0.884025	0.870404	0.966503	1.48104	1.03926	1.02044	1.18824	1.03682	0.909144	0.865959	0.641689	0.796616	0.683229	0.523134	2.18891	1.2386	0.684012		0.514095	0.747373	0.616891	0.69912	0.86823	0.781198	1.00763	0.802427	0.844207	0.624885	0.662534	0.618925	0.746207	0.798158	1.9212	0.703397	0.753393		0.63641	0.657682	0.65335	0.907531	0.677996	0.787303	0.559563	0.731151	0.61808	0.567324	0.449735	0.577639
	car	0.526658	0.473223	0.46603	0.508845	0.354533	0.67314	0.423051	0.432781	0.338028	0.331991	0.398091	0.353714	0.355309	0.84784	0.243748	0.682113	0.560375		0.528641	0.721906	0.381119	0.507091	0.549155	0.685798	0.461182	0.701104	0.596323	0.48957	0.545243	0.456606	0.262247	0.780199	0.607863	0.45547	0.328963		0.477149	0.544438	0.475747	0.316374	0.576114	0.550776	0.396748	0.607137	0.377263	0.242182	0.339816	0.33252
	CkIIbeta	2.92285	2.68565	2.91182	2.80674	2.56468	1.97017	2.34672	2.74341	3.46594	4.13234	3.68091	3.79694	3.83066	2.23401	3.75533	1.81986	3.03706		3.05888	2.90762	2.87299	3.15645	3.19373	2.30117	3.43936	2.7993	3.69207	3.85699	3.68639	3.99076	3.50375	2.54762	4.08389	2.25891	2.82404		1.82447	1.62634	1.81761	2.37514	1.94805	1.36968	1.33477	1.74402	2.14219	2.57531	2.45715	2.26163
	Cat	0.348176	0.376279	0.423215	0.216074	0.470004	0.386172	0.188967	0.403122	0.319026	0.344433	0.393436	0.455996	0.764624	0.757292	0.552134	0.350273	0.787344		0.321173	0.405146	0.419068	0.266036	0.350199	0.451576	0.390851	0.416493	0.41599	0.406351	0.513573	0.5194	0.86511	0.668046	0.34718	0.434635	0.777918		0.398594	0.406687	0.429416	0.231823	0.473771	0.445531	0.506632	0.408794	0.40767	0.324869	0.285723	0.430606
	Pka-C1	2.96889	2.76508	2.90724	2.49336	2.9921	2.55618	2.77753	2.88688	3.22646	3.24436	2.84643	2.82761	3.33308	0.913105	3.97616	2.33195	2.8069		3.13975	2.9389	3.3517	2.96442	3.55892	2.73025	2.73056	2.90336	3.26275	3.68766	3.13058	3.61508	3.02879	2.14466	5.74568	3.28005	2.95484		1.25035	1.2875	1.32056	1.3813	1.59625	1.3425	1.61993	1.18098	1.25252	1.36935	1.17949	1.27286
	Pka-C2	0.00632304	0.016794	0.0132764	0.207583	0.0658981	0.0226117	0	0.0212819	0.015594	0.0103956	0.0180959	0.0404548	0.00548382	0	0.383949	0.0514446	0		0.00403853	0.0214941	0.0098245	0.230241	0.0369152	0	0.0213281	0.0297249	0.0321281	0.0833171	0.0665657	0.0293444	0.0579331	0.0117412	0.217803	0.0120776	0.0537782		0.00206686	0.00998986	0.0117249	0.698731	0.0744506	0.0458093	0.0473527	0.0216653	0.00550459	0.0527169	0.0127427	0.0287051
	CecA1	0	0	0	0	0	0	0	0	0	0.0240024	0.00434258	0	0	0	0	0	0		0	0	0	0	0	0	0	0	0	0	0	0	0	0	0	0	0		0	0	0	0	0	0	0	0	0	0	0	0
	Cp190	11.6331	11.376	11.4779	7.47484	9.34156	11.1962	10.1869	11.4668	9.6838	8.54387	8.85319	8.658	7.98781	4.3347	6.1069	10.8118	11.2807		10.848	10.8258	11.4556	8.63561	9.51212	10.3133	11.0145	11.0567	10.193	8.91497	7.96172	8.1392	6.31108	4.4557	4.975	10.6908	10.6194		10.5969	9.94988	10.1624	6.42516	7.32895	9.48394	8.90432	9.40149	7.79268	5.6749	6.05842	6.39142
	Cf2	2.23794	2.04527	2.1658	1.88229	1.28582	1.78269	1.76262	1.9574	1.49629	1.03002	1.20912	1.17689	1.3201	0.991485	0.827944	1.50894	1.80008		1.91621	1.87284	2.00211	1.25184	1.70162	1.6585	2.08215	1.73422	1.54853	1.32918	1.4127	1.13058	0.866025	0.963644	1.46767	1.85011	1.37732		2.5803	2.35213	2.7091	1.56607	1.7642	2.2827	2.06507	2.1406	1.58607	1.05245	1.06959	1.04846
	salr	0.00550879	0.00499095	0.00952401	0.207944	0	0.0426846	0.06793	0.0105284	0.0378842	0.0221331	0.00954048	0.0149343	0.0139866	0.13391	0	0	0.00877512		0	0.00919394	0	0.0655122	0.0604849	0.00821828	0.0194383	0.0179734	0.0409486	0.0516335	0.0364028	0.0192789	0.0227786	0.0254813	0	0	0.0575616		0.000847518	0.00514206	0.016541	0.168593	0.0493201	0.0142395	0	0.0260654	0.0353475	0.083163	0.00827666	0.0278022
	cg	4.21661	4.00465	4.02692	2.60391	3.47518	4.24251	3.5651	4.03647	3.928	3.29478	2.96812	3.13191	3.10565	1.20837	2.89649	3.27608	3.42898		3.41295	3.71292	3.35845	3.12145	3.25171	3.93147	3.89174	3.73747	3.37176	3.16276	3.22578	2.95059	2.66753	2.06214	2.61815	3.49248	3.50291		4.5699	4.51835	4.6427	4.16575	3.45797	4.21519	4.5955	4.45196	3.43417	2.65227	2.44764	2.7611
	Col4a1	0.0224001	0.230496	0.083427	0.908141	1.62863	0.634092	0.779819	0.0960708	0.286083	0.456747	0.531092	0.444099	0.261022	0.684308	0.0469707	0.7071	0.234825		0.0684766	0.570257	0.21846	1.48686	1.93504	1.07329	1.06002	0.37477	0.496486	1.00618	0.686049	0.856295	0.564114	0.164185	0.247791	0.887641	1.05896		0.0340834	0.266561	0.107487	0.927117	1.62466	0.77156	1.16743	0.274969	0.307755	0.615321	0.546254	0.545297
	ChAT	0	0.00435079	0.00553177	0.237008	0.00526537	0	0.0299328	0.00287679	0.010296	0.0197736	0.00930386	0.0135622	0	0	0	0	0.0352681		0	0.0127815	0	0.0519784	0.037267	0.0268441	0.0362592	0.00549391	0.0121073	0.0213298	0.0053546	0	0.00160667	0	0	0.0146322	0		0	0.00275472	0.00360406	0.0888473	0.0926207	0.010921	0.0207114	0.00629018	0.0147486	0	0.0122727	0.0113332
	chif	8.79993	9.12703	9.14103	8.22611	8.381	9.08503	9.39549	8.8587	8.58957	7.33466	7.37613	7.18694	6.2636	4.44442	4.95332	8.95445	8.46315		8.23593	8.67778	8.52548	7.5853	8.15028	9.23802	8.17126	8.99196	7.81599	7.51033	7.30955	6.27639	4.76779	2.71517	4.22285	8.89014	8.19841		10.3127	9.8888	10.4337	8.76825	7.59678	9.84704	8.5445	9.55491	7.80834	5.88045	6.58984	6.95588
	chic	3.54908	3.61109	3.85247	3.55084	3.74843	3.18434	3.61549	3.64107	4.91221	6.7936	6.8706	6.7627	5.66161	10.5466	3.78649	2.75425	4.31666		3.50617	3.52609	3.34332	3.25908	3.41949	3.31104	3.28082	3.70916	4.31302	6.14463	6.45721	6.90631	6.01447	9.08953	4.44803	3.03712	5.58627		3.16083	3.01137	3.11449	3.03806	2.95855	2.71492	3.50214	3.03285	3.25514	3.90039	3.91052	4.31113
	cin	0.955733	0.917792	0.952916	0.665901	0.96344	1.07453	1.04798	0.89277	0.930321	0.865928	0.833254	0.960575	0.68414	0.832955	0.093387	0.876006	0.882799		0.796265	0.969474	0.834732	0.911233	0.700615	0.730324	0.852086	0.942921	0.895505	0.483391	0.782452	0.888486	0.66472	1.00613	0.435616	0.830186	0.861202		0.297127	0.347512	0.26079	0.314944	0.314409	0.283648	0.361639	0.335938	0.295827	0.240127	0.264551	0.331515
	ck	3.98027	3.44307	3.68596	2.57481	2.46229	3.10637	2.80779	3.23619	2.66713	2.00956	2.0638	1.92074	2.17671	0.79995	1.27749	2.93157	3.26399		4.82113	3.92698	4.64611	2.8359	3.17381	3.45681	3.38856	3.6227	3.57038	2.31235	2.29425	2.26566	2.3796	1.14616	2.36217	3.29202	2.50264		3.7579	3.44618	3.46602	2.21988	2.19866	3.04593	2.63219	2.91059	2.03985	1.37692	1.48403	1.73262
	cl	0.405975	0.393818	0.368102	0.511211	0.538914	0.448443	0.193314	0.392069	0.476421	0.658253	0.68471	0.707503	0.760278	1.30671	0.300448	0.440009	0.201159		0.360633	0.368023	0.434703	0.342582	0.398303	0.297665	0.391892	0.385165	0.496389	0.570615	0.511352	0.640326	0.465147	2.0385	0.28035	0.335841	0.449885		0.607453	0.58595	0.567738	0.427412	0.479529	0.457821	0.548956	0.580588	0.611514	0.628955	0.682363	0.593595
	Chc	3.45412	3.40617	3.50903	2.86012	3.48291	3.41995	3.52037	3.51964	3.44528	3.19159	2.9625	3.02578	2.81867	2.41946	1.69466	3.75132	2.66291		4.17134	4.08059	3.89286	2.9517	3.98852	4.73649	3.92787	3.97832	3.71686	3.88983	3.21927	3.23529	2.49244	2.68991	1.89489	4.10362	3.92071		4.96536	4.71997	4.33706	3.27427	3.818	4.81823	3.97924	4.28306	3.58708	2.63312	2.97276	2.96698
	eya	0.0151223	0.062052	0.0259744	0.610333	1.04961	0.181923	0.491224	0.0451786	0.0648454	0.103199	0.0672088	0.0992468	0.168756	0.212322	0.0184354	0.253621	0.0350291		0.0240933	0.128018	0.0317603	0.429964	0.861992	0.215116	0.328185	0.076416	0.125791	0.0904262	0.123361	0.092946	0.14074	0.147612	0.159539	0.210043	0.0563678		0.00834502	0.110787	0.0322899	0.456203	1.17686	0.359072	0.384953	0.0816693	0.0677092	0.0872199	0.0520244	0.095192
	clt	0.161289	0.180359	0.177879	0.249994	0.208034	0.256208	0.105582	0.193777	0.234375	0.194674	0.192463	0.147502	0.141465	0.181987	0	0.252894	0.246853		0.165017	0.131002	0.155469	0.236481	0.187802	0.156261	0.100163	0.17196	0.13279	0.052929	0.0776725	0.141998	0.0596225	0.424376	0.0280459	0.162092	0.160741		0.128075	0.153154	0.130418	0.1196	0.187233	0.138578	0.156425	0.188794	0.138008	0.0862113	0.142753	0.12517
	cm	0.12528	0.128191	0.106811	0.124805	0.121221	0.115464	0.193966	0.125549	0.116183	0.0842661	0.0980931	0.117117	0.109373	0.163226	0.112373	0.137078	0.125803		0.100031	0.105367	0.114222	0.186718	0.0800406	0.0759509	0.171107	0.139365	0.097511	0.20302	0.126584	0.118219	0.0608879	0.212303	0.13966	0.0987479	0.167662		0.125819	0.132297	0.145698	0.0830622	0.0930894	0.165519	0.0849215	0.167978	0.126919	0.105035	0.124909	0.103372
	cn	0.00804912	0.010294	0.00769407	0.0018583	0.00834243	0	0	0.00857609	0.0122499	0.0315516	0.00760158	0.00306015	0.00116702	0	0.0346644	0	0		0	0.00681923	0	0.00593748	0.0182989	0	0.0172542	0.00597584	0.0224721	0.0190226	0	0	0	0.00238596	0	0	0.0288775		0	0.00149437	0	0.0140767	0	0	0	0.00416689	0	0	0	0
	cni	0.212212	0.210456	0.202077	0.198115	0.213888	0.221031	0.298402	0.167306	0.152931	0.208701	0.22819	0.17682	0.209145	0.0608467	0.00894134	0.0948578	0.104309		0.123919	0.17946	0.188351	0.146397	0.183772	0.185848	0.12612	0.149707	0.137064	0.134747	0.185524	0.206024	0.153844	0.422687	0.116417	0.118886	0.0407846		0.172284	0.154903	0.171727	0.173502	0.18312	0.0955864	0.200584	0.166335	0.124881	0.185534	0.139528	0.150819
	comt	0.0961197	0.142301	0.141074	0.168813	0.154312	0.100339	0.0837439	0.126893	0.199752	0.15324	0.139769	0.14456	0.109612	0.126997	0.0883863	0.150291	0.181388		0.115314	0.0954889	0.117865	0.106585	0.0985666	0.213264	0.122647	0.156965	0.1016	0.226377	0.0976151	0.123605	0.0619165	0.0943716	0.00669126	0.0951554	0.0167429		0.799367	0.72697	0.680626	0.395678	0.536021	0.560013	0.737909	0.703099	0.469538	0.277832	0.387013	0.350375
	cort	0.63859	0.695917	0.620035	0.69382	0.618824	0.560768	0.919539	0.680216	0.524508	0.404257	0.564894	0.538101	0.418281	0.407817	0.621615	0.628198	0.81535		0.343633	0.527263	0.460779	0.459487	0.458097	0.701875	0.465865	0.481757	0.642862	0.581623	0.473436	0.411559	0.477832	0.46855	0.210097	0.492079	0.381191		0.621941	0.689955	0.678127	0.617345	0.481273	0.805381	0.791049	0.680392	0.624419	0.414177	0.473213	0.601405
	cos	2.35646	2.23241	2.38292	1.36552	2.09669	2.30591	2.44257	2.29369	2.04853	1.56411	1.67884	1.5416	1.50403	1.22334	1.58568	1.94349	2.12231		2.89024	2.31685	2.41622	1.62294	2.10363	2.72813	2.03435	2.36272	2.02542	1.81039	1.49922	1.57926	1.37462	1.29736	1.17795	2.40082	2.27768		2.56721	2.35174	2.22108	1.40311	1.78646	2.1422	2.11161	2.36805	2.00079	1.35723	1.22991	1.40169
	Cp15	0.855255	1.77665	1.04265	4.54726	4.32708	2.21919	4.63817	1.60516	13.9541	34.1291	29.3269	41.5237	186.062	7.27524	68.7698	2.04427	4.80071		1.46274	3.4929	2.8649	2.21104	4.84944	1.96316	5.42601	3.93445	19.3968	64.9526	51.3705	89.1683	239.694	7.81098	12.596	3.55648	9.37028		1.10622	1.26585	1.25673	1.34011	2.09719	1.10258	2.16204	2.11858	16.7495	36.1281	25.3111	42.606
	Cp16	0.046423	0.0891062	0.0540631	0.172672	0.390966	0.127045	0.18259	0.0696331	0.50556	1.09239	0.965359	1.05311	43.669	0.200569	3.23569	0.204343	0.301732		0.0929317	0.172542	0.188532	0.163053	0.173148	0.0729381	0.0850795	0.232463	0.666692	1.37736	1.49856	1.43556	49.9755	0.3419	2.25091	0.225784	0.219287		0.0615152	0.0722847	0.0737056	0.204998	0.245294	0.0737397	0.153267	0.144041	0.766822	1.29522	0.876181	1.0304
	Cp19	0.0632781	0.23227	0.134451	0.712721	0.874161	0.499567	0.278361	0.212243	0.959747	1.90918	2.23354	2.25012	110.577	0.581349	6.67763	0.494426	1.2852		0.237833	0.388134	0.282299	0.633704	0.632942	0.424687	0.654288	0.440128	1.33394	2.62553	4.12698	3.08048	141.083	1.12472	10.112	0.861998	0.475329		0.0946882	0.186679	0.111064	0.415536	0.520725	0.377105	0.350362	0.215898	0.902519	1.7101	1.2409	1.33078
	Cp36	0.0976392	0.442955	0.192836	0.976364	1.76747	0.919579	0.800877	0.319258	0.97888	2.88279	2.43067	2.91092	54.9409	1.78543	4.28005	1.10722	0.396545		0.392862	0.865584	0.533748	0.81154	1.22758	1.31429	1.40869	0.956227	2.44626	5.94748	5.65677	5.16099	174.564	1.70953	27.292	1.6661	1.65391		0.126377	0.468137	0.195662	0.762284	1.23897	0.824905	0.822217	0.382501	0.833932	1.56213	1.60871	1.60498
	Cp38	0.176225	0.807075	0.431664	2.34913	3.31124	1.75921	1.35531	0.552603	2.94275	6.69461	6.07985	6.69471	176.189	2.60135	7.82019	2.68154	2.25216		0.630673	1.69232	0.976437	1.34357	2.29124	1.94825	2.90547	1.83931	5.96999	13.1221	13.2691	13.5952	300.148	3.31687	39.097	2.47092	3.65429		0.142878	0.435434	0.250184	0.835705	1.37471	0.812631	0.964297	0.491641	1.31703	2.76875	2.2272	2.76052
	crc	2.15078	2.66199	2.21234	3.07272	3.86527	3.47508	3.16764	2.35038	3.19404	3.98315	3.87192	3.70036	4.52746	5.55331	2.27872	3.34387	2.8082		2.16371	2.5691	2.24755	3.06453	2.99024	3.14528	3.03085	2.29397	2.61794	3.2279	3.3828	2.88658	4.96435	4.15806	1.90537	3.02044	3.55654		1.50002	1.83162	1.64466	2.54709	2.62517	2.45019	2.57392	1.6476	1.90127	2.0729	2.31903	2.35793
	crm	3.94608	3.93933	3.99198	2.85071	3.63103	4.05315	4.02364	3.67964	3.22808	2.29242	2.60051	2.2425	1.80323	2.1488	2.89405	4.32122	3.61447		4.30571	4.03342	3.95052	2.4585	3.47046	4.09018	4.64874	4.1418	3.3102	2.6077	2.65568	2.38057	1.67849	1.72086	1.99634	4.02975	2.78455		3.98652	3.67932	3.90061	2.04957	2.34975	3.43391	3.01502	3.23707	2.06076	1.49653	1.52939	1.77882
	crn	0.472511	0.503404	0.473422	0.243731	0.571905	0.52426	0.427701	0.432359	0.599702	0.413794	0.502312	0.383109	0.231057	0.424841	0.102642	0.425906	0.418827		0.296659	0.553308	0.575811	0.415867	0.364463	0.490881	0.429536	0.525739	0.404648	0.321615	0.291429	0.329465	0.332644	0.579989	0.233788	0.38891	0.387906		0.572528	0.657699	0.590276	0.576821	0.5135	0.749086	0.476021	0.604895	0.521515	0.445976	0.384894	0.456402
	csw	3.27209	3.30058	3.62615	3.88751	4.31298	3.59058	3.57925	3.18999	3.24153	2.86554	2.99961	2.91587	2.9234	2.11026	2.79574	3.6786	3.42638		4.00973	3.84521	3.77752	4.28297	4.11018	3.94031	3.73472	3.19352	3.67865	3.70162	3.3685	3.7035	3.33778	2.15021	3.66241	3.35207	3.20324		2.11957	2.06231	2.33028	1.99909	2.05329	2.33211	2.06964	2.03302	1.76964	1.53711	1.36333	1.56957
	cta	1.73425	1.69727	1.86438	2.11964	1.93491	1.45171	1.35866	1.83309	1.83563	1.94689	1.93777	1.98619	1.87622	0.927821	2.31798	1.27886	1.66806		1.61171	1.64565	1.77606	2.06317	1.67845	1.57964	1.56489	1.82386	1.68859	1.79792	1.51285	1.49962	1.35776	0.738875	3.72226	1.38148	1.64757		1.50706	1.46469	1.23101	2.02689	1.41758	1.42431	1.58862	1.28743	1.45567	1.07293	1.2367	1.12519
	cup	10.5223	10.9765	10.929	8.42048	10.0155	11.1261	11.3722	11.5306	11.2648	9.48044	9.66093	9.60998	7.76149	6.41646	6.18664	10.88	10.7751		10.6798	10.7258	11.0068	8.37369	8.59363	10.2029	10.4985	11.0694	10.0245	8.60833	7.97725	7.717	5.75036	6.4113	4.74101	10.2473	10.1119		8.53146	8.43572	8.72291	6.51144	6.03212	8.57709	8.1463	9.23582	7.58372	5.98391	6.16266	6.80316
	cv	0.199495	0.207954	0.212443	0.350722	0.20446	0.189039	0.264098	0.230447	0.230455	0.194774	0.165949	0.254455	0.200579	0.292512	0.065399	0.19549	0.296922		0.179485	0.198304	0.221211	0.299033	0.267783	0.12083	0.297629	0.220215	0.179224	0.189927	0.07915	0.165963	0.119401	0.168727	0.175925	0.170357	0.0253963		0.153637	0.162447	0.181036	0.236486	0.228882	0.179236	0.140554	0.170294	0.102606	0.137841	0.152486	0.124136
	cv-2	0	0.0235054	0.0207214	0.216901	0.0599285	0.0281093	0.0756956	0.0171955	0.0308829	0.0386743	0.0187755	0.0428048	0.00411392	0	0.957938	0.0687657	0.0110228		0.00792492	0.0416293	0.0082223	0.233007	0.279524	0.0633928	0.0862447	0.038799	0.019156	0.0513916	0.0764775	0.0627793	0.071824	0	0.212842	0.079308	0.0929692		0.00138436	0.0115615	0	0.267425	0.200075	0.016628	0.165995	0.0306344	0.00980579	0.0200698	0.0384298	0.0269238
	CycA	26.305	25.4105	24.6573	17.1009	20.0784	25.4498	24.6031	24.9357	23.1241	18.2524	19.0121	19.4697	17.8997	8.6238	8.53695	23.812	23.6655		24.5801	23.1904	24.3939	16.5182	20.4017	23.2684	22.4151	23.4439	21.4537	18.9622	16.8362	18.0523	14.3442	8.33123	6.88518	22.4795	22.8722		26.8435	24.977	25.2657	15.9468	17.1397	22.5975	21.414	22.5982	18.0405	12.6084	14.7324	15.7676
	CycB	55.7524	47.9496	49.3132	30.2136	38.213	44.3475	41.2883	46.315	43.1653	35.9122	35.9387	36.0986	32.6226	25.5605	14.7624	42.1773	44.82		59.6844	47.7617	49.9887	27.3002	35.3677	41.0918	41.1737	49.1377	42.812	35.7997	34.1799	34.6184	27.9794	22.1205	13.7428	37.3543	44.5669		51.9949	39.8832	39.6492	21.3794	24.9946	34.6795	29.5945	32.8968	27.2559	19.3433	21.2088	23.0965
	Cyt-b5-r	0.0036027	0.00352922	0.00449767	0	0	0	0	0.0022531	0.0215213	0.042378	0	0	0	0	0.0273979	0.00572369	0.0268819		0	0.00329462	0	0.0216676	0	0	0	0.00864784	0.0110266	0	0.0169729	0.0115966	0.00885157	0.0256815	0.0704841	0.0284086	0.288809		0	0.00246824	0	0.00196743	0.0384714	0	0	0	0	0.00866101	0.00397045	0.00787282
	D	0.00288831	0.00386964	0	0.0146432	0.0370447	0	0	0	0	0	0	0.0115861	0.0032424	0	0	0	0		0	0.00678295	0	0.0311545	0	0.00862289	0	0	0	0	0.0229938	0.00889117	0	0	0	0	0		0	0.00343783	0	0.0535576	0.0269509	0	0	0	0	0.010398	0.00149259	0.00476078
	D1	7.04669	6.80033	6.90671	5.55973	5.42466	6.67017	5.9498	6.64159	6.26846	5.73148	5.74118	6.22929	5.35172	3.12069	2.6422	5.98693	6.72283		6.36446	6.06871	7.01202	3.98383	5.02075	5.51981	5.96292	6.00775	5.49744	5.25459	4.96931	5.20005	4.02986	2.9399	2.28331	4.88918	5.31973		4.69996	4.07	4.04056	2.4262	2.48716	3.50653	3.70245	4.26036	3.7702	3.23213	3.20493	3.27655
	Dab	5.00722	4.7416	4.56105	3.55804	4.07896	5.25463	4.57754	4.60718	3.67954	2.68155	2.50718	2.48518	2.36962	2.02348	3.47381	5.19088	4.21829		4.97551	4.44519	4.88427	3.57907	3.51157	4.43638	3.95872	4.21551	3.269	2.34461	2.42711	2.58052	1.55983	1.52773	4.93897	4.78366	3.89945		6.24432	5.84541	5.88057	3.21758	3.71023	5.45732	4.68979	5.24957	3.49699	2.14464	2.225	2.52061
	Sap-r	2.6338	3.21544	2.7161	3.57279	4.40235	4.12964	3.34346	3.03715	3.28749	3.94151	3.6337	3.61966	3.27311	5.22078	3.4706	4.04302	4.33657		1.66608	2.80098	2.56744	3.06769	3.63964	3.73396	2.74649	2.70776	2.91371	3.88752	3.33593	3.64022	3.1651	6.18388	4.26449	3.33854	3.59633		2.65982	3.22828	2.96721	3.12737	3.7624	3.57315	3.36918	3.13296	2.73279	2.51706	2.47349	2.83288
	Ddc	0	0.00071136	0.0051348	0	0	0	0	0	0	0	0.00548996	0.00090172	0	0.0133474	0.0743765	0	0		0	0.00361468	0.0120532	0.0222336	0	0.00517875	0	0	0	0	0	0	0.00332796	0	0	0	0.00447684		0	0.00402712	0	0.00271547	0.0224581	0.00756533	0.0175793	0	0.00439846	0	0.00491782	0.00887
	SmF	0.375438	0.371329	0.374379	0.36639	0.275611	0.269999	0.462333	0.428761	0.491412	0.57948	0.582042	0.444146	0.353963	0.334333	0.70949	0.298955	0.343639		0.382596	0.287005	0.427853	0.175649	0.322577	0.310073	0.310888	0.367675	0.310274	0.554162	0.532788	0.535868	0.610076	0.424447	0.744245	0.349451	0.474338		0.210574	0.22189	0.210917	0.246131	0.185868	0.201973	0.2111	0.203938	0.299167	0.454783	0.587602	0.437848
	Dfd	0	0.000753591	0.00249644	0.0759395	0.0225008	0.00934952	0.0345688	0	0	0	0	0.00687835	0	0	0	0.00701296	0		0	0.00584625	0.0166878	0.0506331	0.0169019	0.00980162	0	0.00357713	0	0	0.00825107	0.00316259	0	0.0318051	0	0	0		0.000457674	0.00167151	0	0.0611879	0.0298367	0	0.0332753	0.00737483	0	0	0.00436282	0.00334665
	Pkg21D	0.0026	0.000698693	0	0.0950956	0.0455843	0	0	0.00140795	0.00363306	0.0245247	0	0.00894685	0	0.0258748	0.027155	0	0.00137437		0	0.000821545	0	0.00378171	0	0.00962501	0	0.00803274	0.00905179	0	0.00485763	0.0199929	0.00749828	0	0.32956	0.0167128	0		0.0012695	0.00159496	0	0.0316422	0	0	0	0.0142643	0	0.00198576	0	0.00352636
	Dhod	0.329899	0.381653	0.292438	0.283119	0.460897	0.352882	0.341541	0.343313	0.344671	0.339158	0.470413	0.351613	0.418209	1.39263	0.228978	0.44276	0.288347		0.313403	0.44471	0.357942	0.327462	0.381526	0.550756	0.486454	0.371403	0.356118	0.340027	0.525383	0.34436	0.261629	1.42866	0.342492	0.446202	0.403597		0.394195	0.441981	0.505893	0.431219	0.428823	0.468812	0.568036	0.48806	0.303752	0.371915	0.346941	0.413657
	Hr3	0.0541909	0.055836	0.0478328	0.39983	0.523926	0.03954	0.265821	0.0644317	0.0781793	0.146216	0.0995232	0.150679	0.202485	0.0389758	0.512996	0.108766	0.106324		0.0954798	0.0747464	0.0919109	0.252921	0.666688	0.144397	0.300569	0.0574985	0.150422	0.228332	0.162461	0.194396	0.192372	0.0108117	0.286249	0.160493	0.0217222		0.00797585	0.0478914	0.0167345	0.395858	1.62743	0.0944432	0.192335	0.0316466	0.0636561	0.0452158	0.0527244	0.0806837
	dib	0	0	0	0.0128988	0.0245529	0	0	0	0.0185386	0	0.00516194	0.00314125	0	0	0	0	0		0	0.00702903	0.0286538	0.020406	0.0208353	0	0	0.00305643	0.00709693	0	0.0110216	0	0.00928674	0	0	0.0420906	0		0.00031481	0.00410777	0	0.030678	0.0752881	0	0.0214339	0.00311205	0	0.0132556	0.00183517	0.0133599
	ect	0	0.00908499	0.00779299	0.107177	0.0163569	0.00977946	0.051867	0.00317326	0.00548133	0.0172421	0.0211278	0.010307	0.00288646	0	0.143637	0.00571226	0		0.00794856	0.00149725	0.0386401	0.102499	0.0242364	0.0259531	0.0115569	0	0.0114624	0	0.0202988	0.0147232	0.00123245	0.0312852	0.0262624	0.00908064	0.0566186		0	0.00716744	0.00500552	0.0306121	0.0622006	0.0195412	0.0487511	0.00664474	0.0143307	0.0212534	0.00122414	0
	Dip-B	1.54546	1.94827	1.68398	2.48428	3.1959	2.2741	2.10824	1.80354	2.28532	3.27554	3.19551	3.33628	3.7568	5.97057	3.14406	2.3875	2.1276		1.58747	1.84433	1.40933	1.80872	1.79717	1.82764	1.90131	1.61286	2.1381	2.68488	2.89674	2.92516	3.29445	9.81002	2.75987	2.06477	2.01849		1.14984	1.44392	1.25739	1.08303	1.4749	1.50736	1.25028	1.34567	1.62402	2.3602	2.38265	3.01373
	Dip-C	0.162028	0.170462	0.153831	0.24163	0.100963	0.182708	0.0554871	0.192247	0.174196	0.222312	0.159883	0.122503	0.108635	0.260194	0.210794	0.224416	0.320586		0.14616	0.184535	0.172441	0.0629596	0.136259	0.229157	0.125887	0.194935	0.196885	0.247797	0.225341	0.217863	0.144282	0.460149	0.0745602	0.102511	0.163835		0.24172	0.235896	0.199962	0.172821	0.171365	0.18067	0.171219	0.187082	0.231993	0.154292	0.132341	0.169921
	disco	0.000455455	0.00201193	0	0.0762402	0	0	0	0.00215387	0	0.0194562	0.00854339	0	0.00297527	0	0	0.0520019	0		0.00603797	0	0.00700671	0.064042	0.0176428	0.0250006	0.0443397	0.0040984	0	0.0294452	0	0.0182954	0.00151026	0	0.00998177	0.0444749	0.011096		0.00053672	0.00049861	0	0.0200037	0.0145709	0.0428651	0.0257128	0.00284019	0	0	0.00538744	0.00473402
	Dl	3.8333	3.17001	3.22557	2.79888	3.01702	2.72146	2.38721	3.08012	2.81332	2.72687	2.48758	2.67075	1.95623	1.13646	3.71355	2.38465	3.36073		3.83237	3.0435	3.36721	2.15749	2.78838	2.46512	2.37691	2.9471	2.73419	2.71229	2.33097	2.41119	1.84694	0.943556	2.87729	2.59795	2.49898		2.00991	1.80196	2.05233	2.11078	2.19631	1.50916	1.88692	1.72904	1.5115	1.04451	1.11265	1.14867
	Lar	2.39272	2.34709	2.16952	5.13786	3.03345	2.27106	2.52607	2.21706	1.75415	1.48807	1.31793	1.4613	1.36084	0.751967	9.98503	2.47822	2.42312		2.62434	2.74486	2.62304	6.59707	4.21644	2.65022	2.66879	2.54934	2.31159	1.89497	1.8386	1.94305	1.52045	1.02396	19.261	2.76037	1.73371		3.21561	3.21101	3.17014	5.4763	5.22003	3.09085	3.25692	2.75743	2.08075	1.23628	1.43507	1.42459
	Cyp6a2	0	0	0	0	0	0	0	0	0.00935673	0	0.0102902	0	0	0	0	0	0		0.0067819	0.00199495	0	0	0.0173627	0	0	0.00529465	0	0	0.0172909	0	0.00347246	0	0	0	0.0938914		0	0.00125212	0	0.00260956	0.0180132	0	0	0.00316385	0	0	0.00293034	0.00622625
	DNaseII	0	0.0017054	0	0	0	0	0	0	0	0	0	0.00296901	0.00612546	0	0	0	0.15613		0	0.00206109	0.0110629	0.03039	0	0	0	0.00445582	0	0	0	0	0	0	0	0	0.0998272		0	0	0	0.00188886	0.0106559	0	0	0	0.00812674	0	0	0
	dnc	2.93767	2.74585	3.13918	5.51428	2.98054	2.63381	2.67437	3.04297	3.29799	3.59613	3.06442	3.05454	3.07793	1.59516	16.4139	2.86343	3.02095		1.42916	1.9654	1.93849	3.98166	2.37731	1.99154	2.32148	2.18553	2.71841	3.02941	2.44847	2.57487	2.20071	0.902201	7.6672	3.9584	1.87335		2.58233	2.37536	2.52075	5.00447	3.39639	2.23699	2.63495	2.59987	2.62711	2.3895	2.53636	2.48012
	dor	0.287033	0.262594	0.280233	0.333033	0.344942	0.204667	0.148635	0.245747	0.187567	0.231866	0.208436	0.208015	0.229161	0.140618	0.445597	0.458444	0.104423		0.332552	0.281423	0.387698	0.220176	0.330319	0.284295	0.32861	0.342611	0.361848	0.208314	0.227267	0.185827	0.147664	0.409245	0.254364	0.362579	0.259179		0.362152	0.394137	0.363557	0.364576	0.303858	0.425586	0.390408	0.403693	0.36114	0.253226	0.228398	0.248583
	Pka-C3	0.017193	0.0862638	0.022	0.681223	0.709085	0.256906	0.550165	0.079864	0.331596	0.73883	0.455851	0.673687	0.501703	0.317701	0.724275	0.543946	0.259435		0.0841001	0.180552	0.108135	0.412006	0.719089	0.456883	0.292309	0.170639	0.360532	0.798604	0.548174	0.877772	0.934457	0.177008	0.148453	1.36625	0.395136		0.0263424	0.125781	0.0530947	0.402674	1.17889	0.225087	0.447981	0.154985	0.263788	0.572541	0.389677	0.450789
	dpp	0.00799914	0.0213522	0.016714	0.407193	0.192595	0.102979	0.154471	0.0295876	0.0181086	0.0174657	0.0268422	0.0199589	0.0254012	0.0490416	0.291476	0.0833498	0.0699329		0	0.0564209	0.0764826	0.22393	0.297893	0.0617597	0.0896215	0.0597461	0.0480545	0.0414486	0.0606823	0.0838977	0.0443546	0.0359777	0.28939	0.219903	0.0804437		0.00364056	0.0253664	0.00452558	0.206141	0.238374	0.0839797	0.0927753	0.0518139	0.0178788	0.0273357	0.0405759	0.0516113
	Dr	0.00181084	0.0042995	0	0.0880973	0	0	0	0.00416866	0.00995127	0	0	0.00415436	0	0	0	0.0325973	0		0	0.00205353	0	0.0339277	0.0205281	0	0	0.00434837	0	0	0.0185495	0	0	0	0	0.0207192	0.00172954		0.000950639	0.0072678	0.00435569	0.050772	0.0284536	0.0141154	0	0.00764887	0	0.00882807	0.00294046	0.00373073
	dsh	1.55333	1.44398	1.53394	1.11583	0.997186	1.50921	1.68849	1.48616	1.45874	0.95099	1.15938	1.17411	1.17795	0.648939	1.40616	1.38854	1.32639		1.66228	1.52692	1.2725	0.999117	1.309	1.44312	1.55178	1.56677	1.20616	1.28976	1.1262	1.03481	0.760311	0.594624	0.874154	1.35807	1.27036		1.83011	1.73547	2.02044	1.14118	1.14273	1.62873	1.72337	1.78273	1.23336	1.01624	0.986404	1.06512
	Dsk	0.000520388	0.00412669	0.00269816	0.0132657	0	0	0	0.00245611	0.0144598	0	0.00878852	0	0	0	0	0	0		0	0.00207553	0.0120288	0.00100271	0.0100617	0	0	0.00859955	0	0	0	0.00649731	0	0.00961444	0	0.0174714	0		0	0	0	0	0.0110205	0	0	0	0	0	0	0
	dsx	0.00556666	0.0282971	0.0260232	0.353078	0.175479	0.0658716	0.0347443	0.0201193	0.0372719	0.0760719	0.0598741	0.0397981	0.00511086	0.262318	0.00729985	0.215141	0.0322504		0.0105518	0.0473207	0.0104575	0.179553	0.44219	0.113332	0.115299	0.0407041	0.047015	0.0613047	0.133374	0.0719444	0.136306	0.0527093	0.0191564	0.786588	0.0838996		0.00811498	0.0235044	0.0159284	0.212165	0.354313	0.0592763	0.256494	0.0380067	0.0174353	0.0461755	0.0379458	0.0289098
	dwg	0.394358	0.407601	0.462863	0.279844	0.505449	0.464543	0.384358	0.447713	0.445622	0.42941	0.341921	0.304523	0.410751	0.137901	0.161601	0.568715	0.464324		0.421509	0.491331	0.439516	0.360764	0.40455	0.428304	0.41545	0.560134	0.458936	0.255139	0.294169	0.381403	0.330897	0.291217	0.160184	0.379302	0.377607		0.596709	0.557326	0.542017	0.419688	0.422075	0.498128	0.423653	0.677025	0.568814	0.375145	0.399242	0.422054
	dx	4.54411	4.10973	4.42113	3.07981	3.28862	3.99966	4.06927	4.10399	3.49722	2.85185	2.67405	2.58158	2.15013	0.977335	1.20517	4.14912	3.84963		4.36502	3.95172	4.19485	2.54088	3.02582	3.66386	3.68184	4.14689	3.49981	2.72331	2.7707	2.63634	1.74202	2.19935	1.59754	3.73085	4.25209		3.76648	3.52232	3.58869	2.32245	2.45161	3.27608	3.33655	3.43294	2.49965	1.53697	1.65878	1.98994
	e	0	0.00452702	0	0.00757602	0	0.0113138	0	0	0	0	0	0.00330704	0	0	0	0.0250091	0		0	0.00657282	0	0.00160423	0.0190947	0.00730763	0	0	0	0	0	0	0.000644914	0	0.0113704	0.00878694	0		0.000941181	0.00234142	0	0.0528212	0.0874437	0	0.0151624	0.00326847	0.00405982	0	0.00229629	0
	bsh	0	0	0	0.0566821	0	0.0117372	0	0	0	0	0	0	0.0192123	0	0	0	0		0	0	0	0.0174809	0	0.011689	0.0186419	0	0	0	0.00833204	0	0	0	0.0271304	0	0		0	0	0.0103539	0.00610243	0.0165793	0	0	0.00633464	0.00375435	0	0.00290202	0
	ea	0.487458	0.505718	0.496481	0.266502	0.748884	0.605979	0.515912	0.536138	0.38319	0.384426	0.34814	0.29446	0.301172	0.739205	0.732002	0.497077	0.724599		0.361032	0.494311	0.432163	0.425332	0.402987	0.330084	0.481343	0.551485	0.506123	0.298659	0.412162	0.301154	0.199889	0.865236	0.195194	0.550789	0.31574		0.402596	0.397085	0.418514	0.297747	0.360678	0.422193	0.416604	0.372667	0.299681	0.20212	0.220147	0.245087
	eag	0.00444958	0.0214796	0.00627027	0.446918	0.11529	0.0117482	0.0652219	0.0171396	0.0379632	0.0301627	0.0302992	0.0427583	0.0170887	0.0498229	0.190208	0	0.0474608		0	0.0330958	0.0137599	0.22166	0.250827	0.064047	0.061031	0.028558	0.0465796	0.0558852	0.0180753	0	0.00842722	0.0589794	0.233228	0.0729756	0.136872		0.0120014	0.0233095	0.00632895	0.493217	0.254622	0.045999	0.127665	0.0281227	0.0495012	0.0186457	0.02762	0.0324016
	eas	1.16513	0.964505	1.12935	0.834929	0.979829	0.963979	1.18083	1.11365	0.924317	0.931503	1.01905	0.927906	1.07022	1.00198	0.460175	0.593105	1.13084		0.98332	0.947785	1.09682	1.19264	1.08087	0.808546	1.13417	1.03237	0.989435	1.03577	0.849234	0.810879	0.674874	0.51652	0.786024	0.879928	1.16049		0.733641	0.736175	0.728642	1.04126	0.75563	0.831135	0.764341	0.702084	0.551299	0.422324	0.459674	0.535147
	E(bx)	27.9333	23.7901	26.2733	18.5376	17.2306	19.6686	21.0592	23.3338	22.1457	18.7349	18.4405	19.3464	18.9541	7.32309	14.2116	18.637	22.7117		26.5865	21.8621	23.748	19.7484	19.4235	20.4759	21.0129	22.3393	20.9045	16.3547	15.7951	16.7968	12.515	7.66463	10.7379	19.637	18.7098		29.0002	25.182	27.1985	18.0383	18.6173	21.6101	21.0275	22.8501	18.673	15.0965	16.3069	16.7304
	ec	0.0249094	0.0791744	0.026896	0.492583	0.646914	0.162443	0.168826	0.0371582	0.0856962	0.0726042	0.106273	0.0839674	0.538253	0.210001	0.335326	0.164703	0.102609		0.063565	0.100358	0.0601591	0.507678	0.495747	0.143881	0.239695	0.0844953	0.117495	0.143044	0.083024	0.124464	0.525491	0.0718704	0.200297	0.125343	0.0411257		0.026365	0.0993079	0.0455606	0.400585	0.578372	0.159687	0.436344	0.0891044	0.057153	0.082457	0.0847373	0.0954773
	ecd	0.356	0.397646	0.349379	0.379433	0.475454	0.424516	0.477453	0.441672	0.5011	0.371767	0.376079	0.410209	0.388996	0.489815	0.308316	0.552516	0.227129		0.273431	0.433456	0.497963	0.283369	0.278006	0.442574	0.410212	0.369387	0.375326	0.456922	0.310252	0.33097	0.219193	0.297089	0.328524	0.462781	0.29867		0.466544	0.511744	0.49891	0.504419	0.536875	0.477491	0.518647	0.476679	0.345003	0.226219	0.304484	0.418739
	EcR	2.15533	2.18948	2.02292	6.25001	5.15263	2.2464	2.55024	2.10397	2.30271	1.92721	2.01824	1.98862	2.09837	1.97547	4.20622	2.25558	2.40604		2.13705	2.35079	2.16915	7.2243	5.6685	2.64372	2.81301	2.26597	2.26379	2.05848	1.99288	2.53133	2.04717	1.3096	4.97343	2.89014	2.18647		1.30948	1.35861	1.39765	3.71501	4.42178	1.68503	2.06784	1.20475	0.82802	0.883505	0.741088	0.887779
	ed	5.70862	5.95569	6.17953	8.49416	8.21819	6.61855	6.6961	5.93522	5.26156	4.8163	4.41337	4.13084	4.75991	2.54186	38.6832	7.0504	5.02033		7.13992	7.00845	7.57967	10.506	9.92561	7.53455	7.72988	6.71231	5.89921	5.98173	4.70238	5.2933	4.6296	2.79058	22.7419	6.91166	6.51896		9.14782	8.8859	8.6812	11.2646	13.7447	9.18559	10.0213	8.33114	5.82945	4.12772	4.83165	4.94892
	Edg78E	0	0	0	0	0	0	0.0321848	0	0	0.0119775	0	0	0	0	0	0	0		0	0	0	0	0.0176225	0	0	0	0	0	0	0	0	0	0	0	0		0	0.000806601	0	0.0175019	0.0189128	0	0	0	0	0	0	0.00419646
	Edg84A	0	0	0	0	0	0	0	0	0	0	0	0	0	0	0	0	0		0	0	0	0.00129413	0.0132131	0	0	0	0	0	0	0	0	0	0	0	0		0	0	0	0.000321671	0	0	0	0	0	0	0	0
	eEF1alpha2	0	0.00781246	0.00817506	0.0359568	0.0944944	0.00738062	0.0280901	0.0047254	0	0.0101688	0.0051646	0.0241202	0.0498058	0.0249114	0.0417837	0.0328131	0.0377101		0	0.0270756	0.0068686	0.0128393	0.0195679	0.0365047	0.0682288	0.0150481	0.0285236	0	0.0471361	0.00475694	0.00059848	0.0514972	0.241555	0.171514	0		0.0108891	0.0176654	0.0113188	0.0644931	0.0895921	0.0248681	0	0.0267044	0.0444179	0.0282551	0.0226615	0.0157584
	eEF2	15.8788	24.6131	19.6865	25.4377	33.04	35.7988	29.7625	23.4694	25.8204	25.4932	26.6268	24.9554	23.0915	54.9474	10.0015	39.4486	24.1735		17.3504	27.2894	22.726	23.2624	30.5199	38.7893	29.9568	25.2901	26.7874	24.386	28.1529	23.9839	22.0264	55.5717	11.0193	32.727	28.4727		15.6981	27.7304	22.2227	24.4378	29.629	37.7675	30.0553	25.0823	21.3766	18.9832	20.431	19.0834
	eg	0.00331014	0.00162953	0	0.0880794	0.0113678	0	0	0.00834717	0	0	0.00195533	0.0106779	0	0	0.0166961	0	0		0	0.00400747	0	0.0601837	0.0294687	0.0201025	0	0.00536883	0	0	0.00471785	0	0	0.0140709	0	0	0		0.000566997	0.0017955	0	0.0355365	0	0.00527235	0.0608236	0.00340353	0	0	0.00563448	0.00280643
	egl	3.194	3.24075	3.24571	2.45685	3.16511	3.55072	3.41564	3.30974	3.284	2.85308	2.58705	2.75678	2.12117	2.07057	2.90448	3.3476	3.17806		3.22167	3.17297	3.00813	2.65709	3.37011	3.4761	3.52308	3.29672	3.02121	2.31502	2.48742	2.46898	1.94814	1.65974	3.27905	3.01496	3.13542		3.68732	3.15055	3.18516	2.37987	2.38664	3.26261	2.86099	2.88962	2.43044	1.89025	1.79361	2.12736
	Eh	0	0.00150531	0	0.0363702	0	0	0	0	0	0	0	0	0	0.0133474	0	0	0		0	0	0	0.00301613	0	0	0	0	0	0	0	0	0	0	0	0	0		0.00146053	0.00232944	0	0.0521306	0.0353545	0	0	0.00463596	0	0	0.0122392	0.00277541
	Eip75B	2.88842	2.52112	2.58294	3.64018	4.23731	2.82611	2.59978	2.5488	2.43296	2.20259	2.07175	2.19252	2.0997	1.97994	1.12563	2.53385	2.05896		1.95086	2.01985	2.02055	2.67733	4.3609	2.19045	2.1239	1.94621	2.11843	1.7952	1.77634	1.88961	1.71204	1.59891	0.882523	2.26976	2.74702		4.3721	3.60914	3.89219	2.52567	5.26155	3.22957	3.60302	3.41904	2.68739	2.03439	2.07527	2.18618
	emc	0.520692	0.564341	0.571342	0.775326	0.952726	0.568488	0.635699	0.517951	0.608995	0.881877	0.900597	0.85924	1.8122	1.29812	0.983949	0.659803	0.500225		0.420837	0.609661	0.573588	0.609425	0.862803	0.722485	0.779515	0.698082	0.857774	0.818288	0.982242	1.08615	1.95353	1.14894	0.770481	0.522696	0.522356		0.901213	0.976607	0.829132	1.11697	1.39413	0.998692	1.26524	0.877724	0.874465	0.965861	0.854997	0.956355
	ems	0	0	0	0	0	0	0.0343376	0	0	0	0.0037779	0	0	0	0	0	0		0	0.00297506	0	0.0119848	0.0282025	0	0	0.00758512	0	0	0	0	0	0	0	0.000525943	0		0.000662746	0.00137665	0	0.00247827	0.00886317	0	0.0166493	0.00980819	0.00609773	0.00558129	0	0.00142343
	en	0	0.00105708	0	0.0949807	0	0	0.0218678	0.00406739	0.0202461	0.0178253	0.00626743	0	0	0	0.0266411	0	0		0.0048122	0	0	0.0288538	0.0124504	0	0	0.0149462	0	0	0.0277602	0	0.00396619	0	0.161589	0.0125498	0.0345512		0	0.00433965	0	0.0307766	0.013708	0.00729944	0	0	0	0.00845881	0	0.00228927
	ena	4.00501	3.7805	4.10609	3.72902	3.68406	3.79637	3.6964	3.68227	3.22574	2.89481	2.80928	3.03416	3.00792	2.15755	8.53753	3.87062	3.74037		3.66442	3.33108	3.38991	3.40508	3.89521	3.17096	3.46635	3.51825	2.7349	3.08013	2.35972	2.504	2.29639	1.54655	5.59774	3.09894	3.29247		4.23992	3.97933	4.10116	3.71138	3.4787	3.89084	3.84323	3.55359	2.87463	2.17917	2.29131	2.37198
	Eno	4.01971	4.4617	3.91402	3.57363	4.62834	5.18526	4.86587	4.70369	4.99965	5.33468	5.67818	5.14339	4.595	7.05207	2.16886	4.74346	4.55947		3.93797	4.19572	3.76946	2.81543	3.43185	3.90681	3.88857	4.47652	4.71756	4.97393	4.91907	4.61641	3.61307	8.43608	1.53366	3.27956	4.55143		3.74271	4.16756	4.00143	3.08165	3.27744	3.75832	3.91316	4.20995	3.49807	2.70086	2.97571	3.35092
	E(Pc)	12.5237	11.923	12.5533	9.56409	9.9011	11.5438	11.3579	11.5724	10.2267	7.53595	7.31072	7.41249	7.40356	2.97671	8.0142	10.4532	11.311		13.2987	11.4858	13.0539	9.13633	9.9048	11.5053	10.7316	11.9418	9.94379	8.19584	7.09163	7.07607	5.49228	4.01818	6.13278	11.0597	9.85623		10.7605	9.89206	10.4935	7.99589	7.33279	9.48102	9.04962	9.58549	6.41124	3.93755	4.59375	4.88363
	esc	0.820828	0.836366	0.808254	0.607373	0.506982	0.684958	0.742815	0.845574	0.799562	0.648874	0.579495	0.676424	0.414007	0.492972	0.938084	0.759697	0.87764		1.24697	0.917747	0.901427	0.717075	0.900003	0.891417	0.81099	1.00939	0.914309	1.20756	0.780232	0.681602	0.644904	0.861166	0.259441	0.848463	0.737607		0.951404	0.86861	0.872261	0.571937	0.549711	0.829819	0.993755	0.909018	0.701944	0.578126	0.623563	0.566074
	E(spl)m8-HLH	0	0	0	0.000869462	0	0	0	0	0	0	0	0	0	0	0	0	0		0	0	0	0.00832664	0.0272006	0	0	0	0	0	0	0	0	0	0	0	0		0	0	0	0.00578774	0	0	0	0	0.00172184	0	0	0
	Est-6	0.00220597	0.000785122	0.00265142	0.0178462	0	0	0.0368651	0	0	0	0.00466003	0.017643	0.0127506	0	0	0	0		0.00350255	0.00313137	0.00991493	0.00026439	0.0213545	0	0.0475106	0.00977268	0.0103268	0.0207456	0	0.0233154	0.0209888	0	0	0	0		0.000681121	0.00294965	0	0.0136465	0	0	0.0105247	0	0.00375435	0.0247004	0.0152253	0.013634
	Est-P	0.000847263	0.000593429	0	0	0	0	0	0	0	0	0.0052111	0	0	0	0	0.00802078	0		0	0	0	0.0025421	0	0	0	0	0	0	0	0	0	0	0	0	0.0587423		0	0.000779839	0	0.0104299	0	0	0	0	0	0	0	0.0036374
	eve	0.00181937	0	0	0	0	0	0	0.0018683	0.00562588	0	0	0	0	0	0	0	0		0	0	0	0	0	0	0	0	0	0	0	0	0	0	0	0	0		0.00226347	0.00138349	0	0.0175877	0	0	0	0	0	0	0.000912032	0.00179119
	exd	2.00326	1.92176	2.18963	1.50831	1.77763	1.76519	2.35359	2.07113	2.24961	2.091	2.01955	2.12434	1.97181	1.00385	0.669503	1.56817	2.29553		1.57408	1.68842	1.81812	1.41522	1.41054	1.48024	1.43648	1.84587	1.6873	1.89886	1.69708	1.72982	1.4881	1.55399	1.2422	1.42289	1.68444		2.34929	2.2879	2.56462	1.67187	1.64331	2.15057	2.06154	2.21208	1.91037	1.76636	1.74566	1.7379
	exu	7.5844	7.77156	7.67877	5.31473	6.72253	7.66914	7.30553	7.79162	7.20025	6.04701	6.03207	5.96906	5.68492	5.9061	2.37523	7.14985	7.09307		7.10667	6.61762	6.74977	5.44852	5.90082	6.48571	6.3727	6.93663	6.49635	5.91892	5.54271	5.98028	4.33173	9.49906	3.10831	6.32438	6.19965		7.18563	7.20679	7.47765	5.11397	5.27643	7.02774	6.74193	7.36855	5.78569	3.92771	4.42842	5.06434
	e(y)2	0.0971819	0.0951285	0.113022	0.0791102	0.131072	0.097058	0.106898	0.11782	0.162576	0.232314	0.187748	0.238978	0.284807	0.0354394	0.0808071	0.0703118	0.112983		0.128163	0.0689542	0.0700783	0.132897	0.0545052	0.0380753	0.0641092	0.0654059	0.156742	0.136904	0.160053	0.160298	0.132431	0.0326866	0.126949	0.0272866	0.169626		0.234616	0.193557	0.215888	0.1571	0.196505	0.158975	0.134649	0.253531	0.314051	0.415895	0.299048	0.313586
	eyg	0	0.0011099	0	0.185033	0	0	0.0172409	0	0.00612323	0	0	0	0.000590687	0	0	0	0.00228287		0	0.00101069	0	0.0901116	0	0	0.0208221	0.00552361	0	0	0	0	0.00116438	0.0138035	0	0	0		0.0018487	0.00385626	0	0.0282231	0.00246156	0.00983956	0	0.00399833	0	0.00359919	0	0.0067716
	E(z)	1.29174	1.33672	1.23655	1.24929	1.16694	1.23575	1.19285	1.27094	1.37998	1.1093	1.30075	1.0419	1.09221	0.652323	0.810303	1.1733	1.19363		0.941828	1.10632	1.20022	1.10387	1.1628	1.13691	0.970887	1.01851	1.04549	0.868613	0.791	0.804043	0.582081	0.609475	0.36574	1.26809	0.828903		1.08717	1.14302	1.27353	0.777569	1.04781	1.18258	1.24957	1.09459	0.895271	0.761359	0.714891	0.702859
	Fas2	0.0482581	0.171907	0.110807	1.87054	2.94188	0.523869	1.06602	0.126832	0.385981	0.464155	0.384658	0.502489	0.386304	0.718979	0.304924	0.577904	0.162058		0.409661	0.57697	0.433832	2.48421	2.55827	0.76508	1.26315	0.542818	0.612736	0.756054	0.711313	0.882098	0.990472	0.429434	0.614372	0.628812	0.558991		0.0698711	0.276108	0.248076	1.7795	3.53479	0.71095	1.64334	0.220616	0.263745	0.309611	0.249356	0.271946
	Fas3	0.0269408	0.0933257	0.0418912	0.859541	2.33752	0.310972	0.675136	0.0565023	0.22443	0.437684	0.377886	0.461294	0.501054	1.57842	0.531569	0.392163	0.114384		0.0514144	0.295598	0.143082	1.12122	1.53251	0.473567	0.752519	0.178977	0.299713	0.59896	0.752293	0.593252	0.849545	1.55458	0.295604	0.403291	0.151124		0.0169116	0.147106	0.0786384	1.12058	2.69036	0.417471	0.742566	0.101302	0.216222	0.215696	0.26361	0.29067
	Fbp1	0.0172903	0.0558696	0.0116178	0.177021	0.138039	0.0237004	0.127467	0.0109649	0.0533787	0.252695	0.122302	0.244724	0.255672	0.301093	0.235248	0.0549627	21.5466		0.112243	0.115281	0.0504976	0.12743	0.152915	0.0688683	0.0461013	0.0144137	0.0979731	0.378192	0.153195	0.310333	0.196112	0.355328	0.172863	0.108832	62.789		0.0363528	0.0433105	0.0280374	0.0822771	0.156944	0.030026	0.0550226	0.0168295	0.0811668	0.0490185	0.117114	0.21748
	Fbp2	0.00992903	0.0140336	0	0.017639	0.0503936	0	0.0339965	0.00310801	0.0131525	0.0286622	0.0610501	0.0974296	0.141708	0.131424	0	0.0596356	11.9815		0.0505652	0.0334628	0	0.0322476	0.0883579	0.0145859	0	0.00571941	0.0180211	0.0423193	0.0510531	0.0754367	0.0661302	0.159926	0.0153987	0.0421628	18.2406		0.00349202	0.00634619	0	0.0199932	0.0194183	0	0	0.00290702	0.0112829	0.0455664	0.0362816	0.0334539
	Fcp3C	0.000623596	0.010173	0.00642321	0.0331347	0.308547	0.0319788	0.0249804	0.00698334	0.00873595	0.0755708	0.0434749	0.0852418	0.0496228	0	0.1249	0.0251659	0		0	0.0257049	0.0108204	0.0453426	0.225415	0.0636834	0.0212176	0.0130576	0.0478288	0.23533	0.13934	0.220412	0.164292	0.0369163	0.0254131	0.0278231	0.100905		0.00224929	0.0104105	0.00564856	0.102596	0.39661	0.00780687	0	0.0158428	0.0197174	0.057883	0.0309441	0.0508237
	fj	0	0.00731426	0.00390201	0.106092	0.0184097	0.011961	0	0	0.00542557	0	0.01288	0.00376963	0	0	0	0	0		0.0526912	0.0429413	0.052602	0.0470909	0.0833863	0.0810838	0.0124091	0.0445772	0.0111385	0.0135377	0.0486325	0.0271167	0.0435943	0.00887634	0	0.0137237	0.084641		0.000504789	0.00411646	0.0058462	0.0227407	0.020596	0	0.0232491	0.00315577	0.00733076	0.00562825	0.000757703	0.00561527
	fkh	0.00164376	0.000658633	0	0.0126169	0	0.00798667	0	0	0	0	0.00384426	0.00248145	0.0551022	0.00915919	0	0	0		0	0.00162323	0.0112734	0.0196758	0.0101082	0.00875718	0.0172059	0	0	0	0	0	0.00306471	0	0	0	0		0.00170793	0.00202452	0	0.00445614	0	0.0149613	0.00979744	0	0.00103858	0	0	0.000658207
	fl(2)d	2.65184	2.6335	2.64097	2.22348	2.92433	2.58975	2.04129	2.70167	2.44196	2.29233	2.40193	2.43501	2.19143	1.43413	3.96272	2.49557	2.35335		3.01513	2.76937	2.86356	3.41469	3.02268	2.95626	2.71354	2.82202	2.70981	2.62046	2.55236	2.40935	2.22601	1.0472	4.62636	2.81412	2.61074		2.14018	1.9462	2.07556	2.18924	2.19917	1.87165	2.77415	2.04932	1.6726	1.63071	1.56	1.58261
	Actn	2.33539	2.24807	2.39668	2.04216	2.90057	2.37167	2.44112	2.40268	2.16262	1.91145	1.8698	1.64528	2.07678	0.995979	4.79803	2.79775	2.52512		2.45996	2.32623	2.63588	2.78375	2.5653	2.64906	2.65284	2.53943	2.32244	2.22053	1.75865	1.91299	1.53072	1.07208	4.30358	2.92717	2.24457		2.10197	2.21187	2.08752	2.42451	2.20746	2.49733	2.50199	2.14264	1.81128	1.27911	1.36874	1.45272
	fliI	2.04925	2.18811	2.11264	1.31364	1.35479	2.19995	1.33335	1.97759	1.51786	1.16929	1.29577	1.38805	1.18548	0.857333	0.844479	1.9848	1.85286		2.55065	2.54618	2.38354	1.90258	2.08034	2.91665	2.55529	2.2462	1.83792	1.59342	1.63498	1.49063	1.194	1.20128	0.944923	2.66606	2.70515		1.80753	1.84345	1.75945	1.20385	1.4467	1.777	1.92533	1.53033	1.12734	0.716899	0.797652	0.879698
	flw	0.84056	0.895151	0.812742	1.22126	0.731932	0.567444	0.980515	0.851025	0.81807	1.2695	0.925118	1.0108	0.738112	0.621852	5.5532	0.670177	1.00392		0.839947	0.838484	0.98475	1.53177	0.807111	0.617965	1.05424	0.931113	0.923875	0.733771	0.965681	0.911219	0.771156	0.49543	3.22273	0.755611	0.57656		0.564777	0.561342	0.50842	1.38682	1.01529	0.607938	0.753101	0.51644	0.598459	0.476798	0.457722	0.546987
	FMRFa	0	0	0	0.00250933	0.0166182	0	0	0	0	0.0130617	0	0	0.012612	0	0	0	0		0	0.00115939	0	0.000609524	0.0158569	0.0223873	0	0	0	0	0	0	0	0	0	0	0		0	0	0	0.00579576	0.00941851	0	0	0	0	0	0	0.00214792
	fog	1.87142	1.61369	1.73454	1.8318	1.61357	1.3987	1.65805	1.52405	1.87346	1.59513	1.6426	1.72134	1.60537	1.65012	1.19268	1.51729	2.00541		2.24202	2.15787	2.28949	2.70314	2.24553	2.10759	2.02707	1.66292	2.02288	1.72817	1.82584	2.18772	2.21609	1.25903	1.35402	2.16763	2.14947		1.28782	1.13484	1.3009	2.00882	1.61507	1.0332	1.15042	1.14463	1.19876	1.10011	1.25242	1.06853
	for	8.2828	8.17298	8.51441	6.29437	7.2886	7.77911	7.97819	8.21613	7.0073	5.58231	5.63534	5.63751	5.13823	4.54055	10.1303	8.11541	8.34912		6.42041	5.91617	5.94704	5.64784	5.39343	6.29693	5.6957	5.82035	5.25174	4.00601	4.01368	3.83196	3.55393	3.17416	4.92589	6.40195	5.33379		7.80501	7.59412	8.04338	5.76186	6.50309	7.64614	6.35644	7.11337	5.38896	3.8671	3.94719	4.19369
	FER	0.00449744	0.0267619	0.0127415	0.256406	0.460554	0.102121	0.0626981	0.032838	0.048049	0.0545112	0.0657273	0.11907	0.226056	0.438174	0.212542	0.0974602	0.0575203		0.00545804	0.0373289	0.00600524	0.322497	0.417695	0.117165	0.222797	0.0595472	0.0808242	0.0919563	0.123005	0.124127	0.336153	0.0840523	0.215668	0.704522	0.0364807		0.0113858	0.0543123	0.010335	0.22364	0.488026	0.0474239	0.133724	0.0362521	0.0414249	0.0817572	0.0676301	0.0434401
	gd	0.0982419	0.0918496	0.119906	0.353352	0.129827	0.175916	0.0634212	0.102259	0.0993077	0.0542766	0.0822114	0.0789477	0.0667011	0.0640565	0.478062	0.0808944	0.0706622		0.0376814	0.078488	0.0690829	0.30861	0.163667	0.063664	0.109389	0.0714612	0.080176	0.0974134	0.0378987	0.0347517	0.0691389	0.0827374	1.20588	0.0244113	0.0467376		0.117521	0.114387	0.127451	0.690399	0.151751	0.0856005	0.12126	0.0906166	0.0868702	0.0600332	0.0487648	0.0630594
	fs(1)K10	1.65678	1.13895	1.10281	1.05427	1.2462	1.06332	1.51538	1.0948	1.12098	1.0727	0.892255	0.994933	1.00788	0.849888	0.480328	0.839797	1.35247		2.048	1.55529	1.51332	1.08956	1.09183	1.07574	1.05364	1.37723	1.23238	0.995352	1.10645	1.15103	0.9499	0.47243	1.0255	0.994592	1.28551		1.90149	1.57267	1.49396	1.26968	1.36188	1.26087	1.22347	1.3794	1.0683	1.11402	1.15471	1.15446
	png	0.483927	0.462349	0.493394	0.366645	0.494697	0.485561	0.466242	0.527011	0.543279	0.582568	0.544981	0.449654	0.489047	0.712752	0.026454	0.405922	0.667732		0.263448	0.360616	0.337129	0.227199	0.398915	0.395449	0.344516	0.341827	0.437101	0.21001	0.332272	0.36309	0.321502	0.704764	0.125894	0.338817	0.412921		0.658514	0.650354	0.570509	0.466178	0.431916	0.643809	0.455411	0.695654	0.40237	0.326281	0.475016	0.384441
	fs(1)Ya	2.04937	2.381	2.18451	2.07148	1.75861	2.7104	1.82951	2.30374	2.06823	1.82433	1.99395	1.80686	1.47927	4.26645	1.46574	2.64821	2.3682		1.97452	2.61844	2.08053	2.00924	2.0302	2.87623	2.47454	2.20633	2.05093	1.62791	1.4403	1.77059	1.57893	3.54773	0.813512	2.82269	1.9029		2.18393	2.60772	2.37012	1.62241	1.855	2.64213	2.19506	2.40731	1.91767	1.27544	1.34995	1.39631
	fs(1)Yb	0.00653824	0.00918603	0.0111503	0.044	0.147356	0.00683391	0	0.00703928	0.00350877	0.078868	0.01069	0.0275659	0.00345545	0.0369814	0.155079	0.0375588	0		0.00805807	0.0197498	0.0176778	0.0694459	0.0624223	0.0192532	0	0.0236664	0.0143107	0.0145486	0.0160603	0.0461785	0.00610304	0.00580359	0.00669126	0.0243188	0.0365967		0.118294	0.0944074	0.102544	0.100256	0.121924	0.114524	0.0500118	0.0984722	0.0676338	0.0937037	0.0664933	0.058753
	dup	4.78302	4.92442	5.04241	3.27637	4.18555	5.00424	4.9678	5.23582	5.11101	5.11498	4.64829	4.62663	4.39923	2.10991	2.13565	4.85049	5.24598		4.97244	4.48482	4.42955	2.80615	3.80847	4.37217	4.37219	4.55438	4.1994	3.78049	3.21741	3.49008	2.93433	1.77212	1.67475	4.68104	3.85052		3.72374	3.42266	3.85508	1.90179	2.59016	3.4948	2.99743	3.57639	3.14768	2.40263	2.69806	2.70395
	ft	0.00879343	0.0214678	0.0144098	0.394841	0.0685436	0.0958986	0.128349	0.018857	0.0229691	0.0771268	0.0236058	0.0354013	0.00881975	0.0284756	0.119753	0.0451851	0.0437139		0	0.0149857	0.0235094	0.156688	0.0433929	0.00686176	0.0449249	0.0239213	0	0	0.0456628	0.0219894	0.0375101	0.0273933	0	0.00378986	0.157442		0.052902	0.067596	0.0366146	0.367549	0.287962	0.112068	0.0955524	0.0670723	0.122946	0.338698	0.365746	0.337667
	ftz	0	0	0	0.0204089	0	0	0	0	0	0	0	0	0	0	0	0	0		0	0	0	0.00938642	0	0	0.0223771	0	0	0	0.0230596	0	0	0	0	0	0		0	0	0	0.00177537	0	0	0	0	0	0	0	0
	ftz-f1	8.49722	8.04267	8.54723	8.67549	6.91993	7.17944	7.68346	7.97778	7.50255	6.76548	6.81728	6.6623	6.7511	4.16129	13.1233	7.33711	7.43957		9.15875	8.00047	8.17077	11.1746	9.23395	7.27985	8.57884	8.00161	8.24689	7.64982	6.59619	6.70671	5.41463	2.83224	27.2211	7.33961	6.05118		7.13018	6.66106	7.16923	9.24438	7.36704	6.2688	6.46977	6.44109	5.98134	4.85732	4.78688	4.74884
	fu	0.647972	0.681363	0.7139	0.475732	0.388955	0.753917	0.523132	0.592228	0.632977	0.490448	0.515041	0.439792	0.443073	0.405642	0.647795	0.853833	0.444798		0.695317	0.61643	0.754547	0.420669	0.545814	0.652888	0.562346	0.685284	0.703985	0.519396	0.359394	0.415274	0.294009	0.518784	0.617641	0.497372	0.598632		0.814126	0.723574	0.669632	0.517804	0.534392	0.740664	0.843109	0.648551	0.535329	0.186675	0.291568	0.353804
	fw	0.00288997	0.0056732	0	0.113236	0	0.0193627	0	0.00635215	0	0.0114784	0	0	0	0.0599689	0	0	0		0	0.0102278	0.0167113	0.0113464	0.0450718	0.0138033	0	0.00506711	0	0.0182249	0	0.0127531	0.0116897	0.0509295	0.0278767	0.016998	0.00520986		0.00225752	0.00286189	0	0.0575627	0.0408256	0.00763011	0	0.00397901	0.0200939	0	0.0110986	0.00623006
	fy	0.254342	0.22662	0.235331	0.213121	0.266415	0.216192	0.296444	0.231574	0.155433	0.193789	0.132007	0.187203	0.101024	0.163234	0.0969063	0.233719	0.168998		0.127025	0.139412	0.106534	0.125561	0.14165	0.1242	0.123555	0.15822	0.139503	0.0948461	0.0888719	0.101157	0.138662	0.0393479	0.0738109	0.121944	0.244891		0.141339	0.137747	0.140214	0.117495	0.0713366	0.103887	0.0985533	0.132919	0.105677	0.0721093	0.0568176	0.108661
	fz	1.79015	1.77891	1.85031	4.08373	1.65518	1.69253	1.43622	1.80307	1.64376	1.49354	1.52758	1.50145	1.10922	1.37192	5.26397	1.55968	1.64304		1.58921	1.56926	1.67158	3.72178	1.75041	1.34107	1.66718	1.41899	1.61975	1.47189	1.46905	1.47748	1.04378	0.829767	3.94642	1.67853	1.83219		2.56502	2.40745	2.45383	4.53974	2.71305	2.47559	2.33717	2.32363	2.00906	1.36397	1.46873	1.5208
	fzy	1.08402	1.31973	1.21479	0.946871	1.49935	1.54418	1.30152	1.24373	1.308	1.28651	1.05531	1.17386	0.714553	0.50211	1.41586	1.31914	0.869491		0.755265	1.00945	0.97376	0.442284	0.872173	1.08197	0.833459	0.96574	0.963626	0.901733	0.75671	0.8422	0.499561	0.677647	0.915524	1.02403	1.27404		1.28434	1.25564	1.15306	0.731689	0.80659	1.13082	1.00144	1.39309	1.03837	0.57011	0.744518	0.83476
	g	3.30562	3.27456	3.29343	2.31103	2.2817	3.09796	2.80981	3.51939	3.47022	3.10943	2.91503	2.85726	2.74129	1.25256	2.54132	3.19607	3.13762		3.35051	3.07807	3.34216	2.46183	2.92748	2.83638	2.81822	3.33746	3.03721	2.47329	2.65635	2.80343	2.01717	1.27738	2.4506	2.56276	2.53385		3.02461	2.83345	3.2319	2.35681	2.35504	2.87659	2.7536	2.70552	2.54705	2.16267	1.99071	2.0504
	Gal	0	0.00107361	0	0.00124467	0	0	0	0.00288178	0	0	0	0.0136769	0.0484042	0	0.00802826	0	0		0	0	0	0.00063412	0	0	0	0	0	0	0.0256873	0	0.0213959	0.0181386	0.017186	0.00204611	0		0.000345277	0	0	0.0254186	0.00473696	0.00437016	0	0.00384287	0	0	0.00570351	0.00283922
	bnb	0.00758915	0.015567	0.00497728	0.127478	0.0316505	0.0316025	0.0401837	0.0113971	0.0342331	0.0971192	0.105793	0.0938611	0.680908	0.0407867	0.0840069	0.0336485	0.0228122		0	0.0205125	0.017952	0.0637564	0.0557135	0	0.0686584	0.00669353	0.0288966	0.0580369	0.0454692	0.0515936	0.986021	0	0.276264	0.0352985	0.0109755		0.00136317	0.00558282	0.0111837	0.0632051	0.0267598	0.013424	0.0266546	0.0175441	0.0255217	0.0147885	0.0282809	0.0219357
	Gdh	2.07472	2.15454	2.07474	1.92293	2.30261	2.73521	1.793	2.29409	2.00003	1.86632	1.93407	1.90885	1.79028	5.8045	2.38163	2.4603	2.29184		1.57728	2.15896	1.75767	1.91354	2.14927	2.30664	1.75797	2.0086	1.84146	1.74766	2.00213	2.04185	1.35006	4.98152	1.74489	2.65152	1.80576		2.34943	2.6821	2.63024	2.12853	2.31692	2.80968	2.4079	2.59667	1.83351	1.32296	1.55704	1.69263
	gdl	0.249763	0.268814	0.273501	0.40159	0.27365	0.273536	0.134701	0.343992	0.288314	0.450832	0.47039	0.442511	0.348781	0.392859	0.0772084	0.253435	0.203763		0.388075	0.375377	0.393422	0.439948	0.496557	0.29208	0.386744	0.42717	0.48638	0.608827	0.426144	0.508584	0.44114	0.384635	0.0730499	0.337574	0.561371		0.0642982	0.0526023	0.0955701	0.0549519	0.033117	0.0385959	0.0128263	0.0731665	0.119075	0.0715614	0.0860814	0.0843815
	Galphai	4.18854	3.85387	3.93184	3.20439	3.42028	3.6434	4.07551	4.01125	3.76261	3.44778	3.34933	3.37496	3.04259	2.13777	3.60153	3.48826	4.1385		3.49904	3.58411	3.76228	3.44408	3.42304	3.63035	3.74477	3.62558	3.42098	2.8189	3.24294	3.14168	2.72492	2.2262	2.37583	3.32212	2.61645		3.08917	2.80534	2.83839	2.4121	2.1301	2.5906	2.89369	2.62132	2.28432	1.96533	2.06959	1.97328
	Gbeta13F	3.88166	3.97948	3.69435	3.11543	4.12193	3.83915	4.03666	4.38346	5.06249	6.15491	5.32922	5.00409	6.11186	3.50773	4.42507	3.7783	4.52799		3.86762	4.24399	4.70342	3.84377	4.35026	3.81776	4.49114	4.11797	5.70112	5.70012	5.26299	5.77236	5.26038	3.71349	3.72979	3.74539	4.42336		3.88737	3.7015	3.9265	3.42484	3.5253	3.67269	3.66387	3.74102	4.26709	4.50232	4.08706	3.91529
	DCTN1-p150	2.30732	2.94658	3.11909	2.2417	2.7481	3.34378	2.39298	2.82486	2.54814	1.90574	2.11283	1.97389	1.81087	0.949245	2.18829	3.26377	3.02084		3.11005	3.3079	3.57037	2.28202	2.31906	3.35076	3.11173	3.25049	2.36398	2.3988	2.09307	2.15811	1.89687	1.46055	1.47283	3.46019	3.96816		2.75439	3.19582	3.196	1.83482	2.35291	3.3776	2.90736	3.20318	2.48342	1.6092	2.09138	2.09816
	Gld	0.00323543	0.00236981	0.00427767	0.0310991	0	0	0.0559347	0.00481784	0.00838574	0.0127458	0	0	0	0	0.0231481	0	0		0	0.00158541	0.0110629	0.106149	0.0245919	0.00686176	0	0.0035156	0.0057312	0.0179546	0	0	0	0	0.0640041	0.0158286	0		0.000972562	0.00100077	0	0.0456185	0.0493882	0	0	0	0.00349426	0	0.00620846	0.0079303
	Glt	0.0048483	0.00614927	0.00316101	0.0940066	0.0766526	0.00759507	0.0252569	0.00719031	0.021224	0.0183933	0.0171281	0.0281507	0.00495844	0.0379331	0.253764	0.00230632	0.850455		0.0109435	0.00563193	0.00773896	0.00895889	0.0519928	0.0324765	0.024375	0.0599621	0.0753705	0	0.0202596	0.0630906	0.034065	0.153404	0.460938	0.0192358	2.19453		0.00303037	0.0044592	0	0.0503258	0.00754729	0.0164843	0	0.0105223	0.0237347	0.0273262	0.0365808	0.0334403
	gnu	1.69904	1.74286	1.93151	1.2952	1.11807	1.50936	1.61069	1.8836	2.27124	1.90249	2.01078	1.85101	1.65053	3.01215	0.955315	1.54542	1.60157		1.59297	1.64503	1.77206	1.24025	1.80094	1.59106	1.62003	1.83347	1.94805	1.75343	1.57648	1.72162	1.16131	2.01175	0.572817	1.50159	1.50941		2.0842	2.16693	2.31856	1.4801	1.82297	2.25137	1.83116	1.94449	1.85724	1.54644	1.81743	1.73882
	Galphao	2.28152	1.93527	2.16154	2.40752	2.00263	1.54967	1.52182	2.11677	2.11716	2.18828	2.09812	2.18856	1.96732	0.921371	1.04154	1.83781	2.48352		1.96591	1.84426	1.78162	1.95992	1.60125	1.46995	2.03391	1.86499	1.69829	1.90332	1.82628	1.7959	1.45755	0.808005	0.550235	1.72414	1.33306		1.8555	1.68409	1.55851	1.88609	1.63553	1.58103	1.36206	1.68116	1.70786	1.34539	1.51733	1.4135
	Galphas	0.0223169	0.0319148	0.0146017	0.0912271	0.229742	0.0609405	0.1407	0.030246	0.125724	0.127645	0.0701945	0.0952387	0.13754	0.0369332	0.0376409	0.124752	0.0164958		0.0380798	0.0725943	0.0469521	0.077493	0.101308	0.0733281	0.0631034	0.0421792	0.0286489	0.0384111	0.124374	0.171579	0.203591	0.064174	0.059162	0.15963	0.0371506		0.0804698	0.105646	0.0597518	0.148288	0.255842	0.117533	0.156912	0.0932093	0.110266	0.0727668	0.128658	0.11477
	Got1	0.441008	0.588853	0.520658	0.610418	0.821997	0.552327	0.391744	0.569604	0.556967	0.494743	0.589978	0.63354	0.635583	1.10529	0.141353	0.681369	0.79725		0.698434	0.704474	0.65775	0.354673	0.349234	0.575017	0.459067	0.598496	0.70866	0.547569	0.537611	0.688447	0.47124	1.37363	0.454656	0.572526	0.498887		0.390022	0.397136	0.429272	0.211585	0.339685	0.360009	0.385158	0.420365	0.404056	0.343121	0.377099	0.36399
	Got2	1.4946	1.59478	1.48192	1.15893	1.13671	1.54543	1.27254	1.62277	1.64028	1.59719	1.65526	1.81648	1.46777	2.07165	0.616164	1.53656	1.43378		1.16916	1.28056	1.32403	1.01994	0.983033	1.06817	1.44597	1.29662	1.51426	1.53052	1.68143	1.53913	1.38283	3.42187	0.370934	1.03884	1.50414		1.12579	1.235	1.19643	1.18535	1.27043	1.4292	1.29029	1.33564	1.13682	1.12867	1.19685	1.2175
	grau	0.410213	0.497802	0.437711	0.385767	0.642659	0.60576	0.505013	0.503398	0.529657	0.478776	0.459558	0.52123	0.286346	0.237933	0.143969	0.516816	0.369005		0.361442	0.533507	0.490889	0.533953	0.32152	0.624453	0.390417	0.407477	0.482862	0.49524	0.327314	0.33676	0.313894	0.503239	0.303964	0.333423	0.627905		0.590605	0.601918	0.547064	0.477024	0.504076	0.690893	0.475333	0.564055	0.559498	0.335701	0.378425	0.341621
	Grd	0	0.00332933	0	0.30292	0.0697482	0.0119953	0	0	0	0.0107458	0.0211609	0.00363302	0	0	0	0	0.0238497		0	0	0	0.0349315	0	0.023796	0	0.0028785	0	0	0	0.0254167	0	0	0	0.00965475	0		0.00187539	0.00398641	0.00693296	0.0756816	0.038318	0.0045538	0.0238507	0.00218283	0.00998399	0.00784098	0.00867742	0.00133889
	grk	0.235016	0.140694	0.152064	0.0919001	0.135467	0.12698	0.270287	0.149252	0.128839	0.171382	0.0986482	0.115628	0.0835518	0.327786	0.0380482	0.239429	0.179176		0.313989	0.196003	0.229115	0.175032	0.204279	0.0929409	0.15472	0.194812	0.225138	0.12421	0.198601	0.0866607	0.124858	0.0545264	0.160689	0.125803	0.106919		0.197256	0.148936	0.172331	0.095455	0.158479	0.150929	0.114222	0.0871237	0.144268	0.0911742	0.0898884	0.10856
	grn	0.00209779	0.00190056	0.00506867	0.359105	0.0657406	0	0	0.00236527	0.0135037	0.0137585	0.0132706	0.00563387	0.0523021	0.0382589	0.0787847	0.0343048	0		0	0.0190291	0.00806558	0.0642211	0.0929396	0.0314323	0.021856	0.00822506	0.0205285	0.0436424	0.0049133	0.0135801	0.0253794	0.0396246	0.0673156	0.0179349	0		0.000653883	0.0075057	0.0213993	0.150907	0.131535	0.0200111	0.0740848	0.00563309	0.00659144	0.0448915	0.0091564	0.00839225
	gro	6.13942	5.81383	6.1227	5.65743	4.867	5.65748	5.18798	5.6812	5.96342	6.04225	5.05139	5.06407	5.23735	2.42176	6.91252	5.00392	6.26645		5.65032	5.41282	6.14333	4.68185	4.86454	4.83602	5.24054	5.43443	5.52975	4.72917	4.65932	4.41496	3.32834	3.4667	5.58673	4.82114	6.22262		5.55407	5.27466	5.11612	4.55098	4.29322	4.88293	4.84075	5.08368	4.30504	3.3475	3.54456	3.53067
	Gs1	2.72263	3.00262	3.10263	1.98948	2.25131	2.62483	2.57038	3.04094	2.79726	2.96739	2.53327	2.43398	2.34682	2.29298	1.25644	2.49808	3.23269		2.18811	2.03394	2.18615	1.90048	1.81597	1.96346	1.82422	2.14273	2.25497	2.08078	1.68461	1.73138	1.37942	1.90465	1.75305	1.7545	3.94412		3.42677	3.27525	3.27858	1.9991	2.10489	2.65323	2.9817	3.29037	2.54364	1.65267	2.04612	2.07729
	Gs2	0.00182736	0.00620093	0	0.0795971	0	0.0222501	0.0595914	0.00371108	0.018561	0.0645614	0.0313092	0.0414676	0.0213487	0.156011	0.119048	0.00554343	0		0	0.0169656	0	0.0412372	0.0482257	0.0302204	0.0189584	0.00972257	0.0287179	0.0421297	0.0227098	0.0654924	0.0764183	0.162339	0.053264	0.0304885	0.0325076		0.00233279	0.0100919	0	0.0747713	0.0761289	0.0409915	0.0450853	0	0.0247433	0.00559898	0.0211309	0.0196081
	gsb-n	0	0.00516472	0.00744237	0.234669	0	0	0	0	0	0	0	0	0	0	0	0.011334	0		0	0.10574	0.0644901	0.344274	0.420106	0.13952	0.251126	0.0271669	0.0491036	0.0696541	0.113825	0.034886	0.0175246	0.0763352	0.0941941	0.151663	0.0588429		0	0.00258896	0	0.0487021	0.0320683	0.0301153	0	0.0098639	0.0141523	0	0.00422849	0.00762064
	gsb	0	0	0	0.0412737	0	0	0	0.0017375	0.00845219	0	0	0	0	0	0	0.0157707	0		0	0.00245263	0	0	0	0	0	0	0	0	0	0.00540924	0	0	0.0640041	0	0		0	0	0	0.0121758	0	0	0.0242542	0	0	0	0.00226672	0
	GstD1	2.98537	3.29578	3.43929	2.53369	2.93262	2.83844	2.42555	3.73906	3.87141	3.26807	3.90543	3.77919	3.70881	5.86756	3.20948	2.43719	3.35657		1.96011	1.63738	1.50801	1.0356	1.34688	1.35929	1.52122	1.78804	1.86054	1.86384	1.793	2.06619	1.40505	4.03709	1.37193	1.2277	1.89054		2.55002	2.59978	2.76102	1.82373	2.00241	2.35483	2.21181	2.99242	2.9543	2.93414	3.30327	3.25041
	gt	0	0.00208995	0	0.0697478	0	0	0.0348623	0.00289684	0	0	0.00321704	0.00254628	0	0	0.00795044	0	0		0	0.00357696	0	0.115622	0	0	0.0209642	0.00978476	0	0	0	0	0	0	0.0295505	0.00335504	0		0.00549789	0.0194117	0.0251255	0.821208	0.230412	0.0725473	0.0910609	0.0320989	0.0169977	0	0.0270949	0.0123803
	h	0.00806315	0.0267911	0.00785311	0.0875061	0.186721	0.134934	0.0779841	0.0160183	0.0370455	0.148596	0.0859755	0.0612401	0.15813	0.25661	0.123225	0.103517	0.0674557		0.00923642	0.0508775	0.0459189	0.242367	0.213667	0.0305316	0.18515	0.0294694	0.0625096	0.0647065	0.206968	0.175871	0.165222	0.434992	0.151254	0.268521	0.251584		0.00324731	0.0443944	0.0135331	0.104027	0.270561	0.0731279	0.0967392	0.0361522	0.0667999	0.0995321	0.117692	0.0692428
	H	6.1753	6.13171	6.02303	3.93267	4.5816	5.65628	5.12696	6.41933	4.91446	4.77752	4.21312	3.99478	4.01657	1.68212	2.89054	5.3675	6.21421		5.74816	5.454	5.40063	3.92302	4.60286	5.80381	5.80854	5.43539	5.45756	4.40284	3.94213	4.16466	2.65179	2.11585	2.76907	5.48258	4.36117		6.22368	5.83524	5.96965	3.60325	4.14942	5.36458	4.85843	5.61293	4.08446	3.27134	3.19299	3.48614
	H2.0	0	0	0	0.0335718	0.00590232	0	0.0352816	0	0	0	0	0	0	0	0	0	0		0	0	0	0.0125721	0.0132359	0	0.0126259	0	0	0	0.00792907	0	0	0.0286455	0.0944822	0.0094402	0		0.0015977	0.000922862	0	0.0449438	0.012967	0	0.0151624	0	0	0	0.00262585	0
	halo	0	0	0	0	0	0	0	0	0	0	0	0	0	0	0	0	0		0	0	0	0	0	0	0	0.00350756	0	0	0	0	0	0	0	0	0		0	0	0	0.0137492	0.0260374	0	0.0180717	0	0	0	0	0
	hay	0.613396	0.632253	0.61286	0.497853	0.448464	0.806826	0.863582	0.629326	0.755298	0.651219	0.665926	0.591873	0.490993	0.562069	0.661322	0.625307	0.555392		0.504927	0.577065	0.545016	0.382399	0.482216	0.59464	0.666496	0.591926	0.577988	0.404611	0.530137	0.446114	0.442997	0.743665	0.281586	0.621828	0.816434		0.631289	0.610789	0.596179	0.499435	0.395709	0.607505	0.443602	0.600085	0.497954	0.367328	0.361029	0.45671
	hb	6.08321	5.18563	5.77907	3.21386	3.61652	4.05391	3.875	5.23782	4.73219	3.27401	3.34112	3.52797	2.8053	1.18257	2.10311	3.98449	3.92725		5.31545	4.53444	5.0148	2.44967	3.28036	3.86989	3.39539	4.51562	4.05035	3.2329	2.75172	2.97155	2.44679	1.89178	2.99839	4.16264	4.37402		4.70986	4.08076	4.10024	2.31693	2.36751	3.61436	3.5267	3.73811	2.12482	1.46474	1.72356	1.74719
	her	0.545082	0.465445	0.516469	0.420678	0.331156	0.506818	0.408287	0.551942	0.523535	0.618935	0.5467	0.497244	0.643527	0.499861	0.243031	0.447656	0.51657		0.637426	0.499002	0.464921	0.666698	0.518345	0.458727	0.522267	0.513463	0.585202	0.460797	0.423261	0.674417	0.41128	0.507483	0.0864855	0.504332	0.244929		0.861262	0.756796	0.790782	0.594884	0.629956	0.592368	0.449552	0.765102	0.668468	0.767311	0.556267	0.651904
	Hex-A	4.22838	3.89272	4.21978	2.91532	3.53597	3.36146	3.6056	3.78853	4.5039	4.90682	4.7614	4.86316	5.13284	2.41131	3.54489	3.45351	3.52375		3.90991	3.7529	3.82522	2.98322	3.87817	3.41351	4.06463	3.76593	3.94003	5.03783	4.38748	4.51898	4.53474	2.48371	3.11883	3.02781	4.16783		4.13251	3.99093	4.15964	3.1344	3.70973	3.5104	3.66987	3.77056	4.47654	4.3815	4.55894	4.55242
	Hex-C	0	0	0	0	0	0	0	0.0040868	0	0	0	0	0	0	0.0854526	0	0		0	0.00146119	0	0.017083	0	0	0	0.00500099	0	0	0	0	0.00418612	0.0172377	0.140968	0	0.0575616		0	0.0015444	0	0.0236885	0	0	0	0.00277637	0	0.00599287	0.00157599	0.000924845
	hfw	0.433079	0.362411	0.37154	0.513762	0.352093	0.324117	0.327607	0.472896	0.372167	0.251455	0.287678	0.269878	0.235418	0.301608	0.827534	0.500452	0.487496		0.33909	0.277539	0.235116	0.141658	0.161301	0.153468	0.28873	0.220907	0.218871	0.143257	0.180997	0.227257	0.18511	0.239011	0.257915	0.287857	0.353175		0.154075	0.155268	0.128881	0.19089	0.147211	0.201135	0.253178	0.144443	0.0600289	0.108211	0.104964	0.118154
	His2Av	5.60122	5.62644	5.5907	5.33317	4.5801	5.32435	5.61656	5.71038	6.22057	5.81326	5.84159	5.87564	5.52545	5.63284	4.35128	5.33926	5.44756		5.13798	4.68342	5.05409	2.85744	4.20302	4.6609	4.6566	5.00923	5.15425	5.27815	4.96703	5.61751	4.29818	6.4144	2.40809	4.15874	5.28769		2.0838	1.78897	1.91981	1.10596	1.46554	1.82419	1.54701	1.90682	2.16523	2.09399	2.19553	2.02515
	hook	1.00687	0.863265	0.88068	0.824257	0.673319	0.872526	0.84838	0.911848	1.1085	0.751162	0.833549	0.798966	0.514127	0.456452	0.658793	1.08434	0.747022		0.954626	1.05447	0.992719	0.680126	1.08905	0.930292	1.15334	0.892422	0.901238	0.770012	0.661869	0.917717	0.710313	0.732325	0.238082	0.895289	1.2309		0.894494	0.885134	0.899105	0.621099	0.775257	0.873792	0.76744	0.745357	0.631639	0.46491	0.521063	0.60593
	Hmr	2.36055	2.17863	2.08323	1.29907	1.82287	1.86065	2.34294	2.24479	1.96182	1.57861	1.51187	1.40981	1.48227	0.573537	2.14598	1.50411	1.43482		1.99554	1.72837	2.21086	0.983654	1.62117	1.69742	1.80476	1.77549	1.73843	1.10808	1.25779	1.08248	0.948161	0.713136	1.37374	1.85885	2.07346		2.83913	2.50352	2.34019	1.51177	1.38964	2.21214	2.02494	2.36054	1.74054	1.07457	1.244	1.31456
	Hn	0	0.00116377	0	0.0580984	0	0	0	0.00332628	0.00862999	0	0.00257692	0	0	0.0133474	0.0198413	0.0268044	0.111402		0.0134422	0.0104103	0.0140383	0.0442989	0.0632232	0.0471221	0.0222152	0.0213867	0.00632933	0.021081	0.0220545	0.00228021	0.0148678	0	0.478726	0	0.262737		0.0010915	0.00218499	0.00537595	0.0121653	0	0	0	0	0.00608174	0	0	0
	Hrb98DE	11.133	10.797	11.3481	10.1492	8.75591	9.96146	10.3293	10.7127	9.31436	8.53888	8.61238	8.63448	8.02449	6.87502	6.49797	9.24604	10.4817		10.375	9.69191	10.8931	10.6567	8.64527	8.97901	8.99963	9.58994	9.48189	8.39593	7.78451	8.18358	6.31832	6.85492	4.44118	9.41416	8.81119		10.6298	9.97093	9.85641	9.76116	9.36281	10.4574	9.94948	9.49684	7.64276	6.24417	6.88404	7.13651
	Hsc70-1	0.00428588	0.0155377	0.0129518	0.0513566	0.0245266	0.0377851	0.0318849	0.0202124	0.0545346	0.0494487	0.070655	0.0738874	0.0722638	0.0421445	0.0158284	0.0427617	0.0732135		0.040581	0.0299917	0	0.0383907	0.0205462	0.0411838	0.0193161	0.0539202	0.0647323	0.108989	0.119549	0.0591303	0.0720401	0.0340176	0.0502687	0.0535213	0.143272		0.00488593	0.0110557	0.0116918	0.027661	0.0858875	0.0208483	0.0168449	0.0457305	0.0239011	0.0946662	0.0399922	0.0713863
	Hsc70-2	0.00438513	0.0189591	0.00526231	0.00644941	0.0209171	0.026964	0.0253192	0.0263537	0.0106563	0.0429773	0.00881695	0.0402528	0.0626576	0.0350575	0.00802826	0.00888327	0		0.0279644	0.0245536	0.00940345	0.18822	0.0394006	0.0294244	0.053917	0.103533	0.0779953	0.150123	0.0879634	0.211226	0.110859	0.208155	0.258051	0.050428	0.152653		0.015544	0.0361016	0.0364272	0.0553389	0.0484085	0.0364624	0.0464019	0.0844919	0.0875732	0.143585	0.097487	0.137218
	Hsc70-3	12.8743	13.2257	13.0132	10.3609	11.5245	12.2646	12.4906	13.5061	14.3818	15.46	13.6162	13.8808	11.8294	8.03489	8.3637	12.9324	13.4382		9.57568	10.3804	9.59657	7.7913	9.77223	10.5794	10.5934	10.2404	11.8338	13.1076	11.5115	12.0583	9.34497	9.83202	5.37396	10.5269	11.7094		10.5925	11.1387	11.0958	7.82603	9.29295	10.5733	9.96751	11.633	9.51757	8.8491	8.81433	9.24362
	Hsc70-5	2.67435	3.02346	2.59167	2.78661	2.82976	3.12775	3.25946	2.69813	2.5648	2.57653	2.45284	2.64305	2.24392	7.32851	1.29469	3.4362	2.11744		2.62974	3.02389	3.02837	2.304	2.3984	3.71649	2.74717	2.73943	2.69783	2.40478	2.42458	2.45652	1.87157	6.28744	1.42721	2.73232	3.36822		2.93702	3.18415	2.96826	2.76569	2.47882	3.18005	3.24713	2.8988	2.15807	1.24649	1.80889	1.87247
	Hsf	2.95758	2.85865	2.90759	2.44078	2.61255	2.99697	2.5433	2.75934	2.82623	2.39442	2.27993	2.3288	2.08195	1.1845	2.19535	2.79529	3.07249		3.27753	3.16909	3.41044	2.79146	2.56231	2.84501	2.96383	3.30423	3.10982	2.26312	2.51344	2.4425	2.12471	1.40544	1.46939	2.98187	2.83491		2.32354	2.33544	2.34139	1.42549	1.84178	2.38583	2.32969	2.21059	1.58534	0.974422	1.38644	1.40351
	Hsp22	0.0474072	0.0561124	0.0697408	0.0381785	0.0312386	0.0559119	0.0597789	0.0672169	0.114804	0.0978195	0.149261	0.156922	0.111614	0	0.0700588	0.076129	0.100574		0.233946	0.174431	0.151282	0.152917	0.219931	0.176705	0.160411	0.218656	0.2813	0.208718	0.156407	0.243823	0.191243	0.13645	0.0842525	0.193683	0.24119		0.016076	0.0202605	0.0134415	0.0640681	0.00761893	0.0191929	0.0260143	0.00956548	0.0277813	0.0545101	0.0130733	0.0411259
	Hsp23	0.16934	0.144416	0.159237	0.145098	0.0728768	0.129963	0.0816107	0.141816	0.204485	0.19581	0.257182	0.258386	0.214114	0.0484125	0.120735	0.111411	0.59659		0.0512104	0.092951	0.0510135	0.115049	0.121125	0.0550326	0.065443	0.0881396	0.128624	0.0897788	0.0736424	0.100582	0.0952678	0.111273	1.54849	0.133911	1.3382		0.10437	0.110647	0.0853353	0.0891462	0.0867839	0.078571	0.110831	0.132683	0.0980428	0.211541	0.169492	0.127698
	Hsp26	11.9764	12.1295	12.3254	8.87845	9.90955	9.25965	9.66891	13.2782	17.5426	21.8088	23.764	22.5986	20.147	9.70865	6.9258	8.67559	13.0531		7.23689	6.93069	7.16894	5.78808	6.6675	5.51963	7.36645	7.71744	9.88811	13.0717	11.3811	11.6372	8.68105	5.94525	4.17487	5.61358	7.90665		2.72693	2.84241	3.26161	1.89099	2.18012	2.53401	2.45755	3.27837	3.23281	2.76002	3.31311	3.13829
	Hsp67Ba	0.0223629	0.0133856	0.0103301	0.0573746	0.0144831	0.0251621	0.0267368	0.0242022	0	0.0394164	0.0320013	0.0155748	0.00892713	0	0	0.0366102	0.00421676		0	0.0101925	0.02178	0.0356162	0.0118072	0.0304354	0.0168058	0.0248651	0.0549099	0.0360313	0.046685	0.0406838	0.014891	0.0741317	0.00424594	0.00855992	0		4.16565	3.97898	4.85627	2.27806	2.62469	3.4527	3.07256	4.76535	6.31396	9.22431	9.58013	8.93823
	CG4456	0	0.00148095	0	0	0	0	0	0	0	0	0	0.00842645	0	0	0	0	0		0	0.00631012	0	0	0.0176225	0.00604627	0	0	0	0.021213	0	0	0.00395367	0	0	0	0		0	0	0	0.00102624	0	0	0.0393721	0	0	0	0.000631841	0.00249472
	Hsp67Bc	0	0.0024124	0	0.019413	0	0	0	0	0.00532269	0	0.00391065	0	0	0.0133474	0	0	0		0	0.00997372	0	0.00851153	0.0118897	0	0	0	0	0	0	0	0.0105414	0	0.105451	0.00563271	0		0.000676568	0.00280068	0	0.00248195	0.0121095	0	0	0	0	0	0	0
	Hsp68	0.0202997	0.00935828	0.00945057	0.0156628	0.147026	0.00759507	0.0208678	0.0232563	0.0413441	0.0510357	0.012821	0.0335634	0.0227554	0.124815	0.0122019	0.0216934	0.0297999		0.0224514	0.0378672	0.0287981	0.00857148	0.0868378	0.0589686	0	0.0208348	0.0797522	0.0306495	0.0993634	0.0485582	0.0590736	0	0.10846	0.0500816	0.322361		0.00841935	0.02387	0.0163936	0.0203476	0.0278805	0.0142219	0.037459	0.0266967	0.0315602	0.0220005	0.00989743	0.0341464
	Hsp83	31.0875	35.7279	33.7549	31.8697	35.172	41.1828	37.0975	36.9488	39.603	38.362	39.4103	39.2121	32.4391	25.8086	14.8835	41.8996	35.9093		25.8862	29.4174	27.3672	22.474	27.3949	31.6435	28.4035	29.8482	29.2021	27.3181	27.7138	27.0413	21.4022	26.603	11.1916	28.0627	29.8536		28.4734	32.3709	30.3343	26.8413	28.5434	35.561	31.9333	32.2325	28.079	25.0031	25.7848	27.1382
	hth	0.00893611	0.0293668	0.0170572	1.44612	0.341681	0.0849675	0.197446	0.0267599	0.0802428	0.0199181	0.0728544	0.135352	0.0705711	0.367096	0.154385	0.176739	0.0439003		0.0247308	0.0585639	0.0557034	0.823983	0.342679	0.108652	0.0932336	0.0552602	0.112408	0.105327	0.109554	0.125721	0.104954	0.134213	0.0845691	0.159017	0.011096		0.027626	0.0702765	0.0595137	0.676775	0.398891	0.109443	0.165862	0.0758269	0.0511401	0.0782345	0.0759135	0.0744911
	Ide	0.762646	0.725914	0.694492	0.545687	0.774886	0.94011	0.669652	0.794699	0.821528	0.685805	0.73866	0.712475	0.629469	0.636666	0.535266	0.741712	0.767642		0.789243	0.844903	0.84339	0.921393	0.872493	0.987814	0.974516	0.791	0.848106	0.671467	0.639752	0.688369	0.665737	0.767452	0.680261	0.892288	0.851248		0.938211	1.00851	1.17821	0.868031	0.687969	1.12075	0.71882	1.08357	0.726541	0.70716	0.648988	0.641071
	Idh	1.62307	1.84945	1.7243	1.18773	1.08568	1.59443	1.88618	1.61718	1.79984	1.82054	1.71291	1.60563	1.69593	2.12334	0.831799	1.54865	1.88155		1.44507	1.36204	1.40925	1.11357	1.44281	1.39088	1.43906	1.53848	1.53643	1.35742	1.56818	1.33386	1.03132	2.97531	1.03658	1.35408	0.890753		1.92024	2.02482	1.90736	1.36053	1.48276	1.92992	1.98784	2.01753	1.75117	1.4188	1.45463	1.62152
	if	0.00740277	0.0344609	0.00607577	0.251815	0.323772	0.18549	0.11004	0.0369181	0.0583827	0.0724376	0.0589386	0.0855001	0.145124	0.0387114	0.0846358	0.150898	0.0170775		0.0140266	0.0709897	0.0402494	0.236645	0.22702	0.169778	0.0836042	0.0508186	0.105503	0.101307	0.0614684	0.0988977	0.163557	0.0816408	0.258119	0.518402	0.0165291		0.00846523	0.0402577	0.019946	0.374918	0.349743	0.110026	0.0784649	0.0394799	0.0361322	0.0310989	0.0294983	0.0554778
	ImpE1	0.00213099	0.00974781	0.00817349	0.299998	0.0520447	0	0.0354644	0.0123163	0.013061	0.0198059	0.0297343	0.0188827	0.00345545	0	0	0	0.00104182		0	0.0163178	0.00940345	0.173101	0.0301838	0.0259414	0.0212176	0.0125807	0	0.0678409	0	0.0563614	0.0167274	0.0483649	0.0254131	0.0157769	0		0.00491166	0.00581135	0.0132895	0.188091	0.233602	0.00917004	0.0383454	0.00600394	0.00618463	0.00482021	0.00649063	0.0187352
	ImpE2	0	0	0	0.00345568	0	0	0	0	0	0	0.00631953	0	0	0	0	0	0		0	0	0	0.0135314	0.00561773	0	0	0.00502558	0	0	0	0	0	0	0	0	0		0	0.000812964	0	0.00401464	0	0	0.0175793	0	0	0	0	0
	ImpE3	0.0213428	0.0146217	0.0189079	0.0298757	0.101065	0.033546	0.0296304	0.00481718	0.0176799	0	0.00527942	0.0202186	0.0054735	0	0	0.0167881	0		0.0167308	0.00675536	0	0.0672186	0.057472	0	0.0213281	0.00430562	0	0	0.0111733	0	0.00910475	0	0	0.0192025	0		0	0.0014174	0	0.0694602	0.0602918	0	0	0.00271237	0	0	0.00817584	0.0027035
	ImpL1	0	0	0	0.0139943	0	0	0	0	0	0	0	0	0	0	0	0	0		0	0.0046893	0	0.0016632	0	0	0	0	0	0	0	0	0	0	0.00424594	0	0.0376388		0	0.00139377	0	0.00969042	0.0172858	0	0	0	0	0	0	0
	ImpL2	0.0588841	0.103392	0.0666933	0.597473	0.690049	0.214018	0.185254	0.0717429	0.140734	0.383757	0.394546	0.508916	0.787268	0.673308	1.08402	0.230663	0.052376		0.0301929	0.136437	0.073542	0.284034	0.318002	0.101962	0.41385	0.135834	0.215678	0.399992	0.439971	0.401658	0.562412	0.180796	1.44786	0.192723	0.410216		0.0131237	0.0890597	0.0139279	0.413626	1.03405	0.154834	0.463838	0.0726001	0.169662	0.348792	0.260329	0.318992
	in	0	0.00113236	0	0.059212	0	0	0	0.00321001	0	0	0.0011435	0	0	0	0	0	0		0	0	0.00730027	0.0170054	0	0	0	0	0	0.0229043	0	0	0	0	0	0	0		0	0.000386155	0.00613379	0.00894798	0.0223514	0	0.0201928	0.0100812	0	0	0	0.00323759
	inaD	0	0.00195658	0.00310753	0.00928888	0.0185741	0	0	0.0015776	0	0	0.00456288	0	0	0	0	0	0.0258743		0.0048122	0.011407	0.00907224	0.0333504	0.0248304	0.00760952	0.0217434	0.0392251	0.00987041	0.0228425	0.0253595	0.0374052	0	0	0	0.0147249	0		0.0225686	0.0274661	0.0263883	0.0414403	0.0222793	0.0189032	0.0457315	0.0188688	0.00791164	0.0180061	0.0267695	0.0113718
	inv	0.00220071	0.00428369	0.00941527	0.253828	0.110557	0.0398431	0.0640001	0.0174297	0	0.0796478	0.0123447	0.0297436	0.0128651	0.0388549	0.432255	0.0449007	0.0126178		0.0466868	0.0236951	0.0458965	0.177951	0.0859134	0.0352835	0.0440747	0.0217649	0.0350797	0.0571721	0.0701338	0.0234456	0.0410707	0	0.00766904	0.0579547	0		0	0.00743051	0.0112372	0.103458	0.0831567	0.0378911	0.0382753	0.00605686	0.00336259	0.016376	0.00976101	0.00734205
	ix	0.144613	0.169686	0.22313	0.194191	0.101532	0.159847	0.169104	0.16551	0.170939	0.125304	0.113884	0.0995409	0.0914614	0.312031	0.119018	0.147975	0.17509		0.151643	0.169287	0.15143	0.168251	0.150535	0.0777247	0.0516565	0.175779	0.161686	0.148254	0.20439	0.0574508	0.131275	0.497341	0.033503	0.105391	0.034589		0.136316	0.130955	0.120608	0.124595	0.128498	0.115887	0.1208	0.157538	0.0737357	0.0794315	0.135978	0.129111
	janA	0.384564	0.342768	0.402541	0.304695	0.185829	0.338851	0.200287	0.360698	0.554837	0.582161	0.577039	0.702037	0.633279	1.13528	0.504216	0.232796	0.620701		0.346023	0.354677	0.386619	0.291808	0.292228	0.287595	0.4144	0.428202	0.527992	0.634506	0.675023	0.84317	0.664676	1.54853	0.202009	0.238619	0.366767		0.272014	0.277069	0.303157	0.239981	0.182368	0.310129	0.279993	0.299318	0.379726	0.54163	0.648409	0.569876
	janB	0.00401631	0.0227532	0.0144169	0.0462421	0.0691907	0.00971134	0.0476493	0.0428589	0.0600432	0.0628008	0.185391	0.122721	0.102537	0.185041	0.108172	0	0.0956392		0.021116	0.0194279	0.0502846	0.0350838	0.0706694	0.0271941	0.128785	0.04959	0.0768939	0.207043	0.118775	0.0825112	0.134527	0.0227602	0.0241158	0.0385715	0.0495162		0.00640489	0.0129884	0.0109634	0.0307268	0.0195343	0.00897092	0.0800154	0.0236592	0.0595682	0.115424	0.0663526	0.10152
	Jon44E	0	0	0	0	0	0	0	0	0	0.0182	0	0.0120328	0	0	0	0	0		0	0.00151345	0	0	0	0	0	0	0.00979606	0	0	0	0	0.0163263	0	0	0		0	0	0	0	0.00739761	0	0	0	0	0	0	0
	Jra	0.571644	0.60324	0.513521	0.710188	0.407119	0.547761	0.552652	0.661417	0.593611	0.558147	0.49837	0.565211	0.641423	0.357135	0.576624	0.55559	0.492964		0.741282	0.669947	0.695006	0.325417	0.566872	0.543483	0.761391	0.620616	0.657967	0.497816	0.565942	0.501909	0.430738	0.459198	0.384721	0.559813	0.647554		0.807641	0.812068	0.878496	0.468127	0.571459	0.811546	0.553742	0.73989	0.587135	0.511717	0.419841	0.543473
	kar	0.0170835	0.09137	0.0128844	0.474754	0.919196	0.17194	0.120352	0.0428024	0.0383188	0.167089	0.156054	0.178173	0.287966	0.135805	0.440375	0.239164	0.00795783		0.0306062	0.200485	0.130391	0.423555	0.900653	0.281923	0.377451	0.122057	0.213778	0.342768	0.212886	0.168395	0.265702	0.282492	0.457573	0.257	0.157183		0.0507945	0.175941	0.0732347	0.726992	1.57024	0.334695	0.542347	0.173732	0.157502	0.116391	0.182012	0.216128
	kay	0.339765	0.466621	0.363949	1.27274	1.63455	0.761223	0.898172	0.368091	0.482833	0.609619	0.52805	0.546154	0.623639	1.10428	0.31606	1.04351	0.334588		0.434817	0.674428	0.443334	1.09293	1.67895	0.891454	1.1558	0.658138	0.641514	0.780619	0.778282	0.744678	0.725192	1.55704	0.526759	1.67065	0.674789		0.162229	0.268941	0.26677	1.01881	2.07491	0.637502	0.829719	0.352177	0.29378	0.308545	0.329404	0.37274
	kel	1.54769	1.57405	1.70157	1.53982	0.943071	1.50785	1.16076	1.49149	1.30893	1.02281	1.05023	1.04959	0.740681	0.409123	1.75622	1.32682	1.05208		1.7729	1.4699	1.79203	1.26492	1.24556	1.45551	1.38933	1.6592	1.26229	1.13462	0.968069	0.936134	0.980807	0.359011	1.23548	1.86039	1.55775		1.21207	1.29585	1.28519	1.04835	1.14171	1.20262	1.20223	1.30857	0.990697	0.641073	0.618597	0.704802
	Khc	4.08867	4.57261	4.34167	3.93492	4.29708	5.5493	4.48109	4.65379	4.28403	4.08443	3.90334	3.62061	3.45838	2.16716	3.89072	5.60575	4.75727		3.66335	3.75568	3.92759	3.52348	3.52282	4.09714	3.84417	4.17276	3.45169	2.9435	3.11947	3.52273	2.23343	2.87082	2.32762	4.00903	4.29581		3.74884	4.41607	4.57837	3.76199	3.71747	4.47495	4.60402	4.76686	3.28051	3.02717	3.04989	3.05508
	kkv	0	0.00456344	0.005818	0.0180825	0	0	0	0.00659753	0.0105402	0	0.0101498	0.0134916	0.0212915	0.0173355	0	0	0		0	0.00522707	0.0236525	0.0884708	0.0607969	0.0243767	0.0539764	0.00840576	0.0374256	0.0528911	0	0.015876	0.0105259	0	0.204511	0.00493026	0		0.00253897	0.00595214	0	0.0250475	0.0560089	0	0.0256525	0.00559042	0.0159958	0.00505855	0.0132875	0.0106615
	klar	9.35949	9.10713	8.77288	16.1935	15.6587	10.8432	10.6941	7.52705	7.167	7.34336	6.46667	6.75178	5.55705	4.57788	29.2141	10.9318	8.29997		10.1478	10.67	10.37	21.0129	16.6794	12.4721	11.621	8.8701	8.43254	8.95288	7.7784	8.144	6.31887	4.26006	28.7729	12.3519	8.27261		8.92359	9.02353	7.90869	19.7302	17.8508	10.4319	11.9435	7.29811	5.82382	4.44709	5.11435	5.09242
	kn	0.00353442	0.00532818	0	0.308754	0.018529	0.00764598	0	0.00451816	0	0.0163359	0.0299255	0.0186671	0	0	0	0	0.0217568		0.00603797	0.0262071	0.00745179	0.152668	0.0133513	0.039076	0.0408285	0.0415378	0.0187142	0	0.0359986	0.0127442	0.00100519	0.01904	0	0	0.043832		0.0028491	0.0145468	0.0209724	0.106521	0.081237	0	0.0346448	0	0.0105395	0.0112243	0.0201903	0.00630871
	kni	0	0.00104647	0	0.0114915	0	0	0.0195189	0.00226538	0	0	0	0.00344538	0	0	0	0.0120375	0		0	0.000703443	0	0.00632204	0.0150728	0	0	0	0	0	0	0.00874767	0.00297485	0	0	0	0		0.000795212	0	0	0.0158348	0.00713542	0	0	0	0	0.0142552	0	0
	knk	0.0017165	0.00145329	0.0024807	0.0318434	0	0.00946233	0	0.00355779	0.00781513	0	0	0	0	0	0.133346	0	0		0.0212282	0.00418721	0.0108501	0.00408243	0	0	0.0162931	0.00960384	0	0	0.00480736	0	0	0	0	0	0		0.000733173	0.00412132	0	0.0815911	0.0421269	0.00573623	0	0.00405742	0.00917786	0	0.0107722	0.0064783
	knrl	0.00377683	0.000778635	0.0069391	0.345213	0.0455843	0	0	0.00769616	0.00509392	0	0.00195533	0.0265353	0.00118137	0	0	0	0		0	0.00880369	0	0.124556	0.169648	0.0161721	0	0.0152761	0.036882	0.0254874	0.00792907	0.0258581	0.00879485	0	0	0	0		0	0.00284656	0.00457014	0.0856825	0.0355493	0.00329468	0	0.0120105	0.00858877	0.0194702	0.0104147	0.0206313
	kto	1.29699	1.69983	1.26388	1.53935	2.04747	2.21112	1.73893	1.50342	1.36977	1.23774	1.21688	1.14876	0.790417	0.549561	1.76995	2.30747	1.1263		1.50902	1.70522	1.70598	1.41958	1.51214	2.23089	1.73172	1.67168	1.37493	1.03658	1.03983	1.13734	0.88001	1.06082	1.23656	2.11372	1.41755		1.77968	2.01745	1.97451	1.59752	1.83682	2.17106	2.1148	2.04516	1.41683	0.995583	0.982495	1.09261
	Kr	0	0	0	0.0363702	0	0	0	0	0	0.0125349	0	0	0	0	0.0346644	0	0.139884		0.00893029	0.00688802	0.00804368	0.0483794	0.0261489	0	0	0	0	0	0	0	0	0	0	0	0.00476289		0.000212689	0.00309038	0.00869326	0.11752	0.0342444	0.0150214	0	0.00201219	0	0.0120773	0.014841	0.00265286
	kz	0.933293	0.957004	0.915262	0.995647	1.05704	0.893734	1.04002	0.890163	0.884966	0.567906	0.723087	0.710279	0.566389	1.05781	0.432044	0.897185	0.728998		1.00748	0.981682	1.19937	1.16832	0.97253	1.13603	0.663322	0.985928	0.77568	0.828649	0.694322	0.551908	0.575604	0.866006	0.480869	1.11805	0.991013		0.72077	0.850161	0.813578	1.28794	0.751314	0.941391	0.859701	0.814077	0.585255	0.452366	0.519355	0.482224
	egh	4.17725	3.48587	3.98209	2.21921	2.28042	2.32292	2.53815	3.82193	3.30846	3.17441	2.95413	2.92716	2.71319	1.17164	2.00605	2.55944	3.83384		4.27651	3.49296	3.78097	2.44319	2.54037	2.90276	3.02463	3.90006	3.2899	3.20184	3.2862	2.81911	1.92478	1.94066	1.74323	3.28857	3.47516		3.65743	2.98254	3.30147	2.00869	1.93446	2.59861	2.41476	2.95166	2.49145	2.24571	2.13448	2.29902
	l(1)10Bb	0.509571	0.454652	0.406729	0.466135	0.375969	0.309204	0.495999	0.476021	0.541477	0.574624	0.644845	0.687369	0.573335	0.581493	0.248955	0.377612	0.555284		0.33928	0.271454	0.299424	0.188108	0.220531	0.184142	0.211836	0.291598	0.327528	0.292839	0.380034	0.446179	0.267852	0.517132	0.21954	0.191132	0.356151		0.226687	0.215678	0.189683	0.217885	0.145773	0.258689	0.148455	0.224384	0.258478	0.361592	0.374428	0.429214
	Hlc	0.814887	1.06313	1.05834	0.889771	1.49103	1.2226	1.34692	1.08536	1.11167	1.41441	1.18809	1.21426	1.51928	2.44535	0.502991	1.27223	0.976619		0.90941	0.975687	0.999915	0.762222	0.960606	1.23855	1.24962	1.00115	1.09863	1.09483	1.14132	1.03807	0.740294	1.11044	0.531924	1.05589	0.983677		0.511928	0.59648	0.680634	0.776956	0.662375	0.693728	0.780985	0.619337	0.613256	0.551407	0.593511	0.562178
	Grip91	1.31835	1.3442	1.36451	1.3569	1.0359	1.29858	1.65553	1.38222	1.21632	1.3357	1.33179	1.27331	1.15185	0.564976	0.791518	1.35372	1.46159		1.13547	1.2378	1.05935	1.11108	0.926848	1.24754	1.11474	1.3074	1.35911	1.34593	0.963223	0.874624	0.975327	0.556539	0.6683	1.39404	0.977327		0.961521	0.982418	1.17104	0.686831	0.93754	1.03452	0.851158	0.998078	0.792475	0.536317	0.615888	0.593707
	dlg1	4.34553	3.76796	3.99609	5.48541	4.78837	3.61395	3.29493	3.90055	3.82461	3.33849	3.10358	2.97746	3.02487	2.33744	3.35659	3.77592	3.76625		5.78336	4.63972	5.07604	5.66829	5.33988	4.68833	4.7055	4.7779	4.53217	3.65556	3.89228	3.93897	3.42176	1.49801	4.88222	5.44922	4.22459		3.56237	3.17372	3.20217	4.14618	4.5159	3.17494	2.99163	2.77291	2.07654	1.57892	1.74731	1.79749
	ifc	1.28199	1.26331	1.25381	0.854342	1.11063	0.900987	1.1047	1.35128	1.15746	1.01542	1.03208	0.943104	1.08403	1.68331	0.717217	0.998084	1.07138		1.34204	1.25307	1.34136	0.662782	0.978564	1.11647	1.12886	1.40849	1.19187	0.84841	1.23531	0.943662	1.02393	2.30348	0.571792	1.18167	1.10376		0.785253	0.76059	0.894775	0.529122	0.606483	0.672653	0.698295	0.773897	0.59232	0.528024	0.54969	0.492931
	eIF4A	4.12379	5.82661	4.88292	6.56238	8.49655	7.2886	7.96833	5.87659	8.17999	10.7664	11.2107	11.1248	10.1744	17.0574	5.69025	8.24505	6.0549		3.73006	6.35259	5.39514	6.40142	7.56	7.96669	6.87556	6.28928	8.02527	9.16356	10.9945	10.0584	12.2765	19.839	5.19761	6.58233	6.94436		3.2757	4.90798	3.76355	5.19782	5.612	6.30733	6.13873	5.00521	6.21625	7.65332	8.54304	8.07307
	Arpc1	0.611336	0.617994	0.563466	0.914933	0.739482	0.678571	0.647094	0.623041	0.697779	0.533632	0.517748	0.623617	0.529253	1.46916	0.585593	0.885638	0.563276		0.810284	0.674493	0.777297	0.574327	0.761823	0.80663	0.683934	0.642034	0.712294	0.600656	0.56403	0.604424	0.498194	1.71924	0.429064	0.53781	0.609638		0.700219	0.716128	0.641339	0.658472	0.540572	0.788583	0.610891	0.670649	0.463573	0.402923	0.445455	0.549603
	Sos	2.91077	2.7022	2.65428	2.18358	2.65724	2.31855	2.52394	2.64187	2.13333	1.74285	1.65772	1.47072	1.26896	1.53154	2.40694	2.85862	2.52175		2.68113	2.6142	2.88847	1.75025	2.1829	2.50949	2.2053	2.36732	2.3577	1.62982	1.48448	1.56151	1.16361	1.0374	1.00388	2.60917	1.85308		2.77467	2.60178	2.66787	1.71354	1.79765	2.74872	1.8958	2.55015	1.55509	1.04394	1.17254	1.38528
	NimC3	0.00463094	0	0	0.00947944	0.0125594	0	0	0	0	0	0	0	0	0	0	0	0		0	0	0	0	0.0277426	0	0	0	0	0	0	0	0	0	0	0	0.0069227		0.00132219	0.00120999	0.00486276	0.012819	0.0138331	0	0	0	0	0	0.00417222	0
	Pgant35A	0.229401	0.241204	0.253184	0.272402	0.24854	0.356629	0.400771	0.216458	0.206626	0.166127	0.176295	0.158359	0.25987	0.40101	0.235096	0.262152	0.256042		0.238456	0.399538	0.342725	0.414514	0.328194	0.960208	0.461584	0.421523	0.29916	0.133616	0.255434	0.298088	0.149777	0.123552	0.221867	0.566747	0.24671		0.328355	0.358613	0.444191	0.288007	0.28544	0.343195	0.175203	0.312602	0.276486	0.208434	0.223784	0.221902
	CIAPIN1	0.3091	0.354821	0.348945	0.363017	0.229182	0.399935	0.310805	0.324383	0.348979	0.247964	0.325195	0.277353	0.396884	0.741578	0.469226	0.275284	0.31106		0.397463	0.249233	0.212476	0.241326	0.259384	0.283891	0.306827	0.244812	0.278602	0.251144	0.199446	0.189222	0.250457	0.360051	0.0983907	0.29033	0.362808		0.236277	0.254203	0.215294	0.202719	0.169194	0.263569	0.362665	0.285349	0.222329	0.2145	0.211391	0.266409
	stc	3.38126	3.58509	3.34916	3.54189	3.28432	4.41789	3.94822	3.32036	3.35292	2.89265	2.87681	3.041	2.73835	2.95435	2.09531	4.07109	4.00194		3.3755	3.81335	3.45097	2.75374	3.70521	4.26326	3.77212	3.451	3.67579	3.21429	2.88362	2.96989	1.90284	2.10618	1.40925	4.05565	3.27338		5.02209	5.15748	5.27316	3.87524	4.26339	5.21775	4.60635	4.77818	3.88647	3.34952	2.95662	3.18245
	wor	0	0	0	0.0162046	0	0	0	0	0	0	0	0	0	0	0	0	0		0	0	0	0.000375841	0	0.0196393	0	0	0	0	0	0	0	0	0	0	0		0	0.00103777	0	0.0142784	0.00903362	0	0	0	0	0	0	0.00161634
	Mtr4	1.19105	1.16793	1.223	1.01305	1.01447	1.48577	1.19854	1.19971	0.977107	0.677266	0.929737	0.958705	0.628869	1.64532	0.176954	1.30986	1.15848		1.18367	1.27756	1.12204	0.823967	1.16252	1.19209	1.03757	1.14252	1.00362	0.761051	0.727564	0.865309	0.552892	1.58401	0.343943	1.36921	1.12514		0.913519	0.974688	0.956021	0.853204	0.79123	1.05815	0.876088	1.01409	0.55654	0.604292	0.574153	0.587716
	Gli	0.0323328	0.0523498	0.0383046	0.0413539	0.141455	0.0581907	0.118286	0.0411742	0.0641947	0.0320816	0.0986469	0.0722781	0.117553	0.0564046	0.0279848	0.0204394	0.00228287		0.0152971	0.0575358	0.0216897	0.0130043	0.130039	0.0617475	0.0185015	0.0267498	0.0886586	0.0606508	0.0609115	0.0858296	0.0347175	0.00593363	0.0262624	0.0290031	0.00172954		0.00351645	0.0265775	0.00504482	0.0472737	0.125251	0.0279006	0.0651916	0.0267473	0.0351255	0.0427218	0.068586	0.0528339
	ND-B17	0.163489	0.208379	0.195792	0.193876	0.269077	0.211707	0.223913	0.194795	0.33938	0.545101	0.530716	0.495827	0.518693	1.117	0.350456	0.157294	0.278419		0.184086	0.196697	0.183107	0.112331	0.120839	0.128231	0.147826	0.214018	0.333032	0.39426	0.360855	0.469263	0.320324	0.780259	0.0763119	0.137309	0.241887		0.15913	0.162177	0.0664311	0.156449	0.206092	0.127599	0.325055	0.193624	0.253817	0.397638	0.515589	0.419488
	wek	0.504453	0.437483	0.479807	0.465786	0.482266	0.523564	0.273675	0.513687	0.476146	0.554569	0.507828	0.488149	0.347007	0.474135	0.095016	0.573307	0.677331		0.316197	0.4448	0.486484	0.368623	0.432106	0.602008	0.499305	0.573666	0.427819	0.485983	0.392707	0.445582	0.333449	0.471327	0.196309	0.553241	0.284575		0.666227	0.634187	0.529768	0.450415	0.528187	0.584799	0.554972	0.64894	0.614164	0.440552	0.480977	0.401182
	Ca-alpha1D	0	0.0146085	0.0168731	0.206965	0.0790948	0.0821299	0.0256674	0.00641405	0.0227441	0.015824	0.0344508	0.0428104	0.032295	0	0.0128712	0.233338	0.0104936		0	0.0161285	0.0215619	0.162402	0.0656453	0.0401477	0.0308846	0.0265737	0.0126813	0.0563223	0.0319795	0.0478257	0.0448055	0.00677929	0	0.75559	0.0571644		0.00102622	0.013677	0	0.129355	0.0470278	0.00543309	0.0427333	0.0167128	0.0160495	0.0384021	0.00726006	0.0313382
	Cyp303a1	0.0201691	0.0171149	0.0149327	0.0431989	0.009684	0	0	0.0335913	0.00913745	0.0354139	0.00377408	0.012155	0	0	0.0294924	0	0		0.0126834	0.0202245	0.0239636	0.0229266	0.020087	0.0141796	0.0173028	0.00822402	0.0218654	0	0.0225909	0.0393715	0.0218671	0.00572659	0	0	0		0	0.000360007	0	0.00576219	0	0	0	0	0.00453604	0	0.00417479	0.000458336
	crp	2.56756	2.73612	2.58241	3.45822	3.7034	2.7824	2.99382	2.64264	2.52762	2.50525	2.36591	2.40458	2.10667	1.23377	5.5261	3.0033	2.17565		3.04517	2.80235	2.98723	4.27841	3.25945	2.85231	3.37856	2.98204	2.79662	2.29666	2.31847	2.52762	2.10351	1.51873	8.53516	3.05327	2.39942		3.43857	3.2035	3.26324	4.04866	3.48888	3.226	3.1799	3.05754	2.6787	2.17766	2.13081	2.37626
	mRpL4	0.234781	0.241884	0.222594	0.0822517	0.134921	0.198624	0.221364	0.225794	0.250966	0.279769	0.288902	0.216694	0.276766	0.277173	0.0609835	0.277346	0.208868		0.20536	0.256768	0.221078	0.334456	0.252286	0.137726	0.321412	0.208377	0.252349	0.109658	0.298894	0.463428	0.246356	0.651625	0.0570112	0.15214	0.359483		0.164764	0.17362	0.195358	0.124991	0.165491	0.231379	0.137368	0.208948	0.211378	0.265087	0.193552	0.185264
	l(2)37Bb	0.195942	0.181081	0.177003	0.264669	0.152552	0.250101	0.215903	0.185047	0.245051	0.288271	0.141192	0.185069	0.214267	0.456406	0.0156642	0.245688	0.146714		0.19492	0.238531	0.262264	0.0887228	0.21265	0.189799	0.29744	0.328159	0.204905	0.269403	0.218017	0.247489	0.18373	0.331793	0.0984678	0.149274	0.308735		0.146592	0.163507	0.197819	0.158986	0.175432	0.21061	0.124816	0.171159	0.10643	0.107207	0.130372	0.134004
	Catsup	0.262477	0.332955	0.309949	0.227107	0.397585	0.354593	0.335405	0.314635	0.342476	0.267417	0.467761	0.342973	0.282651	0.516632	0.387121	0.391374	0.300706		0.135794	0.208057	0.197417	0.22121	0.172502	0.139674	0.138254	0.262723	0.302151	0.26273	0.291191	0.318961	0.228906	0.329542	0.15798	0.125097	0.236262		0.266777	0.28445	0.275495	0.101676	0.112953	0.226871	0.356104	0.319964	0.169154	0.182716	0.212077	0.221506
	Lim3	0.00844122	0.0148788	0.0147366	0.19724	0.0447808	0.0117923	0	0.0178808	0.0321068	0.0830944	0.0184229	0.0190985	0.0435087	0.267078	0	0.00708461	0.0740885		0	0.0213642	0.00980823	0.133007	0.0429167	0.0317138	0	0.0103257	0.0184889	0.0157813	0.0187805	0.0549941	0.0399203	0.0298131	0	0.00918587	0.0559679		0.00636234	0.0113095	0.0236387	0.141715	0.0997408	0.0257788	0.0872969	0.0120355	0.0374624	0.0526082	0.0360017	0.0346187
	CG10561	0.187393	0.175504	0.190728	0.201191	0.362004	0.183075	0.120581	0.194134	0.175917	0.164233	0.198575	0.137736	0.285462	0	0.264062	0.164365	0.269912		0.181093	0.178379	0.0865677	0.165749	0.115389	0.11402	0.16165	0.208742	0.123107	0.236585	0.21869	0.192674	0.127986	0.101711	0.139879	0.149714	0.0201432		0.207953	0.192883	0.263006	0.112802	0.213201	0.178177	0.198586	0.257802	0.121258	0.189914	0.124387	0.172831
	swm	5.95233	5.6692	5.8004	3.65623	5.02257	5.47857	4.82357	5.79396	5.18299	4.77147	4.66953	4.45001	4.80511	1.24606	2.39571	4.99836	5.41663		6.58329	5.89742	6.31164	4.33694	5.37766	5.63933	5.9594	5.83737	6.25906	5.34349	4.56694	5.00475	3.83621	1.75974	2.23083	5.51409	5.66578		6.70831	6.41452	6.41349	4.26591	5.23838	5.60614	5.14437	6.1626	5.13768	4.06552	3.95832	3.83894
	AspRS	1.27636	1.31273	1.19888	1.57053	1.38365	1.90076	1.45534	1.37375	1.25691	1.32335	1.30018	1.25151	0.985914	2.56757	0.616157	1.71905	1.30274		1.28403	1.41139	1.3823	1.1137	1.49745	1.55924	1.41348	1.48391	1.66119	1.46878	1.36654	1.18307	0.953761	2.43932	1.02913	1.54857	0.967919		1.5637	1.64443	1.56373	1.13256	1.28311	1.86872	1.5582	1.73155	1.28662	0.909848	1.11229	1.21665
	l(2)gl	6.05321	5.94827	6.17152	4.52874	5.27844	5.36695	5.57939	6.22284	5.9174	6.04566	6.08529	6.00182	5.28785	2.85594	3.79003	5.48855	6.08117		5.21062	5.43239	5.82235	4.92755	4.73519	4.60696	4.67221	5.2462	4.8721	4.62806	4.40426	4.98257	3.83628	2.01081	3.09206	5.63417	4.84575		0.0422913	0.127803	0.0835595	0.613845	0.591483	0.360753	0.477351	0.170814	0.236995	0.462788	0.268207	0.348975
	dre4	3.74442	4.44109	4.09568	4.62815	3.98409	5.53942	5.52345	4.24706	4.01814	3.55589	3.79945	3.9837	3.22389	3.681	3.77418	5.61777	4.65029		4.43561	4.99368	4.76843	4.14079	4.26174	5.05864	4.7941	4.47498	4.37326	3.58925	3.31131	3.42428	2.46439	2.57141	1.96606	5.28656	4.65456		5.33765	5.25894	5.32863	3.84959	4.2502	5.63695	4.79239	5.24123	3.98042	2.97109	3.2594	3.38431
	l(3)73Ah	1.19105	1.2388	1.08668	1.09285	0.708774	1.25199	1.27771	1.26708	1.20334	1.00942	1.00059	0.938718	1.03193	0.670568	0.380428	0.89924	1.02048		1.06155	1.18031	1.03755	0.662077	0.981684	0.98753	1.14553	0.994644	0.995223	1.09104	0.844133	0.996447	0.851802	0.913207	0.34265	0.973763	1.13087		1.07647	1.01404	0.978473	0.757002	0.829366	1.04844	0.925837	0.989375	0.835752	0.696226	0.762357	0.828066
	Prosbeta6	0.830604	0.880155	0.932735	0.905525	0.58532	0.770548	0.98868	0.9314	0.972059	1.14588	1.19944	1.20551	0.849586	2.13045	0.753199	0.874991	0.794154		0.812146	0.665127	0.516472	0.742581	0.689365	0.770653	0.547313	0.729129	0.95958	1.02094	1.13253	1.03568	0.693745	2.40688	0.481424	0.638562	0.905346		0.564331	0.558484	0.653282	0.346261	0.55109	0.542672	0.493697	0.59329	0.639088	0.611622	0.645908	0.592705
	sas	0.00865776	0.00429569	0.00266553	0.333409	0.0562425	0.0522844	0.0573964	0.00759257	0.0239999	0	0.0119414	0.00233389	0.0049011	0.054728	0	0.0202651	0.00072959		0	0.0161982	0.0225264	0.138074	0.140643	0.0152517	0.0341626	0.0289475	0.0321254	0	0.0293374	0.0239099	0.0167641	0.0527093	0	0	0		0.0116064	0.00904915	0	0.0591996	0.136872	0.0320665	0.0851895	0.0130343	0.0220075	0.00737545	0.0131013	0.00822543
	l(3)87Df	0.0349481	0.0460206	0.034124	0.00251851	0.0437497	0.0451441	0.0313974	0.0534633	0.0797842	0.0870761	0.0880854	0.100931	0.162777	0.423104	0.00326051	0	0.00332469		0.0280004	0.0449928	0.0948059	0.0269881	0.00774213	0.0791324	0.0604921	0.0324153	0.0818211	0.0693114	0.0913765	0.0265496	0.0985396	0.12856	0.124661	0.0115528	0.0345023		0.0322097	0.0367222	0.0178485	0.0134559	0.0408718	0.0460687	0.0129421	0.03345	0.0560727	0.0629214	0.0863683	0.050838
	dco	12.085	11.4601	11.4036	8.30304	9.26351	10.7265	11.6304	11.3903	10.897	9.64929	9.45393	9.54312	9.00297	6.29096	11.1079	10.2489	11.9627		13.6544	12.393	12.7935	9.20502	9.93084	11.5023	11.5268	12.1478	11.561	11.8136	11.2443	11.0541	8.58165	7.27755	8.4365	10.6114	10.6245		13.0397	12.0251	12.1091	8.98628	8.96572	10.4829	10.2549	10.9078	10.4365	9.72556	9.26904	9.64971
	hyd	10.102	9.71257	9.70005	8.09798	8.8631	9.76588	10.1708	9.84154	8.23202	6.50392	6.45488	6.47789	5.65494	6.19358	4.4252	9.41796	9.64701		10.8375	9.95284	10.0986	7.94639	8.86251	10.3967	9.57409	9.86386	8.44608	6.8026	6.56833	6.3077	4.80609	4.68153	3.62272	10.0674	8.30869		10.2923	10.0464	9.71467	7.82677	7.53371	9.41488	8.96254	8.78686	6.57122	4.51008	4.86569	5.21273
	l(3)mbn	0	0	0	0.0193279	0	0	0.0342231	0	0	0.014782	0	0.0147865	0	0.0133474	0	0	0		0	0	0	0.0294455	0.0301526	0.00904637	0.0236705	0	0	0.0334303	0.0115646	0	0	0	0	0	0		0	0	0	0.00353144	0	0.0219198	0	0	0.00715003	0	0.00428962	0.0036642
	l(3)mbt	3.26057	3.41516	3.2746	2.61707	2.78564	3.61913	3.40845	3.27855	4.1645	5.50786	4.1243	4.08313	5.01325	2.225	2.23125	3.46169	4.30055		3.38581	3.06831	3.08998	2.17082	2.75974	2.91182	2.71258	3.14523	2.53224	1.9393	2.00198	2.55646	1.46436	0.978442	1.50996	2.90732	2.89681		2.44865	2.45587	2.52856	1.57118	1.8689	2.50843	2.62521	2.41472	1.51706	0.989189	1.21105	1.20262
	sti	6.46915	6.28631	6.56701	4.1626	5.77211	5.79356	6.5142	6.23208	4.99983	4.35255	4.28141	4.33844	3.28935	2.26702	3.87851	5.68058	5.52143		7.04923	5.96407	6.33436	3.8807	4.94062	5.80081	5.75453	6.24192	5.0792	4.1952	3.55095	3.83655	2.74921	1.18374	2.17089	5.5273	4.63968		6.36235	5.57655	6.03236	3.21992	3.17427	5.29784	4.92212	5.4742	4.2009	3.32522	3.12245	3.46946
	pho	1.72041	1.59951	1.77964	1.70859	1.6687	1.22139	1.40203	1.52965	2.11166	2.17084	2.18036	2.52307	2.30564	0.524221	2.00754	0.942074	1.25684		1.59169	1.5942	1.56341	1.53169	1.5871	1.2689	1.55156	1.68464	1.65889	1.71666	1.72267	1.81702	1.64534	0.580121	1.78139	1.31814	1.81522		1.46648	1.31074	1.56705	1.21528	1.31306	1.15691	1.05215	1.33987	1.63012	1.25245	1.55035	1.62614
	lab	0	0.00646009	0	0.355807	0.0206156	0.0102258	0	0.00804576	0.010194	0.0121333	0.00495921	0.00895116	0.00674116	0	0	0.0327178	0		0	0.0207503	0.0189742	0.102777	0.0358015	0.0280421	0.0527384	0.0122295	0.00743714	0	0.0204181	0.0155563	0.000995448	0.0619521	0	0	0		0.000904671	0.00241191	0.00508164	0.155692	0.110611	0	0.0561471	0.00885718	0.0182897	0	0.00706099	0.00212495
	lace	1.48174	1.47943	1.57086	1.39782	1.13617	1.31644	1.23883	1.40355	1.43854	0.997077	1.14597	1.11359	0.950086	0.890819	1.12717	1.43599	1.26895		1.47235	1.37809	1.37892	1.11706	1.07223	1.55073	1.36511	1.49933	1.34808	1.32683	0.985181	1.04274	0.784202	1.7234	0.446903	1.5974	1.29482		2.34363	2.25555	2.26275	1.4521	1.63642	2.04298	1.8984	2.12036	1.46856	0.953014	1.09927	1.15508
	Lam	3.14159	3.26423	3.29047	2.48205	2.91611	2.84325	3.16731	3.15342	2.98949	2.64916	2.49044	2.80295	1.99525	1.89767	2.45244	2.85814	3.02281		3.52526	3.3912	3.00934	2.23472	2.56581	3.22841	3.1245	3.24109	3.03892	2.60792	2.40731	2.72902	2.28787	2.65204	1.78374	2.6023	3.36123		2.94885	2.83019	2.82773	2.05419	2.01356	2.55091	2.73304	3.0138	2.41251	1.64768	1.82083	2.10038
	LanA	0.014366	0.201572	0.0550674	0.714576	1.63746	0.842269	0.688502	0.120124	0.256924	0.423027	0.409178	0.406709	0.420881	0.251148	0.00556416	1.05521	0.168271		0.0781236	0.495894	0.256291	1.21956	1.88021	1.48609	0.927588	0.30492	0.345056	0.714708	0.567946	0.495668	0.611184	0.124113	0.139842	1.48676	0.65014		0.0469901	0.327863	0.0404204	0.815192	1.8401	0.729257	1.08379	0.244981	0.277674	0.314694	0.368621	0.411923
	lds	3.40251	3.5111	3.41467	2.74031	2.77474	3.61651	3.02563	3.56805	3.46127	3.06641	2.85158	2.6917	2.16417	2.50795	2.70041	3.46921	4.07149		3.54216	3.3909	3.67376	2.52739	3.09276	3.34774	3.83663	3.5082	3.31905	2.84021	2.67366	2.8089	1.7526	2.04171	1.51272	3.85945	3.1157		4.24928	4.27165	4.37511	2.61108	2.9592	4.24003	4.19711	4.23735	3.35639	2.73756	2.66505	2.79211
	lin	2.73009	2.64496	2.78317	2.19033	2.51033	2.68685	3.08571	2.62488	2.1987	1.36762	1.62291	1.73421	1.64085	1.38592	2.59613	2.58076	2.41424		2.97779	2.64359	2.88288	1.71426	2.09837	2.78926	2.06299	2.71854	2.33164	1.90873	1.60894	1.6648	1.2645	1.35691	1.63461	2.91377	2.00498		3.24289	3.05557	3.11218	1.60111	2.11297	2.74967	2.87658	2.9617	1.83265	1.22716	1.22608	1.4345
	l(1)sc	0	0	0	0.000626455	0	0	0	0	0	0	0	0	0	0.0115513	0	0	0		0	0	0	0.0534048	0	0	0	0	0	0	0	0	0	0	0	0	0		0	0	0.00739966	0.0483904	0.0114456	0.00669945	0	0	0	0	0.00547709	0
	Lsp1alpha	0.00286705	0.00671076	0	0.0788175	0	0	0	0.0029223	0	0.091562	0.0369228	0.023527	0.131452	0.0350575	0.0128712	0.0505994	8.50577		0	0.0303039	0.00947867	0.0554948	0	0.0292949	0.01575	0.00579509	0.0067385	0.0344401	0.0483176	0.0520829	0.0308389	0.0891655	0	0	12.1554		0.00153518	0.0106073	0	0.0202176	0.0330835	0.00824574	0.0233754	0.00424565	0.012837	0.0145656	0.0286488	0.0407526
	Lsp1beta	0.00486796	0.0248909	0.00275069	0.145371	0.0337549	0.0238244	0	0	0.0225697	0.167571	0.142003	0.183371	0.215548	0.363374	0.347644	0.0190694	11.5076		0.0256297	0.0504449	0.00651724	0.0534586	0.0202298	0.0426288	0.0618183	0.00529465	0.0161434	0.138786	0.0498399	0.137851	0.152214	0.155785	0.138439	0.0726446	25.8448		0.0230339	0.027399	0	0.0130173	0.0849598	0.00468414	0.0198511	0.00478869	0.0126384	0.0810261	0.0529638	0.106143
	Lsp1gamma	0.00358702	0.0111375	0	0.198113	0.051202	0.0189492	0	0	0.0329165	0.0581556	0.0498261	0.0455651	0.0877935	0.196205	0.0184354	0.00794835	9.02526		0.00792492	0.0328913	0	0.0288086	0.0598557	0.0323149	0	0.0032999	0.0511276	0.0846699	0.0512752	0.094168	0.0597686	0.0195114	0.0262624	0	22.856		0.00225599	0.0106151	0.00593761	0.0227569	0.0189922	0.0170582	0.0176033	0.00423111	0.000692386	0.0141462	0.0340592	0.0431094
	Lsp2	0.00460377	0.0169964	0	0.297602	0.0754489	0	0	0	0	0.0317841	0.0563061	0.139084	0.129025	0.266667	0.0923964	0.00873075	7.61391		0.0272966	0.0411449	0	0.0506789	0.0728095	0.0468497	0	0.00596421	0.044376	0.229395	0.0380798	0.115242	0.121634	0.0621923	0.225946	0.0130088	20.2363		0.000673266	0.0124149	0.0053009	0.0484855	0.0622686	0.00716644	0	0	0.01308	0.0583646	0.0650747	0.080439
	lt	0.582499	0.569343	0.552801	0.917687	0.624462	0.676305	0.654014	0.612833	0.672081	0.657258	0.764775	0.720218	0.698718	0.64003	1.18271	0.776274	0.749526		0.533371	0.67552	0.640294	1.11079	0.766962	0.650717	0.588421	0.630684	0.681189	0.75328	0.519992	0.545437	0.478693	0.58436	0.885733	0.650965	0.575328		0.758472	0.755663	0.801683	2.81965	1.7984	0.848935	1.01253	0.736941	0.748701	0.583005	0.685645	0.709503
	Rab32	1.5871	1.80948	1.7209	2.16865	1.58534	1.96303	2.26284	1.69136	1.61035	1.54217	1.40666	1.28755	1.48023	1.6224	0.914538	2.08504	1.88444		1.64735	1.89632	1.82918	2.32071	1.91672	2.01307	1.69497	1.78825	1.53626	1.51092	1.37034	1.52675	1.11026	1.23488	0.881705	1.87918	1.85591		2.52831	2.73836	2.52565	3.10836	2.22741	2.84834	2.55674	2.49142	1.83377	1.28269	1.4702	1.51297
	Mal-A2	0	0	0	0	0.0363227	0	0	0	0	0	0.00363364	0	0	0	0	0	0		0	0	0	0.000783091	0.0126771	0	0	0	0.00677959	0	0	0	0	0	0	0.0100752	0		0	0.000892581	0	0.00885975	0.00440561	0	0	0	0	0	0	0.00545575
	Mal-A1	0	0	0	0	0	0	0	0	0	0	0	0	0	0	0	0	0		0	0	0	0.0218968	0	0	0	0.013522	0	0	0	0	0.00134675	0	0	0.00412654	0		0	0.00123995	0	0.00875398	0.0216959	0	0	0.00415988	0	0	0	0.00649728
	Mal-A3	0	0	0	0.0178758	0.0464233	0	0	0.00463159	0	0.0210438	0	0.00568183	0	0	0	0	0		0	0.00310338	0	0.0101115	0	0	0.0159546	0.00462384	0.00889482	0	0	0	0	0	0	0.0107606	0		0.0031155	0.00102077	0	0.0223759	0	0.00454864	0	0	0	0.00354635	0.00293034	0.00327989
	sens	0	0.000593546	0	0.0489261	0.0276035	0	0.0318849	0	0	0	0.00567501	0	0	0	0	0	0		0	0.00153795	0	0.0264673	0	0	0.0165343	0.00418798	0.00479247	0	0	0	0.000713039	0.0134808	0	0	0.0409586		0.000163147	0	0	0.0298219	0.00786189	0.0101253	0	0	0	0.0149925	0	0.00129511
	lz	0.00102321	0.0030588	0	0.311058	0.0161349	0	0	0.00608104	0	0.0601651	0.00647053	0.0211521	0.0049011	0.0133474	0	0	0		0.0413253	0.0108718	0	0.105882	0.108148	0.0267849	0	0.0132182	0.0125162	0	0	0	0	0	0	0.00499241	0.00172954		0	0.00138954	0	0.0385447	0.019387	0.00303071	0	0	0	0.00953471	0	0
	Kaz-m1	0.00272986	0.00209511	0	0	0	0	0	0	0	0	0.00256584	0	0.0467832	0.112443	0.0224449	0.0182047	0		0	0	0	0	0	0.0375797	0	0	0	0.0166005	0	0	0.0201561	0	0	0	0		0.0369172	0.0284964	0.0290732	0.0303955	0.0176002	0.0301309	0	0.0239055	0.00448057	0.0114416	0.021762	0.0438022
	RpL36	0.849967	1.35682	1.05001	2.64266	2.82929	1.23395	1.79653	1.30891	4.29558	10.4548	12.9859	11.0496	11.313	15.4943	3.16112	1.70504	2.83537		1.04513	1.53592	0.996295	1.27269	2.24772	1.32035	1.97257	1.5597	4.51909	11.2215	12.2752	11.6912	14.043	15.9317	2.45995	1.55895	2.65976		0.973646	1.4022	1.02831	2.43155	2.64847	1.56534	1.75599	1.46244	4.90216	11.5422	14.7132	12.5321
	RpS5a	0.405761	0.901309	0.636831	2.41307	1.67343	1.33355	1.56335	0.855267	1.91593	3.44928	3.49528	3.64514	4.12708	11.2292	4.5484	1.39832	1.37259		0.492824	1.18662	0.574926	1.89374	1.97743	1.47909	1.50783	1.13234	2.086	3.4237	4.34656	4.11312	4.94882	10.1206	3.33932	1.36996	1.33843		0.605958	1.0673	0.858335	2.47742	2.01486	1.39926	1.5568	1.07534	1.91203	3.34028	3.82758	3.6108
	E(spl)m2-BFM	0	0	0	0.00158758	0.0583825	0	0	0.00381094	0	0	0	0	0	0	0.0124527	0	0		0	0	0	0.00481792	0	0	0	0	0	0	0	0	0	0	0	0	0		0.00990126	0.00366353	0.00888183	0.0409895	0	0	0.0113087	0.00454222	0	0.00869565	0.00286778	0.00599721
	RpLP1	0.412495	0.812594	0.576733	1.88095	1.70799	0.82428	1.21372	0.672424	3.29679	9.45748	9.42978	9.16708	10.3472	13.5446	2.69062	1.01571	1.69499		0.689898	1.26066	0.779888	1.34257	1.7971	1.12402	2.04395	1.19421	4.47912	11.7609	12.0747	12.7159	16.5044	13.3378	2.59033	1.55061	2.5539		0.580383	0.920341	0.48894	1.58072	2.09638	1.04609	1.49512	1.1323	4.93799	13.2185	14.7388	14.8657
	E(spl)m3-HLH	0	0.00350127	0	0.0248309	0.0163569	0.00727787	0.0318849	0	0	0.0142268	0.0112926	0.0181291	0.00964473	0	0.0412705	0.00564045	0.00137437		0	0.00806308	0	0.0129042	0.0256081	0	0	0.00518715	0.0202774	0	0.00525862	0.00877031	0.00902667	0	0	0.0158524	0		0.00168385	0.00574638	0.00522792	0.0435292	0.0294167	0.0122424	0.0343041	0.00307334	0	0.0159087	0.00880205	0.00667767
	RpS3	1.15213	1.90908	1.36268	2.51477	3.24103	2.35683	2.02676	1.93578	4.35238	7.17439	8.84847	7.95836	6.96535	14.3023	2.3985	3.20667	2.67098		1.19559	2.32027	1.58873	2.04823	2.43587	2.20332	2.35254	2.21244	4.0191	7.27348	8.80628	7.67225	9.48606	13.876	3.19562	1.97992	3.65681		0.91643	1.53298	1.25451	1.76732	1.99855	1.96538	1.73669	1.83275	2.82501	5.3638	6.62103	5.75502
	RpL32	0.378994	0.842228	0.527542	1.95161	1.71092	0.594303	1.12953	0.796233	3.39224	8.7567	10.47	9.68502	10.2531	19.4816	2.55716	1.117	1.706		0.490424	0.952935	0.52354	0.964585	1.17141	0.627714	0.993075	0.861666	3.14234	8.26342	11.2472	10.2844	12.6066	17.3542	1.77186	0.839124	1.60667		0.580259	0.878213	0.69379	1.51577	1.43294	0.986138	1.18743	1.00446	4.39346	12.2123	14.2556	12.6954
	E(spl)m4-BFM	0	0	0	0	0	0	0	0	0	0	0	0	0	0	0	0	0		0	0	0	0	0.00744479	0	0	0	0.00951657	0	0	0	0	0	0	0	0		0	0	0	0	0	0	0	0	0	0	0	0
	E(spl)m5-HLH	0	0	0	0.0639898	0	0	0	0	0	0	0	0	0	0	0	0	0		0	0	0	0	0	0.00852654	0	0	0	0	0	0	0	0	0	0	0		0	0	0	0	0	0	0	0	0	0	0	0
	E(spl)m6-BFM	0	0	0	0.0374176	0	0	0	0	0	0	0	0	0	0	0.00326051	0	0		0	0	0	0	0	0	0	0.00536883	0	0	0	0	0	0	0.0162434	0	0		0.00246805	0	0	0.025474	0.025024	0	0	0	0	0	0	0.00286284
	E(spl)m7-HLH	0	0	0.00254605	0.0241231	0	0	0	0	0	0	0	0.00217693	0	0	0.0357326	0.0180753	0		0	0	0	0.00463425	0	0	0	0	0	0	0	0	0.00265171	0	0	0	0		0.00108856	0.000360007	0	0.0139401	0	0	0	0	0	0	0.00212605	0.00161634
	Rcc1	5.2507	5.37541	5.30278	3.64117	4.69437	5.03465	4.8397	5.1154	5.4413	4.752	4.85427	4.61654	4.04114	3.95712	2.61439	5.38823	5.26078		5.44628	5.27564	4.9459	3.89544	4.27711	5.10084	4.87877	4.66869	4.62548	3.88308	4.47351	4.40216	3.36019	4.8264	2.10181	4.94402	4.30591		4.73232	4.37441	4.56557	2.69375	2.96795	4.19482	3.64185	4.12275	3.42578	3.01073	3.01262	2.9814
	mal	0.619633	0.576761	0.572709	0.553011	0.350715	0.549202	0.644895	0.633566	0.480568	0.567269	0.462341	0.466783	0.443429	0.176668	0.182502	0.583305	0.83173		0.595682	0.568716	0.591962	0.321272	0.554886	0.550449	0.491919	0.595008	0.50742	0.374291	0.418278	0.406712	0.334167	0.768359	0.270925	0.518491	0.509057		0.381265	0.343508	0.391752	0.285073	0.252174	0.379653	0.29995	0.394717	0.305782	0.220615	0.211079	0.224516
	mam	3.89692	3.74401	3.75475	5.11077	5.42746	4.35514	4.54524	3.62203	2.97655	2.5914	2.766	2.59692	3.10239	2.12077	18.5725	4.07203	3.5157		4.56265	3.60337	3.82308	4.57171	4.59678	3.93608	3.80872	3.74398	3.54967	3.28878	2.92856	3.06375	3.66442	1.65189	11.3757	4.1082	3.14304		3.8099	3.56792	3.75902	4.54453	4.94754	3.65456	4.03921	3.41375	2.36206	1.62944	1.71182	1.96907
	Map205	5.70443	5.61815	5.69552	4.09774	5.57948	5.44477	5.27408	5.49951	5.8552	5.56878	4.87496	5.01861	4.51118	4.2608	4.38248	5.64585	5.88691		5.88921	6.08772	6.27188	6.14924	5.41455	6.09031	5.50063	6.01161	5.66561	5.19151	5.22111	5.17291	3.23972	4.86932	3.30464	6.26805	6.11021		5.02823	4.74273	4.60425	3.88562	4.2237	4.64278	3.8192	4.43171	3.83553	3.00057	3.17005	3.22791
	twe	2.28869	2.34232	2.46898	1.91107	1.8793	2.11844	2.08629	2.4696	2.05119	2.30829	2.17316	2.26676	2.22216	1.22926	0.915254	1.73179	2.61094		1.57078	1.77039	1.76427	1.08526	1.62229	1.67631	1.62509	2.11923	1.80194	1.72977	1.59538	1.61083	1.14007	1.41092	0.685685	1.72317	2.12811		1.71264	1.60909	1.56106	1.10992	1.04556	1.67285	1.68563	1.6517	1.34982	1.11442	1.10818	1.21475
	mei-9	0.44108	0.499398	0.455558	0.663286	0.642979	0.519411	0.393394	0.469634	0.335513	0.380482	0.429503	0.510261	0.533201	0.474024	0.241022	0.618246	0.269886		0.473435	0.489965	0.625933	0.732814	0.54725	0.586219	0.464607	0.533943	0.654419	0.240146	0.360402	0.358722	0.264345	0.718478	0.292158	0.72369	1.00511		0.330602	0.372767	0.387165	0.46813	0.328096	0.378155	0.272754	0.416676	0.217372	0.224428	0.243203	0.239748
	mei-218	1.32757	1.23463	1.2428	1.0536	1.18707	1.11343	1.30264	1.2598	0.872694	0.736773	0.856815	0.716684	0.701895	0.767396	1.79915	1.01809	0.882944		0.95478	1.0613	1.09849	1.31302	1.3139	1.14114	1.14952	0.99231	0.974723	0.979711	0.771392	0.685701	0.572177	0.680933	1.21304	1.20025	0.98486		0.66035	0.614944	0.575407	0.772169	0.461145	0.478546	0.547723	0.614975	0.514101	0.323077	0.351914	0.284765
	mei-S332	0.546738	0.60563	0.600387	0.458665	0.546276	0.556397	0.470503	0.571763	0.660602	0.613463	0.629466	0.5699	0.519979	0.146527	0.648238	0.493772	0.524544		0.491077	0.460718	0.6722	0.498008	0.422779	0.562245	0.66264	0.627708	0.512112	0.599736	0.503384	0.521359	0.300845	0.411038	0.608621	0.527971	0.710521		0.422718	0.449409	0.483526	0.238501	0.434249	0.468054	0.515601	0.510474	0.45385	0.424996	0.393207	0.439878
	mei-W68	3.02451	2.58211	2.60062	2.29955	2.41584	2.49578	2.38091	2.63575	2.32832	2.18415	1.99411	2.20927	2.00121	1.1164	5.49414	2.37853	2.60126		2.748	2.64825	2.81606	3.0413	2.57257	2.39123	2.5057	2.46726	2.26212	2.46677	2.07666	2.18979	1.58131	1.4058	3.3334	2.6934	2.82481		0.0158571	0.0330686	0.0416584	0.312597	0.137345	0.0270295	0.120878	0.0337002	0.0225676	0.0148644	0.0516763	0.0485789
	Men	2.06419	2.10233	2.167	1.89139	2.49813	1.83255	1.97032	2.21665	2.76248	4.4302	3.99195	4.61878	6.13623	1.27269	1.6433	1.91074	2.26497		1.48995	1.56942	1.46985	1.23681	1.44331	1.55981	1.62512	1.54549	2.26669	2.98289	2.38187	3.9037	3.99576	1.88938	0.776279	1.52906	1.58465		1.0503	1.19876	1.15593	1.02335	1.28429	1.34731	1.42464	1.28009	1.7278	2.49897	2.03451	2.67091
	Met	0.349193	0.334872	0.345049	0.925898	0.312181	0.30395	0.278493	0.302507	0.251481	0.305523	0.260142	0.263639	0.143779	0.224086	0.366997	0.46786	0.323946		0.240013	0.371914	0.319925	1.26393	0.604928	0.526232	0.46763	0.280171	0.387591	0.537428	0.42344	0.355496	0.213088	0.289745	0.845236	0.503322	0.511803		0.62896	0.662885	0.711421	1.55962	0.832765	0.675792	0.333057	0.61308	0.569407	0.361125	0.414325	0.468698
	E(spl)malpha-BFM	0	0.00273802	0	0.0241231	0	0	0	0	0	0	0	0	0	0	0.0478268	0	0		0	0	0	0.00629772	0	0	0	0	0	0	0	0	0	0	0	0	0		0	0.00381991	0	0.000364344	0	0	0	0	0	0	0	0.000937117
	E(spl)mbeta-HLH	0	0.00524966	0	0.0179177	0.115413	0.00843783	0	0.00376485	0.0185876	0	0.0277705	0.00767118	0	0	0	0.0217143	0		0	0.00603277	0	0.0132883	0.0693206	0	0	0.0162434	0.0067385	0.0874883	0.0190558	0	0.00200244	0.0650343	0	0.0138497	0		0	0.00649534	0.00834587	0.0245916	0.0509549	0.0113854	0.0535103	0.0116152	0.0170548	0.0202758	0.000324146	0.0133773
	E(spl)mdelta-HLH	0	0	0	0.00130614	0	0	0	0	0	0	0	0	0	0	0.00894134	0	0		0	0	0	0	0	0	0	0	0	0	0	0	0	0	0	0	0		0	0	0	0.00591909	0	0	0	0	0	0.00448924	0	0
	E(spl)mgamma-HLH	0	0	0	0.00701157	0	0	0	0	0	0	0	0	0	0	0	0	0		0	0	0	0.0180066	0	0.00646326	0	0	0	0	0	0	0	0	0	0	0		0	0.000612744	0	0.00656089	0.00705504	0	0	0	0	0	0	0
	mago	0.457262	0.484708	0.515715	0.519501	0.446664	0.45991	0.596547	0.538906	0.661558	0.552784	0.65156	0.737049	0.522932	0.595445	0.155383	0.260775	0.508158		0.530806	0.460878	0.4172	0.326788	0.361887	0.462661	0.306538	0.417691	0.435662	0.465246	0.602443	0.509995	0.665177	0.820289	0.0753907	0.360837	0.413451		0.212896	0.228491	0.26835	0.141595	0.142253	0.173056	0.134444	0.256283	0.234637	0.353688	0.282172	0.340966
	Mlc1	0.00369994	0.0168762	0.00763921	0.0831591	0.11752	0.0426524	0	0.030704	0.0831134	0.0872462	0.125262	0.142468	0.110165	0.0917805	0	0.254922	0.119511		0	0.0221357	0.0241116	0.120781	0.0887689	0.0334384	0.0322208	0.0268926	0.060195	0.0537354	0.15188	0.165647	0.158504	0.0294997	0.00958631	0.463844	0.0620294		0.00623417	0.0170638	0.0405464	0.0323253	0.0440585	0.0430646	0.0336715	0.0333008	0.0790442	0.0569005	0.0721965	0.0795498
	Mlc2	0.00400403	0.0288982	0.00743848	0.145582	0.0590551	0.0509588	0.0400376	0.0469022	0.11503	0.346103	0.227231	0.284076	0.0899959	0.163074	0.049831	0.441158	0.102675		0.0140873	0.0618434	0.0192871	0.0926999	0.0916647	0.0979156	0.103426	0.0680378	0.0865604	0.229771	0.201582	0.234673	0.18845	0.237891	0.0303325	1.00186	0.0981689		0.00947494	0.0379153	0.0139887	0.0521576	0.0734825	0.0716694	0.07558	0.0536813	0.074825	0.225268	0.144535	0.190443
	mle	0.922404	0.830246	0.916511	1.19424	0.742632	0.71725	0.551271	0.77461	0.730904	0.580148	0.551891	0.537676	0.496847	0.706543	1.6057	0.659926	0.558397		0.844447	0.732764	0.943615	1.19568	0.921663	0.74131	0.683244	0.712501	0.667501	0.757574	0.392406	0.677495	0.570525	0.467194	1.33792	0.842445	0.892062		0.795485	0.790697	0.876173	0.779901	0.613517	0.591147	0.967562	0.71009	0.490754	0.463504	0.428618	0.368993
	msl-3	1.4522	1.37454	1.37179	1.14082	0.941091	1.24617	1.26936	1.39048	1.47492	0.938244	0.86252	0.968945	0.757334	0.599325	0.573525	1.22026	1.28322		1.44551	1.37548	1.4329	0.94337	1.41815	1.27998	1.25828	1.41208	1.16986	1.01018	0.993238	0.932118	0.758483	0.52815	0.491344	1.48077	1.40302		0.718076	0.755543	0.83329	0.591402	0.636778	0.730548	0.513496	0.755538	0.632775	0.364887	0.456924	0.499446
	mnd	1.96254	2.00916	2.03326	1.28471	1.47293	1.91464	1.95845	2.22374	1.97312	2.06669	1.68423	1.75872	1.72897	1.0105	1.56832	1.76273	2.18016		1.50647	1.38255	1.2834	1.16283	1.25873	1.23028	1.10762	1.34506	1.33381	1.50627	1.27834	1.11796	0.988555	1.01899	0.507435	1.34831	0.927682		1.64065	1.63726	1.71408	1.47412	1.20968	1.63103	1.39121	1.54763	1.26913	0.948466	1.10106	0.964971
	mod	8.34112	9.047	8.2617	9.7979	10.02	9.82302	8.94461	9.03916	10.2881	10.6784	10.5479	10.9254	8.89744	15.3116	2.54085	10.4716	8.97908		9.03823	9.78004	9.30232	9.45209	10.4598	10.5204	9.82074	9.53351	9.55741	9.7154	10.594	10.3899	8.12481	15.5598	2.7332	10.4121	8.95932		8.71026	8.63001	7.87044	8.14713	7.02655	8.44886	7.59967	7.55703	8.00039	7.48907	8.16544	7.8338
	mor	6.01387	6.52697	6.07917	5.41416	5.48149	7.02369	6.68926	6.39204	5.37556	4.74705	4.42901	4.22543	3.69356	3.38028	3.85744	7.11787	5.60941		5.88252	6.57118	6.37331	4.3124	5.75898	6.68677	5.94849	6.56433	5.62616	4.93744	4.27733	4.40147	3.0254	2.83925	3.82749	6.56953	6.18869		6.3545	6.38297	6.51005	4.56124	5.2427	6.01432	6.50212	5.87039	4.75767	3.35405	3.39737	3.70055
	Rpn8	2.31909	2.59915	2.33056	2.71244	2.5427	2.83371	2.4163	2.5354	2.67059	2.61315	2.36153	2.26556	1.66779	2.49011	1.64924	2.58069	2.89677		2.30128	2.3958	2.34868	1.56065	2.01148	2.52224	2.27131	2.60803	2.7062	2.70874	2.51235	2.50549	1.72857	3.37205	1.34876	2.33179	2.86446		2.3196	2.34507	2.42096	1.47175	1.80774	2.45548	2.1765	2.19449	1.90167	1.47624	1.51714	1.7765
	Mp20	0.000520388	0.0149571	0	0.0974131	0.0772393	0.0386294	0.093677	0.0152444	0.0547936	0.131398	0.106108	0.169332	0.175538	0.0769104	0.0546549	0.155223	0.00104182		0	0.0329401	0	0.0123057	0.0389169	0.0482425	0	0.0274543	0.0548869	0.0498636	0.124927	0.126632	0.181951	0.0802196	0	0.215351	0		0.00354111	0.00952951	0.00424719	0.0257344	0	0.0202782	0.0406857	0.0215013	0.0573762	0.163412	0.0675743	0.109772
	mr	0.561184	0.562976	0.553381	0.531437	0.478885	0.663003	0.40357	0.588897	0.539471	0.345816	0.513632	0.467464	0.350275	0.398681	0.463837	0.566578	0.602055		0.58147	0.518919	0.482016	0.556552	0.481908	0.531307	0.539107	0.648898	0.580075	0.311212	0.429392	0.485686	0.368135	0.496441	0.336673	0.477075	0.593395		0.682864	0.693322	0.610465	0.525666	0.666578	0.630002	0.74954	0.690133	0.591154	0.493513	0.467979	0.481458
	ms(3)K81	0	0.00802512	0	0	0	0	0	0	0	0	0	0	0	0	0	0	0		0	0	0	0.000563236	0	0	0	0	0	0	0.00653858	0	0.00101227	0	0	0	0		0	0	0	0.000314859	0	0	0	0	0	0	0	0.000458964
	sa	0	0.00312569	0.00455719	0	0	0	0	0.00308293	0.0116926	0	0.00953392	0	0	0	0.0306584	0	0		0.00539865	0.00271296	0	0.00500909	0.0159023	0	0	0	0	0	0	0	0	0	0.0532409	0	0.0102305		0	0.000488074	0.00525092	0.0142717	0.0240161	0.0112845	0	0.001291	0.00594158	0.0166583	0	0.00335527
	Acp26Aa	0.0018116	0.00271782	0.00570975	0	0	0.00477256	0	0	0.0389098	0.0234714	0.00345342	0.00284203	0.0109566	0	0	0	0		0	0.00273626	0.0123937	0	0.0118805	0	0	0.021174	0.00884763	0.0589951	0.0347043	0.00928051	0.0136209	0.0254813	0	0.0175679	0		0	0.00106627	0	0.000842664	0	0	0	0.00554167	0	0.0135379	0.0148886	0.0198311
	Acp26Ab	0	0	0	0	0	0	0	0	0	0.0261057	0	0.00221793	0.000635495	0	0	0	0		0	0	0.00793062	0	0	0	0	0	0	0	0	0	0.00555516	0	0	0	0.0481292		0	0	0	0	0	0	0	0	0	0	0	0.00432276
	Acp95EF	0.00376889	0.00934564	0.00363433	0	0	0.00802754	0	0.0167205	0.0577402	0.0996058	0.088162	0.0973196	0.186883	0	0.0409139	0.0170136	0.0874375		0.00849881	0.00341228	0.0194992	0	0	0.00833367	0.0698764	0.00823232	0.0188142	0.180846	0.0317436	0.147746	0.150218	0.0365065	0.0326069	0.0115117	0.0568005		0.00253057	0.0122168	0.0102695	0.00066219	0	0.0197289	0.0215054	0.00523252	0.0812918	0.137169	0.0780992	0.12434
	MtnA	0.00656588	0.00969918	0	0.0690669	0.0392087	0.0294026	0.0618017	0.0281067	0.05115	0.141865	0.158597	0.177528	0.208144	2.01082	0.333745	0.00437455	0.0315823		0.0194439	0.0133011	0.0308214	0.0207564	0.00572484	0.00834669	0.0649617	0.0226925	0.0718546	0.104883	0.176449	0.279098	0.431709	1.41648	0.0138794	0.0162237	0.0171655		0.00201026	0.00559825	0	0.000946008	0	0	0	0.00417393	0.0114183	0.0781883	0.040514	0.0598334
	MtnB	0	0	0	0	0	0	0	0.00204777	0	0.0122809	0.00375199	0.00325187	0	0	0	0	0		0	0	0	0.00270397	0	0	0.0162931	0	0.00521181	0	0.0361682	0.00335482	0.0180099	1.31194	0.00596192	0	0		0	0.000360007	0	0.000132249	0.00856684	0	0	0	0	0	0	0
	mu2	3.49105	2.75081	2.70783	1.8315	2.67552	2.59125	2.33121	2.50592	2.48787	2.01651	2.39142	2.19672	2.08311	1.47235	1.6005	3.19661	2.46683		4.93634	3.09418	3.35037	2.05912	2.6903	2.70633	2.74078	2.84931	2.68584	2.58519	2.31804	2.55396	1.84179	1.10597	1.11901	2.73576	1.67951		4.58736	3.11499	2.93025	2.03654	2.35661	2.77639	2.2123	2.54798	2.53941	2.06718	2.13425	2.42846
	mud	16.582	13.3326	13.4653	12.3695	10.676	11.4652	12.4936	12.3505	9.92875	9.044	9.20002	8.95059	8.34818	4.12955	6.06214	12.7173	11.2369		15.8979	12.8006	12.8527	13.7003	10.278	11.6176	12.2694	12.3304	11.0563	8.80679	8.45214	8.88476	6.66435	3.7648	4.29827	11.8601	11.0645		16.618	13.2527	13.0325	11.1402	9.15445	11.9002	10.6768	10.4509	8.53573	6.92095	6.75334	7.57071
	mus101	2.81195	2.7512	2.80106	2.51143	2.37118	2.86893	2.88929	2.7832	2.52878	1.68048	1.82493	1.87286	1.80702	1.29459	2.61465	2.64008	2.32272		2.91642	2.8083	3.18041	2.24624	2.25359	2.86176	2.94039	2.74871	2.43863	1.83882	1.73894	1.81084	1.27894	1.38777	1.06952	2.82604	1.9919		3.31584	3.29207	3.05304	2.20097	2.6399	3.3202	2.78376	3.21116	2.17065	1.30221	1.56567	1.88593
	mus201	1.21086	1.18786	1.12341	1.30684	1.16426	1.1699	1.25264	1.16894	1.14042	1.12839	1.04308	1.06925	0.946325	1.12085	0.646651	1.27899	1.06406		1.51602	1.21542	1.42346	1.27473	1.18208	1.50344	1.42545	1.36124	1.52753	1.16095	1.21102	1.05603	0.994902	0.397958	0.749526	1.39143	0.809972		2.04594	2.01943	2.1981	1.15205	1.27589	2.13134	1.69111	1.91748	1.68642	1.3606	1.42094	1.60803
	mus301	0.923251	0.998057	0.933213	0.928508	0.952002	1.16565	0.951775	0.958942	1.02159	0.72632	0.803474	0.719515	0.812942	0.376863	0.850495	0.88595	1.16128		1.02618	0.931618	0.984736	0.803395	0.954464	1.01628	0.956125	0.965905	0.939743	0.718941	0.672695	0.593996	0.405182	0.39639	0.38598	0.861526	1.08565		1.03747	0.973022	1.09278	0.608869	0.758219	0.879036	0.793436	1.05862	0.732203	0.577858	0.553828	0.551165
	mus304	0.680773	0.733951	0.744074	0.643177	0.268963	0.574341	0.634562	0.740057	0.727287	0.726743	0.609598	0.54571	0.544548	1.05018	0.643464	0.558987	0.700204		0.644236	0.669582	0.656979	0.586397	0.583115	0.490975	0.727952	0.754997	0.572984	0.288478	0.607404	0.369933	0.38788	0.28584	0.208359	0.696635	0.397373		0.533823	0.540838	0.512549	0.373333	0.478267	0.525869	0.443163	0.481473	0.404071	0.318644	0.363285	0.329571
	Blm	2.74783	2.96238	3.23891	1.86325	2.26758	2.87634	2.66525	3.13539	2.49037	2.46899	2.36377	2.38584	2.0193	1.20442	2.52642	2.9198	3.22434		2.97345	2.96999	3.05367	2.36818	2.79728	3.02245	3.00224	3.16107	2.89118	2.1238	2.25343	2.29706	1.73857	0.930823	2.4647	2.80131	3.01708		2.64103	3.16004	3.06125	2.17577	2.57868	3.29342	2.85713	3.24812	2.55211	1.7285	1.80613	1.84741
	mus312	1.72868	1.80685	1.87134	1.24176	1.10523	1.51211	1.56899	1.65547	1.52785	1.35247	1.34369	1.31894	1.24004	1.06825	0.706087	1.63713	1.74974		1.57613	1.47911	1.30715	1.29202	1.39302	1.4122	1.26899	1.26173	1.38543	1.15222	1.12582	1.1383	0.744779	0.80296	0.607333	1.42257	1.10595		1.13882	1.23101	1.1933	0.945069	1.06127	1.12394	1.08274	1.15116	0.777831	0.708914	0.784519	0.804012
	Myb	2.03403	1.93713	1.75753	1.40973	1.78727	2.24337	2.14628	2.06713	1.91358	1.80544	1.8229	1.75326	1.59313	0.928078	2.23436	2.17359	2.03473		2.06058	2.22581	2.28625	1.63201	2.02447	2.32529	2.34613	2.28258	2.08799	1.82555	2.01129	1.8902	1.44225	1.13655	1.3504	1.8917	1.98494		3.12138	2.86707	3.10773	1.55412	2.02868	2.68769	2.35637	2.72986	2.21305	1.57574	1.81838	1.76998
	na	0.00621435	0.00204833	0.00355232	0.0505892	0.0186498	0	0	0	0	0.0425031	0	0.00452395	0	0	0.05626	0.0208789	0		0	0.00526109	0	0.0645914	0.00774213	0	0.0382878	0.00650931	0.00821566	0.031504	0	0	0	0	0.0205131	0	0		0	0.00247164	0	0.0243011	0.0692734	0.0151086	0	0	0.0112639	0	0.0019558	0.001028
	Atpalpha	6.91435	7.86831	7.9656	9.79626	9.89363	8.77794	8.42413	7.9867	7.37073	6.99444	7.11223	7.00275	8.23303	6.1117	6.70829	9.47384	6.28213		5.83634	7.58092	7.0587	11.1302	8.94209	9.40741	8.76503	7.53857	7.24454	5.8062	6.81506	6.64161	7.97839	6.55541	10.32	9.09319	6.88582		6.04914	7.66035	7.51722	10.2853	9.67137	8.41696	7.85205	7.69021	6.39474	6.09242	5.59851	6.08624
	nau	0	0	0	0.0527916	0	0	0	0	0	0	0.00219672	0.00884066	0.0117291	0	0.0640238	0	0		0	0.00366052	0	0.000537771	0.0238072	0	0	0	0.0064831	0	0	0.0101651	0.00517328	0	0	0	0		0	0.00257388	0.0121076	0.046553	0.0188844	0.00895657	0	0	0.00382869	0	0	0
	ncd	1.86473	1.87877	1.77277	1.41419	1.39964	1.87479	1.35596	1.82781	1.7574	1.56117	1.67723	1.47713	1.32527	1.19187	1.37535	2.01923	2.0094		1.70273	1.57598	1.47085	1.07351	1.22731	1.56862	1.57981	1.59867	1.73425	1.19044	1.22122	1.29228	0.840313	1.17618	0.774946	1.72354	1.62775		1.78028	1.81444	1.63488	0.855425	1.20347	1.69888	1.75159	1.64152	1.47926	1.13554	1.05854	1.24225
	ndl	0.00777366	0.140577	0.0817847	1.82887	3.27385	0.408622	0.524996	0.0893391	0.222579	0.334992	0.30899	0.474798	0.28144	0.66004	1.21741	0.434687	0.120707		0.164604	0.628739	0.364199	4.72792	3.64596	0.91729	1.66963	0.351036	0.574327	0.995878	0.778158	1.1145	1.39945	0.274607	1.00692	0.804166	0.229324		0.10346	0.514146	0.239675	7.04181	8.02597	0.925407	1.21046	0.357873	0.35426	0.669271	0.475676	0.613574
	nec	0.00251811	0.00104647	0	0	0	0	0.0280901	0	0	0	0	0.0191949	0.0448992	0.00616397	0	0	0.0176554		0	0.00271161	0	0.00820763	0	0	0.0117448	0.00458237	0.0058263	0.0343448	0.0104659	0	0.0113303	0.0142914	0	0.00330801	0.169647		0	0	0	0.0054971	0	0	0	0	0	0.0236157	0	0.0025318
	net	0.00168917	0.00161469	0	0.106782	0	0	0	0.00468191	0	0.0252007	0.0114189	0.011186	0.00454048	0.0889996	0	0.0159354	0.036914		0	0.00135392	0	0.00754309	0	0	0	0.00594109	0	0.0239057	0.0220729	0.0204608	0	0.0491608	0	0	0.0577551		0.000848617	0.00385705	0.0203419	0.0124319	0.0148847	0.00763011	0	0.0121503	0	0	0.00348157	0.0134123
	neur	1.06474	1.02986	1.06938	1.01496	0.82782	1.08854	1.09153	1.11203	1.08679	0.997247	0.794798	0.823625	0.764057	0.610688	0.755412	1.01727	1.03378		1.17017	1.27826	1.52669	1.29773	1.35051	1.31245	1.44323	1.27748	1.16499	1.20674	0.825119	1.22208	0.855196	0.463106	1.4251	0.954557	1.38392		1.32874	1.22006	1.21467	1.06922	1.23387	1.14667	1.11782	1.17017	0.740209	0.66154	0.679635	0.806124
	ninaA	0	0	0	0.0236538	0.0137851	0	0	0	0	0	0	0	0	0	0	0	0		0	0	0	0.000312696	0	0	0	0	0	0	0	0	0	0	0	0	0		0	0	0	0.000391796	0	0.00395621	0	0	0.00542099	0	0	0
	ninaB	0	0	0	0.0817996	0	0	0	0	0	0	0	0	0	0	0	0	0		0	0.000699923	0	0.0549998	0	0	0	0.00410939	0.00408269	0	0	0	0	0	0.00791751	0	0		0	0.00163542	0	0.000582559	0	0	0.0128008	0	0	0	0.00242847	0.0037118
	ninaC	0.00138333	0.000999387	0	0.114338	0	0	0.0399492	0	0	0.0154018	0	0	0	0	0	0	0		0	0.00422356	0.00758051	0.011384	0.046357	0	0.0183632	0	0	0	0	0	0	0.0408867	0	0	0.0744323		0.000109476	0.002249	0	0.0512745	0.0136684	0	0.0316422	0	0	0	0	0.00425523
	ninaD	0	0	0	0.0157663	0	0	0.0315906	0	0	0	0	0	0	0	0	0.00885576	0		0	0.00443244	0	0	0	0	0	0	0	0	0.0102749	0	0	0.0269895	0	0	0.0413032		0	0.000944827	0	0.0112968	0	0	0	0.00373822	0	0.0126574	0.000992349	0
	ninaE	0	0	0	0.0412737	0	0	0	0.00225922	0	0	0	0	0	0.0388549	0	0	0		0	0	0	0.00444433	0	0	0	0	0	0	0	0	0	0	0	0	0.011096		0	0	0	0.0154053	0	0	0	0	0.00409565	0	0.00224775	0
	slou	0	0	0	0.0358731	0	0	0	0.00294299	0	0	0	0	0	0.0115513	0	0.0067903	0		0	0.0082324	0	0.0296151	0.0283809	0	0.0197826	0.00436696	0.011934	0	0.00886895	0	0	0	0	0	0		0	0.00152351	0	0.0152259	0.0109883	0.00328658	0.0406426	0	0	0.014941	0	0.00625402
	nkd	0.0100086	0.0431632	0.0311921	0.793318	0.653956	0.138913	0.177235	0.0387214	0.0698465	0.159464	0.0757513	0.0645809	0.0397325	0.0133474	0.190173	0.300293	0.0338046		0.0499618	0.0958648	0.0384213	0.558293	0.740898	0.222052	0.272092	0.100522	0.110175	0.164594	0.135914	0.0816974	0.0916602	0.184051	0.0635074	0.284098	0.278968		0.0104838	0.0733545	0.0445805	0.61429	0.838322	0.191818	0.385021	0.0836558	0.0988454	0.0650238	0.0522747	0.070305
	nod	1.71676	1.95011	1.87798	1.48715	1.56353	1.93334	1.92461	1.8919	1.74996	1.49539	1.50597	1.51659	1.26846	0.842467	1.90984	1.69328	1.79973		1.30393	1.46013	1.23346	1.17608	1.20695	1.43413	1.42194	1.62283	1.89695	1.12031	1.23814	1.0667	0.74467	1.09103	1.04128	1.47252	1.19193		0.735032	0.962522	0.909774	0.787078	0.798264	1.05709	1.18242	1.00024	0.856025	0.800344	0.688837	0.67441
	nos	6.62121	6.0969	6.69219	3.69639	4.36421	5.1166	5.46525	6.27686	6.54882	6.08492	6.13106	6.40555	5.23042	3.8808	3.01064	4.50132	6.88743		7.36308	5.86913	6.25266	2.77367	4.26982	4.53892	4.38413	6.4092	5.89504	5.11915	4.63358	4.90152	3.6526	2.55098	1.56928	4.47225	6.31662		5.77737	5.52237	5.53006	3.6046	3.9712	5.11672	5.22754	5.1468	4.6208	3.43078	3.66235	3.98151
	numb	2.37627	2.30204	2.45251	2.05874	1.84816	2.1282	1.93223	2.3658	1.99275	1.709	1.67021	1.80537	1.40078	2.14476	4.25326	2.07316	2.53374		2.05289	1.88771	1.66816	1.90252	1.62475	1.93951	1.85756	1.82847	1.65734	1.75582	1.36262	1.14354	1.20855	1.41533	4.17967	1.67007	1.85739		2.3497	2.24493	2.26019	2.55714	2.52167	1.98251	2.31821	2.14613	1.78023	1.59055	1.5972	1.73313
	odd	0.0021791	0.000595652	0	0.0457931	0	0.00881732	0	0	0	0	0	0	0	0	0	0	0		0	0	0	0.00118939	0.00782921	0	0	0.00975833	0	0	0.00409863	0	0.00441617	0	0	0.033715	0		0.000892466	0	0	0.00263627	0.0183914	0	0.0191727	0	0	0	0	0
	okr	0.355913	0.438609	0.373153	0.198931	0.339119	0.345166	0.516272	0.465072	0.320243	0.216358	0.34343	0.398891	0.299683	0.530341	0.030503	0.337768	0.391863		0.517584	0.490176	0.552561	0.280901	0.429518	0.455744	0.418871	0.46641	0.460826	0.445768	0.248894	0.320923	0.295096	0.645805	0.0981728	0.542164	0.377941		0.54236	0.511977	0.515768	0.382563	0.313515	0.500332	0.372437	0.516413	0.315913	0.231505	0.278368	0.3182
	opa	0	0.00421859	0.00467315	0.145078	0	0.00679689	0.019994	0.00219365	0	0	0.0143304	0	0	0.0298166	0	0.0142486	0		0.0086293	0.00415107	0.0093294	0.0413996	0	0	0.0187272	0.00415393	0.0120352	0	0	0	0.00116438	0.0412797	0	0	0.0442268		0.00372255	0.0117897	0.00938634	0.0952041	0.113748	0.0162132	0.0457418	0.00660804	0.0152003	0.0222796	0.00210728	0.0081462
	or	0.119658	0.108005	0.0953719	0.04151	0.137391	0.132833	0.195856	0.14823	0.143605	0.140348	0.142919	0.209106	0.120755	0.208143	0.0546549	0.0322864	0.0497784		0.197677	0.160526	0.109332	0.214521	0.0964643	0.126634	0.109498	0.128106	0.156624	0.122211	0.200327	0.161292	0.171437	0.465468	0.147696	0.116011	0.202157		0.0769848	0.10569	0.0631966	0.0487936	0.104732	0.135232	0.0645625	0.111842	0.146549	0.0707473	0.13398	0.108747
	ord	0	0.00556575	0	0	0	0.0124846	0	0.00545056	0.0152499	0.0338203	0.00397698	0.00921218	0.0141893	0	0	0	0		0.0593986	0.0547594	0.0373533	0.0421813	0.0208888	0.0393597	0.0259388	0.0370184	0.0321803	0.0224492	0.0412291	0.0317146	0.0395844	0.00574505	0	0.0444479	0.101501		0.00204128	0.00233206	0	0.0266504	0.0238196	0.00938268	0.0201928	0.00341766	0	0	0.0141476	0.00709317
	ort	0	0.00155249	0	0.113253	0.0169255	0	0	0	0	0	0	0	0	0	0	0	0		0	0	0	0.00966531	0	0	0	0	0	0	0	0.0107158	0	0.0126707	0	0	0		0	0	0	0.020138	0	0	0	0	0	0.0170169	0	0
	osk	9.56988	9.55826	12.4386	6.30069	8.00497	9.24774	10.3563	9.08263	8.44989	6.85531	6.91406	7.2367	6.13244	7.56761	2.47714	7.66868	9.1435		14.6701	13.5444	14.3986	7.58596	10.4623	12.9994	13.5937	13.3578	11.9326	7.4636	9.72949	9.04978	6.96531	6.8584	3.16685	10.6334	11.1241		20.0804	17.3527	21.228	9.93544	10.4637	13.3059	12.119	14.9033	13.341	8.3472	9.97258	10.5054
	otu	5.26584	5.18159	4.95969	5.07086	4.16198	5.67975	4.85146	4.8961	4.13774	3.29244	3.51869	3.47563	3.3319	3.31401	5.83293	5.60138	5.02725		4.72747	4.82922	4.73379	5.42883	4.36896	4.61709	4.65774	4.10025	3.61155	2.76063	3.54253	3.06248	2.84328	4.44111	4.04683	5.00748	4.34959		2.30726	2.59541	2.49082	4.37596	2.21909	2.99988	2.06532	2.15317	1.72893	1.40182	1.32763	1.44233
	ovo	10.3235	9.43803	9.78695	7.80414	6.09146	7.6115	7.5706	9.6512	7.87342	6.54228	6.2773	6.27276	5.86729	2.94653	5.36918	7.76211	9.10586		9.66614	8.87881	9.17143	10.1118	7.30436	7.83579	8.07661	9.31813	8.58029	6.3787	6.45896	6.56096	5.35298	4.7568	7.07627	7.5029	8.40905		5.59211	4.97257	5.35672	5.76761	3.3616	4.48128	4.31792	5.14955	3.94639	2.22851	2.83027	3.21776
	SP	0	0.0024593	0	0	0	0	0	0	0	0.0385413	0.0136423	0.0188779	0.0126345	0.0941513	0.0166961	0	0		0	0	0	0.000312696	0	0	0	0.00648614	0.00500834	0.0309416	0.0184205	0.0224039	0.00967296	0.029135	0	0	0		0.000854925	0.000473917	0	0	0	0	0	0.00436566	0	0	0.00759362	0.01277
	pbl	5.85331	4.66557	4.8373	3.02702	4.03875	3.33114	4.21787	4.15294	3.69609	3.5057	3.20674	3.21808	2.24576	2.00471	4.37578	3.53862	4.07498		5.76462	4.35706	4.76807	3.20707	2.97417	3.99143	4.37893	4.38566	3.94507	3.11376	2.97663	3.09776	2.25782	1.19169	2.39328	4.10013	4.13382		5.25324	4.07448	4.04029	2.69793	2.7205	3.35528	3.23117	3.6272	2.98132	2.36404	2.45059	2.57052
	Pc	1.49484	1.48128	1.64362	1.44978	1.17085	1.28088	1.57633	1.34012	1.32939	1.31445	1.22937	1.22971	1.35169	0.822107	0.815769	1.48895	1.22712		1.44732	1.44333	1.52028	1.07812	1.35942	1.63371	1.18611	1.52645	1.34505	1.29122	1.38284	1.17294	0.878341	0.682296	0.999894	1.62289	1.23218		1.28912	1.23287	1.28788	0.739028	0.920338	1.27002	1.40163	1.16939	1.03434	0.913353	0.911666	0.928888
	Pcl	5.69114	5.92771	6.14219	4.49161	4.26078	5.54915	5.90407	6.13577	5.38996	4.69378	4.50172	4.68328	4.17185	2.29764	5.11407	5.55413	5.44868		6.10601	5.70023	6.23184	3.61398	4.71003	4.96107	5.19874	5.76615	5.05593	3.76105	4.3472	4.26487	3.25467	3.21269	3.63389	5.33661	5.00253		4.98748	4.83877	5.06014	2.88793	3.69213	4.38415	4.10846	4.69832	3.81225	2.69842	2.95308	2.9535
	Pcp	0	0	0	0	0	0	0	0.00149129	0	0.0242424	0	0	0	0	0	0	0		0	0.00155122	0	0.00107076	0	0	0	0	0	0	0	0	0	0	0.00418857	0	0		0	0.000762312	0	0.0323456	0	0	0	0	0.00285737	0	0	0
	pcx	6.67886	6.14214	6.36853	4.41178	5.76259	6.69633	5.26631	6.14837	4.98623	3.60387	3.59959	3.48096	2.97131	2.22181	4.14134	5.78655	5.29156		7.3195	6.64625	6.88048	5.36384	5.54407	6.79496	5.38051	6.46126	5.41264	3.55289	3.97498	3.76586	2.95159	2.17834	3.89603	6.31088	6.98205		7.11157	6.50908	6.74327	4.9071	4.52671	5.92238	4.74799	6.10004	4.12388	2.85583	2.88831	2.97862
	peb	0.125218	0.253542	0.131667	0.723017	1.85574	0.56906	0.711222	0.156061	0.237341	0.40549	0.450349	0.530034	2.22481	0.297122	0.89653	0.625596	0.262635		0.375453	0.5598	0.396682	0.756259	1.24179	0.977695	0.9417	0.369041	0.496537	0.525597	0.48568	0.814771	2.53738	0.60536	1.00175	0.805187	0.323123		0.0701258	0.323259	0.148434	1.03453	1.83537	0.703207	1.21878	0.250399	0.315289	0.475209	0.461884	0.566923
	CG9757	0	0	0	0	0	0	0	0	0	0	0	0	0	0	0	0	0		0	0	0	0	0	0	0	0	0	0	0	0	0	0	0	0	0		0	0	0	0.0104143	0	0	0	0	0	0	0	0
	Fib	0.8588	1.2189	0.892692	2.04547	1.91689	1.81196	1.52648	1.01215	0.93945	0.87306	1.11991	0.966552	0.624661	3.07579	0.780857	2.07728	0.84947		1.16938	1.6757	1.25669	2.28048	1.78599	2.09524	1.62934	1.43673	1.30575	1.18502	1.38753	1.37018	0.893574	4.48149	0.506111	2.07252	1.39499		0.9748	1.3688	1.20127	2.29777	1.36239	1.86887	1.39692	1.15232	0.941947	0.797932	0.880841	1.03422
	CG2150	0	0	0	0	0	0	0	0	0	0	0	0	0	0	0.0262318	0	0		0	0	0	0.0072752	0	0	0	0	0	0	0	0	0.00151251	0	0	0	0		0.000649728	0	0	0.0234477	0.00491454	0.011263	0	0	0	0	0.00391883	0
	per	0.00772309	0.0365539	0.00754137	0.0702018	0.183974	0.0393567	0.159284	0.0257894	0.0124428	0.03261	0.0415742	0.0534271	0.0520561	0	0.0615492	0.0930899	0.075731		0.00414129	0.0406456	0.032841	0.144021	0.203643	0.138246	0.120944	0.0545332	0.0542895	0	0.0295836	0.0869409	0.156841	0.0920568	0.00998177	0.157783	0.110324		0.027682	0.0637228	0.0264476	0.308736	0.601415	0.176318	0.301886	0.0539112	0.0755599	0.0522161	0.0821929	0.0857927
	Pfk	0.726557	0.84925	0.940115	0.536961	1.35102	1.06991	1.27176	0.975446	0.894813	1.06067	0.903701	0.748826	0.877882	1.16474	0.513077	1.07146	1.01015		1.29768	1.35003	0.961524	1.21486	1.30956	1.07664	1.04885	1.3485	1.28089	1.01083	0.958553	1.02862	0.816555	1.61495	1.32061	1.32588	1.17572		0.803326	0.978815	1.18292	0.859954	0.836134	0.964064	0.962754	0.884071	0.829046	0.657989	0.572884	0.628799
	Pgi	1.23968	1.31149	1.22854	1.28245	1.22077	1.31079	1.20984	1.43278	1.32836	1.06983	1.25686	1.27061	0.976516	0.980659	0.734202	1.36163	1.66235		1.60881	1.75631	1.91652	1.17645	1.466	1.84173	1.92461	1.91965	1.76719	1.40311	1.48577	1.46449	1.07976	2.28596	0.521228	1.5743	2.14201		1.60683	1.69458	1.68054	1.24602	1.23591	1.82229	1.7487	1.63432	1.33813	1.10786	1.15433	1.13094
	Raf	1.51844	1.73467	1.59825	1.85811	1.6467	1.76575	1.79286	1.80555	1.33565	1.26617	1.2155	1.30128	0.981427	0.443713	2.14454	1.59272	1.36201		1.40254	1.58802	1.44978	2.61317	1.48826	1.72849	1.70928	1.54946	1.29843	1.04308	1.18631	1.3239	0.943767	1.09381	2.07639	1.23259	1.47772		1.43076	1.4175	1.51852	2.08708	1.53917	1.5031	1.56436	1.39339	0.898707	0.664426	0.743451	0.75037
	phr	0.449106	0.442315	0.368037	0.765789	0.350955	0.383589	0.312847	0.356993	0.402132	0.337494	0.299837	0.370832	0.335442	0.365493	0.210617	0.482227	0.434254		0.491059	0.279066	0.323812	0.330374	0.171015	0.338799	0.269499	0.301292	0.296088	0.31649	0.203411	0.223675	0.208647	0.530244	0.218356	0.290939	0.403085		0.319203	0.297733	0.256524	0.176383	0.212968	0.259348	0.242771	0.298048	0.249738	0.224948	0.182885	0.203897
	pim	0.912566	0.95529	1.00294	0.520959	0.885912	0.83133	1.01999	1.01616	1.23154	1.50818	1.42233	1.60691	1.39258	0.374807	0.846257	0.549617	0.944757		1.21781	1.03332	0.965721	0.711758	0.848761	0.607128	1.1449	1.11928	1.17532	1.47115	1.49431	1.57491	1.15987	0.458427	0.713042	0.890585	1.19179		0.759544	0.620394	0.802949	0.52461	0.430447	0.524212	0.621086	0.590137	0.814024	0.866665	0.954136	1.04959
	pk	0.0113098	0.0191672	0.0039131	0.954264	0.175514	0.0495039	0.199756	0.0373541	0.026899	0.090219	0.0291973	0.0327016	0.100244	0.0249114	0.0532549	0.0859916	0.0174076		0.0411269	0.0796763	0.0663418	0.644899	0.4625	0.134061	0.224267	0.107691	0.108801	0.101066	0.0566138	0.0568945	0.0384244	0.101544	0.0425019	0.133476	0.0970531		0.022531	0.0483009	0.0377939	0.922685	0.593372	0.115013	0.165951	0.0642558	0.062108	0.0557883	0.060509	0.0396841
	Pkc53E	0.00473322	0.0345976	0.0193783	0.258501	0.382355	0.0896404	0.0700259	0.022878	0.0276169	0.279026	0.13424	0.214282	0.33049	0.0874527	0.213235	0.134571	0.0417976		0.00792492	0.0381934	0.0207134	0.135776	0.0928341	0.116033	0.0540061	0.0156194	0.0908338	0.142523	0.0870127	0.0845256	0.219109	0.0039075	0.00418857	0.0970555	0.0816663		0.0194142	0.0514086	0.0272972	0.291772	0.600868	0.186197	0.316801	0.0765102	0.0984815	0.147994	0.154314	0.151122
	Pkc98E	0.635026	0.659299	0.604284	0.931142	1.29243	0.613148	0.846104	0.545894	0.540888	0.64284	0.658155	0.54222	0.549774	0.406809	2.18167	0.650579	0.319609		0.44914	0.776507	0.575033	1.71262	0.902343	0.773188	0.809826	0.657236	0.646415	0.635257	0.748382	0.776902	0.661917	0.749978	2.55587	0.878233	0.575135		1.07555	1.06098	0.862644	1.79545	1.02127	1.10248	1.38673	1.01043	0.798376	0.608386	0.628658	0.672214
	plu	0.287413	0.279192	0.325179	0.313576	0.33384	0.189957	0.298096	0.299137	0.302702	0.228442	0.256968	0.321983	0.273558	1.23974	0.20245	0.301352	0.338534		0.233978	0.239357	0.228216	0.122711	0.143613	0.308641	0.317664	0.261969	0.23752	0.318446	0.357828	0.19271	0.276656	0.543529	0.270699	0.149191	0.0448823		0.128975	0.141207	0.230729	0.154908	0.114102	0.135258	0.20754	0.153254	0.10439	0.158886	0.127601	0.157866
	pn	0.287002	0.244326	0.261584	0.286096	0.22849	0.183586	0.277376	0.280163	0.287307	0.141446	0.277053	0.232679	0.203335	0.382684	0.157908	0.281055	0.323499		0.29267	0.203093	0.232063	0.0814603	0.231106	0.220936	0.188023	0.242528	0.226885	0.182127	0.149179	0.255803	0.172819	0.284494	0.0515451	0.186328	0.246725		0.219101	0.220363	0.292172	0.208266	0.189383	0.206713	0.301449	0.293296	0.280724	0.22952	0.25318	0.16353
	pnr	0.00174613	0.00319822	0	0.0934578	0.0345148	0	0	0.00204777	0.00945626	0.0229568	0.00317812	0.00322083	0	0	0	0.0264897	0		0	0.00185734	0	0.0821885	0.0400906	0.00637836	0.0181463	0	0.0111371	0.0482136	0.0300529	0.0131529	0.00211929	0	0.0673156	0	0		0.000981903	0	0	0.0477239	0.0132932	0	0	0.0067253	0	0	0.00236193	0
	pnt	0.379795	0.371676	0.31186	1.97297	1.49055	0.530644	0.740405	0.283173	0.299664	0.340812	0.39591	0.361178	0.5297	0.612951	0.569742	0.378594	0.388503		0.427015	0.493672	0.517507	1.91287	1.33614	0.597593	0.589788	0.435458	0.535217	0.713188	0.813012	1.06282	0.778072	1.08756	0.21157	0.712708	0.50704		0.221986	0.317407	0.267055	2.16343	1.52632	0.351894	0.562699	0.226649	0.190565	0.1972	0.260373	0.189158
	polo	7.00646	7.32396	7.6917	5.68884	5.88829	7.72204	7.20641	7.64588	6.1534	5.91107	5.72813	5.97787	5.6259	5.3437	3.44423	7.26419	6.7231		7.08449	6.64379	6.60624	4.90325	5.58677	6.9221	6.32376	6.51271	5.85071	4.87835	5.39619	4.92459	3.72491	5.82959	1.82995	6.33321	5.82145		5.55267	5.41682	5.55204	3.3556	3.89892	5.35282	4.27817	5.42089	4.16552	2.95487	3.36573	3.82486
	Poxm	0.0019909	0.00194477	0.00258912	0.0801587	0.00688219	0.0114637	0	0	0.0131325	0.0429402	0.0227116	0.0385474	0.0018174	0.0539585	0	0.0220502	0		0	0.0094972	0.0120166	0.0881793	0.0685652	0.0252657	0	0.00814597	0.00976737	0.0250357	0.0172842	0.03312	0.00154814	0.0393609	0	0.143531	0		0.00493314	0.00747515	0	0.114978	0.0433801	0.00343143	0.0373087	0.00944773	0	0	0.0191883	0.019729
	Poxn	0	0.00144937	0	0.122896	0	0.0118145	0.0284797	0	0	0	0	0	0.00918663	0	0	0.0103124	0		0	0.0120178	0	0.00460486	0.0141403	0.0163269	0	0.0091899	0.0105723	0	0	0.0123114	0.0118495	0	0	0.0143124	0.00319757		0.00147259	0.00431148	0	0.0527331	0.0885292	0.00585346	0.0322681	0.0117441	0	0	0.00501459	0.0163527
	Pp1alpha-96A	2.03714	1.89619	2.05426	1.29539	1.38761	1.65186	1.23954	1.90627	2.2525	1.95732	1.8675	2.05782	1.88264	1.03352	1.09715	1.39612	1.88593		1.98597	1.92358	2.23238	1.00645	1.69678	1.49992	1.64016	2.01689	2.13715	1.67692	2.02967	1.9538	1.72939	0.930592	0.972908	1.77998	1.98587		1.77642	1.63168	1.6402	1.11244	1.34266	1.57986	1.32011	1.53025	1.51798	1.33315	1.41992	1.42647
	Ppn	0.00777491	0.101481	0.0174625	0.504176	0.29007	0.51015	0.134838	0.103849	0.117562	0.242919	0.12966	0.140679	0.0312364	0.240125	0.123493	1.62303	0.0328596		0.0438459	0.115418	0.0637343	0.279692	0.518091	0.46572	0.128153	0.115414	0.0450757	0.146533	0.121217	0.1483	0.102948	0.120182	0	1.21335	0.227066		0.0059763	0.0446552	0.0123803	0.165188	0.134054	0.114331	0.137483	0.0277115	0.102516	0.0658147	0.0556287	0.0438404
	PpV	0.798104	0.707324	0.744138	0.595868	0.362144	0.647611	0.644133	0.775514	0.705844	0.543925	0.625453	0.755938	0.593439	0.887284	0.712572	0.752315	0.648063		0.736452	0.747854	0.717936	0.541821	0.813723	0.734575	0.536049	0.695257	0.724244	0.731269	0.562382	0.676489	0.443457	1.27127	0.651481	0.736597	0.472467		0.886156	0.869445	0.804618	0.449491	0.652037	0.686907	0.721433	0.914722	0.699205	0.555594	0.543371	0.675543
	PpY-55A	0	0.000580878	0	0.0235101	0	0	0	0.00231264	0.00515298	0	0	0.00487329	0	0	0	0.00859951	0		0	0	0	0.0180859	0.00394893	0.0278504	0	0.00446881	0	0	0.00518042	0	0.0199513	0	0	0	0		0	0.000687941	0	0.000989274	0	0	0	0	0.00544939	0	0.00756533	0.0130101
	pr	0.612336	0.471838	0.520337	0.456521	0.496868	0.470227	0.464287	0.534393	0.583217	0.784783	0.726365	0.585601	0.60776	0.445626	0.0450647	0.303907	0.624503		0.515618	0.502844	0.488465	0.354296	0.435078	0.488094	0.637381	0.51218	0.527284	0.49723	0.623337	0.686663	0.535722	0.674064	0.200078	0.347413	0.74472		0.496731	0.459738	0.493397	0.418022	0.294211	0.459737	0.553255	0.415477	0.438388	0.480811	0.43085	0.426936
	prd	0	0.00193176	0	0.00607903	0	0	0	0.00362488	0.00537634	0	0.00324888	0.00357163	0.0122201	0	0	0	0		0	0.00183634	0.00894214	0.000844359	0.0128689	0.00762581	0.0195621	0.010392	0.00752099	0.0210287	0.0130024	0	0	0.00572659	0	0	0		0.000585191	0.00347997	0.00635302	0.0148102	0.0164385	0.00930924	0.0188644	0	0	0	0.00148219	0.0158142
	Prm	0.0256437	0.0824056	0.0373309	0.268786	0.2926	0.47641	0.244904	0.131702	0.127226	0.488091	0.224679	0.336826	0.261665	0.292922	0.168924	1.55146	0.0871332		0.0875414	0.153429	0.064945	0.259825	0.53771	0.37369	0.274209	0.221403	0.225381	0.129843	0.266533	0.353478	0.537029	0.152439	0.204922	1.99492	0.228171		0.00909506	0.112253	0.0886024	0.359484	0.592433	0.299164	0.321873	0.200841	0.164034	0.236587	0.176035	0.259435
	CG2841	3.49973	3.37503	3.48604	3.41001	3.55136	3.63731	3.5108	3.35035	2.85812	2.56958	2.52115	2.67292	2.81859	1.39811	2.67938	3.80623	3.38615		3.52676	3.33729	3.73436	2.9334	3.20063	3.54683	3.68972	3.46696	3.18398	3.16492	2.87195	2.89028	2.9188	1.56487	2.12404	3.64285	2.685		2.5855	2.72711	2.76259	2.20563	2.73863	2.8721	2.56837	2.54397	2.03914	1.35214	1.49055	1.69907
	Pu	0.0210086	0.0383306	0.01915	0.263269	0.0267233	0.0258196	0.0698384	0.0263717	0.0302513	0.0187056	0.0746388	0.0572492	0.0593836	0.066955	2.44077	0.110883	0.0717143		0.0128906	0.0383909	0.0257628	0.208772	0.0644709	0.0571701	0.0790453	0.0533867	0.0658869	0.0605078	0.050386	0.0700235	0.0748343	0.186281	0.782568	0.053721	0.388068		0.00277334	0.00932885	0.0140667	0.0270742	0.0414543	0.0198828	0.0191727	0.0206083	0.0169723	0.0211953	0.0375202	0.00498288
	put	1.82991	1.81164	1.76061	1.4858	1.20264	1.32681	1.87046	1.67201	1.57761	1.19575	1.35387	1.31675	0.868076	0.953676	0.919124	1.55043	1.84749		2.09759	1.79316	2.08003	1.48952	1.37508	1.55379	1.49349	1.75976	1.5343	1.51094	1.37992	1.53357	0.874931	1.01565	1.2259	1.59454	1.48427		1.49831	1.51378	1.43113	1.04485	1.31958	1.40699	1.48628	1.32602	1.05905	0.771607	0.85589	0.847897
	pwn	0.00252391	0.0318379	0.00942253	0.1909	0.152778	0.0175812	0.0729682	0.0258446	0.0502042	0.0555205	0.0393622	0.0543805	0.716194	0	2.83006	0.03758	0		0	0.0502123	0.0223383	0.0973769	0.0876651	0.0428787	0.0760515	0.0169804	0.0651308	0.0270753	0.0683136	0.0944933	0.838002	0.0315644	1.16595	0.0453422	0		0.00159316	0.00570749	0	0.0848827	0.0897976	0	0.0487185	0	0.0236524	0.00922126	0.00314552	0.0101061
	px	3.13645	3.43502	3.61118	5.38037	4.27649	3.78188	4.14426	3.58677	2.7657	1.9053	2.31135	2.02038	2.05105	1.65955	10.2452	4.19036	3.6428		2.54295	2.85022	2.79158	5.58766	3.92742	2.8619	3.86553	2.65188	2.54181	1.80426	1.86301	1.92413	1.61262	1.64671	7.40347	3.42354	2.39512		2.83988	2.9009	2.8155	5.23665	5.25371	3.28484	3.33971	2.66585	1.95402	1.34131	1.31746	1.45185
	qua	2.79922	2.5421	2.70458	1.87664	1.75483	2.2949	2.49891	2.76648	2.14907	1.85434	2.05079	2.23226	1.58961	2.04948	1.6192	1.83885	2.4995		1.98897	2.06667	2.24152	1.52722	1.52282	2.0324	2.04257	2.128	2.03109	1.44294	1.5104	1.43052	1.31978	1.1879	0.917567	1.51311	1.82968		3.42373	3.22866	3.24136	2.00326	2.10074	2.82093	2.34978	3.23697	2.19096	1.5333	1.62381	1.8112
	r	0.446587	0.832796	0.528838	1.83883	0.996878	1.42095	0.806829	0.680965	0.534771	0.376737	0.499002	0.591811	0.419731	1.58293	0.441752	1.3367	0.791589		0.592362	1.18785	0.82729	2.51311	1.51066	1.75525	1.29302	0.880515	0.859503	0.788441	0.832409	0.701731	0.556162	1.45101	0.455632	1.29615	0.908035		0.104473	0.442505	0.198569	2.32749	0.919184	0.807284	0.803189	0.317005	0.354655	0.262736	0.279367	0.384026
	ras	2.51473	2.36577	2.51203	1.81466	2.15257	2.61639	2.29504	2.23099	2.00448	1.85281	1.71759	1.93446	1.73147	5.76545	2.22944	2.67901	2.02219		1.96434	2.26797	2.09445	2.97313	1.94087	2.77242	2.02762	2.26973	1.76835	1.95722	1.56354	1.67792	1.12878	3.96375	3.32729	2.26677	2.40169		2.44987	2.73014	2.43896	2.75315	2.41487	2.61011	2.41605	2.24731	1.76353	1.17545	1.41854	1.55204
	Ras85D	1.80722	1.72745	1.78491	1.96108	1.27941	1.98412	1.44351	1.89718	1.74916	1.67473	1.46837	1.87045	1.86501	1.69354	0.837736	1.24376	1.23576		2.25471	1.80064	1.67951	1.44552	1.45081	1.75651	1.77257	1.95304	2.00449	1.51979	1.66294	1.80206	1.2975	1.26612	0.506673	1.6113	1.63398		2.24137	2.00216	2.16831	1.19254	1.75053	1.56608	1.61244	1.90758	1.74478	1.73653	1.51641	1.68452
	Ras64B	0.0420759	0.0564971	0.0292847	0.0694964	0.00757224	0.0196594	0	0.0443028	0.0508255	0.10487	0.0184554	0.0376404	0.0365668	0.0546258	0.0899634	0.0691418	0.00605478		0.381494	0.594985	0.546838	0.34698	0.592342	0.663311	0.421791	0.648322	0.648819	0.354445	0.588587	0.529442	0.456704	0.771947	0.229029	0.557272	0.233755		0.88995	0.769339	0.908758	0.474397	0.552368	0.771568	0.629573	0.807833	0.851334	0.488128	0.583389	0.625172
	raw	1.63677	1.48775	1.62017	1.39778	1.13308	1.38196	1.39512	1.51212	1.3031	1.37585	1.34853	1.1953	1.20053	0.609024	1.52769	1.56359	1.6476		1.58867	1.42324	1.25498	1.3211	1.53836	1.48626	1.41787	1.41545	1.23659	1.03542	1.18086	0.924378	1.07143	0.693935	0.729535	1.55265	1.31319		1.96376	1.94053	1.95753	1.91068	1.74456	1.89262	1.76886	2.02104	1.43913	1.08022	1.17715	1.13242
	rb	2.91937	2.91663	2.89168	2.66065	2.74155	2.85819	2.95312	2.80922	2.75408	2.1382	2.107	1.97584	1.95809	0.82561	2.13087	2.67151	2.81062		2.93306	3.11637	3.46279	3.35309	3.41686	3.15141	3.17096	3.29745	2.48179	2.54178	2.11196	2.11945	1.84035	1.47608	2.10445	2.69226	3.0902		3.10913	2.89847	2.65694	2.42716	2.47339	2.69139	2.63525	2.89545	1.86006	1.56736	1.45637	1.77645
	rdgB	2.55064	2.46556	2.4906	2.46065	2.78613	2.67048	2.01092	2.46427	1.93566	1.99775	1.62182	1.66057	1.43833	2.1026	1.59115	2.71766	2.21851		2.18134	2.0171	2.30687	2.9242	2.36783	2.41597	2.26444	2.0987	1.75223	1.71027	1.43254	1.42093	1.33436	2.77532	2.32394	2.43985	2.33384		2.84117	2.84893	3.00051	3.46225	3.26628	2.92413	2.62482	2.82445	2.17895	1.34396	1.51503	1.62102
	rec	0.527182	0.532535	0.570927	0.355626	0.481139	0.521852	0.412998	0.639024	0.469654	0.364703	0.356135	0.446181	0.404413	0.151875	1.10988	0.366079	0.407496		0.294843	0.242776	0.271666	0.498365	0.259363	0.238767	0.261314	0.280131	0.331114	0.117156	0.148135	0.261838	0.153886	0.189596	1.56521	0.223181	0.115092		0.321247	0.280877	0.300608	0.275944	0.387176	0.226883	0.217999	0.258845	0.250244	0.155748	0.142792	0.174009
	ref(2)P	4.56612	4.32106	4.52327	3.20734	3.47758	4.63068	3.87336	4.4232	3.8454	3.6725	3.64261	3.56479	2.92563	3.40677	1.91624	4.03881	3.77016		4.54784	4.0471	4.0464	2.32159	3.46839	3.85175	3.76569	4.14387	3.79754	3.52198	3.12003	3.09455	2.92662	3.97167	1.47228	3.11977	4.69936		3.25714	3.2555	3.19707	1.53927	2.00163	2.88964	3.05318	3.17022	2.39777	1.88033	1.95824	2.08579
	Rh2	0	0.0011099	0	0.0275488	0	0.0240173	0	0.00903495	0.00370113	0.0304825	0	0	0.0190997	0.0715779	2.05667	0.0141692	0		0.0140266	0.00430841	0	0.0228768	0	0	0.0245935	0.00498472	0.00976737	0.0296833	0.0123049	0	0	0	0.737635	0	0.0224163		0.00244755	0.00521779	0	0.0109777	0.00787838	0	0	0.010413	0.00399687	0	0.00611335	0.00615284
	Rh3	0	0	0	0.0447457	0	0	0	0	0	0	0	0	0	0	0	0	0		0	0	0	0.00753282	0	0	0	0	0	0	0	0	0	0	0	0.0105961	0		0	0	0	0.00707101	0.00593366	0	0	0	0	0.00670443	0	0
	Rh4	0.131914	0.0894416	0.0905949	0.12998	0.125139	0.0502423	0.0469368	0.0803531	0.152511	0.298574	0.163444	0.199568	0.16836	0.37609	0.157066	0.124865	0.114352		0.142412	0.128409	0.0707555	0.121687	0.194452	0.0814046	0.170103	0.122819	0.222859	0.213524	0.123373	0.231655	0.204002	0.293483	0.175064	0.101358	0.119118		0.0916425	0.080638	0.077128	0.16718	0.0944243	0.0737634	0.0504792	0.0957337	0.125839	0.111082	0.114857	0.237335
	rib	0	0.00110705	0	0.2052	0.0911685	0.00621757	0.0217751	0.00184344	0.00529626	0	0.0127275	0.0129388	0.0257537	0.0913825	0	0	0		0	0.0100927	0	0.0298639	0.0370643	0.00698742	0.025079	0	0.023475	0	0.0159812	0.0291606	0.0168388	0	0.0162434	0.00746226	0		0.0047237	0.00408917	0	0.0263686	0.0135342	0.0314942	0	0	0	0	0.0131943	0.0155132
	rk	0	0.00274421	0	0.0516756	0.0994825	0.0649505	0.019994	0.00196083	0.00512328	0.0327188	0.0218341	0.0193233	0.114214	0	0	0.00430056	0.01689		0	0.00670189	0.00648869	0.0709884	0.0601997	0	0.0298762	0.0161127	0.019016	0.0624755	0	0.0324209	0.0696714	0.0428705	0	0.0430512	0.0481967		0.000570544	0.0102019	0.0326486	0.0985621	0.201542	0.03777	0.0909282	0.0217076	0.0105137	0.0109794	0.00589993	0.00262035
	r-l	0.680939	0.756671	0.647894	0.668954	0.617706	0.760602	0.704889	0.749941	0.758057	0.771656	0.731181	0.809446	0.75803	0.802756	0.29418	0.779097	0.735807		0.655618	0.688276	0.640242	0.625649	0.658488	0.664914	0.668814	0.758507	0.697558	0.644587	0.870788	0.603171	0.435985	0.736057	0.183574	0.488425	0.528251		0.690121	0.734747	0.723549	1.05618	0.701647	0.702113	0.790212	0.764491	0.619703	0.616393	0.667056	0.648117
	ro	0.0186604	0.0075098	0.0033311	0.0906911	0	0.042921	0.0383095	0.0128867	0.00857449	0.0636401	0.0242092	0.0222268	0.0588003	0	0	0.0139364	0.0592203		0	0.0108622	0.0578502	0.0249983	0.0143822	0.00461502	0.0418216	0	0.011396	0.0309164	0.0136121	0.0119242	0.0332175	0.180682	0	0.0204502	0.0526252		0.00710531	0.00616844	0.0152264	0.064407	0.0432548	0.0160615	0	0.00675899	0.0183215	0.0211987	0.0172794	0.014566
	rod	2.59996	2.70349	2.71094	2.15502	2.31768	2.81863	2.9632	2.92187	2.5544	1.8071	1.93019	1.97458	1.59374	0.895509	3.20238	2.68364	2.28696		2.81499	2.7046	3.04719	2.12501	2.08446	2.71563	2.70498	2.88819	2.14663	1.53901	1.67258	1.58651	1.08587	0.984533	2.57424	2.23361	2.78863		2.8492	2.64306	2.61578	1.73286	1.98257	2.61041	2.1572	2.60763	1.85903	1.21857	1.30035	1.27898
	amos	0	0	0	0.0173474	0	0	0	0	0	0	0	0	0	0	0	0	0		0	0	0	0	0	0	0	0	0	0	0	0	0	0.00726351	0	0	0		0	0.000546619	0	0.0103697	0	0	0	0	0	0	0	0
	RpLP2	0.407671	1.07625	0.615696	2.63276	4.08214	1.15566	2.03432	0.889364	5.28755	13.7308	16.1254	14.9491	14.1333	11.295	3.4641	1.88105	2.66646		0.942828	1.21055	0.894787	1.49963	2.37935	0.983576	1.62823	1.22649	5.41185	12.9504	14.3672	13.8345	15.7401	8.52584	2.87672	1.41204	3.21945		0.764645	1.27355	0.931449	2.22591	3.03165	1.30284	2.03722	1.54764	9.32427	23.331	27.7909	25.1835
	RpL4	1.37206	2.73325	1.63325	4.36364	5.1121	4.56587	3.56756	2.51475	4.29928	6.34396	6.92491	6.24883	7.02526	17.7	2.50218	5.08072	2.87356		1.36859	3.03313	2.03478	2.91058	3.40457	4.79257	3.1011	2.86044	4.24969	5.17738	7.34082	5.75079	6.84981	24.1723	2.21553	3.49118	4.36487		1.54886	3.25367	1.95186	4.29198	4.30539	4.73924	4.59127	3.35199	3.81954	5.30902	6.50407	5.74665
	rst	0.182032	0.191637	0.150177	2.27913	0.446008	0.293541	0.437977	0.16857	0.169525	0.108959	0.156928	0.221863	0.0967573	0.0671375	2.06244	0.191579	0.132894		0	0.0133243	0.0112094	0.496146	0.0879162	0.0856181	0.0787093	0.0294385	0.0435909	0.121527	0.0739621	0.071112	0.0424803	0.0337001	1.04555	0.0213669	0.0550709		0.0987668	0.154509	0.169421	2.56791	0.553205	0.166796	0.207403	0.124824	0.130693	0.0273294	0.153101	0.0998582
	rt	1.16094	0.983871	1.04436	0.661851	1.00976	0.890221	0.883675	1.02153	0.907786	0.768526	0.805241	0.703245	0.480097	0.481798	0.626832	0.799752	1.06486		0.854402	0.79949	0.801116	0.626748	0.682448	0.684452	0.800263	0.959949	0.620545	0.746633	0.684073	0.502547	0.323499	0.366041	0.170287	0.639456	0.542155		0.780398	0.659131	0.840443	0.529909	0.456392	0.596388	0.635346	0.713865	0.515047	0.401062	0.400135	0.429329
	ru	0.00316157	0.00295733	0	0.310304	0.0752913	0	0	0.00394059	0	0	0.0138602	0.00638235	0	0.0472147	0.0693289	0.0554211	0		0	0.0252664	0	0.245018	0.121256	0.0285241	0.0593145	0.00488932	0.0404068	0	0.0194208	0.0649034	0.0668804	0.0129169	1.43949	0.00931227	0.00319757		0.00082249	0.00676223	0.00428421	0.103559	0.0995395	0.0512678	0.0733622	0.00712545	0.029552	0.0117965	0.00345738	0.0251983
	run	0	0	0	0.0382091	0	0	0.0399492	0	0	0	0.00543542	0	0	0	0.0262318	0	0		0	0.00126039	0	0.0779934	0	0	0.0197826	0	0	0	0	0	0	0	0.0213346	0	0		0.00372442	0	0	0.0090086	0.0103526	0	0	0.00169943	0	0	0	0
	rut	1.38818	1.32407	1.38744	1.31204	1.50733	1.54948	1.16057	1.36367	1.03834	1.03942	0.804317	0.875456	0.938086	0.23724	1.94195	1.66613	0.644533		0.181068	0.291404	0.277269	0.406248	0.715892	0.621814	0.591302	0.382203	0.352187	0.352454	0.516503	0.428293	0.360455	0.232445	0.105297	0.384852	0.233113		2.23269	2.20039	2.52963	1.38301	1.82377	2.07495	2.13563	2.01257	1.35074	0.888887	0.93841	1.00959
	rux	0.647841	0.487576	0.534962	0.431868	0.252524	0.453881	0.524678	0.560384	0.549329	0.441565	0.385546	0.513383	0.38976	0.207797	0.436217	0.476461	0.7569		0.521385	0.467845	0.439282	0.379276	0.40093	0.403254	0.374603	0.375552	0.416721	0.322775	0.467397	0.434576	0.375984	0.348816	0.126222	0.251426	0.252279		0.505167	0.492247	0.695774	0.366222	0.341209	0.414238	0.460128	0.379586	0.385684	0.237824	0.246996	0.290404
	ry	0	0	0.00241228	0.154904	0	0	0	0.00127124	0	0.0213027	0	0	0	0	0	0	0.0343432		0	0.00919967	0	0.0352665	0	0.0197462	0	0.0107326	0	0	0.0100889	0	0	0.0141932	0	0	0.0421647		0	0.0016874	0	0.0127249	0.0314961	0.00829291	0	0	0.0036596	0.00740056	0	0.00203878
	S	2.90003	2.74206	2.59607	3.06481	2.81685	2.80797	2.89301	2.97756	2.21734	2.34912	1.97461	2.21708	1.80283	3.77166	10.828	2.93851	2.81877		2.848	2.94139	3.07026	3.07479	2.80205	2.88759	2.98568	2.80434	2.53715	2.35738	2.06345	2.08251	1.9206	1.89121	5.02433	2.98505	2.42115		3.34699	3.2296	3.31774	4.44298	3.50411	3.09388	3.52076	3.08945	2.5551	1.87135	2.13533	2.10981
	sad	0	0.00746679	0.00319956	0.0864454	0.0660834	0.0268697	0	0.00225922	0.00800801	0	0.0122813	0	0	0	0	0.00273103	0		0.00505427	0.00984502	0	0.0312305	0.0848402	0.0394914	0	0.0381408	0.0157154	0.0327384	0.0164737	0.026531	0.0088612	0	0.0447833	0.0714359	0		0.000733173	0.0122384	0	0.0224645	0.0546861	0.0301017	0	0	0	0.0101585	0.00801498	0.0189962
	sala	0	0.000370648	0	0.0369385	0	0	0	0	0	0	0	0	0.034596	0	0	0	0		0	0	0	0	0.0069388	0.00423959	0	0	0	0	0	0	0	0	0	0	0.0449206		0	0.000201772	0	0.000678056	0.00661229	0	0.0171585	0	0.00294253	0	0	0
	sax	0.946895	0.962659	0.967191	1.02372	0.830419	1.0306	0.808286	0.980119	0.942652	0.591982	0.633403	0.676389	0.630936	1.03106	0.739905	0.896932	1.14799		0.816478	0.88332	0.826487	0.556546	0.756832	0.802033	0.837646	0.862912	0.84726	0.668792	0.527572	0.657851	0.620543	0.595771	0.657151	0.921887	0.704358		0.734688	0.756798	0.71867	0.590243	0.605318	0.748802	0.779315	0.717822	0.455071	0.405343	0.348357	0.421373
	Sb	0.00343954	0.00342166	0.00413326	0.274653	0.0762369	0.0110449	0.027711	0.00518497	0.00934911	0.0195503	0.0120783	0.0058324	0	0	0.49965	0.020173	0.0112543		0	0.0131064	0.00940345	0.125031	0.0589893	0.0396547	0.0735726	0	0.00944917	0	0.00439254	0.0298584	0.0142089	0	0.0522754	0.00692893	0		0.00126105	0.00800457	0.0233348	0.122934	0.0560348	0	0.0294756	0.00755406	0.0117903	0	0.0115682	0.00201698
	sbr	1.91482	1.66065	1.66755	1.91785	1.25363	1.47722	1.28381	1.65959	1.5125	1.39844	1.463	1.2703	1.20223	0.869819	2.31402	1.4999	1.93176		1.68774	1.35321	1.54065	2.03941	1.49908	1.26744	1.38455	1.36866	1.26978	1.34446	1.33746	1.15661	1.04886	0.809896	2.0838	1.37975	1.32113		1.57087	1.50172	1.47109	1.74616	1.24216	1.44165	1.45087	1.39909	0.99288	0.69089	0.806592	0.840648
	sca	0	0.00088962	0.00671089	0.107314	0.0579479	0	0	0.00150342	0	0.0392388	0.0120154	0.019727	0	0	0.00802826	0.0227191	0		0	0.00987667	0	0.0794248	0.0135163	0.0105885	0.0194691	0	0.00427636	0.0335627	0.0118752	0	0.00966656	0.00887634	0.00424594	0.0119396	0		0	0.00232957	0	0.0448543	0.033177	0	0.0220192	0.00450906	0.0176318	0.0104767	0.00131597	0.0201064
	Sce	0.334356	0.450916	0.408864	0.462403	0.378731	0.472179	0.514449	0.460748	0.577411	0.612722	0.421329	0.337301	0.435271	0.388813	0.634269	0.51297	0.463385		0.335396	0.382154	0.431345	0.688205	0.267059	0.429572	0.384447	0.378028	0.366243	0.375781	0.449084	0.333265	0.312505	0.334981	0.322893	0.385236	0.329134		0.602077	0.686548	0.590612	0.438502	0.413292	0.752904	0.730903	0.729231	0.57604	0.456111	0.37594	0.448472
	Scm	3.18698	3.18703	3.24958	1.98348	2.77452	3.06772	3.20734	3.16706	2.64598	2.24345	2.0182	2.38411	2.06868	1.90213	3.35468	3.42872	2.96975		3.54943	3.03172	3.05757	1.99291	2.62468	2.74925	2.69667	2.92402	2.74053	1.84521	2.07088	2.06681	1.55057	1.46483	2.98135	3.0082	2.33509		3.28877	3.05571	3.21996	1.89385	2.04286	2.77399	2.38939	2.7948	2.08385	1.35763	1.72504	1.77068
	Scr	0	0.00244526	0	0.276348	0.132039	0.0392734	0.0366349	0.00672715	0.00932401	0	0.00883206	0.00902466	0.0568536	0	0	0	0		0	0.0044302	0	0.139541	0.114685	0.0092741	0	0.00570876	0	0	0.0326896	0.00759111	0.0185954	0	0	0.00387792	0		0	0.00242773	0	0.0893106	0.0724057	0.00421179	0.0563735	0.00314372	0.00437358	0.0215949	0.0114995	0.00421314
	sd	0.209428	0.32779	0.219227	1.1928	1.19279	0.642076	0.580119	0.25273	0.478364	0.653423	0.569356	0.735114	1.04263	0.973641	0.426044	0.756525	0.28357		0.368114	0.636166	0.481612	1.19529	1.65508	0.827847	0.989197	0.564428	0.691329	0.608009	0.751729	1.0052	1.69975	0.630516	0.384934	0.868589	0.492419		0.389785	0.535419	0.470615	2.21418	2.19254	0.824481	1.0967	0.560418	0.519913	0.596374	0.591547	0.599685
	RanGAP	1.46079	1.69148	1.60588	1.24513	1.62907	1.76042	1.51107	1.53614	1.54632	1.47488	1.50168	1.44293	1.451	0.554066	1.04496	1.71791	1.55546		1.41132	1.54869	1.5761	1.41002	1.92778	1.74074	1.90641	1.56438	1.56429	1.21069	1.40387	1.16531	1.0857	1.32073	0.659516	1.35508	1.60908		1.47675	1.65755	1.4335	1.42837	1.55286	1.61375	1.67624	1.75777	1.35639	0.999569	1.13747	1.14144
	sei	0.179807	0.164211	0.119527	0.35619	0.346649	0.143247	0.210208	0.177026	0.212833	0.184026	0.123181	0.195459	0.115253	0.0966594	0.178949	0.296402	0.151671		0.282033	0.256242	0.371445	0.496979	0.335375	0.252512	0.306465	0.233473	0.308184	0.186602	0.246764	0.192278	0.0739535	0.0861485	0.317288	0.170383	0.344162		0.0404911	0.0426805	0.036939	0.228238	0.138199	0.10083	0.0777554	0.0605093	0.0300429	0.0948453	0.0437499	0.0489905
	sesB	3.92018	4.69303	4.35059	5.28652	4.64747	4.41583	5.65989	5.20293	7.14013	10.8481	11.4888	10.6779	8.90289	11.4992	3.4078	4.52963	4.53484		4.50341	5.381	5.33242	5.1572	5.09108	4.71169	5.66675	5.58638	8.52091	10.455	12.4351	10.9863	9.43041	10.9297	2.44918	4.79749	6.50845		2.23174	2.61211	2.32379	4.66683	3.22034	2.86789	3.72156	2.64753	3.63938	4.97672	6.09142	5.89386
	sev	0.00209922	0.0398086	0	0.370523	0.495861	0.143256	0.099961	0.0346002	0.01874	0.0351649	0.0299621	0.0284473	0.0205555	0.17911	0	0.0904708	0.0330174		0.101801	0.126367	0.0929091	0.469847	0.644542	0.292897	0.196978	0.0641473	0.118241	0.0301051	0.0843991	0.145872	0.0236419	0.0134808	0	0.205228	0.0394767		0.00124385	0.00971632	0	0.107488	0.0964504	0.0267826	0.0534927	0.00417776	0.0119366	0.0164974	0.00710861	0.0159538
	sgg	2.71903	2.67775	2.6322	4.23372	3.40992	2.66933	2.68094	2.72662	2.82807	3.11904	3.10877	2.98909	3.81648	1.18621	8.33388	2.2078	3.04392		2.59178	2.8289	2.87523	4.37287	3.51995	2.60939	3.01872	2.68239	2.89896	3.16173	2.82073	2.96723	3.8506	1.35823	6.89785	2.93152	2.97636		2.27652	2.28848	2.19492	4.01045	3.84973	2.26119	2.85687	2.26115	2.18682	1.74912	1.99791	2.00404
	Sgs3	0	0	0	0.0412737	0	0	0	0	0	0	0	0	0	0	0	0	0		0	0	0	0.00846362	0	0	0	0	0	0	0	0	0	0	0	0	0		0	0	0	0.00201392	0	0.00417669	0	0	0	0	0.000525385	0
	Sh	0.0104774	0.0269173	0.0206043	1.227	0.168357	0.101032	0.151107	0.0163665	0.0950996	0.122139	0.0793531	0.147929	0.142062	0.159954	0.650081	0.0267808	0.0340095		0.030164	0.0303915	0.0422515	0.939652	0.399825	0.142162	0.140828	0.0396894	0.0722069	0.161775	0.0861532	0.0643824	0.113321	0.0889029	0.136969	0.269902	0.00933897		0.0136098	0.0136431	0.0469433	0.404094	0.125678	0.0605273	0.0580774	0.0185816	0.0347409	0.0258716	0.0219363	0.0327733
	sha	0.000497175	0.00513276	0.00390478	0.29227	0.00591911	0.00857625	0	0	0	0	0.00345397	0	0	0	0.0124527	0.00618133	0		0	0.00148445	0.00827398	0.0928312	0.00705386	0.0103425	0.0189877	0.0138363	0.00546365	0	0.000518959	0.0037282	0	0	0	0.0248162	0		0.000695968	0.00128032	0	0.0658353	0.0791976	0.0108076	0.0407698	0	0	0	0.0132776	0.00427806
	Shaw	0	0.0140987	0.00423819	0.181063	0.0160585	0.00862933	0	0	0.0190091	0.0153433	0.00462068	0.00595919	0	0	0.0178827	0.0630148	0		0.00662637	0.00773084	0	0.0848456	0.0487859	0.050594	0.0562611	0.0170985	0	0.0229663	0.0158132	0.024966	0.0153004	0.00509427	0.171045	0.0485103	0		0	0.00489481	0	0.067096	0.01433	0	0	0.00764684	0.00979219	0.0123343	0.00358381	0.00360708
	shd	0.00373512	0	0.00281535	0.0293727	0.038789	0	0	0.00320383	0	0	0.0131909	0	0	0.138735	0.0222056	0.0134056	0.00638528		0	0.00596123	0.00745179	0.0183954	0.133065	0.0151766	0	0.0123682	0	0	0.00541704	0.00707764	0.0350708	0	0.00958631	0.0357918	0.19743		0.00228218	0.00492986	0	0.0616711	0.0649882	0.0137664	0.0202562	0.0049119	0.00631343	0.0231886	0.00685518	0.00782618
	shf	0.00381814	0.00553884	0.00390201	0.0379127	0.0436786	0.0239325	0	0.00599632	0	0.0118256	0.00640232	0.0244813	0.0085729	0.43132	0	0.0158912	0.0537424		0.0173022	0.0192319	0.00925652	0.136814	0.0567388	0.00980162	0.015318	0.0144458	0	0	0.0148914	0.0367511	0.0111555	0	0.0810225	0.00601402	0		0.0275701	0.0345187	0.0113437	0.080418	0.0511381	0.0307662	0.0368138	0.012258	0.0431922	0.0766419	0.0222263	0.0251363
	shg	4.78113	4.52447	4.57342	2.77893	4.36375	3.81635	4.31997	4.43458	3.51973	3.68097	3.10545	3.60238	3.74806	2.5127	5.09173	4.19126	3.9531		5.36441	4.56924	4.61207	3.33686	4.09359	4.15179	4.06332	4.66967	3.99298	2.96995	3.41755	3.18292	2.87141	2.22413	4.14574	3.94401	4.60981		5.81656	5.09388	5.42713	3.46914	3.85232	4.27358	4.50466	4.75452	3.34131	2.74238	2.83298	3.06467
	shi	1.59397	1.69744	1.75718	2.16573	1.69349	1.63562	2.17584	1.71549	1.58848	1.71612	1.65459	1.90943	1.56318	0.568048	3.53417	1.79423	1.7784		1.7136	1.55979	1.75117	2.31293	1.6462	1.76538	1.63961	1.54827	1.9351	1.5223	1.54391	1.63748	1.30191	1.43353	2.38492	1.67363	1.26674		1.66901	1.79813	1.71697	2.54043	1.87739	1.85944	1.84471	1.78196	1.30152	1.04347	1.22049	1.17531
	shn	3.28053	3.00115	3.38888	3.35893	3.33356	2.87228	2.94871	2.98373	2.73291	2.43852	2.23863	2.35944	2.31142	1.79685	1.69105	3.01436	2.37995		3.03106	2.85776	2.71771	3.77161	3.50555	2.74987	2.99909	2.98021	2.5801	2.8307	2.26016	2.28795	1.82798	1.30494	1.69505	3.10309	2.61862		4.18354	3.83554	3.75647	4.20732	4.34794	3.51401	3.06891	3.73259	2.94177	2.43459	2.23653	2.42171
	shu	0.791751	0.763935	0.757617	0.418111	0.706597	0.603275	0.587655	0.701206	0.834165	0.76148	0.609055	0.693941	0.729107	0.176995	0.257841	0.624844	0.934254		0.461255	0.664419	0.825273	0.444362	0.492344	0.654025	0.710937	0.81252	0.771708	0.697044	0.650892	0.544134	0.401759	0.615129	0.417611	0.610828	0.786176		0.725839	0.754598	0.764964	0.500108	0.604895	0.74061	0.793862	0.837648	0.655983	0.621903	0.560394	0.54004
	sina	3.49877	3.15276	3.47529	2.04294	1.81532	2.46372	2.60021	3.15231	3.23952	3.14953	3.17624	3.22145	3.31894	1.69859	6.27726	2.51645	3.02582		3.46046	2.99517	3.17916	2.24028	2.60287	2.79325	2.75616	3.18162	3.25478	2.97496	2.95862	3.01137	2.36242	1.09781	4.43216	2.72356	2.48192		2.30374	2.16748	2.27361	1.57233	1.54663	2.04465	1.5912	2.17934	2.05758	1.77197	1.84731	1.86874
	sisA	0	0	0	0	0	0	0	0	0	0	0	0	0	0	0	0	0		0	0	0	0.000979193	0	0	0.0167143	0	0	0	0	0	0.00326964	0	0	0	0		0	0	0	0.000431262	0	0.00207484	0	0	0	0	0	0
	skd	13.8486	13.1404	14.5193	9.69293	9.42253	12.795	11.9164	12.9537	10.5848	8.95916	8.18604	8.11196	8.12808	4.14832	19.1986	12.4566	11.8217		12.6047	12.4049	13.6334	10.1529	11.3031	11.7023	11.4792	11.8502	11.1006	9.51109	8.36498	8.63412	5.93963	3.58442	14.5368	11.9507	10.1607		11.3587	10.906	10.8875	7.48953	8.41916	10.2106	9.34324	10.2162	7.57773	5.11661	5.18216	5.64546
	sl	1.60904	1.71206	1.8498	1.25528	1.3731	1.52805	1.43784	1.64388	1.48792	1.02695	1.05747	1.28694	0.971206	1.57338	0.415819	1.4581	1.48183		1.37305	1.52007	1.82264	1.03683	1.48255	1.40128	1.47251	1.58776	1.35668	1.15629	0.964938	1.09315	1.04073	1.06742	0.44297	1.3142	1.42907		2.14816	2.12256	2.17913	1.41862	1.58256	1.99775	2.16828	1.95774	1.38953	0.973238	0.948912	1.16584
	slgA	1.83072	1.99958	1.93578	2.55508	2.22246	2.04219	2.05765	1.84677	1.72029	1.664	1.60556	1.62907	2.4035	2.01496	1.68182	2.04089	1.70791		1.73222	2.31744	2.43246	2.91598	2.1015	2.13327	2.15949	1.92685	1.87622	1.53879	1.86271	1.83861	1.84256	2.09368	1.85082	1.87339	1.76933		1.35878	1.34556	1.39212	1.82852	1.85299	1.33885	1.51772	1.2329	1.08686	1.00466	0.98195	1.08115
	slo	0.00330817	0.00732145	0.00342853	0.371535	0.0784341	0.0237984	0.0692332	0.0158201	0.0126826	0.0286369	0.0389224	0.0349134	0.0254493	0.114954	0.19193	0.121752	0.0363088		0.022075	0.0116139	0	0.200486	0.211208	0.0103625	0.0088445	0.0286805	0.0183495	0.0772543	0.0514373	0.0796985	0.00625906	0.0587908	0	0.542694	0.0113751		0.0029734	0.00693095	0.00589987	0.303098	0.122978	0.0279433	0.0613233	0.018863	0.0109423	0.052425	0.0125233	0.0192771
	slp1	0	0	0	0.0119498	0	0	0	0	0	0	0	0	0	0	0.0158936	0	0		0.00732761	0	0	0.000783091	0.00798016	0	0	0	0	0	0.00835077	0	0	0	0	0	0		0	0.00170237	0	0.00866572	0	0	0	0	0	0.00635183	0	0.00336352
	sm	0.0987591	0.299984	0.198102	2.19716	3.04989	0.589316	1.19991	0.213821	0.618801	1.08252	0.835492	1.08933	1.79207	0.940548	2.50847	0.70738	0.507818		0.416697	0.684175	0.528185	2.21674	5.15396	0.91385	1.49798	0.58691	0.93097	1.23479	1.33741	1.66775	2.49366	0.947551	2.93469	1.34901	1.42073		0.119648	0.464239	0.326456	2.5886	7.0014	0.951419	2.72127	0.532638	0.498944	0.718794	0.790591	0.768621
	smo	1.44874	1.45696	1.50861	0.935552	1.15445	1.49284	1.48643	1.48827	1.5009	1.03383	1.19178	1.06436	0.987724	0.406588	1.80546	1.31731	1.5269		1.32513	1.38426	1.41615	1.07477	1.26001	1.32324	1.38606	1.38318	1.38123	1.22733	0.857447	0.922262	0.784011	0.748429	1.08418	1.23344	0.939387		1.4828	1.44827	1.42273	0.985486	1.00772	1.42555	1.54435	1.32049	0.968839	0.799407	0.853762	0.754723
	sn	3.07889	2.99558	3.34902	2.0038	2.58112	2.66454	3.02277	3.06194	3.11375	3.62332	3.00057	3.33929	3.23702	3.10236	3.87614	2.12804	3.18059		3.21535	2.8395	2.93767	2.6962	2.57507	2.45516	3.05635	3.17357	3.16007	3.57192	3.08741	3.20777	2.12417	2.04811	3.27279	2.39678	2.56342		2.96808	2.60762	2.83276	2.63445	2.45822	2.58166	2.41646	2.85456	2.75467	2.63149	2.51913	2.57041
	sna	0	0	0	0.0215024	0	0	0	0	0	0	0	0	0	0	0	0	0		0	0	0	0.00151109	0	0	0	0	0	0	0	0	0	0	0	0	0		0	0.000479858	0	0.00195633	0.00312731	0	0	0	0	0	0	0
	snf	0.488336	0.492269	0.500676	0.191812	0.472399	0.46283	0.350767	0.485371	0.502209	0.556909	0.703154	0.693092	0.73644	0.382709	0.337695	0.429364	0.513553		0.552872	0.495355	0.402541	0.353286	0.334901	0.318406	0.431738	0.372039	0.539864	0.44414	0.597265	0.596525	0.406104	0.617601	0.386779	0.257784	0.474675		0.318438	0.33513	0.434834	0.291025	0.364181	0.355066	0.302703	0.360078	0.492199	0.459977	0.535023	0.485983
	snk	0.0591441	0.0769388	0.0664007	0.110682	0.061697	0.0932454	0.0299328	0.0653468	0.0905985	0.0608054	0.0403609	0.059741	0.0771933	0.0432103	0.401053	0.155928	0.10512		0.012595	0.057995	0.0881054	0.310321	0.115628	0.0283578	0.040274	0.0336876	0.0344092	0.118313	0.0410192	0.0181083	0.0675653	0.0717093	0.265671	0.0720713	0.0481702		0.062468	0.0830688	0.0876759	0.349267	0.0798635	0.0964063	0.127197	0.0778527	0.0608353	0.0284947	0.0365345	0.0329827
	stwl	2.09022	2.09415	2.3588	1.5999	1.50266	2.04279	2.1212	2.11341	1.94245	1.48131	1.55382	1.55354	1.33495	1.76035	0.967447	1.70696	2.07088		2.09058	2.03101	1.98297	1.45049	1.595	2.47204	2.11688	2.28118	1.77798	1.53386	1.62393	1.57295	0.941443	0.977557	0.941654	2.03195	1.4808		3.40178	3.09801	3.2112	1.76998	2.04129	2.90996	2.46811	3.17215	2.25412	1.75974	1.81714	1.89035
	so	0.00528656	0.0120481	0.0052581	0.297485	0.0613905	0.0356	0.0682944	0.0163468	0	0.047085	0.0201992	0.0269626	0.141314	0.0534894	0.0126309	0.0486804	0		0.06114	0.0464574	0.0428686	0.0613769	0.0986089	0.0289532	0.0569055	0.0726382	0.0905259	0.0512203	0.0332593	0.0200154	0.138862	0.00129369	0	0.110375	0		0.0266456	0.0227505	0.0244256	0.136198	0.0826694	0.0528513	0.0614736	0.0289098	0.0198497	0.007537	0.0188111	0.0328374
	Sod1	0.444312	0.38265	0.403067	0.378014	0.458571	0.233095	0.490709	0.51217	0.656388	0.825247	0.807364	0.759586	0.983116	1.27366	0.371238	0.328647	0.414774		0.287131	0.393168	0.342472	0.239765	0.247024	0.268805	0.429482	0.419231	0.446224	0.942931	0.690871	0.784135	0.637641	1.75323	0.394282	0.389084	0.286881		0.380544	0.411882	0.420575	0.273735	0.375515	0.383207	0.314791	0.535363	0.616645	0.668055	0.906506	0.848092
	sog	0.0101183	0.0412345	0.00298141	0.367622	0.14353	0.0747421	0.187998	0.0368197	0.0631177	0.16277	0.166677	0.165967	0.218673	0.119329	0.0124527	0.293391	0.0699264		0.0836921	0.0792619	0.0447839	0.421084	0.292712	0.218046	0.225208	0.101031	0.0883584	0.110545	0.148316	0.179944	0.128854	0.152016	0.0796082	0.283513	0.124987		0.070058	0.127075	0.0851302	0.485283	0.251969	0.222167	0.370448	0.149116	0.467331	0.683044	0.467375	0.66102
	sol	3.15658	3.21317	3.19747	3.34044	2.74565	3.53711	3.10014	3.22568	2.50314	2.13942	2.13637	1.77843	2.18637	1.96157	4.96381	3.50991	2.13688		2.41727	2.71194	2.73092	2.80799	2.80974	3.33548	3.13408	2.76537	2.35002	1.82919	1.90641	1.71044	1.25112	1.61111	4.03039	2.6543	2.6911		4.47273	4.98499	4.94858	4.24655	3.99425	4.97893	4.35089	4.49122	2.92237	2.1943	2.27824	2.39317
	spir	3.04551	3.09482	3.03379	3.50873	3.11944	3.05144	3.33723	3.1656	3.12895	2.89667	2.61487	2.52799	2.38331	0.986447	4.67106	3.34982	3.06843		1.16149	1.44719	1.2817	1.53573	1.6733	1.34269	1.47027	1.34201	1.34437	1.15557	0.937512	1.19526	0.861836	0.958463	1.91936	1.37616	1.3452		2.65902	2.94335	2.67431	4.11184	3.36136	3.1834	3.37204	2.80164	2.23614	1.69375	1.75021	1.64421
	spn-A	0.277326	0.294698	0.244586	0.36382	0.243819	0.365861	0.244675	0.277007	0.369836	0.135905	0.288778	0.288138	0.262165	0.0767848	0.124714	0.264453	0.303697		0.165439	0.235678	0.160634	0.146333	0.187586	0.235436	0.188587	0.280545	0.212105	0.176905	0.260677	0.224562	0.178067	0.336943	0.0763817	0.254034	0.0365768		0.178855	0.182682	0.106724	0.0613662	0.150912	0.15554	0.288402	0.187936	0.16417	0.0539265	0.148036	0.180237
	spn-B	0.143941	0.142484	0.148285	0.128723	0.144629	0.0937064	0.192421	0.165023	0.111598	0.114347	0.12186	0.114892	0.0765035	0.331846	0.00556416	0.0435448	0.195906		0.0629882	0.0893921	0.0447174	0.139396	0.0760111	0.100346	0.0551753	0.113772	0.139463	0.0783592	0.060066	0.0743497	0.0620988	0.202935	0.113043	0.0903425	0.0140118		0.17863	0.173953	0.136719	0.107587	0.0901284	0.11603	0.0939237	0.173381	0.101106	0.105876	0.113704	0.0984311
	spn-D	0.0384793	0.0418836	0.0216066	0.0233509	0.0382848	0.0441786	0.0748273	0.0374803	0.0240188	0.01556	0.0427733	0.0365089	0.0466104	0.0855834	0	0.0500552	0.0992525		0	0.026585	0.0250131	0.0398429	0.0436423	0.0296309	0.0126129	0.038178	0.0444108	0.0192167	0.0687098	0.0532046	0.00849712	0.0136666	0.0995798	0.0539647	0.130069		0.0311621	0.0419285	0.0200166	0.0474198	0.0449879	0.0378302	0.0320445	0.0378115	0.0253221	0.0170368	0.0325496	0.0251248
	spn-E	1.67766	1.6681	1.73482	1.14927	1.92666	1.56804	1.64734	1.68633	1.45147	0.96199	1.04258	1.05391	1.04167	1.22186	1.01245	1.72508	1.25182		2.03214	2.226	2.38617	1.61534	1.61584	2.24511	1.91521	2.38025	1.99738	1.67832	1.70673	1.43109	1.21416	0.905472	0.615579	2.18756	2.12695		3.56168	3.29462	3.35734	2.32384	2.06737	2.84263	2.89912	2.81134	2.08908	1.17204	1.44413	1.67339
	spz	2.4669	2.15452	2.27492	0.814974	1.51156	1.41959	1.82218	2.29657	2.43067	1.98143	1.99476	2.04642	2.14047	0.848031	2.00555	1.70764	2.26679		1.98325	1.67898	1.69918	0.998207	1.48604	1.23361	1.64807	1.9078	1.5248	1.6636	1.37903	1.34418	1.00854	0.940044	0.901116	1.4761	1.24716		2.10254	1.80499	2.2816	1.2147	1.21273	1.52147	1.43884	1.79279	1.44942	1.13857	1.32386	1.43271
	sr	0.00560042	0.00936437	0	0.232492	0.0751543	0.0344279	0.0482468	0.0154428	0.00959233	0	0.0284389	0.0334861	0.0123578	0	0.0509495	0.0334813	0		0	0.0202009	0.0280443	0.230842	0.0987305	0.0920616	0.0522961	0.0253749	0.0384037	0.0896294	0.132772	0.0634614	0.150098	0.050623	0.0278767	0.100971	0.0489583		0.00488739	0.0175121	0.011791	0.217801	0.104167	0.0283852	0.0633239	0.00819366	0.00580772	0.0400989	0.0172564	0.0188147
	srp	0.0383925	0.121776	0.0685988	0.787528	0.435529	0.261324	0.252996	0.0828754	0.157737	0.130432	0.224702	0.304046	2.63832	0.77988	0.519739	0.365904	0.232599		0.324953	0.350923	0.378396	0.848495	0.765074	0.288122	0.513183	0.341164	0.323745	0.550043	0.439711	0.675067	4.89006	0.613642	1.00352	0.323755	1.0173		0.238826	0.306651	0.339847	0.922547	0.616921	0.512104	0.328294	0.269017	0.273805	0.261854	0.304374	0.290588
	Sry-alpha	0.326828	0.255306	0.287748	0.376136	0.359312	0.32675	0.130049	0.318198	0.264008	0.235884	0.256859	0.188818	0.19642	0.44502	0.285382	0.185292	0.145661		0.271723	0.260294	0.274799	0.178086	0.233159	0.222811	0.200661	0.247485	0.201699	0.168093	0.240309	0.212971	0.217155	0.345179	0.112809	0.162875	0.283762		0.0487099	0.054143	0.0390133	0.114716	0.0565121	0.0395307	0.0357393	0.0263096	0.0221219	0.0171688	0.00661827	0.0270847
	Sry-delta	0.378262	0.390433	0.301699	0.431844	0.402104	0.294169	0.430249	0.420943	0.401833	0.437956	0.421847	0.285631	0.291533	0.529798	0.531869	0.311324	0.411428		0.359639	0.428114	0.353089	0.273085	0.276016	0.450383	0.300093	0.44313	0.334696	0.147277	0.471604	0.34999	0.325395	0.349187	0.213715	0.410079	0.353548		0.753909	0.725505	0.676745	0.287095	0.5312	0.80118	0.548195	0.658699	0.624336	0.447566	0.373969	0.36791
	ss	0.00597866	0.00763258	0.00179117	0.282558	0.145515	0.0191355	0.0527554	0.00499344	0	0	0	0	0	0	0.131423	0	0		0	0.0207833	0.0101009	0.144803	0.0614629	0.024891	0	0.00537438	0	0	0.00658492	0.022909	0.00254746	0.0039075	0.0652137	0.0160912	0.0536942		0	0.00634053	0.0132153	0.166416	0.12233	0.0207749	0	0.00259828	0.0044448	0.00886407	0.0211643	0.0061827
	sqh	0.566565	0.614016	0.632756	0.326281	0.416193	0.560953	0.534333	0.571762	0.607196	0.861004	0.614235	0.659334	0.662022	1.20193	0.436122	0.408175	0.563897		0.463689	0.495958	0.426696	0.338997	0.456427	0.368141	0.352388	0.448083	0.646704	0.615007	0.609596	0.696685	0.76439	1.37413	0.261002	0.449442	0.630161		0.570593	0.55058	0.653995	0.281082	0.475548	0.575398	0.465155	0.6099	0.542103	0.3875	0.469249	0.5733
	st	0.00653139	0.00255165	0	0.141764	0	0	0	0	0.00991326	0.0219986	0.0103909	0.00445866	0	0	0.128225	0	0		0.0063041	0	0	0.010429	0	0	0	0.00581709	0	0	0.0102372	0	0.00441109	0	0.00900137	0	0		0	0.0016603	0.00488551	0.00327127	0.0178668	0	0	0	0.00449213	0	0	0
	sta	0.779235	2.13727	0.934079	5.05186	4.66556	3.90498	3.46401	1.82256	3.95833	6.83844	8.10868	7.12467	7.68068	19.1276	3.94347	3.71177	2.51522		0.982952	3.01866	1.54944	3.68335	3.75224	4.23985	3.7671	2.68239	4.85551	6.45639	11.3154	8.58711	10.6296	23.8847	3.44312	3.66899	3.96856		1.22314	3.0911	1.51102	5.9771	5.64089	5.09456	4.46138	3.15812	4.84509	8.48177	10.9171	9.08272
	stau	5.64335	5.44304	5.87552	3.57502	3.7874	4.62257	4.53964	5.34265	5.03017	3.91242	3.4843	3.43198	3.47124	2.35049	2.82132	5.08725	4.93654		5.63965	5.06512	5.51206	4.33665	4.10505	5.06004	4.03238	5.18533	4.72965	3.61154	3.60184	3.6594	2.84647	1.34812	2.82793	4.72873	3.85815		6.82546	5.97734	6.37803	3.92191	4.38118	5.48955	4.72904	5.76552	4.44666	2.94053	3.41687	3.41403
	stg	8.23872	7.70105	8.37059	4.17873	5.56162	6.6835	7.16251	7.88502	7.42873	7.13443	6.62494	7.08702	6.53142	4.60907	10.0237	5.70243	7.74698		6.9478	6.13263	6.78019	3.97696	5.09846	5.84703	5.49344	6.7572	6.32501	5.91505	5.37674	5.57275	4.90441	3.29872	8.45265	5.87517	5.68881		6.89689	6.18884	6.17001	3.3547	4.49346	5.59453	5.34602	5.91909	5.26199	3.87313	4.2698	4.43501
	stil	0.116594	0.149507	0.105476	0.105066	0.1795	0.195755	0.267154	0.16948	0.206938	0.172841	0.21224	0.141863	0.196774	0.383346	0.0613167	0.262533	0.0396605		0.146509	0.164838	0.093137	0.192953	0.164739	0.181686	0.11463	0.146456	0.194032	0.207484	0.181884	0.130685	0.155643	0.457856	0.119829	0.192198	0.188969		0.122129	0.129291	0.125424	0.135132	0.128634	0.118821	0.0753953	0.0933634	0.177638	0.148953	0.181857	0.123394
	sub	0.869271	0.93724	0.773717	0.804334	0.903776	0.803942	0.846382	0.82411	0.847125	0.825372	0.994902	0.971336	0.78718	1.13938	0.780947	0.997192	0.762284		0.796317	0.800264	0.748404	0.688649	0.880771	0.804593	0.75922	0.955749	0.91913	0.915922	0.709793	0.78784	0.483132	0.755498	0.502428	0.574348	0.469541		1.08827	0.943962	0.983355	0.49997	0.64191	0.851514	0.711248	0.987559	0.925734	0.971063	0.741347	0.85539
	Su(dx)	4.08883	3.98518	3.80141	3.37113	3.5413	4.29105	3.36454	3.90299	3.44338	2.7223	2.67199	2.72242	2.56855	1.70909	1.62245	4.24191	3.77496		4.94271	4.70243	4.85397	3.52966	3.82353	4.4699	4.24902	4.35656	4.0784	3.52003	3.0865	3.00488	2.58949	2.0476	2.07094	4.58179	4.23485		4.92071	4.36796	4.57375	3.05619	3.44193	3.92516	4.27627	4.18575	2.95691	2.11586	2.38028	2.51228
	su(f)	0.364648	0.382636	0.363193	0.538804	0.540337	0.439987	0.49247	0.334376	0.297878	0.456539	0.415243	0.415438	0.337267	0.614741	0.492818	0.538782	0.380232		0.463339	0.36203	0.409881	0.693481	0.406122	0.335152	0.362661	0.303961	0.375699	0.445345	0.314951	0.375806	0.274451	0.974823	0.782206	0.468796	0.70732		0.398783	0.386851	0.396265	0.673313	0.483783	0.495945	0.505897	0.456003	0.321228	0.323436	0.340846	0.330778
	su(Hw)	4.21293	3.59116	4.08821	2.19355	2.99729	3.60673	3.8853	3.78897	3.51543	3.56445	3.39782	3.36013	3.10183	1.89188	2.4149	3.42161	3.472		3.32335	3.33232	3.29924	2.7324	2.68796	2.84325	3.0968	3.39927	2.98667	2.61567	2.50011	2.22899	2.11842	1.22006	1.85699	3.45251	3.35262		4.46325	4.20292	4.39028	2.89458	3.37125	4.20266	3.29261	3.94222	3.24305	2.62942	2.71846	2.85317
	su(sable)	2.47902	2.48147	2.52905	1.99106	2.33292	2.7931	3.06542	2.6123	2.47726	1.78402	1.83234	1.99219	1.7095	0.846992	4.38851	2.9208	2.66252		2.38125	2.34184	2.6192	3.01627	2.86994	2.69314	2.47063	2.44271	2.18408	1.98785	1.68561	1.61915	1.32964	0.728606	2.80333	2.42695	2.15593		2.25607	2.38584	2.21201	2.67367	2.15172	2.51779	2.19888	2.36212	1.50081	1.38664	1.41274	1.42078
	Su(var)3-7	6.58258	6.50282	6.49724	5.10172	5.38123	6.98643	5.65308	6.42736	5.71994	4.47038	4.62208	4.23307	3.76326	2.08409	4.89727	6.63122	6.06124		6.17799	5.96051	6.14449	4.66747	4.8828	6.1056	6.93106	5.92813	5.22053	3.98733	3.86084	3.71361	3.05828	2.72085	4.20078	5.55632	5.53223		7.75261	7.52023	7.6054	4.59225	5.4042	6.70912	6.6801	6.71043	5.006	3.30848	3.77448	3.76043
	Su(var)205	2.53549	2.49476	2.61193	2.58789	2.50346	2.24886	2.25746	2.62548	3.46149	3.57975	3.73147	3.53715	3.11261	1.44876	1.85884	2.23829	2.73761		2.21867	2.1587	1.99283	1.5906	2.01747	2.23477	2.73993	2.41362	2.47331	3.40442	3.14925	2.98621	2.5691	1.377	1.09793	1.93342	2.40152		2.57195	2.42432	2.28859	1.80958	1.90317	2.17277	2.46235	2.51053	2.54419	2.81209	2.86234	2.82268
	Su(var)2-10	4.76407	4.58302	4.87729	3.21122	3.27092	4.4632	5.06601	4.62392	4.15042	3.24608	3.22376	3.53314	3.21667	2.76905	3.29749	4.59591	5.37022		3.92135	4.13889	3.74725	2.64999	3.29182	3.97859	3.89641	4.01831	3.79542	2.99178	2.93357	2.84528	2.20132	3.70531	2.92053	3.54407	3.34324		4.95762	4.80244	4.57585	3.16815	3.78455	4.66221	4.74689	4.56427	3.51308	2.99029	2.63966	2.97445
	su(w[a])	2.30454	2.6282	2.36066	8.64048	4.47257	3.31632	2.92684	2.42611	2.08805	2.15529	1.84401	1.88088	1.56627	2.12196	11.6963	3.40844	2.51315		2.41523	2.79457	2.46699	11.0696	5.36368	3.08524	3.58733	2.67712	2.38841	2.01915	2.01174	2.18414	1.40203	1.73498	12.6385	3.01608	2.48969		1.16288	1.58256	1.28279	11.6492	5.56716	2.30768	2.67079	1.53585	1.23266	0.912152	1.21144	1.09571
	svp	0	0.0113649	0.00574519	0.329573	0.0576997	0.0172824	0.0374706	0.0107799	0.0271905	0	0.0129082	0.0146651	0.0124486	0	0.0409139	0.00289845	0.0595888		0	0.00262116	0.0105883	0.193543	0.112071	0.0259268	0	0.0140729	0.0209333	0.0239395	0.0174749	0.0174855	0.0104048	0.0908333	0.0069839	0.0213476	0.152769		0.00246618	0.00819835	0.0110799	0.0991987	0.0751893	0.0330838	0.029209	0	0.0170447	0	0.00939662	0.00223557
	swa	4.46171	4.61526	4.29179	3.58521	4.01615	4.99357	4.623	4.34818	3.98474	3.19599	3.24883	3.0543	2.61776	6.4366	1.82435	5.38162	4.70856		4.12979	4.34782	4.05917	3.31483	3.53167	4.7657	4.07819	4.12543	3.78464	3.32679	3.07854	2.92494	2.38016	3.84575	0.984803	3.95729	3.95854		5.58432	5.41585	4.98621	3.81594	3.94053	5.33594	4.49208	5.41185	3.73143	2.6461	2.82765	3.15799
	sws	5.86199	5.46726	5.61856	3.72474	5.09253	5.16916	4.29721	5.53751	4.79886	3.87013	3.55407	3.6838	3.87932	2.51221	2.40334	4.95356	5.50552		5.96115	5.10218	5.81568	3.61385	4.40851	5.06855	4.98129	5.33801	4.52576	4.37896	3.76298	3.75587	4.00845	2.1127	2.32685	5.06174	4.53973		4.11464	3.87734	3.80688	3.0432	3.21836	3.57202	3.56349	3.66999	2.80937	1.95321	2.11429	2.10973
	Syb	0.969516	1.03307	1.05104	0.799463	0.818257	0.825206	0.93626	1.07221	1.21242	1.34219	1.4852	1.43263	1.4536	0.670456	1.28811	0.99347	1.48257		1.22157	0.983092	0.90356	0.668536	0.884349	0.875998	0.93073	1.00843	1.12379	1.19339	1.23105	1.23302	1.10476	1.0029	1.10891	0.751176	0.741415		0.729719	0.684416	0.789106	0.599831	0.6079	0.603564	0.574992	0.670521	0.642035	0.822505	0.793414	0.857487
	CCT1	1.87146	2.40343	1.93703	2.28715	2.35693	2.71597	2.81623	2.235	1.96871	1.57787	2.0486	1.78623	1.33961	5.45072	0.934289	2.74022	2.31048		1.88001	1.9869	1.73658	1.18355	1.55716	2.30536	1.57282	1.91506	1.73437	1.88575	1.72424	1.58928	0.928851	4.48199	0.83399	1.82768	1.87967		1.3494	1.51628	1.14828	0.889616	0.997187	1.50624	1.40914	1.5245	0.822732	0.777749	0.777995	0.969054
	Tbp	0.701823	0.800023	0.813759	0.648052	0.414814	0.525326	0.566764	0.827749	0.736263	0.387662	0.578254	0.586632	0.318722	0.223162	0.499478	0.470464	0.695415		0.615642	0.711049	0.611402	0.471418	0.592472	0.620302	0.750323	0.538176	0.640343	0.417754	0.384486	0.502814	0.346886	0.340825	0.842198	0.491142	0.512574		0.804876	0.780375	0.760982	0.446924	0.547952	0.643239	0.764142	0.738251	0.526252	0.439906	0.413038	0.532134
	thr	2.926	3.02323	2.76916	2.04394	2.08909	2.98777	2.38722	2.92448	2.6154	2.2252	1.93675	2.15335	1.59233	1.18963	2.46285	2.70627	2.44207		2.72716	2.62687	2.76425	1.70098	1.87019	2.61362	2.37734	2.68034	2.35687	1.87038	1.73587	1.75016	1.54642	0.769916	1.38119	2.26102	1.73922		2.31068	2.23425	2.23699	1.47153	1.57225	2.20014	2.10288	2.31032	1.59213	1.14638	1.2829	1.49516
	tipE	0	0.00141373	0	0	0	0	0	0	0	0	0	0	0	0	0	0	0		0.026731	0.0177463	0.00478721	0.085961	0.0695542	0.0258346	0.073804	0.0226898	0.0280132	0.0590898	0.00843927	0.0360757	0.0357943	0.0728879	0.00716421	0.0201277	0.0083652		0.00686325	0.0133887	0.0327592	0.0871579	0.0363373	0.0306357	0.0471282	0.0276039	0.0414973	0.0157886	0.00966411	0.0196661
	tko	0.20554	0.209437	0.133784	0.243423	0.371989	0.175714	0.188986	0.229609	0.296603	0.279892	0.333802	0.26543	0.219882	0.0915853	0.0611496	0.209784	0.261153		0.218753	0.246033	0.187766	0.295825	0.214383	0.215767	0.192899	0.231764	0.278695	0.343937	0.317865	0.390686	0.258102	0.415341	0.169101	0.235045	0.359542		0.139051	0.132097	0.145578	0.282171	0.151069	0.0956338	0.1036	0.159696	0.134897	0.246835	0.233791	0.220825
	tkv	2.14133	2.03962	2.0244	2.78309	2.64932	2.03835	1.68236	1.74103	1.74919	1.64332	1.38551	1.43358	1.30842	2.33584	2.73348	2.46437	2.11466		1.97869	1.82662	1.54669	2.69542	2.75907	1.71782	1.94786	1.726	1.47554	1.65369	1.42415	1.43283	1.24763	1.30863	3.45629	2.07544	1.40978		1.60937	1.67307	1.53499	2.88999	2.42455	1.70323	1.77529	1.56679	0.970166	0.730196	0.93791	1.10003
	tld	0	0	0	0.0435256	0	0	0	0	0	0	0	0.0182939	0.0105185	0	0.0111028	0	0		0	0.00388497	0	0.0497855	0.0204027	0.00523971	0.0224589	0.00416522	0	0	0	0.00654122	0.0506919	0.0165467	0	0.00970689	0		0	0.001213	0	0.00877539	0.0114109	0	0	0	0	0	0.000109111	0
	tll	0	0	0	0.0144345	0.0174811	0.0117923	0	0	0	0	0	0.0021127	0	0	0	0	0		0	0	0	0.0286286	0.0202565	0.00728273	0	0	0	0	0	0	0	0	0	0	0		0	0.000587745	0	0.0155047	0	0.0031179	0	0	0	0	0.000780288	0
	Tm1	6.83349	6.20032	6.50127	6.27299	5.76563	5.44916	6.60867	6.13136	6.08331	6.48889	5.66947	6.24232	5.75705	5.02061	12.2313	5.85857	6.78444		6.16038	6.0075	6.35617	7.04069	7.41998	6.03866	5.70312	6.13684	6.48818	5.28952	5.59416	5.93967	5.79309	4.18788	13.7371	6.79627	5.56757		6.2069	5.83891	6.26308	6.99889	6.7011	5.48744	5.62459	5.64846	5.13444	4.11263	4.45959	4.61662
	Egfr	0.0121046	0.145125	0.0244259	1.06086	2.53939	0.267409	0.57988	0.0635612	0.128735	0.242981	0.266579	0.248888	0.165266	0.522168	0.424951	0.51602	0.208694		0.0333592	0.298878	0.149374	1.40575	2.84974	0.508913	0.963354	0.231977	0.328554	0.4164	0.32667	0.465995	0.436197	0.597398	0.28071	0.423241	0.398052		0.0329251	0.311101	0.0948499	1.83214	5.40083	0.70663	1.69593	0.238063	0.220697	0.287761	0.295784	0.187482
	tor	3.05967	2.92704	2.9562	2.29753	2.48093	2.9831	2.84286	3.00746	2.42404	2.00832	1.9566	2.09307	1.63186	0.991956	1.60889	2.75911	2.43369		3.15512	2.59405	2.82916	2.80523	2.09121	2.34571	2.72937	2.68042	2.40994	2.2435	1.84474	1.66083	1.35403	1.14449	1.28903	2.97939	2.32489		4.3649	3.68741	4.12291	2.38358	2.4776	3.25108	3.39636	3.51359	2.73053	1.72447	1.91569	2.12381
	tra	0.151592	0.139814	0.109057	0.190038	0.123192	0.0743526	0.235644	0.151624	0.101053	0.150498	0.123129	0.129117	0.0832056	0.118015	0.240672	0.136032	0.158734		0.0517762	0.138798	0.143603	0.265955	0.13949	0.141896	0.200478	0.214012	0.201711	0.191726	0.181169	0.161563	0.148387	0.165352	0.0805818	0.160199	0.258181		0.125804	0.148255	0.132463	0.297925	0.148528	0.1528	0.169095	0.142157	0.13677	0.31281	0.190616	0.25497
	tra2	0.639539	0.685403	0.685777	0.347061	0.442672	0.56281	0.619247	0.686563	0.678859	0.759253	0.662854	0.671872	0.851766	0.54038	0.684004	0.462455	0.808373		0.656424	0.597282	0.41537	0.306039	0.45163	0.413445	0.587092	0.679525	0.639746	0.428244	0.650511	0.597249	0.447133	0.906197	0.669065	0.428856	0.740831		0.511974	0.463834	0.399175	0.41175	0.496716	0.406142	0.444406	0.522509	0.362021	0.376818	0.322031	0.360108
	trc	2.31432	2.35985	2.35905	2.08703	2.08552	2.50725	2.5495	2.45008	2.12587	2.00537	1.84347	2.07114	1.83133	1.7765	1.46337	2.55871	2.07979		2.34683	2.33624	2.12367	1.808	2.22123	2.47481	2.03256	2.20909	2.08925	2.09421	1.85012	1.84554	1.66048	1.40027	1.00489	2.19326	1.94007		2.30819	2.16804	2.48911	1.49588	1.66517	2.32832	2.24645	2.09302	1.80628	1.39221	1.59514	1.60571
	Gr5a	0	0.000841077	0	0	0	0	0	0	0	0	0	0	0	0	0.0170877	0	0		0	0	0	0.00747723	0.0168831	0.0231	0	0.00544512	0	0	0	0	0	0	0	0	0		0	0	0	0.0565653	0	0	0.0313947	0	0	0	0	0.0016077
	Treh	0.88629	1.0763	0.981673	1.32761	2.11695	1.39308	1.00552	0.987805	1.03693	1.37034	1.22802	1.53036	1.43107	0.872338	0.930339	1.16761	1.12829		1.24131	1.27399	1.23054	1.60748	1.42082	1.3793	1.55373	1.27532	1.42879	1.46685	1.41382	1.75364	1.62549	1.13752	1.06606	1.331	1.23781		1.09786	1.28003	1.18917	1.89984	1.45399	1.33574	1.50302	1.25916	0.969422	1.12901	1.067	1.28511
	trk	0.0579759	0.0385733	0.0360937	0.0806155	0.0647706	0.0447538	0.0550485	0.0360422	0.0291063	0.0875507	0.0437213	0.0654479	0.0626565	0.151723	0.0485736	0.030466	0.00072959		0.00817714	0.0357463	0.0550811	0.00527887	0.0250833	0.00993838	0.074126	0.0411004	0.0430628	0.0204453	0.0455061	0.0371515	0.120272	0.122371	0.170535	0.0535926	0.0589794		0.0230208	0.0223042	0.0240323	0.053159	0.0542335	0.0034139	0	0.0287412	0.0510206	0.0437245	0.0613257	0.0445232
	trp	0	0	0.00403341	0.10776	0	0.0108445	0	0	0	0.0121455	0	0	0	0	0	0	0		0	0	0.0118011	0.0100437	0.0253127	0	0	0.00410939	0	0	0.00988322	0	0	0	0	0	0		0	0.00107439	0	0.0538147	0.0140924	0	0.0200985	0.00276394	0	0	0.00234696	0.00142533
	trx	8.05685	7.11954	7.72266	6.56834	6.81747	6.48509	7.03824	6.6111	5.57423	4.94802	4.65155	4.98143	4.08146	2.86741	3.9721	6.08809	5.90167		8.924	8.097	7.73111	7.95242	7.51166	8.49089	7.46951	7.80023	6.40883	5.60851	5.19347	4.60951	3.85394	2.42118	3.65073	7.66863	6.35875		7.25754	6.7593	6.93047	7.89649	6.2593	5.71657	5.63973	6.18681	4.37425	3.20489	3.35379	3.78174
	tsg	0	0	0	0.0263978	0	0	0	0	0	0	0	0	0	0	0	0	0		0	0	0	0.0119848	0	0	0	0	0	0	0	0	0	0	0	0	0		0	0	0	0	0	0	0	0	0	0	0.000871397	0
	tsh	0.0292655	0.055659	0.0287647	0.115791	0.119312	0.0822672	0.0504896	0.0573304	0.04012	0.0716407	0.0615292	0.0206925	0.0143429	0.0388549	0.0362994	0.0590149	0.0596456		0.0214899	0.0292427	0.0141099	0.162485	0.0595638	0.114764	0.0517139	0.0345323	0.0357868	0	0.0144315	0	0.0355974	0.0167374	0	0.108513	0.0333634		0.0171685	0.016539	0.0227493	0.08756	0.0296045	0.016507	0.130613	0.0223218	0.0126545	0	0.00554794	0.0189504
	tsl	0	0.00566087	0	0.0473242	0.00668907	0	0	0.00314326	0.00825593	0.0127726	0.00868143	0.0131396	0.00937185	0	0	0.0105599	0		0.0214689	0.00254421	0	0.043329	0.0697941	0	0	0	0	0	0.0408222	0.0249772	0.0123861	0.0262312	0.0105597	0.0123426	0.0467573		0.000552542	0.00451445	0.00834587	0.0251616	0.0640898	0.022999	0.0404522	0.00469765	0	0	0.00590207	0.0055078
	ttk	2.95301	3.0766	2.91033	3.73856	5.75291	3.03772	3.48054	2.70522	2.32526	2.11984	2.35751	2.40613	2.37872	3.34803	2.73134	3.03753	2.54251		3.07086	2.95087	3.04755	4.02541	5.70745	3.11693	3.70245	2.65369	2.68076	2.50378	2.44717	2.8584	1.89776	2.05753	3.31312	3.38127	2.75381		2.71174	2.83659	2.89369	4.14831	10.2856	3.24218	4.04688	2.48069	1.97992	1.59445	1.8126	1.76346
	tub	1.15293	1.17779	1.22176	0.868955	1.19597	1.30064	1.12773	1.27315	1.2162	1.01226	0.91184	1.05347	0.765599	1.15004	0.391732	1.27652	1.03451		0.935165	1.08228	1.09727	0.81571	1.05736	1.17558	0.937275	0.958625	0.909413	1.06442	0.86345	0.838518	0.694784	0.790142	0.7183	1.21398	0.863841		1.09675	1.08614	1.06396	0.62368	0.696632	1.01953	0.787316	1.09821	0.801162	0.544324	0.537647	0.552871
	alphaTub85E	0	0	0	0.0432451	0	0	0	0.00189816	0.0131267	0.0259598	0.0037779	0.00231175	0	0	0	0	0		0	0.00412387	0	0.000537771	0.00295123	0.00700115	0	0.00560439	0	0.0209507	0.0055026	0	0	0.0271953	0	0	0		0.00108092	0.00310089	0.00462581	0.0115152	0	0.0041315	0	0	0.00868983	0.00401276	0.00256348	0.00340974
	betaTub85D	0.0101264	0.0383395	0.0213617	0.0167678	0.0749253	0.0260985	0.126487	0.0585224	0.138021	0.205552	0.130704	0.13707	0.159763	0.217849	0.213721	0.0598448	0.030876		0.0269927	0.0347635	0.040829	0.0477038	0.0527231	0.0400939	0.0901518	0.062573	0.0673215	0.169554	0.193031	0.155374	0.26644	0.129299	0.297209	0.0115085	0.12613		0.0212544	0.0277539	0.049365	0.0731622	0.0853948	0.0228113	0.112236	0.0737702	0.0980962	0.214058	0.0648845	0.164168
	betaTub97EF	0.00288831	0.0137439	0.019407	0.180449	0.372053	0.0751042	0.0911946	0.0192292	0.0523089	0.0598333	0.0613848	0.0773341	0.0613853	0.0579126	0.0784249	0.126204	0.00104182		0.0260166	0.0500576	0.0136031	0.197042	0.213883	0.131533	0.0902161	0.0305777	0.0694665	0.0801728	0.0367798	0.101192	0.0693441	0.0623537	0.0146652	0.106442	0		0.00713118	0.0467265	0.0126618	0.33079	0.531225	0.104166	0.118769	0.0430902	0.0627816	0.0374984	0.0425657	0.0538168
	tud	9.33622	9.08373	9.33679	7.41609	7.47335	10.4443	8.58724	8.62344	7.72397	6.54684	6.80356	6.53594	5.56912	3.59966	8.38245	9.70759	8.7428		10.7364	10.3497	11.1403	8.09451	8.72078	11.1887	9.32314	9.24512	8.27032	6.45677	6.86703	7.21076	6.03952	4.83074	6.6991	11.0264	7.57743		13.4866	11.2713	11.8202	7.08411	7.34331	10.6737	9.71812	9.63747	7.34939	5.76507	6.16974	6.34778
	ptc	0.00388939	0.0115995	0.0133436	0.263272	0.138436	0.116589	0.109985	0.00671351	0.0323552	0.0171932	0.0342462	0.058576	0.0402672	0	0.0158284	0.0427122	0.028363		0.0698494	0.153573	0.0932424	0.375406	0.294422	0.194567	0.223964	0.0611111	0.102506	0.064573	0.107603	0.10253	0.059199	0.061991	0.188778	0.104141	0.0997689		0.10186	0.136343	0.112269	0.412688	0.453901	0.163151	0.308533	0.118824	0.101027	0.0738058	0.109742	0.0806414
	tup	0.0012346	0.00166293	0	0.158243	0.0338945	0.0195742	0.0356491	0.00192008	0.00739659	0	0.00578332	0	0.00345711	0	0	0	0		0	0.00799831	0.0179793	0.0934773	0.0187441	0	0	0	0	0.0170002	0.0211055	0.0448802	0.0319251	0	0	0.0105961	0.0872194		0.00346789	0.00134457	0	0.127895	0.0948385	0.020314	0.0415573	0.00824992	0.0125064	0	0.00885549	0.00443196
	twi	0.0651651	0.0652252	0.0815604	0.469696	0.101355	0.151886	0.221189	0.09361	0.181229	0.124048	0.1577	0.189819	0.134611	0.586651	0.0897841	0.150652	0.0483503		0.0795766	0.0536625	0.09585	0.337062	0.222223	0.0922357	0.16163	0.128199	0.0976839	0.18146	0.188901	0.111668	0.185317	0.490061	0.401944	0.112956	0.0901855		0.0269335	0.0331534	0.0289826	0.174841	0.079199	0.0793417	0.0179711	0.0378425	0.0212074	0.0540643	0.019329	0.0294914
	RpL40	1.06929	1.52703	1.3657	2.56058	3.03954	1.68767	2.07856	1.53369	4.19056	9.35114	10.7686	9.74909	10.8835	15.0463	2.72136	2.02676	2.24934		0.723193	1.39934	1.21911	1.05417	1.86772	1.4978	1.37848	1.31473	3.16383	6.1139	7.45297	8.0415	10.2577	10.6151	1.58286	1.34164	2.35949		1.20558	1.68406	1.27549	2.03859	2.40271	1.94031	2.13801	1.65741	3.67846	8.19844	9.66568	8.71174
	RpS27A	1.6951	2.49779	1.95992	4.21913	5.51588	2.91183	3.97393	2.52506	7.1032	17.2941	21.9069	19.7493	19.7708	28.4142	4.74935	2.66084	4.84337		1.6786	3.0282	2.32363	3.61272	4.14356	3.01452	3.66291	2.90386	8.72333	19.7077	24.7015	22.4066	28.5339	29.4898	6.27155	2.86589	5.8898		1.95951	2.68581	2.0676	3.7981	4.24966	3.15306	3.63292	2.70342	9.10472	20.1905	26.7	22.7223
	unc	0.0573178	0.0801977	0.0645383	0.258731	0.0753386	0.0161755	0.0280901	0.0452028	0.0644518	0.0736408	0.0548355	0.0471349	0.0189442	0	0	0.0795509	0.00201057		0.0351699	0.0519182	0.0289727	0.0616195	0.0905957	0.0153165	0.055129	0.0397069	0.0864309	0.018403	0.0678065	0.0811953	0.0680763	0.0272232	0.0441543	0.0615404	0.0615204		0.00519603	0.0104306	0.0132305	0.0521428	0.00547811	0	0.0198511	0.0314464	0.0158867	0.0160141	0.00231361	0.00494457
	Uro	0	0	0	0.00473972	0	0	0	0	0	0	0	0	0	0	0	0	0		0	0	0	0	0.0304452	0	0	0	0	0	0	0	0	0	0	0	0		0	0.000667379	0	0.0102702	0	0	0.0214696	0.00462728	0	0	0	0.00105407
	ush	0.318067	0.572301	0.374249	2.63569	2.63967	1.07367	1.33062	0.374011	0.441611	0.589204	0.729946	0.736877	1.57488	1.38267	2.01795	0.982128	0.266723		0.873114	1.2945	0.986672	3.11793	3.95062	1.83772	2.434	1.01407	1.2704	1.39664	1.35727	1.62556	2.91091	1.34131	3.68506	1.67769	0.963902		0.637388	0.911459	0.793819	3.18006	3.50749	1.4738	2.0607	0.806792	0.787579	0.671308	0.699394	0.665828
	usp	2.58588	2.45091	2.55623	1.80304	1.9162	2.41899	2.13749	2.52203	2.2905	1.95501	1.91447	1.95721	1.73462	2.14587	2.41473	2.3443	2.47818		2.1806	2.0871	1.84162	1.46835	1.73442	1.68469	1.65005	1.89931	1.73186	2.09705	1.5795	1.85322	1.25176	1.63354	1.08666	1.77592	1.51203		2.62484	2.61074	2.72445	2.19767	2.06123	2.47941	1.92142	2.26004	2.01575	1.51904	1.48299	1.63451
	v	0	0	0	0	0	0	0	0.00167789	0	0	0	0	0	0	0	0	0		0	0	0	0	0	0	0	0	0	0	0	0	0.0026886	0.0653595	0	0	0.00241627		0	0.00205014	0	0.0171883	0	0	0	0	0.00661965	0	0.00209636	0
	vap	2.04348	1.96949	1.86706	1.49891	2.01304	2.00591	1.58959	2.04415	1.69832	1.48895	1.34828	1.62402	1.18064	0.822946	0.854983	1.93943	1.83771		1.54794	1.73608	1.94243	1.6605	1.6499	1.8938	1.81865	1.58799	1.6829	1.40818	1.19641	1.13755	0.909918	0.75561	0.917289	1.68529	1.41763		2.25035	2.18112	2.16784	1.65107	1.65019	1.93344	1.82917	2.1984	1.54345	1.10848	1.22618	1.20045
	vg	0	0.00658426	0	0.23815	0.023912	0	0	0.00400683	0.00657624	0.0165139	0.0154526	0.0185581	0	0	0	0	0		0	0.00146119	0	0.026546	0.0413153	0	0	0.00889288	0	0	0.0057853	0	0.00100519	0	0	0.019538	0		0	0.00265363	0	0.078354	0.034694	0.0180963	0	0.00770707	0	0.00783392	0.00346078	0.00523256
	vir	0.57347	0.687567	0.673941	0.646889	0.757846	0.948772	0.899553	0.717899	0.586562	0.360754	0.567362	0.454641	0.630424	0.128474	1.99087	0.935564	0.693046		0.507959	0.667518	0.679244	0.66592	0.56841	0.992173	0.591812	0.806192	0.574427	0.482983	0.453056	0.439725	0.374106	0.643267	0.697987	0.743654	0.550627		0.892735	1.00502	0.926563	0.648412	0.779438	1.16017	0.981145	0.959863	0.573046	0.513362	0.393562	0.463113
	vls	0.235205	0.217263	0.253283	0.133203	0.255756	0.126641	0.171471	0.194964	0.139259	0.112742	0.132062	0.119105	0.0496177	0.372499	0.00326051	0.124362	0.137577		0.15024	0.21624	0.18078	0.0745085	0.134152	0.136657	0.0965568	0.14732	0.211104	0.26475	0.133519	0.216951	0.164202	0.318639	0.0285816	0.129743	0.121656		0.126947	0.130448	0.106781	0.151263	0.136796	0.120677	0.0475134	0.167917	0.0919356	0.165605	0.0931739	0.116904
	Vm26Aa	0.127715	0.367148	0.184656	1.08923	2.51152	0.601531	0.829851	0.31155	1.81141	5.87418	3.17802	6.40516	4.55918	2.0822	1.12227	0.903284	0.728386		0.513008	1.49436	0.660784	1.45525	3.72958	1.70808	2.1726	1.15699	3.62014	10.9977	8.489	13.6005	10.4533	4.16599	0.940082	2.29612	3.22983		0.161104	0.427678	0.20886	0.77846	1.95512	0.596645	1.25735	0.513274	2.62931	5.74402	3.98784	6.3293
	Vm26Ab	0.0195311	0.151284	0.0260034	0.371308	1.07849	0.351191	0.329343	0.0771358	0.318323	1.06554	0.829627	1.39016	0.793375	0.455275	0.265346	0.243923	0.0678172		0.0714608	0.451721	0.196916	0.504687	1.45823	0.692093	1.04541	0.257325	0.870429	2.39107	1.7664	3.02753	1.9999	0.573701	0.516755	0.688429	0.554803		0.0337929	0.174904	0.067867	0.239923	1.13061	0.212354	0.308216	0.110276	0.511803	1.04497	0.787942	1.15329
	vn	0.0535526	0.0413462	0.0433104	0.610558	0.10482	0.0649249	0.101419	0.0411217	0.0254305	0.0518001	0.0569113	0.0490304	0.0678951	0.0422469	2.4329	0.128299	0.00137437		0.0420719	0.0419459	0.0450767	0.224155	0.087795	0.038726	0.0565399	0.0490022	0.0418976	0.0129383	0.0650611	0.0466337	0.0568535	0.0939536	0.495027	0.25532	0.0102305		0.0398775	0.0158392	0.00897779	0.0438949	0.0148056	0.0313471	0.0554597	0.0359992	0.0311067	0.00853352	0.0343239	0.0242997
	w	0.00853052	0.00337229	0.00642149	0.0998257	0.0740518	0	0.039255	0.00270372	0.0120435	0.0154214	0.00628303	0.00660786	0.00331513	0	0.324616	0	0		0	0.01097	0.00670155	0.109738	0.0430345	0	0	0.0103461	0	0	0.0121699	0.00625295	0.00329352	0	0.0686134	0.00823273	0		0.00541262	0.00629608	0.0053933	0.00976973	0	0	0.0151446	0.0110598	0.00336015	0.0142318	0.00280013	0.00236931
	hid	0.0817301	0.117793	0.0813741	0.33484	0.286178	0.136469	0.296927	0.112215	0.245026	0.232639	0.218012	0.292177	0.165645	0.191782	0.0615822	0.111426	0.122662		0.171842	0.212391	0.173329	0.329121	0.529545	0.10299	0.300028	0.224555	0.359375	0.436871	0.342048	0.38811	0.284285	1.19232	0.153015	0.242367	0.268603		0.0441933	0.0691902	0.0432588	0.375924	0.296966	0.146	0.0861335	0.0880252	0.120425	0.0583931	0.0864178	0.0944726
	wbl	0	0.000568526	0	0.00204455	0.0446939	0.0101431	0	0.00543914	0	0	0	0.00468211	0.000590687	0	0	0.0129577	0		0.0142828	0.00409901	0.00734098	0	0	0.00514137	0.028921	0.00468747	0.0231597	0	0.022361	0.0348913	0.0849442	0	0	0	0.0579499		0.000746751	0.00200714	0	0.00199032	0.0140373	0.00712189	0	0	0.00221921	0	0.0140285	0.0287628
	y	0	0	0	0.00886989	0	0.00661067	0	0	0	0	0.00323767	0.00490326	0	0	0	0	0		0	0	0	0.0335836	0.0152834	0	0	0	0.0116832	0	0.0106682	0.00878738	0.0129353	0.0508081	0	0	0		0	0	0	0.00481506	0	0	0	0.0023311	0	0	0.00269766	0.000390166
	Yp1	0.106137	0.696435	0.173513	2.28022	4.39809	2.10132	1.92076	0.338904	1.27814	3.21781	2.08898	3.37361	1.72899	1.17902	0.350378	2.27448	0.760941		0.665328	3.13857	1.63168	4.31218	7.7913	5.20842	4.94211	2.26822	4.60516	9.4758	10.0669	11.9668	9.88346	11.7035	1.37706	5.43726	5.09847		0.150923	0.958268	0.26117	1.80055	4.75285	2.13276	2.55088	0.611374	2.07949	3.61407	3.13618	4.27858
	Yp3	0.00789304	0.0878087	0.0313581	0.244037	0.587426	0.359258	0.350278	0.051343	0.328098	1.37233	0.646604	1.18073	0.608513	0.401742	0.106535	0.39489	0.107248		0.140172	0.358743	0.176371	0.371789	0.645911	0.431734	0.556371	0.283184	0.908307	2.23215	1.96083	3.39068	2.30931	1.32251	0.396961	0.81758	1.30053		0.0598564	0.255099	0.0786216	0.394948	1.07815	0.528922	0.610764	0.129826	0.68012	1.45959	1.13553	1.78081
	yrt	3.51596	3.21781	3.32943	2.16797	2.3261	3.04758	2.67147	3.20833	2.61529	2.47323	2.36889	2.30779	2.26211	0.631083	5.28613	2.90451	2.46132		3.12107	3.00369	3.10436	2.24546	2.58797	2.81688	2.85695	2.98949	2.66537	2.23159	2.21847	2.21149	1.99308	0.974981	4.42781	2.78096	2.32937		3.59684	3.15842	3.54461	2.0833	2.30154	3.01747	2.8788	3.02179	2.21382	1.76765	1.80563	1.8069
	z	1.77723	1.5773	1.58821	1.16633	1.25891	1.65615	1.71317	1.60762	1.32418	1.14813	1.06201	1.31663	1.10045	0.597762	0.922265	1.57535	1.67266		1.64007	1.6811	1.58111	0.96257	1.57169	1.58504	1.28006	1.48885	1.24887	1.17326	1.02542	1.21483	1.13219	0.631772	0.436649	1.52757	1.53493		2.20927	1.96315	2.25232	1.45879	1.4517	1.7501	1.58186	1.69191	1.47785	1.02059	1.07801	1.09002
	Z600	0	0	0	0.000618218	0	0	0	0	0	0	0.00409862	0.0523398	0	0	0	0	0		0	0.00356352	0	0	0	0	0	0.0114466	0	0	0	0.0146769	0.00943275	0.0129169	0	0.00157783	0		0.00120493	0	0	0.0080399	0	0	0	0.00279521	0	0	0.00218614	0.0119042
	zen	0.00460728	0.00481416	0.00284589	0.0730157	0	0	0.0341094	0.00201795	0.00600601	0	0.00990345	0.00090172	0	0.0390479	0.0158936	0.00985813	0.00072959		0	0.00306925	0	0.0437497	0.0176428	0	0.0131672	0.00499284	0.0163681	0	0.00730555	0.0137291	0.00554811	0	0.103596	0.00342487	0		0.0048377	0.00749905	0.00695605	0.225617	0.0146979	0.0102442	0.0239392	0.00785024	0.00442784	0	0.00625673	0.00597899
	zen2	0	0	0	0	0	0	0	0	0	0	0	0	0	0	0	0	0		0	0	0	0.00119459	0	0	0	0	0	0	0	0	0	0	0.00977402	0	0		0	0	0	0	0	0	0	0	0	0	0	0
	uzip	0.170643	0.197925	0.207827	0.430196	0.262166	0.289812	0.4344	0.205579	0.210921	0.251844	0.25613	0.182893	0.118868	0.138849	0.188357	0.162701	0.274925		0.450455	0.417703	0.350111	0.506918	0.458413	0.436784	0.350859	0.407054	0.449726	0.451937	0.319557	0.34166	0.262589	0.202496	0.635875	0.462957	0.355811		0.929615	1.02869	1.0706	1.74291	1.24668	0.998183	1.27519	1.00155	0.779024	0.655068	0.734401	0.666426
	Zw	0.133407	0.139004	0.153094	0.25401	0.296883	0.165289	0.333356	0.135375	0.174867	0.125654	0.123226	0.166887	0.0801891	0.236145	0.048164	0.200901	0.173766		0.105337	0.117769	0.1156	0.100295	0.195964	0.0962836	0.104488	0.104721	0.0766455	0.131285	0.164627	0.174863	0.279698	0.53125	0.159219	0.202397	0.196228		0.245297	0.267981	0.280911	0.251576	0.224593	0.260922	0.269615	0.221261	0.166973	0.150321	0.074364	0.129021
	Prosalpha4	1.55118	1.59044	1.48983	1.3416	1.41536	1.63836	1.67213	1.55816	1.58351	1.72466	1.72498	1.58331	1.54865	2.17589	0.762816	1.67114	1.73208		1.42468	1.34942	1.29432	0.863243	0.966632	1.15669	1.12835	1.49614	1.64147	1.53763	1.52731	1.47417	1.23495	2.16206	0.400484	1.11472	1.28817		1.07944	1.10789	1.07682	0.691136	0.775193	0.874385	1.10723	1.11143	0.956408	0.947819	0.976316	1.00747
	Dhfr	0.0918024	0.107819	0.0733941	0.012785	0.110441	0.114672	0.147925	0.118319	0.213169	0.164418	0.207914	0.257418	0.324578	0.690777	0.00556416	0.0795947	0.0331224		0.0825631	0.090015	0.0711931	0.0469129	0.0948772	0.0322184	0.0125357	0.0971112	0.101825	0.23158	0.214279	0.12251	0.150817	0.47652	0.00977402	0.0597682	0.120731		0.0596522	0.0515544	0.0605111	0.0259208	0.0133959	0.051213	0.0429453	0.0523	0.0506771	0.0839318	0.107991	0.136501
	bs	0.642241	0.575413	0.60293	0.84344	0.538612	0.536346	0.735576	0.591614	0.584265	0.511844	0.470014	0.530502	0.544528	0.30529	3.10766	0.61833	0.388869		0.322997	0.525802	0.453597	0.853637	0.707217	0.369336	0.506057	0.504719	0.616131	0.524635	0.467232	0.37626	0.298865	0.558154	3.24854	0.582368	0.458869		0.504894	0.482306	0.455395	0.891749	0.794625	0.428803	0.536601	0.509209	0.43514	0.221425	0.338821	0.318242
	oc	0.000349384	0.00677677	0	0.233673	0.0399362	0.0207999	0.0293761	0.00187462	0.00948992	0	0.00683883	0.0016869	0.0034048	0	0	0.036376	0.0341094		0.00919556	0.016787	0.0326332	0.0588019	0.0237421	0.041587	0.0476291	0.0173087	0.0354805	0.0442773	0.0110052	0.0350362	0.0179466	0.0649266	0	0.0216432	0		1.1555	1.41454	1.38396	2.16896	1.95657	1.50568	2.15538	1.88387	5.42284	7.64115	6.76679	9.43721
	Cdk1	1.26186	1.31248	1.43409	1.01432	1.02082	1.12621	1.32191	1.47053	1.52552	1.47624	1.47957	1.58423	1.27685	0.737943	0.893251	1.13713	1.30697		1.34477	1.13512	1.24559	0.670686	0.905918	1.08099	1.14702	1.22397	1.23863	1.53997	1.25298	1.13816	1.17763	1.47812	0.616004	1.11233	0.83158		1.29962	1.25308	1.21759	0.773701	0.829147	1.12027	1.39113	1.31833	1.07059	1.08668	1.0577	1.06524
	Cdk2	0.900176	0.864605	0.954183	0.908225	0.957851	0.875306	1.13955	0.827824	0.762983	0.637483	0.691294	0.809117	0.566064	0.231858	0.680316	0.849322	0.853875		0.593025	0.617883	0.515621	0.520764	0.518629	0.615085	0.594267	0.645218	0.699295	0.488282	0.57479	0.57968	0.473575	0.457504	0.472519	0.72189	0.6009		0.775105	0.759855	0.790526	0.553435	0.595718	0.642909	0.702297	0.766313	0.548608	0.418026	0.541293	0.620182
	Nrt	1.65833	1.64233	1.70316	1.00152	1.13928	1.68394	1.56888	1.5805	1.29663	0.881626	1.06505	1.09556	0.747212	0.342286	0.319295	1.48187	1.63654		1.31771	1.23196	1.28686	0.893346	1.03524	1.00801	1.00083	1.42118	1.25395	0.863025	0.929316	0.873433	0.880687	0.461732	0.275965	1.34637	1.05482		1.6648	1.41477	1.3576	1.01171	1.0386	1.36667	0.930284	1.35612	1.07619	0.74258	0.818586	0.802266
	tin	0.00222548	0	0	0.0140009	0	0	0	0.00118012	0	0	0	0	0	0	0	0.0115107	0		0	0.00185734	0	0	0.0176453	0.0109802	0	0	0	0	0	0	0	0.015724	0	0	0.00493527		0	0.00199753	0	0.0298264	0	0.00694307	0.0166279	0	0	0	0	0
	Tm2	0.00484813	0.0516306	0.019859	0.157444	0.201686	0.153913	0.055235	0.0590238	0.146184	0.321644	0.228521	0.302407	0.3069	0.240089	0.232061	0.884299	0.124464		0.0443354	0.0531318	0	0.112682	0.175794	0.180739	0	0.107222	0.130655	0.238609	0.313313	0.436603	0.220498	0.183383	0.0642035	1.63638	0.0702589		0.0133836	0.0339154	0.00644616	0.0933908	0.10209	0.0876051	0.0566707	0.09365	0.12549	0.142936	0.101889	0.155414
	nAChRbeta2	0.00266827	0	0	0.0725237	0.0785788	0	0	0	0	0	0	0.00239507	0	0	0	0.0336678	0		0	0.00194336	0	0.00256202	0	0.0150959	0	0.00373854	0	0	0	0	0	0	0	0	0		0	0	0	0.0200616	0.0082775	0	0	0	0.00671544	0	0	0
	boca	0.179178	0.23878	0.180537	0.0959537	0.235421	0.254637	0.18994	0.224274	0.28332	0.457816	0.292568	0.332231	0.455335	0.529378	0.0832056	0.19848	0.181113		0.313759	0.269933	0.215229	0.160128	0.230785	0.259304	0.243102	0.27412	0.286083	0.422133	0.352023	0.411079	0.304132	0.602486	0.0748309	0.10648	0.466649		0.243368	0.251904	0.288008	0.140158	0.267656	0.179774	0.129952	0.253703	0.330432	0.508742	0.528723	0.527262
	blow	0.00872038	0.0511351	0.0043179	0.315697	0.412772	0.117671	0.239579	0.0330211	0.0590711	0.0955787	0.110658	0.140278	0.173889	0.190105	0.384786	0.198524	0.0438596		0.022079	0.0462568	0.0532943	0.0744584	0.270805	0.0757131	0.159592	0.0575199	0.0502155	0.132326	0.0905658	0.204155	0.123504	0.359109	0.303015	0.183006	0.0300913		0.019976	0.107273	0.0611872	0.406103	0.72124	0.243468	0.357308	0.0955806	0.119788	0.155489	0.153915	0.170739
	nullo	0	0	0	0	0	0	0	0	0	0	0	0	0	0	0	0	0		0	0	0	0.014991	0	0	0	0	0	0	0.00404216	0	0	0	0	0	0		0	0	0	0	0	0	0	0	0	0	0	0
	kst	5.3543	5.76102	5.41442	7.6946	8.80501	7.91958	6.85276	5.36202	4.64701	4.35202	4.33439	4.35199	4.06937	3.87372	12.5793	8.18451	4.8331		5.11055	6.31998	5.94024	9.21512	9.15907	8.71391	7.88409	5.86096	4.76604	3.93928	4.51362	4.18871	3.54324	3.54034	14.8979	6.87965	5.2966		7.20558	7.47497	7.22718	8.61767	9.58366	8.64804	8.45926	6.50613	4.89591	3.71949	3.81622	4.23116
	5-HT1A	0.00865744	0.000336206	0.0033534	0.422613	0.123725	0.0319715	0.0241008	0.0186944	0.0132249	0.0317863	0.0187226	0.0299374	0.0228899	0.15961	0.0346644	0.0149271	0.0158808		0	0.0173286	0.0125912	0.231061	0.0801038	0.032829	0.0551793	0.0371927	0	0.0294768	0	0.0293337	0.0304003	0.0443824	0.00669126	0.00998013	0		0.00642859	0.0242291	0	0.224914	0.0978185	0.0328612	0.119396	0.0351688	0.0361705	0.0145449	0.027875	0.0203482
	up	0.0319014	0.127483	0.0889863	0.520336	0.415129	0.439979	0.435416	0.266165	0.375977	0.564372	0.444878	0.654558	0.541964	0.974808	0.0967815	3.05357	0.274648		0.0407193	0.237382	0.191003	0.580488	0.450458	0.712254	0.318508	0.260823	0.374429	0.790154	0.521304	0.59146	0.35746	0.29171	0.145388	4.57297	0.337541		0.0521376	0.142777	0.089419	0.298107	0.319596	0.380152	0.242164	0.420406	0.368644	0.473874	0.492425	0.655351
	sc	0	0	0	0.00695314	0.0225008	0	0	0	0	0	0	0	0	0	0	0	0		0	0	0	0.0110172	0	0	0	0	0	0	0.00147269	0	0	0	0	0	0		0	0	0	0.00116869	0.018605	0	0	0	0	0	0	0.00186292
	Mst98Cb	0.0112875	0.0255466	0.0223174	0.044687	0.0873573	0.0143888	0.0541462	0.0370227	0.0648868	0.143339	0.098073	0.146498	0.194601	0.162375	0.0854526	0.0689108	0.0238497		0.0276276	0.038844	0.0218487	0.0243353	0.0293245	0.0389453	0.0616035	0.0493058	0.11699	0.130843	0.0908845	0.0955127	0.0511798	0.0799965	0.0222124	0.02593	0.0138917		0.00986012	0.0215492	0.0294385	0.0459799	0.0300896	0.00544047	0.0194326	0.0513366	0.121696	0.100207	0.107661	0.218746
	Mst84Da	0.0242024	0.029554	0.0512423	0.0746467	0.0903773	0.0222988	0.0682499	0.0746008	0.189742	0.255828	0.144535	0.274616	0.220902	0.426568	0.32323	0.0287921	0.0104936		0.0159078	0.0546033	0.0534932	0.0662909	0.101865	0.0533794	0.077978	0.120727	0.128663	0.403705	0.255569	0.279332	0.285095	0.464772	0.0719085	0.105782	0.168499		0.0287252	0.0428756	0.0304481	0.116137	0.0611016	0.0601633	0.0913246	0.0703053	0.198611	0.360395	0.208881	0.301697
	mts	5.35395	5.94277	6.03978	4.69828	5.47804	5.21563	5.86411	6.12278	7.41298	8.37402	7.7822	7.75998	7.45345	4.77694	4.97093	6.40055	5.60983		4.68926	5.15987	4.95901	3.60801	5.10229	5.53413	5.42957	5.61223	6.79593	6.91947	6.36283	6.35569	5.40042	3.92251	2.90137	4.68779	5.52292		4.14845	4.55224	4.29732	3.37829	3.86468	4.79088	4.45899	4.85201	5.29226	5.6543	5.13927	5.54392
	Csp	3.14709	2.79231	3.05411	2.28059	2.36188	2.23616	2.14535	2.90966	2.75779	2.14555	2.17384	2.26947	2.2958	2.1091	1.40413	2.37288	2.89053		2.7461	2.70118	3.02678	1.95529	2.39748	2.44007	2.43045	2.60726	2.58714	2.21951	2.0892	2.06032	1.71699	1.98841	1.56066	2.36994	2.36254		3.28463	3.07596	3.06511	2.02101	2.08493	2.65547	2.65291	2.78706	2.14551	1.46315	1.7395	1.96519
	Ebp	0	0	0	0	0	0	0	0	0	0	0	0	0	0	0.0537218	0	0		0	0	0	0	0	0	0	0	0.0154388	0	0	0	0	0	0	0	0		0	0	0	0	0	0	0	0	0.0042153	0	0	0
	Ser	0.00317236	0.00330166	0	0.284354	0.060311	0.01092	0	0.00620219	0.00361092	0	0.00913388	0.00972597	0.0628413	0.0509024	0.11808	0.0142486	0.0996277		0	0.00388535	0.0320731	0.108993	0.215025	0	0.0727261	0.0103944	0.0131089	0.0199167	0.0198368	0.0386438	0.00282541	0.0469649	0.00998177	0.0160912	0.0481967		0.00104559	0.00362451	0.00704997	0.111872	0.0982976	0.0215644	0.00933663	0.00508664	0.0026011	0.0233545	0.00757682	0.01664
	ct	0.0465368	0.204504	0.0807718	1.53704	2.69924	0.592682	0.929083	0.0997473	0.19408	0.300229	0.292229	0.301295	0.248166	0.0466088	0.399808	0.946828	0.242102		0.181817	0.383052	0.294391	1.3744	2.92857	0.664878	0.855837	0.236648	0.280276	0.312958	0.435588	0.379749	0.375054	0.213292	0.129825	1.0402	0.681344		0.0175421	0.157962	0.0446639	0.672243	1.5567	0.465485	0.72069	0.10448	0.107968	0.112458	0.143058	0.136195
	nonA	2.37881	2.21276	2.44866	2.65016	2.3491	2.33107	2.08732	2.28549	2.34678	2.21619	1.91642	2.06272	1.91366	1.2628	3.35593	1.80132	2.38917		2.51171	2.3921	2.31385	3.07602	2.58647	2.4124	2.52689	2.07257	2.244	1.74136	1.83749	1.79016	1.88408	1.16968	2.55956	2.30978	2.10349		2.51205	2.1776	2.22014	3.4306	2.62301	2.36743	1.82536	2.31272	1.96735	1.64536	1.46632	1.66506
	mex1	0.00201143	0.000802004	0	0.0224781	0	0	0	0.0025232	0.0162157	0	0.00427005	0	0.00847851	0	0	0.021588	0		0	0	0	0.000321423	0	0	0.0152799	0.00674282	0	0.0414932	0	0	0.00579364	0	0.0222062	0	0		0	0.00111138	0	0.000431262	0.00550218	0	0.0103391	0.00325127	0	0	0	0
	Hrb87F	10.1319	10.0776	9.97662	6.46712	7.4785	9.07108	8.78272	9.92574	8.61022	6.93119	6.8875	7.01154	6.54923	6.26665	6.0288	9.39392	10.0865		10.8108	9.75345	10.0267	6.91807	8.02137	9.3748	9.30952	10.3185	8.73943	8.08803	7.51515	7.14179	5.5208	5.4937	5.01758	9.09949	8.91795		8.09622	7.69485	7.7195	5.16497	5.8006	7.23042	6.86813	7.51411	6.42617	5.85051	5.51437	6.04868
	Syt1	0.0012346	0.00247424	0.00413326	0.114836	0	0.010276	0.0242717	0.00266472	0.00410889	0	0.0183875	0.00398091	0.0368621	0.0133474	0	0.00482566	0.089496		0.0122916	0.00560718	0	0.0774191	0.16592	0.0252038	0	0.0095302	0.00976737	0.0674538	0.0419431	0.031153	0.0494449	0.0762951	0.00846832	0.00369574	0.260611		0.00284172	0.000342738	0	0.0674306	0.0785202	0.0138806	0.0127502	0	0.00998459	0.00820345	0.00445441	0.00920941
	Rdl	0.00361654	0.0115549	0.00904591	0.172467	0.0185741	0.0129085	0	0.0114354	0.0378549	0.0906604	0.0271345	0.0449144	0.0344954	0.0133474	0.0672651	0.029337	0.00137437		0	0.00479019	0	0.207154	0.232793	0.0127339	0.0546912	0.0239927	0.0057312	0	0.00646277	0.0775061	0.0374446	0.0169325	0.00846832	0.0363248	0		0.00820305	0.0240752	0	0.137858	0.0800585	0.0386521	0.094698	0.0180664	0.0147263	0.0544653	0.0548715	0.018656
	T48	0.581437	0.469583	0.585738	1.23231	0.742895	0.447048	0.47839	0.423342	0.471953	0.5447	0.428652	0.473286	0.590629	0.158679	1.11015	0.464839	0.562626		0.709167	0.547955	0.525772	0.923128	0.910124	0.408542	0.512476	0.548643	0.485035	0.632941	0.45247	0.507959	0.404174	0.61494	1.33177	0.398756	0.624034		0.796381	0.576948	0.496545	1.03081	0.963895	0.507703	0.684339	0.52961	0.538846	0.477923	0.407804	0.532747
	Wnt2	0	0.00273892	0.00330909	0.228027	0.0440911	0	0	0.00869837	0.0265562	0.0187926	0.019602	0.00950372	0.00382005	0.112443	0	0.0170136	0		0.0201576	0.00428195	0.00658973	0.0326559	0.0622502	0.00517875	0.0171339	0.0105886	0.0200681	0	0	0.0090485	0.00078424	0.0739555	0.00348047	0.0168647	0		0.000627192	0.00656545	0.00461304	0.0820566	0.0838035	0.0068888	0.102433	0.00692058	0.0109637	0	0.00194093	0.0088871
	HmgD	10.2248	9.70614	10.5447	7.91696	8.40558	7.43779	8.90874	10.2345	13.9321	16.2265	16.1942	15.7669	14.6119	5.05728	8.41069	6.76061	11.7982		7.16293	7.0155	7.38931	5.21856	6.94401	5.68896	7.47282	7.30937	9.72521	11.6394	10.8703	11.3294	8.71347	4.01801	4.80694	5.43335	7.94237		7.2822	7.09209	7.64173	4.81557	5.9377	6.32788	6.38998	7.48956	9.56319	10.3824	10.4811	10.4946
	porin	4.20014	4.01864	4.23551	3.13253	3.3162	3.41763	3.26655	4.21034	4.66953	5.14874	4.69279	4.67921	4.03226	7.62974	4.13431	3.03561	3.8147		4.82278	4.28872	3.9982	2.78025	3.25822	3.27678	3.51933	4.59704	5.01021	5.09715	5.34297	4.85914	4.10274	9.87526	2.3269	3.37149	3.91082		3.47783	3.21345	3.41528	1.88637	2.51315	3.0502	3.25219	3.5035	3.37074	2.94544	3.16461	3.38326
	mei-41	1.34217	1.1965	1.22847	0.818688	0.734242	1.02758	1.36816	1.16362	0.897944	0.741728	0.670966	0.753996	0.500982	0.320283	1.06083	1.09066	0.993808		1.33204	1.31752	1.49488	0.897958	0.821445	1.17126	1.05322	1.32818	0.819999	0.678529	0.63319	0.634556	0.513903	0.59702	0.891747	0.873696	0.738382		1.35317	1.23835	1.37345	0.875622	0.746899	1.33066	0.776813	1.27965	0.758053	0.502508	0.485684	0.498664
	Ptp4E	3.27484	3.02801	3.08488	2.78457	2.8327	3.10031	3.01256	2.92822	3.02737	3.94743	3.2081	3.954	3.15875	7.82733	4.33127	2.91203	4.01721		2.59819	2.91031	3.07086	3.00338	2.61438	3.03413	2.98377	2.91401	2.77567	2.50563	2.1853	2.11784	1.49321	1.15476	2.52026	3.11631	2.8717		2.42321	2.28388	2.38225	2.83859	2.39824	2.34711	2.15319	2.23248	1.48898	1.21366	1.09406	1.31921
	Ptp99A	0.836361	0.873422	0.813474	2.72737	1.57306	1.12109	0.634004	0.91986	1.03187	0.92284	0.778013	0.867314	0.500807	0.821661	12.447	0.770487	0.737906		0.955601	1.01759	1.04505	1.81788	1.64047	0.998642	1.28406	1.04243	0.995837	0.921703	0.946626	0.933106	0.757685	0.705017	4.322	1.05452	1.15418		0.523913	0.660891	0.606882	2.85652	1.95559	0.69219	1.23633	0.658352	0.528314	0.436628	0.483628	0.52073
	Ptp10D	3.46689	3.2339	3.17943	3.64014	2.83319	3.09827	2.79472	3.11209	2.93457	2.72445	2.47678	2.63443	2.59928	1.04947	7.951	3.28787	2.44865		3.16067	3.1858	3.41446	3.97101	3.68902	3.23497	3.16717	3.3012	2.87562	2.9793	2.61632	2.4374	2.76292	1.00989	7.97566	3.20436	2.9951		2.21082	2.15968	2.17938	2.82179	2.75411	2.05716	1.77513	1.98545	1.67387	1.54714	1.37379	1.55014
	aly	0.00100712	0	0	0.0619073	0.03598	0	0	0.00191125	0	0	0.010256	0.00357163	0	0	0	0	0		0.0154416	0.00696015	0	0.0239955	0	0	0	0	0.0149356	0	0.0049438	0.00976938	0	0	0	0.0248558	0		0	0.00252324	0	0.0070852	0.00867895	0	0.018892	0	0.00484381	0	0.00124322	0.000980293
	fwd	7.64665	6.51943	6.86991	4.52723	5.02774	5.89538	5.52043	6.26759	5.09832	4.60573	4.0417	4.107	4.49531	3.22728	9.68781	4.83777	5.5588		7.50575	5.95099	6.31961	4.59916	5.59645	5.97463	5.57043	5.9983	5.18407	4.68664	4.12837	4.06987	3.83194	2.56891	6.26806	4.82958	5.78871		6.47131	5.83364	6.01731	4.13254	4.53541	5.40867	4.87826	5.41983	3.96755	2.53979	3.00075	3.14475
	neb	0.934911	1.11185	0.995173	0.974785	0.944481	1.14148	1.26447	1.1955	0.954267	0.977173	1.04986	0.868859	0.71564	0.672829	1.30824	1.19388	0.888547		0.82662	0.853778	0.754251	0.684489	0.62487	0.849329	0.772469	0.861883	0.673653	0.650091	0.490603	0.630654	0.585926	0.64755	1.18194	0.810924	0.677303		1.07131	1.16257	1.04595	1.09139	1.07056	1.24408	1.04041	1.24993	0.992193	0.601752	0.657967	0.739588
	Klp61F	2.90168	2.65267	2.61436	1.50435	2.67701	2.39613	2.36828	2.63714	2.53856	2.0983	2.23813	1.96825	1.73451	0.860321	1.75575	2.42978	2.60446		2.40405	2.41324	2.51209	1.84802	2.13083	2.56294	2.24853	2.5372	2.54705	1.91615	1.91113	1.81445	1.39046	0.685526	0.89322	2.42959	2.24226		3.66099	3.1529	3.27762	1.74577	2.08536	2.84551	2.27371	3.21658	2.42489	1.89184	1.83816	2.02026
	Klp67A	1.83129	1.95237	1.79542	1.53886	1.72142	2.10275	2.05572	1.84983	1.86179	1.58999	1.49887	1.81808	1.32099	0.946211	1.79312	1.93537	1.59421		1.87117	1.99596	2.17244	1.84967	1.50325	2.05766	2.0979	1.95857	2.02571	1.50142	1.57452	1.5555	1.19259	0.794019	1.31104	1.68024	1.61069		2.30779	2.31999	2.23157	1.4919	1.84913	2.2084	1.68474	2.51444	1.73411	1.03963	1.32814	1.43702
	Klp64D	1.08833	1.03136	1.12256	0.942087	0.893011	0.994254	1.06558	1.07588	0.992564	0.713462	0.836452	0.89581	0.84734	0.251196	0.223676	1.05697	0.649723		0.973328	1.06408	1.20248	0.940962	0.72545	1.04558	1.03653	1.01857	0.925866	0.965655	0.778125	0.755027	0.484425	0.405629	0.361166	1.05957	1.16294		1.47966	1.32559	1.44579	0.710345	0.791787	1.21204	1.05443	1.15307	0.896029	0.771114	0.833766	0.762493
	Klp68D	1.25641	1.34485	1.31257	1.16024	1.08225	1.37466	1.0834	1.40305	1.16208	0.886057	1.0637	0.842498	0.740335	1.01852	0.663672	1.45644	0.990026		1.12272	1.22853	1.08582	0.878809	0.836897	1.17977	1.07913	1.37139	1.06264	1.00452	0.924649	0.929971	0.698036	0.647288	0.876497	1.08699	1.04283		1.37406	1.2541	1.55377	0.63893	0.82781	1.19261	1.0734	1.30166	0.92194	0.768305	0.751037	0.775104
	Klp98A	2.58103	2.30659	2.43493	1.87217	1.92111	2.41135	2.42893	2.30505	1.9984	2.07527	1.67247	1.86417	1.96286	1.85432	1.89606	2.20009	2.06794		2.06726	1.99777	1.87746	1.80699	2.08072	2.15327	1.6576	2.07104	1.66435	1.50067	1.39921	1.28138	1.42222	0.779291	1.55225	1.7952	1.67475		3.05057	2.62576	2.56192	2.02572	1.811	2.34651	2.16351	2.24549	1.91571	1.44622	1.46127	1.47724
	bnk	0	0	0	0.0843937	0	0	0	0	0	0	0	0	0	0	0	0	0		0	0	0	0.0281474	0	0	0	0	0	0	0	0	0	0	0	0	0		0	0	0	0.00684033	0	0.00403383	0	0.00361781	0	0	0	0
	RasGAP1	3.34071	3.49922	3.32931	2.737	3.0961	3.64753	2.8838	3.33017	2.82855	2.17371	2.49787	2.40814	2.39473	1.66675	7.80869	3.42948	3.96162		3.49145	2.76447	3.20689	2.64797	2.65212	2.94459	2.68513	2.97996	2.53653	2.20654	2.02354	2.06984	1.55742	1.27621	3.90801	2.69549	3.41999		3.36873	3.23624	3.27623	2.99621	2.94287	3.18403	3.03416	3.02782	2.25041	1.81233	1.68956	1.88533
	shtd	1.56181	1.74098	1.67337	1.32795	1.56979	1.95568	1.53272	1.6345	1.3049	1.39007	1.19499	1.03379	0.810121	0.504677	1.44861	2.13623	1.54063		1.687	1.84584	1.8919	1.08395	1.38343	1.83062	1.73508	1.7347	1.55155	1.24343	1.04896	1.1143	0.980838	0.494534	0.689257	1.80824	1.16261		1.47433	1.76662	1.58812	1.35841	1.60918	2.12705	1.51881	1.82535	1.12268	0.768585	0.912629	0.869372
	pdm2	0	0.0063689	0	0.257841	0.143472	0	0.0215466	0.00734143	0.0134873	0.0190736	0.00717113	0.0133285	0.0275421	0.0524925	0.199171	0.0200907	0		0	0.00926892	0.0121521	0.190704	0.0595717	0.0206465	0.079053	0.0150603	0.0354411	0.0189376	0.0096355	0	0.00431749	0	0	0.00850236	0		0.000338284	0.00332769	0	0.185348	0.0565541	0.0199478	0.066558	0.00630284	0.00563152	0.0132961	0.00311141	0.00962875
	unk	1.39473	1.20376	1.24895	1.42974	1.73345	1.19775	1.45595	1.20659	1.24152	1.1372	1.11696	1.26778	0.881791	0.975637	0.955527	1.28468	1.12054		1.39871	1.61305	1.68775	1.04349	1.32624	1.38074	1.47902	1.5453	1.69561	1.19809	1.32182	1.08446	1.04267	1.79289	1.68236	1.39013	1.70163		1.26924	1.21411	1.17812	0.978169	1.31427	1.1068	1.17343	1.14171	1.01044	0.67606	0.787442	0.865775
	CrebA	0.173968	0.232852	0.212801	0.533716	1.25905	0.162238	0.513776	0.223944	0.307651	0.395207	0.287171	0.446536	0.32776	0.380443	0.127911	0.173772	0.206954		0.132856	0.259166	0.136323	0.499541	1.48356	0.259707	0.535894	0.17969	0.319734	0.308171	0.453496	0.386496	0.230137	0.17033	0.240497	0.272803	0.28536		0.139193	0.209208	0.0804127	0.650577	2.53624	0.21652	0.587063	0.177063	0.272995	0.240784	0.250591	0.247446
	Vinc	0.994367	1.25413	0.947022	1.35207	1.28853	1.2878	1.19458	1.20749	1.15449	1.18606	1.00025	1.04312	1.16049	1.16316	2.27169	1.48714	1.08661		1.06481	1.26803	0.97002	0.887858	1.1763	1.1208	1.24673	1.0904	1.28641	1.16854	1.12773	0.922833	1.29435	0.894744	1.50848	1.19571	0.931144		1.07063	1.25953	1.16462	1.11376	1.3028	1.4791	1.29998	1.22639	1.06784	0.885785	0.76348	0.85759
	rhi	0.318607	0.374335	0.400112	0.42721	0.39476	0.321903	0.470582	0.38346	0.405064	0.304649	0.448844	0.38385	0.380428	0.405106	1.87363	0.299702	0.473272		0.40965	0.381049	0.451779	0.822632	0.502397	0.416189	0.390073	0.497455	0.455305	0.466145	0.573781	0.429991	0.385333	0.384716	2.06783	0.343121	0.381907		1.40712	1.29072	1.32177	1.30098	0.941489	1.04452	1.11495	1.24678	1.07317	1.02341	0.958434	0.99818
	Pep	9.25027	9.80325	9.52125	8.8975	8.80078	10.1537	9.78713	9.70658	9.22988	8.52868	8.37541	8.5947	7.16722	5.44658	4.40516	9.73996	9.51151		8.19341	8.4764	8.57511	8.77239	8.33361	8.66319	8.40929	8.33639	8.23717	7.01396	7.08093	7.169	5.42782	6.65221	4.84623	8.73103	8.64693		9.98719	10.1155	9.67768	9.20956	9.2124	10.3494	8.69839	9.44859	7.65569	6.51801	6.52305	6.75427
	me31B	21.0395	21.0337	21.7783	18.3046	18.3565	20.1921	21.0977	22.0949	25.2787	26.9861	25.5403	27.3483	23.0613	12.8129	8.96425	18.5684	22.6171		21.2708	19.8363	19.9979	15.8456	17.0725	19.0861	19.7693	20.8723	21.3641	22.4041	21.262	23.0605	16.8759	11.7394	7.12941	18.1967	18.5809		17.4132	17.3601	18.4207	11.817	13.1501	16.8444	16.4744	18.2656	17.6292	16.8417	17.2377	17.6969
	LysP	0	0	0	0	0	0	0	0	0	0.0144817	0	0	0	0	0	0	0		0	0	0	0	0	0	0	0	0	0	0	0	0	0	0.0222062	0	0		0	0	0	0.000401027	0	0	0	0	0	0	0	0
	LysX	0	0	0	0	0	0	0	0	0	0	0	0	0	0	0	0	0		0	0	0	0.00157926	0	0	0	0	0	0	0	0	0	0	0	0	0		0	0	0	0	0.0254294	0.00452809	0	0	0	0	0	0
	Cyp1	5.63267	5.33184	5.28479	5.34456	4.65422	4.71689	4.65044	5.79646	7.23331	9.43188	10.4832	9.7438	8.03158	21.7788	3.59522	4.27138	5.44139		5.52481	5.73735	5.45486	4.17828	4.69869	4.201	5.12288	5.85995	7.0399	9.39335	10.0811	9.43817	7.82985	17.4516	2.61266	4.5158	6.5152		3.96591	4.15207	4.24043	3.31664	3.68482	4.05031	3.78749	4.33438	4.71228	5.36508	6.58392	6.22138
	Galphaq	2.11212	2.1315	2.19488	1.69411	1.70716	1.88677	2.09407	2.30843	2.62674	2.49396	2.61878	2.82142	3.00383	1.35517	4.19263	1.86676	2.40305		2.69285	2.40152	2.52368	1.92349	2.32669	2.23183	2.33017	2.49585	2.74518	2.31357	2.7052	2.66727	2.01612	1.50802	3.53934	1.94748	2.75298		1.91695	1.77194	1.98618	1.39426	1.77621	1.68799	1.67918	2.14191	2.04898	1.67618	1.8987	1.9891
	Ubc6	1.30678	1.18936	1.12024	1.06922	0.898545	0.921797	1.54599	1.19694	1.40678	1.87107	1.66372	1.88211	1.70856	1.15272	0.330012	1.18562	1.85908		1.13019	1.11591	1.16738	0.836466	1.04448	1.00132	1.12057	1.01351	1.22718	1.44285	1.48792	1.42733	1.42639	1.86574	0.492529	1.05774	1.30258		1.02041	0.966542	0.975659	0.811576	0.764336	0.821587	0.926753	0.946191	0.963679	1.00243	1.18499	1.18784
	Ten-m	1.8638	1.75528	1.78216	3.75164	2.40567	1.78628	2.07531	1.71564	1.34746	1.29601	1.2239	1.26101	1.21541	1.31992	3.83806	2.34918	1.87662		1.9479	1.94392	1.82804	3.54124	3.22272	2.17615	2.46237	1.91411	1.77463	1.50166	1.37265	1.63307	1.19185	1.20851	9.83643	2.78225	1.80985		3.19116	2.91677	2.96671	4.2369	3.11802	3.01718	2.9626	2.8035	1.7832	1.4146	1.38388	1.49621
	mew	0.0215991	0.0949734	0.0264399	0.711365	0.924839	0.327932	0.503899	0.0346813	0.170351	0.119899	0.213938	0.148044	0.285098	0.356275	0.204952	0.312865	0.13073		0.0495155	0.183102	0.122892	0.985033	1.68166	0.234405	0.62317	0.105896	0.181189	0.396835	0.238962	0.366684	0.394337	0.206346	0.109966	0.322502	0.120366		0.0824344	0.232739	0.0874138	1.06112	2.58966	0.57795	1.00242	0.192477	0.180803	0.239845	0.18154	0.172671
	Su(P)	0.379726	0.406623	0.427397	0.345658	0.333309	0.379645	0.233403	0.457856	0.493039	0.388243	0.445001	0.511458	0.419454	0.475445	0.181848	0.321494	0.364866		0.320465	0.472805	0.52785	0.472397	0.364028	0.512932	0.396435	0.448497	0.562756	0.450934	0.537446	0.488943	0.372127	0.444369	0.404773	0.388843	0.489904		0.601067	0.601381	0.591551	0.338009	0.371845	0.421534	0.367038	0.558222	0.501242	0.323898	0.432799	0.38571
	GlyP	5.2497	5.91793	5.56199	4.43097	5.02675	6.07178	5.47933	5.67765	5.17912	4.41594	4.49486	4.38025	4.05518	5.11788	3.3295	5.98594	5.70392		4.09978	4.76593	4.9945	3.41497	3.54191	5.11754	4.32097	4.80101	4.44438	3.62741	3.80237	3.68107	2.46396	5.30012	1.77811	4.98129	4.11316		5.11515	5.24574	5.24485	3.32147	3.60428	5.38458	5.06058	5.10053	3.82098	2.7865	2.84867	3.03187
	Fur1	1.47491	1.58771	1.58049	4.67321	3.71596	2.09754	1.88039	1.62048	1.98205	1.56667	1.86019	1.72895	1.52061	1.08714	8.04606	2.06462	1.14055		1.95036	1.97166	1.78344	5.67172	4.48456	2.40998	3.03296	1.87789	1.98593	2.04658	2.01022	2.02191	1.70918	1.36797	10.3713	2.77003	1.18845		2.6597	2.68361	2.82194	4.45683	5.21967	2.63495	3.70288	2.44337	2.0175	1.60664	1.56995	1.66812
	Ets97D	0.62105	0.615914	0.50975	0.356248	0.497307	0.521955	0.296919	0.620214	0.597744	0.538189	0.487563	0.634882	0.406276	0.411617	0.473998	0.567523	0.44307		0.656203	0.632205	0.601653	0.366571	0.437073	0.429734	0.568544	0.60161	0.50621	0.572048	0.516032	0.536806	0.38181	0.340851	0.383438	0.506323	0.57517		0.616191	0.553434	0.520151	0.401299	0.405847	0.490088	0.491511	0.499919	0.449424	0.320816	0.320749	0.374512
	dy	0	0.00257709	0	0.218284	0	0	0	0.0123735	0.00627076	0	0.010947	0.00306015	0.05115	0.0266949	0	0.0134056	0.0406144		0.0182364	0.00855921	0.0188261	0.0487769	0.0305499	0.0174003	0.0158721	0.018871	0.0130786	0.0284382	0	0.0154203	0	0	0	0.00300006	0.00476289		0.00127478	0.00959538	0.00361342	0.0606437	0.0761644	0.0160629	0.0436888	0.00491246	0.00670452	0.0106958	0.00805624	0.00411923
	Mdr49	0	0.00169164	0	0.024272	0	0.0228099	0	0.00303053	0.0152122	0	0	0	0.0135171	0.138328	0	0.0236642	0		0	0.00484112	0	0.0309508	0.0249562	0	0	0.00457553	0.0321473	0	0.0311027	0	0.0300966	0.180249	0.0321234	0.0350209	0.0338329		0	0.00256833	0.004675	0.0203456	0.033842	0.00327049	0.0236275	0.00233993	0.0124738	0	0.00415977	0.00430902
	Mdr65	0.00102321	0.0049689	0	0.0204959	0.0122436	0	0	0	0.00845219	0.0232207	0.0170068	0.0139753	0.0501929	0	0.00403935	0.0239899	0.00814878		0	0	0	0.0961804	0	0	0	0	0.0101077	0.0328472	0	0.0112263	0.0217838	0.0235813	0	0	0		0	0.00171749	0	0.025686	0.0138671	0.0118278	0	0	0	0	0.00963921	0.00153971
	Oct-TyrR	0.0011013	0.00699068	0	0.180716	0.0415305	0	0.0752039	0.00596853	0.0122796	0	0.0102828	0.0371844	0.0392426	0.0249114	0	0.101047	0		0	0.00944678	0	0.327081	0.103807	0.0197739	0.0623405	0.0162725	0	0.0330393	0.0102555	0.00392132	0.000871097	0.0145082	0	0.0383687	0		0.000155595	0.0105097	0	0.19166	0.0730043	0.0323688	0.0231656	0.00908009	0.00405273	0.00820345	0.0133545	0.0179671
	Gad1	0	0.00160728	0	0.167907	0.0204681	0	0.0172409	0	0	0	0.0049849	0.0146004	0.012612	0	0	0	0		0	0.00455008	0.0168094	0.0597067	0	0.0129657	0	0.00897501	0	0	0	0.00685736	0	0	0	0.0163388	0		0.00157482	0.00236582	0	0.0825765	0.0505221	0	0.0167574	0.00701886	0.00977386	0	0.000535583	0.00820319
	Akh	0	0	0	0	0	0	0	0	0	0	0	0	0	0	0	0	0		0	0	0	0.0153319	0	0	0	0	0	0	0	0	0	0	0	0	0		0	0	0	0.00920245	0	0	0	0	0	0	0	0
	Dbp73D	0.494448	0.534284	0.479713	0.669611	0.746407	0.525061	0.44206	0.519419	0.483838	0.690195	0.608872	0.59562	0.616715	0.289393	0.307326	0.525611	0.372203		0.65222	0.574362	0.538513	0.674312	0.621044	0.724445	0.616133	0.58255	0.620848	0.457139	0.579103	0.421911	0.544319	0.517974	0.299847	0.489847	0.547916		0.384256	0.43665	0.428015	0.496206	0.616393	0.505459	0.439881	0.385821	0.503974	0.480773	0.50242	0.46986
	slp2	0	0	0	0.0575978	0	0	0	0.002669	0.00418629	0.0110193	0	0	0	0	0	0	0		0	0.00234089	0	0.0327419	0	0	0	0	0	0	0	0	0	0	0	0	0		0	0	0	0.00431706	0	0	0.0183024	0	0	0	0	0
	aos	0.0891171	0.0881505	0.0972333	0.247783	0.221194	0.112128	0.13913	0.0976655	0.125898	0.174196	0.0683235	0.123625	0.15057	0.0875851	0.175227	0.26424	0.148014		0.0515452	0.0556034	0.092318	0.286415	0.237284	0.0890287	0.0855283	0.0528457	0.0457237	0.0683362	0.081584	0.0605235	0.0267791	0.130313	0.0352376	0.140995	0.159773		0.00880517	0.0276777	0.0356607	0.119976	0.0891581	0.0623189	0.0456427	0.0148374	0.00859068	0.0706585	0.0283207	0.0329149
	5-HT7	0.00243664	0.00401835	0.0126445	0.410002	0.0345148	0.0280087	0.0400271	0.0238896	0.0366962	0.0309566	0.0358411	0.0719204	0.061134	0.0249114	0.928314	0.0498491	0.0844407		0	0.0215941	0.0381283	0.180042	0.154087	0.029393	0.108861	0.0212211	0	0.0861611	0.0291638	0.0455846	0.0479047	0.0276248	0.0401725	0.0552688	0		0.00435602	0.0116905	0.0109744	0.217766	0.170563	0.0267626	0.0971233	0.0186056	0.00686417	0	0.0103931	0.00748247
	Rop	0.0271327	0.0313413	0.0336381	0.180363	0	0.0522139	0	0.0271931	0.00960359	0.0229568	0.0527121	0.0179688	0.0377205	0	0.00326051	0.0672781	0.00502079		0.522927	0.676954	0.683594	0.691861	0.561166	0.829803	0.676265	0.753465	0.755391	0.48023	0.749786	0.5287	0.46836	0.553913	0.417301	0.733343	0.804561		0.684297	0.678916	0.615259	0.615195	0.502361	0.595971	0.769854	0.783247	0.480431	0.393839	0.43906	0.487945
	Syn	0.000302334	0.00621787	0	0.379029	0.0593203	0	0.0289618	0.00911504	0.00828815	0.0157418	0.0127133	0.0196985	0.00345545	0	0	0	0		0	0.00569758	0	0.0319477	0.042274	0.0578154	0.0223771	0.0228624	0.0207774	0	0.0333416	0.0191386	0.0280661	0.0933069	0	0.00390254	0		0.000248648	0.00638896	0.00411944	0.0716662	0.121384	0.00729686	0.0931242	0.00649975	0	0.0157004	0.0191603	0.0123187
	Pxd	0.022422	0.0314236	0.0152231	0.0375801	0.0099363	0.0325373	0	0.0354374	0.0330767	0.0913359	0.0432725	0.0437561	0.0394854	0.275028	0	0	0.130116		0.0242748	0.0191713	0.0268602	0.0677746	0.0482987	0.0282922	0.0633495	0.0340617	0.0171352	0.0827315	0.0451506	0.0666977	0.0566731	0.136924	0.0475138	0	0.100218		0.0173756	0.027891	0.0134609	0.0979124	0.0812096	0.0156725	0.0818695	0.0397123	0.00764676	0.0724986	0.0291649	0.0487157
	Cbp53E	0	0.00908097	0	0.181516	0.0571707	0.0149905	0.0577308	0.00702123	0.00707339	0	0.0174628	0.00659048	0.00727371	0.0249114	0.0640238	0	0.0374128		0	0.00174141	0	0.0613095	0.0321409	0	0.0177786	0.00666408	0	0	0.00632567	0	0.00452698	0	0	0.022751	0		0.00202934	0.00438764	0	0.0918815	0.0876887	0.0198235	0.0360816	0	0.00294814	0.0170599	0.00710042	0.00346078
	bgcn	0.0176304	0.0160734	0.0116954	0.0609637	0	0.00726103	0	0.0234454	0.0453496	0.0119186	0.0174445	0.0198717	0.0165015	0	0	0.00476835	0.0592911		0.0566588	0.00545229	0	0.0834731	0.0325049	0	0	0.0210969	0.0335675	0	0.0197033	0.0304207	0.0352642	0.0182014	0	0.0509402	0.0505213		0.00129069	0.00602085	0.00789624	0.00454169	0.0538871	0.011107	0.0182507	0.0244537	0.00914037	0.0236753	0.00417329	0.012161
	ex	0.479048	0.434662	0.430248	0.695335	0.797614	0.414432	0.499705	0.335941	0.293799	0.401014	0.402752	0.354401	0.399025	0.0419835	0.225876	0.367927	0.393275		0.496551	0.418328	0.467057	0.485467	0.811353	0.4074	0.441836	0.330014	0.368962	0.257334	0.291632	0.355411	0.38707	0.169898	0.162638	0.371105	0.125119		0.910448	0.707607	0.610494	0.709871	1.28057	0.683848	1.00903	0.452265	0.430525	0.359653	0.420276	0.394463
	Rrp1	2.50868	2.57668	2.62179	2.56744	2.61924	2.9744	2.86648	2.50704	2.47213	2.30716	2.21232	2.52599	1.7484	1.57371	1.86311	2.85537	2.39614		2.75319	2.89011	2.90434	2.23553	2.75247	3.20594	3.01873	2.95249	2.97814	2.32538	2.74338	2.43198	1.82963	1.91129	1.42953	2.92014	2.11583		3.31896	3.27194	3.7377	1.97548	2.50022	2.85156	2.64989	2.89648	2.80715	2.19509	2.0879	2.15751
	B52	2.65635	3.06765	2.41329	7.70329	5.44172	3.6491	3.76798	2.91858	2.78809	2.64921	2.57174	2.47685	2.50306	7.47837	3.70218	3.85386	2.49841		2.51397	2.94474	2.50484	8.1198	4.2674	3.44427	2.9098	2.52291	2.64195	2.45197	2.60591	2.24024	1.93533	4.93395	3.65189	3.41827	1.67457		2.17982	2.48462	2.399	6.52527	3.91949	3.14305	2.98954	2.40192	1.73352	1.46739	1.6423	1.69102
	Eig71Ee	0	0	0	0.0124817	0	0	0	0	0	0	0	0	0.0191485	0	0	0	0		0	0	0	0.0234634	0	0	0.00653806	0	0	0	0	0	0	0	0	0	0		0	0.00281148	0	0.00158773	0	0	0	0.00281752	0	0	0	0
	Eig71Eg	0	0	0	0	0	0	0	0	0	0	0	0	0	0	0	0	0		0	0	0	0	0	0	0	0	0	0	0	0	0	0	0	0	0		0	0	0	0	0	0	0	0	0	0	0	0
	pros	0.00787935	0.0227345	0.00547678	1.12971	0.256646	0.0445054	0.0600917	0.0305857	0.0222726	0.0685723	0.0368048	0.0333846	0.0442618	0.16773	0.0311944	0.0705609	0		0.0231031	0.0217181	0.0157039	0.380121	0.53374	0.11234	0.0680614	0.0290353	0.0636735	0.0935598	0.110606	0.0557017	0.0654647	0.0744498	0.169102	0.0470609	0.0826805		0.00699924	0.0252222	0.00547818	0.267423	0.197675	0.02282	0.059522	0.0271792	0.0279284	0.0568638	0.0176184	0.0447822
	CycC	0.129698	0.140803	0.102235	0.0679194	0.175182	0.0621	0.156878	0.138742	0.141425	0.177434	0.22764	0.27867	0.278704	0.316033	0.0143633	0.251984	0.172536		0.102464	0.111849	0.117176	0.117942	0.0758728	0.259446	0.159264	0.0909679	0.22506	0.19343	0.158007	0.219211	0.177398	0.257075	0.0314672	0.142096	0.167659		0.0832871	0.108761	0.0514831	0.0910643	0.123982	0.0963324	0.0899189	0.115709	0.107573	0.113016	0.138247	0.146085
	Fur2	7.60908	7.79778	7.95634	5.86063	6.93521	8.0093	7.73972	8.11901	6.70071	5.46019	5.50081	5.65553	5.50152	5.25192	3.54606	7.50554	7.17091		6.10794	6.44793	6.23498	5.4418	5.38954	7.05067	6.89246	6.10071	6.00606	4.75379	4.81827	4.48992	4.77654	4.20452	3.65873	6.48106	4.82721		7.43622	7.3321	7.52034	5.92872	5.88217	7.02699	6.97763	7.29716	5.27087	3.94738	4.05609	4.39933
	zfh1	1.25859	1.3052	1.27501	1.05432	1.20894	1.3406	1.08623	1.20613	1.00554	0.984832	0.960007	0.729707	0.812296	0.796004	2.38614	1.31888	1.16805		0.682866	0.921039	0.947716	1.03794	0.986195	0.894557	0.789816	0.896176	0.967945	0.762977	0.717813	0.592618	0.42562	0.468726	1.0654	0.995749	0.943194		1.67373	1.46993	1.79582	1.52155	0.865059	1.29922	1.19284	1.42831	0.975516	0.674955	0.692433	0.700565
	zfh2	0.00986427	0.0176197	0.0103429	0.248943	0.0710358	0.020742	0.125983	0.0179894	0.0282676	0.0114567	0	0.026092	0.0497574	0	0.101064	0.0143469	0.00323114		0.110513	0.0889855	0.105105	0.272766	0.1531	0.114376	0.122702	0.131311	0.0765971	0.0681783	0.113381	0.0597554	0.117844	0.0120999	0.293833	0.186816	0.166101		0.013272	0.021521	0.0237039	0.230874	0.121286	0.0573753	0.085561	0.0224087	0.0121177	0.0222242	0.0236042	0.0383492
	Plc21C	2.84678	2.49718	2.63473	3.38373	3.0129	2.7905	2.37151	2.57491	2.16863	1.95872	1.93745	1.96383	1.77328	1.24912	1.69107	2.80592	2.26604		2.8436	2.90697	2.79045	3.54506	3.49171	2.83664	2.62051	2.68807	2.5213	2.21914	1.89598	1.99828	2.05607	1.71518	2.73361	3.52689	2.70404		2.65211	2.39391	2.32473	2.74083	2.80363	2.22427	2.3745	2.21579	1.70012	1.27649	1.40577	1.46835
	gl	0	0.00117235	0	0.0729217	0	0	0.0183175	0.0024892	0	0	0	0.00820599	0	0	0	0	0		0	0.00106656	0	0.0147739	0.0258603	0	0	0	0	0	0	0	0	0	0	0	0		0.000899984	0.0018638	0.0104428	0.0722855	0.0154998	0.0295789	0	0.00515008	0.00164727	0	0	0.0074986
	GluRIA	0	0.00228214	0	0.171345	0.00590232	0	0	0.00196315	0.00773066	0.0106795	0.0107639	0	0	0	0.0206352	0.0153682	0		0.0150949	0.00404145	0	0.0414423	0.024003	0	0	0	0	0	0	0.00496251	0.000462645	0	0.0191564	0	0		0.00187434	0.00160348	0	0.046918	0.00492958	0.00861225	0.0178221	0	0.00807021	0	0.00701081	0.000668186
	GluRIIA	0	0.000950047	0	0.0141975	0	0	0	0.00151025	0.0124418	0	0.00375199	0.019478	0.0420094	0	0	0.0903648	0		0	0.00264595	0.0122654	0.0291898	0.011057	0.00653042	0	0.00304429	0	0	0	0	0.00140784	0.00486728	0	0.0500283	0		0	0.00140394	0.00909055	0.00787489	0.00550218	0	0.0205793	0.00928791	0	0	0.00724063	0
	TkR99D	0	0.00453088	0.005818	0.159057	0.0455843	0	0	0	0.0126804	0.0687757	0	0.0182939	0	0.0249114	0	0	0		0	0.00260569	0	0.0401342	0.0272006	0	0	0.014792	0.0117864	0	0.00169247	0.0303297	0.00684124	0.0163263	0	0.000525943	0		0.000317198	0.00927068	0	0.139952	0.0690119	0.0388851	0.101195	0.0128384	0.00636706	0.0069957	0.0161621	0.021896
	Gbeta76C	0	0	0	0	0	0	0	0	0	0	0	0	0	0	0	0	0		0	0.00199811	0.00944844	0.0436066	0	0	0.0198465	0	0	0	0	0	0	0	0	0	0		0	0.000390716	0	0.0313009	0	0	0	0	0	0	0	0.00573528
	rho	0.0108174	0.0134727	0.00573324	0.14436	0.0430137	0.0191914	0	0.00649247	0	0.00979096	0.0319659	0.0248631	0.009234	0.0365755	2.05614	0.015583	0		0	0.0205538	0	0.112202	0.0287022	0.015683	0.0341984	0.00264733	0.0187242	0	0.0147368	0.0040937	0.0356183	0.0435602	0.584548	0.0236025	0.00840743		0.012982	0.0101005	0.0097867	0.0256339	0.0332738	0.00570359	0.0549658	0.00392918	0.0060002	0	0.00610353	0.00484035
	Rap1	3.48671	2.9521	3.16149	2.30308	2.10277	2.22908	2.28209	3.20998	3.46349	4.27421	3.69676	3.76527	3.96201	4.36373	1.70704	1.66435	3.09322		3.55251	3.01815	3.08582	1.9904	2.67191	2.58567	2.95253	2.97983	3.43532	3.71264	3.31758	3.94255	3.62214	2.77332	2.29421	2.65624	3.85988		2.77288	2.31522	2.4501	1.73465	2.07796	1.93743	2.06345	2.44917	2.77446	2.43465	2.56427	2.46206
	drk	1.30887	1.35053	1.33438	0.974013	1.48203	1.3323	1.32748	1.43969	1.51993	1.67397	1.53668	1.87656	2.05328	0.93917	1.10355	1.25703	1.65611		1.64467	1.30634	1.40223	1.35571	1.45539	1.22445	1.53509	1.37992	1.51897	1.66177	1.67039	1.53682	1.76362	0.891515	1.10245	1.2677	2.01133		1.32182	1.38054	1.30539	1.27859	1.20223	1.2754	1.02273	1.29964	1.16734	0.968772	1.14425	1.21971
	Zw10	2.33314	2.4853	2.36518	1.53135	1.77187	2.24679	2.95459	2.35841	2.24525	1.44336	1.63636	1.64013	1.50687	1.74178	1.16148	2.20169	2.57849		2.12869	2.02683	2.14668	1.32842	1.43318	1.6259	1.63383	1.973	1.74502	1.25365	1.21122	1.29166	0.975187	1.46762	1.06729	1.95783	1.39422		2.32513	2.26779	2.40039	1.26152	1.50054	2.12223	1.95563	2.13309	1.5228	0.914528	1.1602	1.33138
	hh	0.00251044	0.0048858	0	0.131553	0.00848158	0	0.0168587	0.00660798	0.00774069	0.0199035	0.00740139	0.0151634	0	0	0.113505	0.0254683	0.0261184		0	0.00906041	0	0.0213077	0.0273404	0.0273542	0.02457	0.00839798	0.00700747	0	0.00879201	0.0103992	0	0.0258073	0.0214107	0	0		0	0.00488287	0.00652673	0.0801235	0.0525898	0.0226577	0	0.00799156	0.00483372	0	0.0119718	0.003768
	ogre	0.0510302	0.123065	0.0690577	0.559576	0.583943	0.253976	0.262141	0.101115	0.216443	0.352065	0.355802	0.435275	1.5264	1.00279	0.475855	0.265445	0.156024		0.128451	0.199049	0.12279	0.434995	0.645544	0.33157	0.409984	0.121981	0.334368	0.664058	0.458274	0.525741	2.22559	0.727358	0.453882	0.294159	0.138529		0.126714	0.256998	0.181575	0.84131	0.978239	0.407211	0.701004	0.213765	0.231098	0.588081	0.476862	0.490825
	N	11.7818	10.7261	10.6112	7.95429	9.53484	9.62625	9.26368	10.1197	7.55632	5.61532	5.92603	6.00436	5.35481	3.86074	6.81891	9.47318	9.68403		6.82654	6.48357	7.2059	5.63249	6.61024	7.03598	6.29865	6.59911	5.4216	3.92417	4.37563	4.76554	3.46891	2.57424	7.6354	6.27618	6.17169		13.5928	13.2608	13.652	9.03351	10.5063	12.5265	11.5062	12.3043	7.9166	4.76205	5.36482	5.53025
	svr	3.16738	3.28243	3.1064	2.4467	3.1301	2.88067	3.32818	3.10911	2.71257	2.4013	2.10563	1.99255	1.95896	2.18733	3.25257	3.17998	3.22781		3.88748	3.09025	3.28627	2.50719	2.49014	2.84744	2.78792	3.05825	2.9383	2.14148	2.28517	2.156	2.29221	2.39382	2.86228	3.30135	2.87475		2.26339	2.40209	2.4099	2.22846	2.18399	2.39137	2.27636	2.22745	1.64021	1.16475	1.24248	1.31171
	yl	10.5892	16.151	12.866	17.7786	18.2336	23.6558	19.6366	14.2819	13.7393	11.9235	12.1139	11.6819	9.43314	14.5207	6.49213	26.0536	15.3679		9.04009	16.2428	12.7581	17.0261	17.0073	23.3409	17.3307	13.7671	12.6794	11.8372	12.0966	11.1703	7.86957	11.6105	5.05479	19.97	13.9457		14.917	21.6132	17.7873	19.9806	20.1844	26.7846	22.907	18.5839	13.6301	9.64031	10.7633	10.8727
	fs(1)N	5.94514	5.92069	5.97744	4.43041	4.54653	6.34894	5.11643	5.31858	3.80624	2.81405	2.98747	2.94621	2.35713	3.78387	2.08485	6.00058	5.74695		6.45484	6.29065	5.96242	4.38748	5.00314	6.2015	5.07629	5.53309	4.52667	2.6908	3.60768	2.95751	2.41607	3.86663	1.7844	6.00771	4.70307		6.91854	6.78886	6.93495	4.83516	4.65579	6.67197	5.95199	6.18099	3.91081	2.6716	2.8007	3.16425
	fru	0.0272994	0.0998882	0.0575432	1.09346	1.7281	0.274547	0.729161	0.0815811	0.185877	0.302064	0.270224	0.169452	0.328862	0.295175	0.227204	0.268308	0.0375171		0.106714	0.186151	0.116639	1.33432	1.27543	0.195069	0.53869	0.226573	0.275483	0.104805	0.347083	0.231802	0.501969	0.0876139	0.553085	0.367853	0.228005		0.0198166	0.11679	0.024754	0.941858	1.73993	0.260881	0.614518	0.0814384	0.0763082	0.090776	0.114244	0.142549
	Pgd	0.878078	0.971264	0.854413	1.1442	0.948278	1.09019	0.718774	0.93313	0.869142	0.709637	0.734759	0.58489	0.714408	0.652557	0.434653	1.0535	0.956012		0.995945	1.15209	1.06197	1.06149	0.798381	0.918994	0.796094	1.01907	0.826593	0.866131	0.707443	0.880552	0.600694	1.40014	0.490461	0.938842	1.01848		1.72797	1.67426	1.61223	1.18697	1.44337	1.38316	1.53995	1.57896	1.02831	0.684044	0.760301	0.903496
	wapl	12.7681	12.1797	12.3743	9.32422	10.4741	11.9278	12.6783	11.8743	9.87556	8.20555	7.58217	7.64526	7.18432	4.22447	6.60389	12.2868	11.3404		12.3867	11.6845	12.0241	7.3338	8.74207	11.0116	11.1769	11.637	9.98521	8.22566	7.42376	7.2508	5.49323	4.5493	4.72891	10.6405	11.2489		15.7511	14.893	15.3981	8.87254	9.97026	13.744	13.1933	13.9211	9.67824	6.70987	7.15985	7.66014
	fs(1)h	14.265	12.8101	14.0179	11.8496	10.9892	11.7503	10.8511	12.7526	10.8766	9.95325	9.28271	9.22287	8.53465	5.14283	17.9466	11.1996	12.841		13.6053	11.7488	12.1109	12.9839	10.5469	11.6753	11.7305	11.8916	10.5607	9.11465	8.8044	9.25544	6.35938	4.13786	15.2442	11.4964	10.4279		15.0371	14.0562	13.9998	14.5269	11.964	13.0851	12.6081	12.9424	9.99716	7.59002	7.58727	8.1375
	mys	1.84287	1.91967	1.9417	2.08056	1.9177	2.18176	2.09351	1.9726	1.78712	1.7223	1.43501	1.61262	1.42122	1.91263	0.848844	2.18187	1.85433		2.01558	1.99711	1.97542	1.77738	2.06763	2.2635	1.98919	2.10436	1.98359	1.80918	1.74997	1.63223	1.39018	2.22378	1.02568	2.19641	1.92593		2.93638	2.85128	2.94686	2.09857	2.44891	2.63802	2.36972	2.4983	1.93734	1.34895	1.46254	1.40077
	sim	0.0225323	0.113494	0.0304256	0.564048	0.770236	0.3148	0.413806	0.0505938	0.171932	0.342394	0.383562	0.37374	1.59942	0.700215	0.920655	0.527893	0.127823		0.0364454	0.186764	0.0607256	0.368902	0.602082	0.298664	0.620538	0.125336	0.277328	0.235279	0.562014	0.449578	1.77961	0.985069	0.632559	0.431022	0.339699		0.0231047	0.171261	0.0707227	0.350305	1.05016	0.455264	0.601963	0.0966323	0.145735	0.219695	0.271889	0.333078
	Mlc-c	0.818602	0.779923	0.812053	0.910743	0.872041	0.87102	0.650133	0.769225	0.880081	1.25462	1.12948	1.28554	1.43239	2.61432	1.80072	0.562804	0.843929		0.831715	0.851187	1.00876	0.796	0.609067	0.753025	0.562714	0.908412	1.03176	1.19273	1.36309	1.50892	2.06956	2.58687	0.98925	0.764083	0.903848		0.63052	0.567241	0.587301	0.504062	0.610226	0.523605	0.669015	0.641617	0.717574	0.711314	0.733493	0.806763
	Xpc	4.62735	4.2997	3.87358	3.52439	5.14409	5.20283	4.73912	4.24156	4.54805	4.34796	4.39656	4.26619	3.38249	2.13178	3.95391	5.50723	5.0521		6.25483	5.01331	4.86694	3.68596	4.26626	4.6598	5.17528	4.4331	4.7294	3.62718	4.15102	4.04768	2.97281	2.29335	3.05549	4.68448	4.55783		5.01118	3.62247	3.77682	2.32353	2.77472	3.58765	3.44609	3.39772	3.66356	3.4792	3.36714	3.50973
	Ccp84Ag	0.00314882	0	0	0	0	0	0	0	0	0	0	0	0	0	0	0	0		0	0.00461526	0	0	0	0	0	0	0	0	0	0	0	0	0	0	0		0.000241459	0	0	0.00462772	0	0	0	0	0	0.0138466	0	0
	Ccp84Af	0	0	0	0	0	0	0	0	0	0	0	0	0	0	0	0	0		0	0	0	0	0	0	0	0	0	0	0	0	0	0	0	0	0		0	0	0	0	0.0138671	0	0	0	0	0.00887311	0	0
	Ccp84Ae	0	0	0	0	0	0	0	0	0	0	0	0	0	0	0	0	0		0	0	0	0	0	0	0	0	0.0111744	0	0	0	0	0	0	0	0		0	0	0	0	0	0	0	0	0	0	0.0051303	0
	Ccp84Ac	0	0	0	0.0283877	0	0	0	0	0	0	0	0	0	0	0	0	0		0	0.00415107	0	0.00297444	0.0115403	0	0	0	0	0	0	0	0	0	0	0	0		0	0	0	0.0586011	0	0	0	0	0	0	0	0
	inaC	0	0.00147158	0	0	0	0	0	0	0	0	0.00555969	0	0.00513117	0	0	0	0		0	0	0	0.0179442	0	0	0	0	0	0	0	0	0	0	0	0	0		0.00123447	0	0	0.0044395	0.0138293	0	0.0182507	0	0	0	0.00782921	0
	retn	12.3371	11.4995	11.8091	8.02742	8.1295	10.6786	10.1936	11.3135	10.0699	8.58121	8.03183	8.08199	7.67934	4.17964	5.25269	10.1785	9.98774		9.73724	8.87513	8.70933	7.54421	7.5332	7.88306	8.1268	8.8104	8.40069	6.87649	6.75048	6.64434	4.88105	3.72073	3.89281	8.61511	7.88378		10.6807	9.98165	10.5857	7.06415	7.11684	9.21091	8.82146	9.64884	6.61929	4.49896	4.91648	5.23301
	mdy	0.76476	0.754734	0.751653	0.868817	0.527969	0.730054	0.657648	0.707286	0.725836	0.774322	0.684232	0.745454	0.636819	1.01624	0.462667	0.524105	0.914418		0.793669	0.640591	0.714969	0.968519	0.643738	0.599736	0.684953	0.642721	0.664432	0.730324	0.589289	0.694447	0.536823	1.15568	0.439304	0.515149	0.628018		0.623381	0.649862	0.646891	0.804116	0.499009	0.49224	0.729344	0.653325	0.500643	0.67475	0.477653	0.544221
	fs(2)ltoPP43	1.32085	1.16121	1.18221	1.12999	0.753676	0.960904	0.954905	1.17624	1.12495	0.875219	0.965248	0.78249	0.796252	0.857838	0.997917	0.743989	0.898263		1.0398	0.908998	0.926228	0.485334	0.641366	0.899612	0.894178	0.927199	0.905111	0.737666	1.03415	0.783897	0.654723	0.550471	0.388851	0.793046	0.737421		1.31607	1.12975	1.08066	0.75156	0.681517	0.977493	1.00113	1.12702	0.904911	0.808228	0.950681	0.908911
	Xpac	0.200488	0.247226	0.22248	0.174049	0.290189	0.152192	0.173026	0.246078	0.232833	0.30502	0.319001	0.389505	0.263452	0.195342	0.28376	0.266603	0.459913		0.194031	0.233376	0.152473	0.167518	0.236146	0.275795	0.231856	0.269881	0.289853	0.109664	0.390122	0.355017	0.205684	0.134179	0.0252324	0.247213	0.366095		0.243607	0.216431	0.225485	0.166161	0.154375	0.176469	0.0789081	0.358016	0.248172	0.179575	0.277503	0.279823
	Su(H)	1.65291	1.56891	1.73903	0.828991	1.09759	1.43614	1.13096	1.53043	1.43086	1.54094	1.11389	1.02496	1.1875	0.460124	0.29882	1.22982	1.32898		1.86652	1.38529	1.4825	0.960082	1.25811	1.53335	1.29863	1.48202	1.18605	1.26051	1.15891	1.14221	0.700959	0.239144	0.435926	1.15983	1.03721		1.68234	1.49557	1.44526	0.746903	0.971677	1.22735	1.09357	1.2904	0.953255	0.705511	0.764142	0.875768
	Hrb27C	15.8093	15.137	16.3322	12.8541	13.54	13.0056	13.8385	16.1336	17.2638	18.906	18.0122	18.3961	16.6602	10.0705	9.46191	12.4689	15.1678		17.4811	16.4147	16.5972	13.7734	14.8467	15.1793	16.36	17.1908	18.6829	21.1397	18.5409	20.4048	15.9944	7.46682	11.4284	14.5109	16.7186		14.793	13.6629	14.3235	12.5257	10.7813	13.0367	12.7607	14.2125	15.2798	15.7559	15.2824	15.7405
	otk	0.00099435	0.00372785	0.00409334	0.188741	0.0790447	0.0162737	0.0396407	0.00259405	0.0168327	0.0177991	0.0234204	0.000591918	0.0207327	0.169067	0.0191311	0.0114443	0		0	0.0141282	0.0183695	0.124019	0.149131	0.0422517	0.0241831	0.00347181	0.0420683	0.0294768	0.0101709	0.0369222	0.000230315	0.00238596	0	0.0340573	0		0.00031398	0.00913318	0	0.129652	0.126092	0.0170395	0.102185	0.00967462	0.00266535	0	0.00548372	0.0186868
	TkR86C	0	0	0	0.107952	0.0349897	0	0.0172409	0.00136742	0	0	0	0	0	0	0	0	0		0	0.00502346	0.0104853	0.0479705	0	0	0	0	0	0.0215913	0.0143278	0.0059158	0	0	0	0	0		0	0.00378322	0	0.11797	0	0.0141348	0.0324843	0	0	0.00676704	0.00198729	0.00839976
	RYa-R	0.00154574	0.00507269	0.00450871	0.265149	0.0458256	0.0184461	0	0.00923974	0.00828157	0.018648	0	0.0367595	0.0117853	0	0.252893	0.013672	0.0375136		0	0.0101166	0.0120166	0.252986	0.0432671	0	0.0902009	0.00774303	0.0248037	0	0.0240861	0	0.0286892	0.0573519	0	0.00607659	0.0440869		0.00189241	0.00371851	0	0.130838	0.0992626	0.00954105	0.0869543	0.010568	0.0108967	0.00968335	0.00904219	0.0193898
	Ac76E	0.00143759	0.0121814	0.00303896	0.188807	0.112917	0.0228958	0.123688	0.0120685	0.0255029	0.100559	0.0241556	0.0599187	0.0840485	0	0.0703571	0.0799257	0.102434		0	0.0254526	0.00955511	0.223023	0.207265	0.0671962	0.0810002	0.0314403	0.0207911	0.0393988	0.0608967	0.0432135	0.0461265	0.0224207	0.148191	0.158745	0.0025203		0.0006205	0.0208329	0.00996923	0.244684	0.116748	0.0431258	0.0389252	0.0217858	0.0367577	0.0227032	0.0165137	0.0289492
	B-H2	0	0.00157891	0.0106206	0.0139078	0.00848158	0.0149015	0	0.00182123	0	0	0.00409862	0.00772807	0	0.0298166	0	0	0		0	0.00324419	0.00651008	0.116396	0.0386149	0	0	0.00306254	0	0.0217855	0.0229001	0	0	0.0117412	0	0.00662474	0		0.00119362	0.00084368	0	0.0496204	0.00595246	0	0	0	0	0	0.00473315	0
	Bx42	1.36781	1.58049	1.51968	1.59644	1.61277	1.77927	1.66232	1.48983	1.71401	1.46652	1.23652	1.51915	1.53897	1.91904	1.54314	1.80692	1.17966		1.63885	1.74075	1.54736	1.45638	1.69622	2.04906	1.73715	1.57301	1.54148	1.58062	1.29199	1.48873	1.09628	1.69354	0.790171	1.7931	1.45573		1.39668	1.58006	1.52132	1.14479	1.31948	1.54541	1.49956	1.57924	1.29919	1.04062	1.04148	1.01226
	elB	0.0145224	0.0267174	0.0138935	0.413717	0.330324	0.0680346	0.131167	0.0130756	0.0612282	0.132587	0.0592342	0.12787	0.122884	0.0597086	0	0.0813824	0.0447558		0.058081	0.0652564	0.0177045	0.219491	0.484766	0.0980145	0.268715	0.0199552	0.0648809	0.084951	0.0831305	0.0903434	0.141375	0.10133	0.0624453	0.190598	0		0.00306351	0.0453892	0.00927318	0.17334	0.466351	0.0576948	0.306308	0.0342107	0.0712083	0.0486948	0.0600803	0.0454989
	ci	0.00155676	0.0404783	0.0226717	0.25506	0.367033	0.0684449	0.176788	0.0434901	0.0467314	0.0622553	0.0853034	0.127709	0.130159	0.67055	0.0111731	0.121093	0.0104936		0.0184582	0.0608567	0.0302828	0.207499	0.302298	0.0787496	0.0851571	0.030878	0.0297714	0.0794395	0.0622031	0.210842	0.415962	0.287822	0.0203922	0.168041	0.152436		0.0242457	0.0513132	0.00666737	0.149925	0.178551	0.089268	0.0419003	0.0298231	0.0598955	0.0163352	0.0478815	0.0669625
	bap	0	0	0	0.0119498	0.0395905	0	0	0	0	0	0	0	0	0	0	0	0		0	0	0	0.00452616	0	0.0159697	0	0	0	0	0	0	0	0	0	0	0		0.00107595	0	0	0	0	0	0	0	0	0	0	0.00169461
	C15	0.0012346	0.0013566	0.00266038	0.0755117	0	0	0	0.00283752	0	0	0.00251957	0	0	0	0	0	0		0	0	0.0179793	0.0399937	0	0.0175431	0	0.00885659	0	0	0.00832582	0	0.0162258	0	0.00716421	0	0.0568004		0	0.0026423	0.00717716	0.0182336	0.0166838	0.00467595	0.0201928	0.00362844	0.0118069	0.0105147	0.00167146	0.00123677
	hop	2.787	2.6856	2.77134	2.00174	2.13337	3.0503	2.9753	2.64767	2.15236	1.77964	1.91719	1.58665	1.38193	1.48796	1.70938	2.48188	2.74596		3.24216	2.94742	3.44296	2.04134	2.22137	2.8362	2.84646	2.97488	2.45312	2.17701	1.78951	1.7705	1.28961	1.48007	1.36246	2.98525	2.57893		2.93248	2.71855	2.78109	1.95332	1.98855	2.71508	2.33106	2.46635	1.60663	1.10809	1.0955	1.3319
	Eip78C	0.00628751	0.0147004	0.00564725	0.294943	0.0709299	0.0114663	0.0791157	0.0195284	0.014635	0.0753803	0.0511207	0.0251448	0.00630664	0.00915919	0.00894134	0.0759862	0.0617146		0.0514005	0.0557398	0.0475602	0.467401	0.295411	0.0661552	0.124598	0.0478444	0.0375015	0.0900149	0.0318109	0.0786257	0.0292314	0.010747	0.0556241	0.0996939	0.082192		0.0051423	0.0182385	0.0176053	0.313654	0.479073	0.0407168	0.164043	0.0397233	0.0350758	0.0833952	0.0397958	0.0217536
	RpS2	0.797263	1.70797	1.21583	3.01796	3.77919	2.38395	2.09216	1.48939	3.78571	8.07379	10.1158	8.97879	8.01662	16.7833	3.24208	2.86368	2.72327		1.12228	2.20699	1.48099	2.96938	3.06443	2.656	3.2465	1.98051	4.56859	8.1413	12.5972	8.69618	11.8785	17.7861	1.86315	2.50727	3.27154		1.14407	2.46138	1.50913	3.68958	3.91579	3.26313	2.84792	2.46813	4.89793	9.92815	13.1218	10.3568
	Gdi	3.66842	3.83949	4.19921	2.56683	3.19717	3.2497	3.13871	4.10116	4.55197	4.50404	4.62892	4.38085	4.54952	3.68501	3.95385	3.70739	3.95345		3.40739	3.40006	3.17887	2.6224	2.67902	2.90062	3.31034	3.49646	3.73568	4.05387	3.75476	3.36479	3.21944	4.1317	2.33665	2.7902	3.57904		3.85633	3.71249	3.6977	2.08343	2.5741	2.94279	2.83988	3.80979	3.41976	3.095	3.0922	3.41311
	bab1	0.0232017	0.0790969	0.0580329	0.696503	0.270799	0.170757	0.161735	0.0900213	0.240905	0.509484	0.326351	0.459939	0.442039	0.612677	0.377104	0.0940447	0.144713		0	0.0400218	0.03028	0.309599	0.182868	0.0695539	0.0172059	0.0370652	0.0300171	0.0590376	0.026365	0.0247282	0.115502	0.116908	0.271282	0.239185	0.0612008		0.00637283	0.0218767	0.0238088	0.39722	0.182826	0.0412763	0.212966	0.0363542	0.0404249	0.00663284	0.0346186	0.059416
	piwi	3.27162	3.31809	3.3336	3.21465	3.4842	3.03942	3.83134	3.31013	3.05789	3.09438	2.74674	2.85762	2.49523	1.88584	1.65302	2.53446	2.80358		4.13208	4.01362	4.16346	5.60634	4.15687	3.71415	4.03548	4.08121	3.77731	3.61902	3.53304	3.24727	2.78856	3.36387	5.12459	3.8861	3.50239		4.08746	4.04975	4.12531	4.29868	3.9303	4.1886	3.52029	3.90478	2.99115	2.09698	2.40669	2.50511
	enc	18.0355	14.8978	15.028	10.9314	10.7744	12.8217	13.5861	14.0013	11.4591	10.2199	9.26032	9.14906	8.91716	4.0959	6.17158	12.7712	12.7019		18.9183	14.2004	15.2316	10.1286	10.2474	12.5213	12.6305	13.6343	11.9644	10.2022	9.15026	9.82729	6.7225	3.84023	7.97973	12.1255	11.9265		16.942	13.1708	13.8466	8.44225	9.15415	11.6828	11.1247	11.8353	9.52608	6.84071	7.39483	8.18891
	cdi	3.45462	3.69178	3.56221	4.90112	3.80468	3.45526	3.58707	3.56095	3.42246	3.15932	2.47106	2.474	2.51617	1.14732	5.45486	3.67919	3.63202		2.8429	3.02747	3.35679	3.50162	3.16076	3.24331	3.00238	3.13644	3.08427	2.64555	2.20978	2.4784	1.82721	1.02971	8.56969	3.36322	3.07341		2.86745	3.01092	2.95047	3.20153	3.45477	3.01661	3.48561	2.94493	2.26399	1.99604	2.03783	2.01401
	cas	0	0.00444719	0.00383146	0.0382513	0.0265467	0	0	0.0039144	0.0171022	0	0.0231663	0.0246197	0	0	0	0.0359685	0		0	0.00153795	0.00700671	0.022903	0.0108374	0.0264524	0.0177786	0.00966354	0	0	0.0107696	0.011486	0	0	0.0162434	0.018207	0		0.00154267	0.00497605	0	0.0790345	0.0611638	0.00452809	0.0570713	0.00922067	0.00581516	0	0	0
	orb	9.99467	7.96692	8.38171	8.87706	7.44703	8.63051	7.77413	6.49575	6.21531	5.66498	5.32214	5.49432	5.01868	4.07821	6.4494	7.63913	7.75851		14.2765	10.5833	10.88	8.75438	8.70694	10.1903	8.81115	8.48568	7.99432	6.58609	6.83335	7.14564	4.70813	4.19718	2.76233	8.62469	8.07671		11.3602	8.22688	7.83138	8.99348	6.12382	7.44683	7.03306	6.26249	5.38797	4.19375	4.44988	5.07359
	tok	0.00584675	0.017886	0.00678388	0.198899	0.146936	0.0297385	0.0336865	0.018089	0.0237158	0.0471879	0.0132149	0.0508084	0.247787	0.0214165	0.173479	0.103	0.125147		0.0345446	0.0479349	0.0293881	0.320888	0.13891	0.0684279	0.0843981	0.0284048	0.0653744	0.13827	0.100931	0.133908	0.431626	0.348738	0.0559091	0.0731001	0.112261		0.0036445	0.02373	0.012038	0.114146	0.214384	0.0931771	0.017484	0.0163261	0.0502202	0.00890036	0.0461835	0.0247664
	tws	4.17987	4.24345	4.73091	3.22245	3.02231	3.48174	3.70689	4.21893	4.51561	4.155	4.02142	4.23436	3.47736	2.32967	3.84026	3.05334	3.89981		3.83843	3.94611	3.89436	3.49627	3.76576	3.87595	3.4687	3.95676	3.926	3.75387	3.43207	4.03164	2.88925	2.81915	3.62137	3.62392	4.13023		3.70835	3.26705	3.88225	2.91578	3.24412	3.31904	3.1619	3.46316	2.84063	2.47585	2.7306	2.65968
	sob	0	0	0	0.043466	0	0.0181316	0	0	0	0.0185908	0	0	0	0	0	0	0		0	0	0	0.00618811	0.027543	0	0.01711	0.00424599	0	0	0	0	0	0	0	0	0		0	0	0	0.0110129	0.03074	0	0	0	0	0	0.00324223	0
	bowl	0.0132067	0.0366015	0	0.27392	0.260256	0.108052	0.11009	0.0162284	0.0180783	0.0336146	0.0596422	0.0573505	0.043454	0.0123111	0.0498269	0.0717608	0.00104182		0.00539865	0.0572194	0.028845	0.228563	0.301346	0.057396	0.192695	0.0526014	0.0581616	0.166395	0.0950703	0.0744139	0.161841	0.110477	0.145317	0.134323	0.0454995		0.00498763	0.0382794	0.0107083	0.181214	0.607717	0.149204	0.248238	0.024106	0.0500922	0.082387	0.0708915	0.074865
	FoxL1	0	0	0	0.0055596	0.0178776	0	0	0	0	0.021919	0	0	0	0.0249114	0	0	0		0	0	0	0.00502231	0	0	0	0	0	0	0	0	0	0	0.00977402	0	0		0	0	0	0.00139375	0	0	0	0	0	0	0	0
	fd59A	0	0.000713545	0.00761	0.00724433	0	0	0	0	0	0	0	0	0	0	0.0427635	0	0		0	0	0	0	0	0.0113056	0	0.00947723	0	0	0	0.00759111	0	0	0	0	0		0	0.000321248	0	0.0126654	0	0.00505627	0	0	0	0	0	0
	fd96Ca	0	0	0	0	0	0	0	0	0	0	0	0	0	0.0133474	0	0	0.00814878		0	0	0	0.0233124	0	0	0	0	0	0	0	0.0133828	0	0	0	0	0		0	0	0	0.00369405	0	0	0	0	0	0	0	0
	fd96Cb	0	0	0	0	0	0	0	0	0	0	0	0	0	0	0	0	0		0	0	0	0	0	0	0	0	0	0	0	0	0	0	0	0	0		0	0.000626204	0	0	0.00807012	0	0	0.00450085	0	0	0	0
	Prat	1.03382	1.08858	1.06442	0.742156	0.956025	1.24002	1.27204	1.08078	0.995083	0.48438	0.623266	0.655928	0.734867	0.483195	0.582734	1.28259	1.22128		1.11613	0.963379	1.05352	0.702432	0.996944	1.06724	0.780057	1.02411	0.676631	0.899446	0.749359	0.796852	0.689005	0.831995	0.180286	0.808072	0.705912		0.953612	0.928921	0.815909	0.864749	0.828767	0.979638	0.938712	0.911604	0.744007	0.538076	0.523811	0.54566
	Rb97D	0.738913	0.726747	0.746403	0.739957	0.492449	0.897668	0.665743	0.771955	0.684253	0.580478	0.552378	0.612689	0.471775	0.45128	1.15308	0.526381	0.747339		0.63278	0.675876	0.634029	0.775263	0.673702	0.645463	0.682484	0.671327	0.632539	0.317441	0.585898	0.499501	0.59638	0.608533	0.428653	0.794465	0.714412		0.596167	0.594691	0.588334	0.524343	0.771589	0.588628	0.604065	0.565202	0.429733	0.376283	0.36582	0.378252
	14-3-3zeta	4.13761	4.40028	4.60197	4.70036	4.27634	4.16038	4.00257	4.31604	5.4008	7.0709	6.48573	6.75015	6.57919	9.61549	3.74523	4.28358	4.27525		4.5416	4.62767	4.66313	4.30938	5.11818	4.81764	4.76569	4.74396	5.9265	6.12441	6.6927	6.61005	6.26914	11.4871	4.09134	4.79615	4.96466		3.82596	4.04341	3.59479	4.44341	3.87492	4.0141	4.04092	4.14867	4.73513	5.18224	5.91333	5.58807
	Arl2	0.0598872	0.0635473	0.0702987	0.0920754	0.035151	0.0455573	0.130654	0.0807316	0.077338	0.128971	0.0954441	0.104399	0.0456974	0	0	0.0627315	0.0673656		0.076543	0.0469563	0.0103751	0.0555384	0.102758	0.0446198	0.081312	0.0952017	0.0388823	0.145159	0.0718928	0.0998663	0.0876768	0.0725967	0	0.0605783	0.0404846		0.0532158	0.0699411	0.0793276	0.0698253	0.0292621	0.0682579	0.104431	0.0618325	0.0677035	0.0653106	0.0676359	0.120974
	Eip63F-1	0.00220597	0.00753483	0.0108314	0.275762	0.117939	0	0	0.00129199	0.0179588	0.0377814	0.0168523	0.0465632	0	0	0.0998414	0.156832	0		0	0.01824	0.0164729	0.22213	0.0726293	0.0435697	0.0365412	0.0299972	0.0230177	0.0255258	0.0312915	0.0193588	0.0165283	0.0222185	0.105074	0.427337	0.0602391		0.00189007	0.00906001	0.0078591	0.0835644	0.227722	0.0277824	0.0362256	0.00722928	0.0119469	0.00815194	0.0386054	0.0162084
	Gnf1	4.59128	4.77514	4.63619	3.80976	3.8195	4.80704	4.93276	4.66915	5.13762	3.7585	4.23452	4.08613	3.513	3.11174	3.23815	4.29974	4.68901		4.67688	4.37975	4.53554	3.39182	3.85431	4.55457	4.58752	4.72028	4.42906	3.72182	3.98517	3.18341	2.95476	3.19169	2.04319	3.96986	4.40818		4.08787	4.00104	4.31317	2.82414	2.90801	3.46945	3.95305	3.96011	3.27092	3.02686	2.72148	2.94359
	TfIIB	0.446055	0.500841	0.509934	0.433481	0.409015	0.439564	0.37511	0.477253	0.513868	0.504589	0.560236	0.604367	0.314086	0.44047	0.312341	0.53131	0.594173		0.481397	0.506079	0.524292	0.427506	0.455761	0.434761	0.449046	0.581473	0.460465	0.574032	0.457269	0.408208	0.456547	0.534838	0.234847	0.314053	0.422527		0.417879	0.386555	0.421759	0.276415	0.26582	0.439118	0.12704	0.402849	0.325382	0.301021	0.367251	0.427079
	gol	0	0.00627268	0.0051348	0.0121096	0.0677796	0.0161305	0	0.0030546	0.00376648	0	0.010854	0.0152218	0.00231846	0.0249114	0	0	0		0	0.0193084	0.02689	0.0428844	0.072139	0.0291878	0.00861502	0.0125224	0	0.0504154	0.00563613	0.0159268	0.005754	0.0172832	0.0342364	0.0578306	0.0372714		0.00736237	0.00818096	0	0.070646	0.127875	0.0208463	0	0.0113645	0.0118261	0	0.0132065	0.00728794
	Ggamma1	0.890832	0.822532	0.910636	0.823759	0.695786	0.609536	0.935142	0.917543	1.07195	1.01332	1.24882	1.15631	1.43929	1.21615	1.50233	0.713325	1.07889		0.722625	0.745676	0.926801	0.560129	0.808392	0.732088	0.611234	0.776628	0.949	0.885753	1.1644	0.952079	1.04606	0.967321	0.612837	0.519046	0.872798		0.930725	0.874373	1.05439	0.723967	0.736642	0.859632	0.764392	0.904737	0.845482	0.896937	1.07669	1.0501
	Top1	15.7446	15.3953	15.7403	13.0813	13.0495	14.446	15.4349	15.4677	13.7077	12.2273	11.8002	11.7603	10.4451	5.98224	7.21638	13.5801	14.6343		15.91	15.4961	15.9676	16.4295	14.0516	14.6194	15.6158	15.5762	14.1119	12.1454	11.6487	11.6418	9.54405	7.94601	6.34476	15.1386	12.5913		16.9198	15.4967	16.2383	12.7176	11.1248	14.3015	13.0376	14.5581	12.4181	8.96294	8.87004	9.44969
	eIF2beta	2.00027	2.18285	2.09082	5.21088	2.34706	2.32827	2.1315	2.36046	2.63401	2.4347	2.41071	2.74509	2.0008	7.65015	1.63775	2.63909	2.23919		2.36708	2.30106	2.21994	2.64077	2.46285	2.41421	2.56494	2.04795	2.29778	2.21316	2.57015	2.22207	1.83216	6.03758	1.13492	2.48424	2.30437		1.61014	1.67584	1.69837	2.30066	1.82323	1.72707	1.93853	1.65262	1.59782	1.33965	1.5468	1.67061
	upd1	0	0.00763242	0	0.0699524	0.0514273	0.00783212	0	0.00942014	0.00491778	0.0123058	0.0224196	0.0181746	0.00484833	0	0	0	0		0	0.0079863	0.0167113	0.054469	0.0315861	0.0283516	0.0174503	0.0329565	0.0114624	0.0703363	0.00508589	0.0120614	0	0.0262017	0	0.0135585	0		0.000439471	0.00657846	0.00970615	0.0194595	0.0310322	0.00594018	0	0.00638678	0.00885009	0.0107969	0.0135005	0.00739071
	por	0.159307	0.19136	0.150296	0.305515	0.159485	0.0747994	0.125675	0.162392	0.101501	0.253141	0.152988	0.16341	0.0712434	0.258695	0.0944161	0.137683	0.115361		0.0600915	0.138351	0.0952517	0.087637	0.0753006	0.100544	0.0675401	0.12814	0.152483	0.132271	0.12592	0.105297	0.0938988	0.305487	0.126546	0.149958	0.0202924		0.146326	0.165669	0.0911902	0.140961	0.122153	0.162325	0.119185	0.169068	0.095464	0.071307	0.0936042	0.101107
	phm	0	0	0	0.0103506	0.0131968	0	0	0.00322871	0.0190976	0	0.0043715	0	0	0.00915919	0.0198413	0	0.0882364		0.0143169	0.0167532	0	0.0295985	0	0.0133601	0.0286349	0.00517839	0	0	0.0139984	0	0.010129	0	0	0	0.0785097		0.00111691	0.00320328	0	0.00498461	0	0.0135939	0	0.0058042	0.00254267	0.00825014	0.0075871	0.00631042
	gig	1.32901	1.40942	1.51415	1.24747	1.60296	1.76146	1.252	1.50912	1.12322	0.753726	0.81982	0.799705	0.608623	0.45722	0.374841	1.64909	1.12995		1.35669	1.48976	1.53445	1.31982	1.5694	1.38221	1.99541	1.41409	1.07983	1.1047	1.15404	1.03526	0.594326	0.875218	0.652309	1.66255	1.02373		1.34355	1.467	1.42643	1.17602	1.26929	1.54459	1.28178	1.30994	0.997953	0.697063	0.697914	0.66702
	Sam-S	4.23468	4.55897	4.49289	4.7722	5.51025	5.25903	4.60963	4.22515	4.14164	3.63531	4.0983	3.88434	3.36573	9.85194	1.83337	5.23794	4.25454		3.98885	4.5726	4.16881	5.24947	4.8882	5.128	4.73929	4.02931	3.73901	3.43756	4.01495	3.6582	3.19084	6.51486	1.85847	4.53152	3.78215		5.47918	5.59868	5.60725	6.45109	5.64377	6.06995	5.18791	5.31655	3.903	2.75554	3.40168	3.40967
	nmd	0.856307	0.846582	0.829538	0.731109	0.650515	0.783092	0.623658	0.874429	1.06169	0.749274	1.03575	0.962973	0.939527	1.74521	0.339266	0.792513	0.809813		1.0051	0.933277	0.917329	0.584675	0.883694	1.01748	0.913537	0.950729	0.75948	0.852166	0.880373	0.980219	0.793772	1.29887	0.277943	0.70853	1.07146		1.05466	1.06026	1.00743	0.727684	0.896302	1.03784	1.06497	0.949316	0.725687	0.736881	0.706138	0.698131
	Su(fu)	0.324525	0.334371	0.350696	0.307897	0.429697	0.449376	0.316339	0.38172	0.388898	0.241028	0.31082	0.305599	0.265199	0.395468	0.34395	0.33214	0.505531		0.300554	0.35662	0.375661	0.270696	0.156908	0.448974	0.240916	0.400276	0.234067	0.249622	0.283552	0.187564	0.202334	0.498382	0.2251	0.499731	0.31275		0.443899	0.484817	0.620015	0.341898	0.513344	0.462048	0.530267	0.454296	0.388792	0.340059	0.268154	0.347937
	ash1	11.0043	9.89268	10.0317	6.32604	8.33215	8.48447	8.4764	9.47261	7.59731	5.76338	6.21406	6.53186	5.88832	2.85809	12.8652	8.40336	9.31233		11.1515	9.6314	10.2527	7.07785	7.45959	9.03806	8.6563	9.60757	8.06837	6.81745	6.04863	6.64099	4.30592	3.44362	6.22081	8.85404	9.43252		10.1382	9.61739	9.95066	6.46106	7.20941	8.38025	8.00277	8.73053	6.19205	4.30999	4.60335	5.0089
	fs(1)M3	4.08091	4.12311	4.1272	3.3707	3.29758	4.5009	3.02922	3.66241	3.01828	2.53352	2.41599	2.33295	2.02744	2.95048	1.22326	4.15457	3.73222		4.58976	4.77511	4.89846	4.14939	3.90777	4.74123	4.4533	4.17002	3.78462	2.96294	2.96438	2.71048	1.95422	2.89065	1.66922	4.38593	3.28178		5.03251	5.08826	5.0943	4.00692	3.59203	4.79777	4.73621	4.20702	3.24976	2.01099	2.45346	2.78156
	Yp2	0.128894	1.20624	0.340392	3.76923	6.82855	4.25855	4.23012	0.629977	1.75353	3.09248	2.33681	3.13731	2.66222	2.01159	0.924049	4.23417	1.08175		0.84127	4.42752	1.48915	4.88134	8.74349	7.99696	6.61277	2.66953	4.57502	7.54473	9.9495	10.0313	7.82644	15.0299	1.74897	7.46974	5.87461		0.251797	2.06654	0.640697	3.31766	6.29089	4.15182	4.18863	1.34444	2.53632	4.7824	4.34661	5.80975
	U2af50	0.835522	0.848872	0.792334	0.822165	0.953362	0.862847	1.15767	0.882893	1.02162	0.944189	0.796281	0.824416	0.816005	0.927618	0.497108	0.790837	1.11954		0.709129	0.836348	0.785449	0.594082	0.752461	0.844228	0.61981	0.724195	0.687639	0.558054	0.764289	0.829205	0.468466	0.587767	0.301647	0.76204	1.07173		0.662828	0.732246	0.756032	0.683242	0.550061	0.744705	0.68868	0.718786	0.734203	0.487824	0.610838	0.604978
	ewg	1.77542	1.68345	1.70558	5.63679	3.18411	2.13259	2.57967	1.60141	1.46109	1.18725	1.31028	1.38875	1.30949	1.55973	2.07318	2.18063	1.27158		1.68484	1.83726	1.79272	7.1029	3.66284	2.53552	1.96872	1.68766	1.63267	1.20884	1.42593	1.36119	1.09582	1.53299	1.85342	1.97961	1.23291		2.45239	2.47161	2.44499	10.1469	3.70923	2.79458	3.0091	2.29482	2.03743	2.18208	1.93402	2.21687
	RpS17	0.624742	0.964135	0.715859	1.87219	1.96623	0.86748	0.94523	0.932582	3.48899	8.22178	9.49121	8.51493	10.4681	14.4106	2.25582	1.28689	1.84686		0.622857	1.05875	0.97518	0.969842	1.39143	0.995785	1.35865	1.17616	3.3832	7.66548	10.1732	8.86498	11.2332	14.2373	2.31572	1.14057	2.07392		0.574038	0.915764	0.657853	1.54024	1.85143	1.14849	1.5316	1.1075	3.64715	9.44656	10.6962	9.40238
	Mbs	4.0485	3.86442	3.85668	3.51677	3.75881	4.0318	3.28834	3.89562	3.91078	3.45651	3.00182	3.17499	2.84643	2.5253	7.57569	3.96542	3.20971		4.649	4.60502	4.72404	4.86567	5.28945	5.03596	4.79287	4.42768	3.79372	3.55083	3.98234	3.41349	2.88884	2.76616	7.2613	5.96847	3.90753		4.155	3.87679	4.00433	4.99257	4.04686	3.88981	3.78765	3.90729	3.48977	2.70415	2.72292	2.82829
	ey	0.0278868	0.0421795	0.0468463	0.310944	0.072476	0.0622757	0.0183011	0.0519931	0.0673184	0.0453452	0.0253398	0.0453664	0.05135	0.0732118	0	0.0400108	0.121848		0.144905	0.124128	0.0642425	0.144999	0.0737132	0.103747	0.120744	0.134275	0.144725	0	0.156529	0.0999966	0.0310126	0.00306732	0.369876	0.0552923	0.0681144		0.00541703	0.00873617	0.0136717	0.0261299	0.104739	0.0243196	0.0175793	0.0362931	0.00894594	0.00548622	0.0181266	0.0140034
	sv	0.00901684	0.0112089	0.0120492	0.102358	0.0245266	0.0411354	0	0.0157705	0.0517332	0.0306497	0.0225278	0.010902	0.0228296	0.105762	0	0	0.0393633		0.0515659	0.0712064	0.0614466	0.119426	0.10236	0.0834933	0.125912	0.0675987	0.112453	0.0301051	0.102273	0.083799	0.0503837	0.0270002	0.124839	0.0524594	0.117032		0.0129697	0.0181021	0.0286305	0.129506	0.0567975	0.0127247	0.0208117	0.0233638	0.0354627	0	0.0320101	0.0420621
	Shal	0.0180096	0.0143291	0.0162674	0.166161	0.140293	0.022162	0	0.0225574	0.0547636	0.0343544	0.0294041	0.023811	0.00345545	0.0133474	0.131008	0.0791832	0.00137437		0.0613572	0.0492746	0.035369	0.143391	0.121771	0.0348051	0.0449589	0.0431622	0.0542441	0	0.0470319	0.0187499	0.0276936	0.03947	0.377736	0.123134	0.0102305		0	0.00255564	0	0.0344026	0.0189797	0.00812316	0	0	0.0141615	0	0.00360498	0.00580879
	Calr	3.61164	3.91485	3.63358	3.66201	3.46911	4.34148	3.99586	3.74904	4.2016	3.66441	3.87374	3.73932	3.13397	7.35946	1.6971	4.01461	3.67224		3.27959	3.12372	3.01612	3.10746	3.09301	3.63182	3.16221	3.10064	3.27467	3.26323	3.32547	3.54381	2.79664	6.58414	1.54791	3.2279	3.4188		3.0762	3.24126	3.03592	2.87461	3.09507	3.56495	3.72659	3.2819	2.92957	2.50724	2.6328	2.6759
	Rab3	0.00882524	0.00743247	0	0.130034	0.00881823	0	0	0.0106958	0.013082	0	0.018028	0.0224796	0.0375857	0.0640998	0	0.00533908	0		0	0.0125984	0	0.0616414	0.0296279	0.00674906	0.0149453	0.0197437	0.0311216	0.0313873	0	0.0194861	0.00892752	0	0	0.00825089	0		0.00145389	0.0086569	0.00643127	0.0638231	0.089408	0.0121471	0.0498263	0.00684499	0.00711467	0.0190461	0.0207582	0.0192183
	scw	0	0	0	0	0.0388511	0	0	0	0	0	0	0.00344538	0	0	0	0	0		0	0	0	0.00962746	0	0	0	0	0	0	0	0	0	0	0	0.0137844	0		0	0.00134046	0	0.000395778	0	0	0	0	0	0	0	0
	RpL7	1.36117	2.7374	1.85476	5.18682	5.91756	4.21335	3.65968	2.49768	4.92893	7.50783	9.29826	8.39138	8.9401	26.0765	3.06611	5.12681	2.7779		1.53428	3.34811	2.14288	3.0224	4.31595	3.82626	3.17283	3.0709	4.97285	7.60793	10.4813	9.55725	9.23323	24.5077	2.83546	3.3751	4.17702		1.35122	2.19972	1.77185	2.93521	3.25483	2.72125	3.00453	2.28733	4.42937	7.70364	9.86491	8.66911
	yem	5.07739	4.78412	4.58721	3.30528	3.46128	5.19599	4.75	4.56569	3.86343	3.1285	3.28696	2.80599	2.65262	2.1999	2.64357	4.4168	4.82059		4.78486	4.56756	4.53662	3.15095	4.00882	4.42563	4.13125	4.39917	3.73331	3.54659	3.07814	2.79719	1.90085	1.86066	1.8526	4.2014	3.9355		4.6081	4.29873	4.42976	2.72862	3.26216	4.23843	4.15452	4.184	3.05729	2.03914	2.31451	2.51863
	Sox14	0.00342767	0.060711	0.0156794	0.293899	0.413079	0.121474	0.265389	0.0270968	0.0968479	0.21884	0.125889	0.213985	0.535226	1.06857	0.232428	0.121144	0.222302		0.0271389	0.155668	0.0346836	0.220902	0.630675	0.214704	0.233426	0.0938895	0.16363	0.176975	0.237919	0.291901	0.93413	0.672037	0.31303	0.181382	0.682319		0.00933312	0.0556723	0.0315799	0.229325	0.404139	0.179843	0.22119	0.0584257	0.0673639	0.155163	0.143664	0.133453
	Sox15	0	0	0	0.00312024	0.0901911	0	0	0.00434182	0	0	0.00510972	0.0125673	0	0	0	0	0		0	0.00128977	0	0.0551898	0.0278942	0.0057163	0.0151667	0	0.00958493	0.0236061	0.00790658	0	0.0165989	0.0114032	0	0	0.0605005		0.00133418	0.00418819	0	0.12326	0.102658	0.01808	0.0180213	0.0074538	0	0	0.00147961	0.00460009
	trpl	0	0.00418165	0.00300417	0.129415	0.0122044	0.0224685	0	0.00307354	0.018295	0.0424231	0.019871	0.021902	0.0172667	0.196547	0.045449	0.113154	0.00814878		0.0100986	0.0328866	0.0191539	0.0478142	0.0152347	0.0154871	0.0145213	0.0295145	0.0178078	0	0.035573	0.0168585	0.003299	0.0174992	0.0557274	0.0293103	0		0.00331535	0.0139729	0.0157812	0.0933745	0.0166114	0.039038	0.0506923	0.0281043	0.0144772	0.0301229	0.0200512	0.0292807
	msl-2	0.0694859	0.080353	0.0711327	0.233883	0.256763	0.118769	0.15935	0.0842433	0.0518244	0.0412134	0.0579273	0.0902113	0.0577412	0.0325197	0.30226	0.0645474	0.122915		0.0823805	0.10418	0.114024	0.234676	0.103849	0.20726	0.0534161	0.0752195	0.0870821	0.0277855	0.0588757	0.0509284	0.074241	0.0225727	0.624365	0.117437	0.118044		0.0895326	0.102647	0.0775763	0.29345	0.243243	0.140641	0.0840285	0.0906343	0.0637715	0.0244538	0.0674092	0.0551625
	msl-1	9.64457	9.45325	8.94422	7.16276	8.25547	8.95556	9.69356	9.54967	8.96409	7.35143	7.40523	7.03494	6.88805	4.33563	6.13639	8.75437	8.52056		10.8726	10.1166	9.82749	8.55546	9.9479	10.2762	9.67223	10.102	9.80194	7.63278	7.93617	7.82674	5.93401	4.26394	5.04812	10.1451	9.15055		7.77855	7.64721	7.99296	5.84644	5.51477	7.47174	7.36318	7.30945	6.09489	4.74268	4.80191	4.80828
	Hdc	0.00112168	0.000593429	0	0.174707	0	0	0	0	0.00430802	0	0.0094665	0	0	0	0.199171	0.0120375	0		0	0.00214084	0	0.00759696	0.159605	0	0.0195933	0.00396585	0	0	0	0.0104232	0	0.101828	0.101231	0.00105928	0		0.0019279	0	0	0.0104386	0.0201582	0	0	0	0.0162304	0	0.00188642	0.00239252
	Psc	2.67932	2.4348	2.60697	1.91584	2.01173	2.13186	2.16	2.25473	2.00031	1.59233	1.56251	1.58351	1.33459	0.470464	2.05888	1.56799	2.734		2.74115	2.11962	2.50322	1.47438	2.09444	2.07512	1.95452	2.17871	1.811	1.56257	1.22111	1.57268	1.1746	0.606554	1.27999	1.94707	2.37446		2.40409	2.15252	2.33722	1.71879	1.67829	1.72479	1.53091	1.90988	1.39747	0.997044	1.05395	1.17409
	ple	0	0	0	0.00724433	0	0	0	0.000987403	0	0	0	0.004565	0	0	0	0	0		0	0.00415449	0.0101615	0.00920368	0.101237	0	0.0143182	0.00571415	0	0.0316807	0	0	0.0144732	0	0	0.00300006	0		0.000227178	0.00205654	0.00352796	0.0613747	0.0073686	0.00543309	0	0.00320073	0	0.00583601	0	0.00599088
	robo1	0.00826011	0.0228283	0.0331093	0.0889014	0.237775	0.0310098	0.0540426	0.0217641	0.0396097	0.0335343	0.0306239	0.0293283	0.0399691	0.176583	0.00802826	0.0722169	0.00104182		0	0.0419133	0.0328075	0.158985	0.198947	0.067323	0	0.0116262	0.0230208	0.0690289	0.0330384	0.0611991	0.0427963	0.145608	0	0.107989	0.0479948		0.0240095	0.0359943	0.020993	0.0704721	0.114386	0.118198	0.0783261	0.0369168	0.0153591	0.0218668	0.0325352	0.0329054
	faf	12.7946	12.7297	12.528	13.3896	12.4325	13.6631	13.2267	12.482	10.7675	8.95398	9.04773	8.58418	8.3393	4.66496	8.95939	14.0145	12.8473		13.0929	13.7398	13.523	13.193	13.7578	14.2235	12.7928	13.3539	11.2074	8.51138	8.79694	8.78194	6.53433	5.85551	7.61305	14.4062	11.8868		16.545	15.8011	16.4867	11.1533	11.4831	14.9222	14.2728	15.0223	10.8291	8.14122	8.33816	9.03308
	fln	0.0019024	0	0.012116	0	0	0	0	0.00303983	0.0174233	0	0	0.0110711	0	0	0.00326051	0	0		0	0.00590816	0	0.0223214	0	0	0	0	0.0103268	0	0.00192145	0	0.000230315	0	0	0	0		0	0.00166741	0	0.00469001	0.0204609	0	0.0190594	0	0.00272963	0	0.00597734	0.00913836
	nvy	0	0.00693096	0	0.151053	0.014976	0.00477256	0.0653373	0.00490284	0.0286222	0.0138528	0.00754179	0.0131885	0	0.0406111	0.00556416	0	0.0650149		0	0.00431621	0.0393147	0.0939408	0.0206332	0	0.00691724	0.0387343	0	0	0.00212672	0.0247827	0.00816421	0	0	0.02075	0.0664686		0.00195233	0.0025469	0.0107227	0.0370271	0.054348	0.0136415	0	0.00450085	0.00885161	0	0.00582312	0.00126383
	slbo	0	0.00144626	0	0.0248624	0.0215271	0	0	0.00235522	0.00749064	0	0	0.00233389	0	0	0	0.0389835	0		0	0.00463562	0	0.00992122	0	0.00938819	0	0.00701787	0.0118492	0	0.00887601	0.0284667	0.00123245	0	0	0.0248558	0		0.00334139	0.00211399	0	0.0142726	0.0673056	0.0191517	0.0355003	0.00480394	0.00798342	0	0.00455379	0.000417022
	Eip63E	1.35198	1.48475	1.31021	3.3419	2.86605	1.56928	1.25917	1.60505	1.4567	1.48633	1.34294	1.39793	1.45962	0.77625	4.03405	1.43859	1.70897		1.36635	1.57553	1.35793	3.64909	3.76275	1.57718	2.07748	1.40863	1.45958	1.2716	1.56145	1.40797	1.13807	1.0767	4.41394	1.58865	1.48034		0.797837	0.82458	0.901828	2.30653	3.00243	1.02813	1.31526	0.917718	0.702672	0.715183	0.647389	0.631041
	wdn	2.29781	2.45334	2.22673	1.65178	2.35462	2.53831	2.11949	2.30768	2.04819	1.6707	1.52756	1.63237	1.46801	1.00879	1.46148	2.4736	2.39749		2.88976	2.66514	2.61209	1.98869	2.21165	2.33616	2.35481	2.71551	2.12953	1.69383	2.01183	1.70671	1.40986	1.14104	2.02744	2.59482	2.18151		3.12731	2.95742	2.96493	1.77269	2.1885	2.83711	2.33988	2.95567	1.96622	1.4376	1.5477	1.80257
	Pabp2	1.33052	1.27217	1.16858	1.14479	1.10679	1.06566	1.15199	1.41871	1.8448	1.95269	1.99988	2.11858	1.94938	0.453645	0.936905	0.894065	1.22852		1.15791	1.21748	1.29227	1.39704	1.37743	1.08705	1.21812	1.28282	1.57928	2.32334	2.01211	1.93044	1.78089	0.723953	1.66281	1.06016	1.58648		0.730366	0.683004	0.696649	0.746068	0.707706	0.721927	0.777245	0.690086	0.660407	0.598023	0.668744	0.750145
	Rox8	6.94069	6.98969	7.258	4.9486	6.03674	6.4171	6.68194	6.80242	6.9219	6.18341	6.24365	6.14484	5.69353	2.09673	3.891	6.42371	6.66307		6.78827	6.13422	6.72284	4.82572	5.83529	5.7957	6.14242	6.42524	6.59023	6.31753	5.36298	5.46951	4.31492	2.6117	3.64663	5.50606	5.80907		6.47894	6.09383	6.22061	4.37209	4.48186	5.66803	4.66444	5.82483	4.26289	2.85843	3.38255	3.60713
	Orc3	0.84937	0.990576	0.941728	0.697368	0.943022	0.987453	1.0827	0.922163	0.810643	0.769041	0.749406	0.665472	0.641709	0.575613	0.0935434	0.897795	0.822523		0.738234	0.792334	0.747905	0.556544	0.588146	0.88804	0.728347	0.893514	0.810736	0.683065	0.706315	0.618606	0.530557	0.523027	0.214472	1.01819	0.957805		0.690168	0.739945	0.702523	0.651806	0.663728	0.751106	0.546534	0.785813	0.6566	0.353385	0.469128	0.486223
	PCNA	1.22803	1.21787	1.23042	0.84442	0.802422	1.1033	1.0357	1.31201	1.23238	1.32432	1.34794	1.41219	1.07293	1.24919	0.625379	1.12762	1.00044		1.19759	1.08238	0.941444	0.416079	0.54957	0.833001	0.856865	1.19414	1.18555	0.959304	0.98091	0.920854	0.703063	0.994645	0.432285	0.832694	0.777533		1.10252	1.10341	1.08219	0.576691	0.687255	1.09408	0.797025	1.27923	0.992969	0.670156	0.883119	0.886214
	Ets65A	0.000800659	0.00364956	0	0.143169	0.0206715	0.00818464	0	0.00484299	0	0.021228	0.00266153	0.00718781	0.00439172	0.0249114	0	0	0		0	0.00820712	0	0.0646424	0.0815865	0.00848591	0.0111682	0.00610678	0	0	0.0142689	0.00528065	0	0	0	0	0.0345023		0.00132847	0.00609391	0.0117739	0.158258	0.0811867	0	0.0262012	0.0047702	0.0102803	0	0.0121525	0.000855156
	Ets98B	0	0.00146278	0	0.0696104	0.0856647	0.00915175	0	0.00476583	0	0	0.0270848	0	0	0	0.0617467	0.00718922	0.048785		0	0.0091402	0	0.0861409	0.0468319	0	0.0115569	0	0.0106059	0.0220692	0.00708019	0.0370034	0.00179517	0.112719	0	0	0.0661125		0	0.00516349	0.00757409	0.0191936	0.0360162	0.0128914	0	0	0	0.00821119	0.00138262	0
	Ets21C	0	0.000434011	0.00255312	0.165836	0.0159133	0	0	0.00499578	0.00415692	0.0414071	0.0139394	0	0.00385067	0.0133474	0.024968	0.024712	0		0.0142828	0.026527	0	0.027038	0.0279346	0.0169374	0.0209805	0	0.0314418	0	0	0.0472795	0.0014136	0.0271201	0	0	0		0.00269888	0.00454803	0.00862148	0.0722338	0.0541268	0.0088963	0.0200985	0.0057163	0.0113674	0	0.00813272	0.00280956
	Crys	0	0.000849114	0	0	0	0	0	0	0	0	0	0	0	0	0	0.0184543	0		0	0	0	0.00115398	0.0151623	0.010464	0.0192857	0	0	0	0	0	0	0	0	0	0		0.00109256	0.00127233	0	0.0226677	0.0246141	0	0.0127502	0.00369352	0.00506038	0	0.00288561	0.00253258
	bt	0.294407	1.33265	0.661727	4.88164	4.37243	5.1953	3.20336	1.80697	2.17958	3.15875	2.46991	3.46439	2.03371	7.4021	1.35428	21.4864	1.89239		0.886072	2.24314	1.41975	3.93082	4.8656	7.27767	3.41099	2.94601	2.59664	3.81668	3.27203	4.03281	2.62812	6.23486	1.49267	41.512	2.66148		0.236589	1.32583	0.775342	2.39551	2.80837	4.24087	2.6735	2.80013	2.29895	2.0765	1.98057	2.61699
	Cyp4d1	0	0	0.00290746	0.0288827	0	0	0	0	0	0.0188804	0	0	0	0	0	0	0.12229		0	0	0.00837339	0.00524377	0.0118713	0	0.00932095	0	0	0.017637	0	0	0	0	0	0	0.0540625		0.567154	0.641299	0.620342	0.53014	0.451834	0.633493	0.654681	0.521997	0.363856	0.183	0.25731	0.298828
	Vha55	4.06587	4.01318	4.12616	3.17007	2.9685	3.76101	2.71295	3.97316	3.80823	3.69275	3.40675	3.3283	3.4367	11.1277	1.74429	4.10213	4.43181		3.64415	3.84086	3.45038	2.95962	3.01588	3.89854	2.93356	3.7997	3.71359	3.43144	3.47855	3.68053	2.91013	8.74749	1.77066	3.75021	3.65683		3.11108	3.44543	3.16061	2.78826	2.73646	3.39993	3.50496	3.18218	2.55912	2.41867	2.21405	2.53518
	spi	0.571195	0.596998	0.609885	2.14849	0.776707	0.663652	0.403625	0.504945	0.497771	0.625551	0.530379	0.510351	0.626023	0.090305	3.60753	0.601427	0.710401		0.442392	0.529817	0.637466	1.74354	0.957525	0.641111	0.779535	0.474349	0.51757	0.526982	0.537941	0.426049	0.432337	0.341875	2.64854	0.688016	0.391069		0.350931	0.342951	0.316381	1.52683	0.855979	0.489821	0.569856	0.318492	0.371802	0.380712	0.28587	0.369202
	GluProRS	2.54881	3.03435	2.69212	3.0329	3.06831	4.19005	3.28667	2.99104	2.44582	2.38504	2.1412	2.50918	2.04024	3.95761	1.88925	3.69384	3.08978		3.0723	3.60397	3.1035	2.98143	3.24979	4.05482	3.42539	3.41892	2.86896	2.51018	2.49734	2.23351	1.75	3.8824	1.41267	3.89185	3.13225		2.52042	3.12697	2.91728	2.62886	2.64697	3.89646	3.03471	2.84863	2.10044	1.59372	1.66315	1.70508
	dac	0.000800659	0.0114829	0.0090991	0.258663	0.0364336	0.0199453	0	0.0215438	0.0296185	0.0624581	0.0191662	0.0337698	0.05877	0	0.0547957	0.0362093	0.00201057		0.0201072	0.0335723	0.00700257	0.186821	0.152769	0.0191066	0.0335971	0.0188515	0.0264071	0.0276495	0.0607863	0.0269413	0.0860313	0.0891064	0	0.0112796	0.00869857		0.165799	0.225871	0.270623	0.789183	0.354468	0.228778	0.368332	0.202657	0.147652	0.192277	0.1452	0.142372
	pie	0.807737	0.894585	0.824463	0.672821	0.676615	0.86517	0.826985	0.905994	0.760112	0.906155	0.786818	0.807838	0.757716	0.327175	0.582665	0.617481	0.763986		0.827654	0.869081	0.853576	0.65245	0.75941	0.705108	0.910726	0.973003	0.670177	0.593041	0.698273	0.606801	0.5311	0.363629	0.299191	0.876825	0.70021		0.571148	0.513702	0.573024	0.277009	0.413333	0.574425	0.525355	0.542404	0.404665	0.395486	0.356102	0.397813
	Aef1	5.72849	5.08139	5.42563	3.57796	4.24677	4.14018	4.75116	4.86454	4.65081	3.94497	3.91338	4.1565	3.6708	2.31552	2.34459	3.98002	4.31645		5.2025	4.53454	4.58194	3.18951	3.71403	4.28429	4.5081	4.41037	4.60457	4.04304	3.67145	3.2786	3.08771	1.10729	1.88183	4.16047	4.43912		5.42896	5.04242	5.46044	3.57246	3.69762	4.77712	4.03853	4.86571	3.71864	2.762	3.01582	3.18141
	gcl	3.76226	3.60857	3.99243	1.99186	2.59417	2.99447	2.52072	3.77703	3.60799	3.16783	2.88941	3.21583	2.57423	0.943032	1.66147	2.89189	3.76929		3.60826	3.37077	3.64564	2.30298	2.90569	3.4585	3.23417	3.7369	3.73385	2.97325	2.74013	2.88524	2.45365	2.54909	1.133	3.02999	3.18719		4.16896	4.17051	4.17732	2.38634	2.44796	3.77759	3.30301	3.83429	3.2152	2.47626	2.36833	2.4982
	noc	0	0.00458003	0.00501332	0.0295104	0.106096	0.0132641	0.0290848	0.0120424	0.00337339	0.0720717	0.0223807	0.0524489	0.0372154	0	0.0537218	0.0277825	0		0	0.00861899	0	0.0938929	0.066135	0.0259633	0.01575	0.00379406	0.0320224	0.024564	0.00743714	0.0433579	0.0741362	0.103056	0	0.0982583	0.242241		0.00140723	0.0132073	0.00474941	0.131169	0.121086	0.0268998	0.0441896	0.00334819	0.0072691	0.0244013	0.00967224	0.0107571
	Con	0.0079604	0.021083	0.00858985	1.18843	0.143914	0.0156252	0.0882991	0.046243	0.059618	0.107919	0.0644912	0.15438	0.0795487	0.23159	0.0391558	0.0724511	0.0472802		0.044503	0.0557701	0.0479333	0.412305	0.429829	0.153895	0.20778	0.0399518	0.091631	0	0.0894803	0.108227	0.0347708	0.0830709	0.0668153	0.185671	0.0707349		0.00502489	0.0216041	0.0134197	0.470777	0.349616	0.0273764	0.101295	0.0348278	0.037696	0.0675547	0.0420997	0.025011
	PpD3	2.05112	1.8479	1.88542	1.57984	1.68366	1.65503	1.58833	2.03391	2.0032	1.94168	1.69883	1.9851	1.56993	1.10276	0.818206	1.65515	2.058		2.28891	1.78788	1.95305	1.13971	1.6336	1.65193	1.92696	1.94314	1.83439	1.80001	1.60635	1.59964	1.12285	1.05184	0.813722	1.54762	1.73465		1.81931	1.72688	1.7839	1.36407	1.45569	1.52682	1.48137	1.80126	1.46442	1.10372	1.27216	1.35942
	PpD5	0	0.00110543	0	0	0	0	0	0	0	0.00965834	0	0.0027994	0	0	0	0	0		0	0	0	0.00313992	0	0	0	0	0.0056487	0	0.00917553	0.00919901	0.00236678	0	0	0	0		0	0.000388337	0	0.00667655	0	0	0	0	0.00808427	0	0	0.00212225
	PpD6	0.0021857	0.000846023	0	0.0388259	0	0	0	0.00280403	0.00497512	0	0.00509386	0.00562052	0	0	0	0	0		0.00962441	0.00233654	0	0.0166764	0	0.00351439	0	0	0	0.0176738	0	0	0	0	0	0	0		0.00162855	0	0	0.018242	0.0128259	0	0	0	0	0	0.000747824	0
	betaCOP	0.708595	0.988956	0.866254	0.807744	1.36774	1.21874	0.78591	0.937299	0.794201	0.812063	0.736138	0.978199	0.524931	0.410816	0.4954	1.16016	0.909025		0.926927	0.998579	0.720172	1.05261	0.924279	0.981912	0.956063	0.88003	0.762953	0.758853	0.771063	0.710627	0.533716	0.838397	0.560118	0.887339	1.12835		0.987892	1.06578	1.05119	1.00581	0.971671	1.24682	1.02905	1.17113	0.750614	0.735325	0.687918	0.7354
	hbn	0	0.00108285	0	0.121941	0	0	0	0	0.00865801	0	0.00620604	0.00603362	0	0.0579126	0	0	0		0	0	0	0.00321306	0	0	0	0	0	0	0	0.00518071	0.00275756	0	0	0.0124081	0		0	0.00245023	0	0.0224371	0.0248261	0	0	0	0	0	0	0
	E5	0.00134191	0.00576851	0.00477947	0.191581	0.0192458	0.00395556	0	0.00619471	0.0137349	0.0101688	0	0.00414518	0	0.107499	0	0	0		0	0.00377069	0	0.0653675	0.00750683	0	0.0162931	0	0	0	0.0153336	0.00475694	0.00486478	0.0701509	0	0	0		0.00114951	0.00494153	0	0.0319107	0.0107473	0.011724	0	0.0025704	0.0105774	0	0.00452941	0.0029177
	CanA1	0	0.000537284	0	0.024202	0	0	0.0340529	0	0	0	0	0	0.00228627	0	0	0.0220355	0		0	0.00454333	0	0.0291382	0.0353367	0	0	0.00545481	0.0089186	0.013078	0	0.0051976	0	0	0	0	0.00476289		0.00164792	0.00388362	0	0.0162906	0.00858641	0.023179	0	0.00329462	0.00256233	0	0	0.00273654
	Cyp4g1	0.00694611	0.00593264	0.00471716	0.239787	0	0.0137276	0.0280901	0.00710071	0.0517219	0.135559	0.107017	0.0933608	0.00943912	0.233615	0.164677	0	0.013734		0	0.038728	0	0.305583	0.113429	0.0477745	0.0493535	0.0534022	0.0971763	0.242296	0.28214	0.284857	0.229232	0.505628	0	0.0986845	0.181228		0	0.00844722	0	0.0645115	0.03053	0.0142156	0.0179211	0.00535694	0.0238428	0.0658986	0.035331	0.0680397
	GstD2	0.00511681	0.0193353	0.0222328	0.00250933	0	0.0132274	0	0.0195298	0.0282058	0.0365202	0.0317346	0.0322648	0.0356244	0.111113	0.222549	0.0241544	0		0.00969052	0.00706029	0	0.0255031	0	0.0146554	0	0.0153035	0.0171193	0	0.0614504	0.0468016	0.0701668	0.248527	0.116446	0.00750064	0.00172954		0.328216	0.29125	0.317618	0.283053	0.277565	0.274102	0.350793	0.310052	0.425764	0.517435	0.604976	0.614623
	GstD3	0.974821	0.868907	0.932777	0.467267	0.597276	0.637699	0.693106	0.962474	0.915069	0.728843	0.918755	1.0865	0.880348	0.92277	0.84059	0.701022	0.854091		0.159897	0.182877	0.111048	0.110713	0.106864	0.172221	0.157314	0.148898	0.181993	0.208346	0.202082	0.162457	0.217435	0.16966	0.291379	0.143841	0.225695		0.00313044	0.00341659	0	0.00128878	0	0	0	0	0.00747636	0.00693433	0.0127187	0.00907099
	GstD8	0	0.00123863	0	0.0018583	0	0	0	0.00181329	0.00614439	0	0	0.00325187	0	0	0	0	0		0	0	0	0	0	0	0.018446	0	0	0	0	0	0	0	0	0	0		0.000266053	0	0	0.00453046	0.00768504	0	0	0.00310813	0.00637517	0	0	0
	Jhe	0	0	0	0.0764823	0	0.00791113	0	0	0	0	0.0190726	0.0108882	0.0018174	0	0	0	0.0884377		0.0258507	0.00791273	0	0	0	0	0.0143516	0.004039	0.00528614	0.0155497	0.0209161	0.00707579	0	0	0	0.00928636	0.18777		0	0.00217391	0	0.000551998	0.00868261	0.011724	0	0.00851497	0.0040281	0.00385788	0	0.0168019
	Jheh1	0.0660242	0.068617	0.0486605	0.0560422	0.0669229	0.0767084	0.0753751	0.0573992	0.0320569	0.0942862	0.0815068	0.023849	0.0153205	0.100443	0.0325928	0.133939	0.0638303		0.0517906	0.0289186	0.0282226	0.0719057	0.0506088	0.0263683	0.0275168	0.0392009	0.0516521	0.0121586	0.0224508	0.075894	0.0155676	0.0642704	0.0643675	0.0382066	0.081614		0.0309822	0.0236688	0.0413596	0.0430951	0.0236826	0.0462193	0.012324	0.0449847	0.0393995	0.00339541	0.0221402	0.0251026
	RpL23	1.27886	2.08473	1.41969	4.22169	4.45784	2.28433	2.39633	1.92517	6.01302	11.171	14.7304	13.019	11.9437	17.1252	2.78118	2.88926	3.11604		1.55016	2.49284	1.87614	2.83563	3.14222	2.36273	2.56466	2.57673	5.97536	13.374	15.9305	15.1712	17.895	18.0638	3.29087	2.29829	4.23279		1.4576	2.02899	1.7414	3.21192	3.68425	2.4694	2.36128	2.35839	7.03397	15.0928	18.2756	16.2836
	gammaTub37C	0.392889	0.43768	0.422652	0.669613	0.818381	0.580898	0.280484	0.512276	0.672535	0.580378	0.744732	0.666614	0.460534	0.598141	0.357809	0.511099	0.549143		0.437636	0.350632	0.345142	0.310148	0.374461	0.429412	0.531997	0.447916	0.347652	0.379408	0.356052	0.499863	0.291948	0.544658	0.107321	0.357389	0.359086		0.666918	0.93323	0.773142	0.886168	1.25614	1.15961	1.2745	0.992079	0.89464	0.953998	0.961771	0.983771
	comm	0.00383166	0.00234344	0	0.0218221	0.0388511	0.0129085	0	0	0	0	0	0.0049211	0.0312226	0	0.0689389	0.0158113	0		0	0.0070443	0	0.0209667	0.0165021	0.0114265	0.033316	0.00878011	0.00445038	0	0	0.0137915	0.00194347	0.0126707	0	0.0235467	0		0.00068435	0.000667047	0.00410931	0.0349048	0.066185	0	0.0205465	0.00214308	0.00867359	0	0.00217219	0.00174915
	dpn	0.0287317	0.0183613	0.0378853	0.0146886	0.0541523	0.0129218	0.0846977	0.0281225	0.0274112	0.0111204	0.0282953	0.0353033	0.0018174	0	0	0.0231568	0		0.00586137	0.0231506	0.0478681	0.00638137	0.0284307	0.0179268	0	0.0110986	0.0191824	0.0148028	0.0196272	0.0266724	0.0494181	0.0108062	0.0162434	0	0.0486746		0.373205	0.244224	0.231725	0.196608	0.166031	0.185649	0.245147	0.205167	0.190232	0.216649	0.162944	0.162649
	hdc	3.99505	4.11388	4.27371	6.59362	5.70746	3.88578	4.94388	4.0277	4.15012	4.35742	3.86763	4.50781	4.36828	2.82626	21.0381	3.6116	4.68633		4.16988	3.83433	3.91677	6.77787	4.82158	3.88703	4.36077	4.07853	4.22738	4.10743	3.99638	3.93209	3.42011	2.21915	21.2405	3.42753	3.97947		4.51891	3.9901	4.45052	6.86566	5.0807	4.18825	4.37417	3.97453	3.49932	3.05681	2.91983	3.11879
	hig	0	0.00164015	0	0.374843	0.0455843	0	0	0.00528914	0.020753	0	0.0166253	0.0311316	0.00963183	0	0.0178582	0	0		0	0.00734946	0	0.0805731	0.0483469	0	0.0290819	0.0101767	0	0	0.00825798	0.0173247	0.00883661	0.0271201	0.0351602	0.0250917	0		0.00254828	0.00753828	0.0101898	0.105586	0.0310425	0.0176391	0.0490032	0.0100063	0.00726568	0	0.0239182	0.0116096
	Wnt5	0.732468	0.702888	0.721765	0.463165	0.421627	0.425379	0.319184	0.720472	0.412241	0.767391	0.464375	0.441991	0.383319	0.210027	0.371032	0.551454	0.620822		0.613228	0.609644	0.725539	0.411499	0.459976	0.518084	0.713535	0.648842	0.470266	0.652945	0.449847	0.396166	0.333088	0.21619	0.260158	0.509597	0.837561		0.318384	0.268284	0.246247	0.274498	0.221291	0.27521	0.184876	0.253599	0.194114	0.145596	0.160609	0.204155
	Gyc32E	0	0	0	0.105621	0.0552683	0	0	0	0.00779474	0	0.0109131	0	0	0	0.0778802	0	0		0	0.00148445	0.0097437	0.0457909	0	0	0	0	0.0038763	0	0	0.0148333	0	0.0333183	0	0.00928636	0		0	0	0	0.036699	0.0145744	0	0.0175793	0	0	0.00442302	0	0.00567237
	Sod2	0.29474	0.346323	0.298785	0.303395	0.265379	0.247415	0.549612	0.412044	0.585107	0.649767	0.751866	0.68304	0.675604	1.06484	0.402279	0.304244	0.414783		0.328784	0.305583	0.256309	0.226218	0.198624	0.266571	0.235446	0.262836	0.40582	0.781438	0.586509	0.699676	0.460319	0.932133	0.135475	0.236465	0.235943		0.390445	0.435433	0.517616	0.272352	0.281637	0.407986	0.389501	0.499397	0.405552	0.608503	0.476284	0.516349
	ATPsynbeta	2.93757	3.54883	3.07364	3.85009	4.06896	4.53772	3.82566	3.34655	4.12549	4.9871	5.65697	5.43521	4.23733	28.5612	1.54726	4.59381	3.25478		2.2778	3.31227	2.80794	2.56849	3.05465	3.49657	3.10669	3.0243	3.4796	4.21316	4.65559	4.64525	3.50822	18.6351	1.20403	3.63898	2.81096		2.30628	2.83828	2.59753	2.46356	2.56541	2.94427	2.8143	2.79381	2.44924	1.79969	2.41509	2.33731
	Dbp45A	0.148333	0.184603	0.126073	0.439455	0.197928	0.169236	0.137945	0.16067	0.189155	0.280068	0.302602	0.284529	0.256745	0.259556	0.0668474	0.309967	0.141687		0.281894	0.243508	0.189454	0.414404	0.425958	0.299014	0.141675	0.217304	0.285578	0.279356	0.251364	0.308711	0.221755	0.471935	0.225625	0.244872	0.343129		0.189224	0.216388	0.166302	0.242013	0.227462	0.261192	0.213401	0.207709	0.192673	0.258412	0.225601	0.242803
	Nmdmc	0.0497887	0.0494049	0.0499128	0.111714	0.0555955	0.0887863	0.0215692	0.0480914	0.0604284	0.170423	0.131305	0.174193	0.171993	0.82145	0.12577	0.109127	0.00829323		0.0126771	0.0563995	0.0619371	0.20705	0.0795869	0.05891	0.0748509	0.078132	0.0317508	0.0584392	0.08567	0.0638895	0.0796855	0.278945	0	0.051878	0.0831841		0.0263708	0.0361262	0.018511	0.206584	0.0555101	0.0600598	0.0698436	0.0403674	0.0396739	0.0682919	0.0501088	0.0582116
	Galphaf	0.0251856	0.0204961	0.016129	0.0519973	0.147449	0.0747334	0.0187695	0.0203447	0.035331	0	0.0298881	0.0401965	0.00411457	0	0.0917465	0.0647879	0		0.0405808	0.055046	0.067079	0.0931573	0.0770453	0.0775336	0.121022	0.0699517	0.0330715	0.0437433	0.055914	0.0330893	0.0492689	0.044232	0.27339	0.115828	0.0887482		0.184111	0.178124	0.210494	0.204952	0.100235	0.103913	0.119952	0.167058	0.151015	0.119549	0.0896918	0.105239
	Gel	0.0286326	0.0543581	0.0404915	0.285261	0.132947	0.0994808	0.116781	0.0464383	0.0795375	0.0314457	0.0497108	0.0875347	0.0505949	0.21353	0.871053	0.0501643	0.597978		0.0545099	0.0968147	0.0168705	0.313146	0.238503	0.164271	0.167039	0.0810736	0.0705622	0.0854605	0.0414632	0.118643	0.0740141	0.484388	1.14396	0.127493	1.55109		0.260371	0.262561	0.298303	0.448298	0.254845	0.347763	0.267348	0.24802	0.192904	0.131675	0.134641	0.170357
	GstS1	0.836136	0.860191	0.904655	0.86587	1.0359	0.991462	0.730563	0.790802	0.960668	1.03642	0.89708	1.03444	0.881217	1.1806	0.766223	0.686934	1.35149		1.88431	1.8387	1.90203	1.49485	1.50875	2.02821	2.03052	1.87057	2.15994	2.21848	1.87135	1.83505	1.54141	2.11377	1.10306	1.73773	2.04333		2.05705	2.00448	2.13458	1.34706	1.76523	1.68896	1.50599	2.0856	1.65819	1.6748	1.77184	1.92514
	HmgZ	0.00647006	0.0428999	0.00567419	0.401713	0.552651	0.16281	0.243855	0.0360283	0.133009	0.304988	0.274959	0.320249	0.302023	0.340346	0.139952	0.188995	0.0302485		0.0614256	0.0925799	0.00913519	0.182074	0.356337	0.153864	0.172071	0.0705821	0.15982	0.251872	0.387397	0.389426	0.408608	0.120528	0.153224	0.169582	0.416294		0.011366	0.0638121	0.0282485	0.21988	0.665251	0.142878	0.181681	0.0519341	0.150493	0.35107	0.217027	0.346252
	Klc	1.1139	1.21537	1.17404	1.22073	0.802414	1.29359	1.02254	1.26907	1.32994	1.58751	1.35601	1.24071	1.25328	0.714285	0.391401	1.20641	0.979778		1.17683	1.06966	1.12333	0.695202	1.15221	1.12043	0.998692	1.20488	1.08228	1.27812	1.18835	1.07503	0.847328	0.740646	0.742254	0.988665	1.04867		1.33753	1.35409	1.49454	0.980899	1.21667	1.37128	1.43188	1.44945	1.35815	1.00927	1.09547	1.18258
	Lac	0.508666	0.501119	0.479487	0.575193	0.78857	0.448416	0.572617	0.490402	0.635728	0.727453	0.668026	0.887277	0.610027	0.688021	2.5353	0.518747	0.571009		0.712266	0.683571	0.500931	0.620599	0.877273	0.524551	0.651373	0.646754	0.765512	0.535734	0.647559	0.536194	0.579474	0.798885	1.42498	0.695211	0.69715		0.650636	0.626728	0.622557	0.687403	0.933504	0.719349	0.674756	0.642927	0.544372	0.486866	0.40248	0.508576
	Lcch3	0	0.00512788	0.00426113	0.0132896	0	0	0	0.00163499	0	0	0.0034056	0.00686514	0	0	0.179633	0.00972103	0.00104182		0	0.00114568	0	0.0600419	0.0134569	0.0160417	0	0	0.00790416	0	0.0118978	0.0221511	0.00194347	0	0.0125182	0	0		0.00507101	0.00133576	0	0.0346887	0.010076	0.0109363	0	0	0.00880526	0	0	0.00403815
	Mdr50	0	0	0	0.0517766	0	0	0	0.00149397	0	0.00837679	0.00423612	0.0114069	0	0	0	0	0		0.0173022	0.00232575	0	0.0278321	0.0076455	0	0	0.00272256	0	0	0	0	0	0	0	0	0.063993		0.000367065	0.0039558	0.00521487	0.0899276	0.0170947	0.0141943	0.0215413	0.00339885	0.0024156	0.00599287	0.00456095	0.00161924
	Myo61F	0.126765	0.165005	0.110518	0.458472	0.373766	0.149622	0.218369	0.116423	0.116445	0.155971	0.130675	0.180628	0.264086	0.542544	0.120705	0.300432	0.215948		0.201573	0.290545	0.250019	0.416763	0.485362	0.252105	0.446009	0.199957	0.194961	0.178902	0.215002	0.198449	0.204074	0.579278	0.312661	0.258726	0.213456		0.0409377	0.073998	0.0361996	0.225937	0.69443	0.134976	0.157141	0.0593479	0.107735	0.0667539	0.100583	0.136693
	Parp	1.09238	1.36338	1.47284	9.28675	5.22799	1.76971	2.51475	1.2372	2.38083	2.82254	2.9215	2.97914	1.96389	1.19587	20.3617	1.67632	1.24928		1.634	2.13684	2.11121	10.622	6.46072	2.40838	3.0854	1.94575	2.96672	2.85414	3.51011	3.106	2.3946	1.07946	20.1564	2.59994	1.71734		0.436573	0.435928	0.481994	0.458024	0.415326	0.449924	0.401046	0.401965	0.57622	0.526565	0.578056	0.534029
	Rbp4	0.000813906	0.0025137	0.00447211	0.0099033	0.0174815	0.0107331	0	0.00804213	0.00711111	0	0.00266369	0.0120428	0.00342018	0.0406111	0	0	0.0474608		0	0.00155794	0.0131795	0.0282544	0.0178276	0	0	0.00787215	0.0177182	0	0	0	0.0269263	0	0.0940157	0	0		0	0.00106235	0.00500552	0.0134662	0	0.00772567	0.0232072	0.00492224	0.0138565	0.0167546	0.00604662	0.00250667
	Rbp9	0.0302253	0.0478624	0.0394378	0.224243	0.178118	0.0741271	0.130826	0.0840098	0.037249	0.0971107	0.135116	0.117162	0.240647	0.222363	0.0689191	0.191974	0.028209		0.117801	0.15287	0.159283	0.182052	0.189314	0.173395	0.156371	0.178752	0.168448	0.215506	0.21339	0.311508	0.135322	0.0358407	0.0330508	0.38744	0.157848		0.0183961	0.0444448	0.0161225	0.0824762	0.129421	0.0607759	0.0607979	0.0390606	0.0704013	0.0815655	0.0534316	0.0920753
	RpS13	0.91892	1.54956	1.11572	2.39875	3.69533	1.82506	2.17902	1.436	3.64457	6.89627	8.87845	7.28299	7.25666	18.2906	2.97075	1.81618	2.36494		1.33394	2.00804	1.4505	1.83148	2.47994	2.42628	1.91427	2.23954	4.22651	8.08686	10.5463	8.9789	11.5615	23.5173	3.33932	2.10637	2.89292		1.15575	1.65467	1.36021	2.04531	2.213	1.77292	1.79995	1.82368	3.51814	7.7056	9.63361	8.02234
	Dsor1	1.01767	0.997293	1.02467	0.722453	0.790935	0.909439	0.899735	1.03933	0.908531	0.644613	0.633072	0.613325	0.487651	1.15277	1.00037	0.920137	0.909553		1.03253	0.931057	0.828583	0.675218	0.816918	0.817427	0.917228	0.928215	0.744597	0.579355	0.661612	0.462691	0.508595	0.787339	0.409019	0.784508	0.870542		0.884919	0.919989	0.85994	0.859415	0.768323	0.970863	0.828679	0.809458	0.554338	0.382367	0.480624	0.538486
	Ssrp	5.73206	5.77346	5.5021	4.27597	5.97378	5.92972	5.98322	5.37049	5.45595	4.96442	4.76538	4.50965	3.93357	2.65401	4.50252	5.8811	5.78719		5.19453	5.55616	5.67262	3.63275	5.07412	5.40783	5.30493	5.4737	4.57614	4.26855	4.31886	4.14957	2.95506	2.94729	2.8151	5.31205	4.96901		5.67932	4.78435	5.26975	2.624	3.23065	4.20797	4.03732	5.00226	4.57834	3.71786	3.643	3.68551
	Taf4	4.63451	4.63343	4.69586	5.0131	4.24743	4.65602	4.82527	4.62088	3.94083	3.75519	3.27296	3.34283	3.2826	2.42191	7.64997	4.7906	4.92182		4.50444	4.57761	4.9314	4.36821	4.3288	4.76941	4.70454	4.83336	4.22533	3.3877	3.4322	3.5032	2.36065	2.51828	6.02264	4.28786	4.03833		4.72978	4.64643	4.67725	4.32679	3.68543	4.3481	3.99439	4.21499	3.41181	2.34141	2.42899	2.7002
	TfIIFalpha	3.16445	3.18585	3.13804	3.16976	3.1434	3.56707	3.20385	3.35621	3.1836	3.03919	3.00222	3.04467	2.78712	2.27307	2.79463	3.61373	3.20552		3.44511	3.36752	3.45821	2.95818	3.42364	2.86777	3.75315	3.34544	3.46327	2.89429	3.09532	3.09869	2.22126	2.07391	1.78409	3.56643	3.76546		2.51658	2.43535	2.53083	1.66859	1.83874	2.43839	2.166	2.41455	2.32615	1.91314	1.76719	1.72249
	Trf	0.13005	0.141029	0.117895	0.201904	0.0819797	0.212507	0.193029	0.134875	0.137483	0.0894957	0.129639	0.166543	0.159278	0.0976829	0.0156642	0.114631	0.208335		0.146145	0.145959	0.177601	0.157774	0.0804626	0.162413	0.256753	0.0696654	0.174812	0.0462362	0.136769	0.066303	0.0737754	0.302352	0.0292854	0.109627	0.115886		0.179698	0.168925	0.19602	0.179454	0.1061	0.158644	0.341432	0.139612	0.1654	0.178256	0.123129	0.147614
	Uch	1.049	1.07335	0.976227	0.940473	0.863775	1.0305	0.916623	1.20773	1.38903	1.45598	1.64437	1.713	1.15768	1.23203	0.990704	1.16354	1.616		0.645096	0.84941	0.742193	0.648539	0.761886	0.737733	0.956723	0.898985	1.04204	1.08531	1.40192	1.53589	1.15779	2.45496	0.45048	0.782697	0.859124		1.01435	1.07725	1.17239	0.804467	0.720417	0.979782	1.26946	1.16802	1.31572	1.42569	1.35302	1.44591
	bys	0.627229	0.674681	0.678477	0.721563	0.646068	0.706437	0.841924	0.553181	0.532713	0.517899	0.527655	0.52286	0.50096	1.16828	0.039401	0.856751	0.697075		0.584556	0.78576	0.620788	0.590147	0.545566	0.637897	0.537195	0.713208	0.709642	0.420869	0.684631	0.662858	0.581847	0.901384	0.0554495	0.573991	0.569192		0.621362	0.655945	0.610707	0.49787	0.412417	0.560532	0.528122	0.563473	0.427876	0.275534	0.343999	0.37708
	brat	11.9348	10.9508	11.5284	8.45835	7.58534	9.60154	10.1348	11.2245	9.03099	7.45708	7.13751	7.21776	6.2892	4.53557	7.91565	8.89003	9.93312		6.9593	6.58918	7.09494	7.06245	7.31586	6.76792	6.8711	6.54297	6.36581	5.1234	4.95613	5.21382	3.92558	2.56083	10.3699	6.06332	5.9714		13.0408	11.5837	12.1518	8.58703	8.6639	10.5086	10.2824	11.5086	8.24985	5.81896	6.03199	6.6493
	hep	3.50456	3.42087	3.42821	3.76017	2.99629	3.43203	3.71896	3.15059	2.64626	2.81628	2.34883	2.1576	2.11874	2.05612	2.41137	3.34708	2.91994		3.99047	3.60778	4.19024	4.97317	3.57999	3.62997	3.52393	3.42576	3.11477	2.62316	2.70681	2.43013	1.87509	1.34835	2.12774	3.80781	3.10493		3.62703	3.53293	3.69495	2.9899	2.9761	3.84424	3.61532	3.37257	2.46024	1.71198	1.79584	1.98293
	pigeon	0.978667	1.02612	0.979029	0.748368	0.812995	0.929401	0.809936	0.975106	0.873755	0.51899	0.603559	0.509915	0.402279	1.07274	0.641484	0.90996	1.22537		1.11255	0.971451	0.919521	0.620762	0.762586	1.12505	0.746036	1.08173	0.950813	0.629143	0.883096	0.524261	0.37836	0.78436	0.336424	1.0177	1.22597		1.03059	0.99369	1.21844	0.711697	0.716025	0.786244	0.769583	0.888146	0.614629	0.373821	0.407804	0.488692
	Cks30A	0.892092	0.854192	0.783686	0.739949	0.744256	0.597477	0.930325	0.885553	0.939637	0.85973	0.803374	0.917019	0.713599	0.625183	1.11958	0.880782	0.897054		0.852397	0.676408	0.815075	0.60791	0.827997	0.774698	0.91478	0.74985	0.763871	1.00114	0.865103	0.661373	0.378603	0.603106	0.562864	0.795172	0.856252		0.886689	0.911181	0.825814	0.570909	0.688637	0.986615	1.04463	0.972165	0.726663	0.628241	0.721176	0.716906
	CycD	1.88671	1.79346	1.88511	1.03103	1.51596	1.62944	1.90877	1.74399	1.71005	1.42275	1.56881	1.66591	0.989214	1.36564	0.979902	1.71565	1.96802		1.75831	1.63055	1.70518	1.27501	1.6003	1.28737	1.51331	1.71841	1.61114	1.42884	1.25351	1.2633	0.907062	1.68352	0.836794	1.74313	1.53641		1.68529	1.673	1.83068	1.15781	1.47936	1.48744	1.37628	1.46287	1.19189	0.720511	0.888337	1.15921
	dap	2.75525	2.47407	2.49612	1.4224	1.67001	2.27101	1.93025	2.44155	2.41019	1.73445	2.10359	1.90333	1.88912	1.46979	2.85345	2.11981	2.3458		2.99067	2.42065	2.57655	1.46674	1.6406	2.07249	2.61282	2.47863	2.16248	1.62995	1.68408	1.78645	1.5129	1.00041	1.43093	2.06964	2.40189		2.2666	2.04494	2.12777	1.2485	1.61904	1.83532	1.85342	2.01236	1.52794	1.16135	1.26378	1.32374
	CycJ	0.496134	0.489575	0.433934	0.333588	0.280544	0.389128	0.421484	0.515768	0.449455	0.438534	0.369223	0.444335	0.356829	0.652125	0.182976	0.307621	0.574054		0.499084	0.466612	0.418442	0.308077	0.243609	0.450637	0.509566	0.4316	0.296414	0.158378	0.278177	0.277086	0.300848	0.745537	0.122552	0.321798	0.4586		0.558707	0.519818	0.527698	0.320419	0.307367	0.446352	0.549736	0.484981	0.395981	0.28066	0.281509	0.309429
	Gsc	0.00516386	0.0136326	0.0222684	0.20895	0	0.0110644	0	0.0108448	0.0265712	0.0196315	0.00196999	0.0262082	0.00350974	0.0133474	0.0547957	0.00847843	0		0.0946486	0.0720082	0.0381875	0.12053	0.081672	0.0267811	0.0814273	0.0366975	0.0446082	0.0723636	0.104298	0.115025	0.00534132	0.0506702	0.139756	0.0675979	0.075314		0.0016169	0.010445	0.0135991	0.102049	0.0602312	0.0215603	0	0.00332119	0.00354497	0.0164379	0.026228	0.00922817
	woc	14.4803	14.4848	14.1952	12.5191	14.1456	15.7347	14.0921	14.2395	12.0046	9.76519	9.59471	9.74752	8.3996	7.02636	5.95382	14.862	13.7694		17.227	15.9365	16.3859	12.78	15.1653	17.1181	15.0067	15.5184	12.9447	10.5888	10.4953	10.0759	8.15954	6.24806	6.14653	16.3138	14.2743		19.2821	18.5631	19.138	12.8779	14.6731	18.2412	15.4052	16.9312	12.0649	8.10969	9.12981	9.25834
	Tbh	0	0.00862979	0.0101214	0.331222	0.078455	0.00560136	0.0905636	0.00702411	0	0.00979096	0.0242955	0.0451372	0.0207327	0	0.0260291	0.00520904	0		0	0.0141925	0	0.193284	0.0897982	0.0485075	0.0348274	0.0145601	0	0	0	0.0255306	0.0126371	0.0132755	0.0806107	0.0371198	0		0.0040237	0.0121404	0	0.181717	0.120882	0.048399	0.0482924	0.0101221	0.0247628	0	0.0341346	0.0227223
	128up	0.552003	0.528425	0.495344	0.512801	0.485112	0.488504	0.533241	0.522854	0.569132	0.555935	0.491554	0.508141	0.361976	1.03657	0.551537	0.744709	0.709102		0.552467	0.630657	0.578363	0.425108	0.509391	0.55357	0.645272	0.54963	0.479387	0.707925	0.658157	0.498038	0.393246	1.59466	0.152203	0.37863	0.772139		0.356053	0.435403	0.365014	0.450493	0.398303	0.47934	0.438319	0.402389	0.316921	0.304516	0.415676	0.37538
	140up	0.135088	0.115807	0.14389	0.105779	0.169028	0.147887	0.195349	0.16455	0.158964	0.142798	0.189238	0.178278	0.266903	0.233312	0.0237592	0.108216	0.122278		0.185056	0.126529	0.193605	0.0857027	0.163877	0.118845	0.157251	0.135016	0.190957	0.211676	0.244394	0.170054	0.0925329	0.387421	0.0602215	0.117404	0.129817		0.0825872	0.100604	0.0470726	0.0953456	0.070659	0.103052	0.0905002	0.114698	0.16261	0.195972	0.163788	0.166147
	Cdc42	1.59477	1.53554	1.71563	1.37002	1.19007	1.56941	1.56294	1.52859	1.4722	1.57265	1.33724	1.62282	1.37235	2.20886	1.34961	1.46911	1.44131		1.69365	1.69036	1.66643	1.30456	1.54949	1.71879	1.43679	1.84632	1.73944	1.8769	1.64394	1.73348	1.58359	2.49595	0.839882	1.43614	2.00818		2.31198	2.20838	2.19055	1.69012	1.97724	2.14844	2.21668	2.17679	1.63938	1.25938	1.37382	1.466
	Map60	3.31021	3.35043	3.0179	2.59528	3.15322	3.25673	2.93142	3.11935	3.17642	3.40398	2.86424	2.86592	2.69578	2.05823	4.07208	3.27327	3.57346		2.98409	2.85999	2.94508	2.01301	2.17071	2.90202	2.71235	3.03925	3.0758	2.62789	2.39717	2.62518	1.69896	1.75503	1.68929	2.65525	2.78915		2.77028	2.67593	2.67443	1.62419	1.77486	2.52276	2.45784	2.55712	2.18544	1.74499	1.89082	2.00024
	Taf1	2.85719	3.4962	3.26528	4.69159	3.87914	4.10939	3.6917	3.28174	2.99282	2.81175	2.6125	2.76764	2.30863	2.14548	1.66623	4.30563	2.52759		3.2808	4.03985	3.88096	4.1095	3.88855	4.34413	3.49627	3.64811	3.34277	3.57272	2.84999	2.17522	1.77735	2.22867	2.42271	4.33308	2.72589		3.29171	3.42474	3.38407	3.6663	3.44043	3.61815	3.51019	3.17607	2.39579	2.00577	1.8558	1.96498
	Taf5	0.405851	0.40215	0.387193	0.342937	0.246194	0.415516	0.18686	0.359864	0.41022	0.333387	0.291902	0.35939	0.283962	0.394532	0.240069	0.304138	0.231004		0.331594	0.393776	0.331576	0.369224	0.392852	0.416742	0.364688	0.372083	0.471503	0.206798	0.366374	0.333636	0.310351	0.442499	0.148092	0.419452	0.257818		0.31817	0.32713	0.348871	0.219521	0.308099	0.402702	0.321397	0.350611	0.285588	0.242291	0.21816	0.193704
	AP-1-2beta	1.36743	1.53426	1.52133	1.37148	1.44043	1.9237	1.40747	1.51195	1.43542	1.17809	1.25209	1.13227	0.692852	1.50769	0.768883	1.62226	1.52726		1.35246	1.70818	1.59119	1.29158	1.65031	1.93008	1.64924	1.73533	1.68612	1.44432	1.27811	1.36504	1.0216	1.42983	0.506425	1.94817	1.06884		1.28045	1.48566	1.25646	1.0951	1.02317	1.78718	1.63642	1.53938	1.04917	0.792664	0.853565	0.89233
	CycE	8.77618	7.92588	8.07154	6.76352	6.98655	7.07161	6.22455	8.09842	7.10554	5.42183	5.57127	5.43595	4.74278	3.46293	3.88491	7.30025	7.26212		8.14924	7.25273	7.35739	5.98053	5.99807	6.78596	6.34216	7.47736	6.4238	5.67914	5.10697	4.87052	3.68747	3.70596	2.98126	6.80751	6.63606		6.47509	5.96752	5.99567	4.08797	4.4916	5.76808	5.40047	5.5957	3.68715	2.59908	3.0802	3.3208
	Cyp18a1	0.00690267	0.0229641	0.0229766	0.146717	0.243424	0.144084	0.0486274	0.0300419	0.0485182	0.174564	0.105767	0.121679	0.352142	0.349714	0.379399	0.117988	0		0.0212432	0.0782544	0.0121273	0.17676	0.500586	0.132967	0.151108	0.0669329	0.071757	0.125849	0.218487	0.103272	0.534545	0.24712	0.0245489	0.105843	0.0940418		0.00385359	0.0366498	0.0204231	0.153664	0.223188	0.111881	0.0817239	0.0402494	0.0420463	0.067025	0.116146	0.103827
	Dro	0	0	0	0	0	0	0	0	0	0.0127324	0	0	0.0226995	0	0	0	0		0	0	0	0	0.0210936	0.00851296	0	0	0.0234892	0	0.00239336	0.0748195	0.362823	0.152275	0	0	0		0	0	0	0	0	0	0	0	0	0	0	0.00130057
	htl	0.00349508	0.0235691	0.00668178	0.194704	0.0294137	0.077111	0.0267717	0.0210059	0.015229	0.100397	0.06512	0.0768805	0.0612486	0	0.0111028	0.111433	0.0058968		0	0.0275767	0	0.045464	0.0230594	0.0770298	0.074496	0.0128596	0.0105723	0	0.0451701	0.0294953	0.0595749	0.00574505	0.0832203	0.0868498	0		0.00378123	0.0130861	0	0.0973397	0.0979324	0.00303071	0	0.0410874	0.0137656	0.0432358	0.027374	0.0340476
	Itgbn	0.032637	0.00770807	0.0107414	0	0.00526537	0.0214347	0.0183175	0.0189216	0.00640256	0.101276	0.0465567	0.037398	0.0221081	0.096269	0	0.0148038	0.0321147		0.133887	0.0717447	0.161612	0.0742576	0.0874515	0.103553	0.138637	0.0871084	0.0686564	0.0970864	0.0544015	0.0594499	0.0470541	0.257105	0	0.118957	0.0743473		0.0462938	0.0432214	0.0436286	0.0821116	0.0571095	0.0619492	0.016129	0.0389007	0.0197489	0.0576923	0.0495182	0.0205421
	LamC	0.197448	0.21045	0.176481	0.456138	0.322195	0.117528	0.38558	0.17123	0.159509	0.386788	0.283112	0.30765	0.721696	0.536343	0.703007	0.351656	0.437761		0.144468	0.304079	0.109589	0.379761	0.346414	0.328109	0.422051	0.214205	0.283557	0.238981	0.48044	0.417186	0.73077	0.805615	0.156812	0.406333	0.175923		0.0949636	0.113953	0.0952624	0.198685	0.24486	0.106628	0.236909	0.0877953	0.103639	0.123388	0.137083	0.221421
	Lrr47	0.301941	0.240459	0.319631	0.222121	0.233042	0.28851	0.194159	0.297255	0.249845	0.16224	0.18194	0.252508	0.332845	0.353113	0.166166	0.26619	0.161795		0.280191	0.240973	0.268259	0.166794	0.212127	0.26565	0.196457	0.220462	0.163322	0.21498	0.195133	0.216613	0.201444	0.153927	0.110977	0.211902	0.1246		0.24189	0.233202	0.275939	0.145984	0.18784	0.22195	0.261186	0.230214	0.217901	0.205516	0.142292	0.16558
	Nmdar1	0.011604	0.02267	0.00334933	0.12242	0.129547	0.0100942	0.0278993	0.00905862	0.0201705	0.0348394	0.0278451	0.038556	0.0032424	0	0.0272399	0.0352884	0.00814878		0	0.0161866	0.0102494	0.0816504	0.0789215	0.0453791	0.0342869	0.00595702	0.0206217	0	0.0245449	0.0203814	0.02596	0.0671701	0.0836302	0.0224749	0.0726223		0.0152208	0.0208267	0.0162037	0.0957228	0.0674818	0.0637779	0.0584462	0.0299867	0.0358306	0.078962	0.0306881	0.0594573
	Os-C	0	0	0.00215895	0	0	0	0	0	0	0.0170003	0	0.000989111	0	0	0	0.0108658	0		0	0	0	0.00576902	0	0	0.0164238	0	0	0	0	0	0.0070643	0	0	0	0		0	0	0	0	0	0.0133037	0	0	0	0	0.00104347	0.0017015
	Obp83b	0	0	0	0	0	0	0	0	0	0	0	0	0	0	0	0	0		0	0	0	0	0	0	0	0	0	0	0	0	0	0	0	0	0		0	0	0	0.0013898	0.00558117	0	0	0	0	0	0	0
	RNaseX25	0.363337	0.369058	0.38942	0.399414	0.397058	0.214648	0.437928	0.348371	0.379506	0.406301	0.364377	0.332981	0.369944	0.150434	0.332708	0.257198	0.420403		0.393653	0.293537	0.275773	0.167027	0.314253	0.155318	0.32121	0.344317	0.418759	0.265276	0.33722	0.357012	0.237312	0.299301	0.120692	0.19815	0.461635		0.398665	0.410201	0.383582	0.300507	0.354273	0.370573	0.308604	0.365013	0.366674	0.260921	0.250009	0.2641
	Ror	0.00270056	0	0	0.000869462	0.03905	0	0	0.00320383	0	0	0.00357625	0.00671921	0	0	0	0	0		0	0	0	0.0322475	0	0	0	0.00845304	0	0	0	0	0	0	0	0	0		0	0.00347395	0	0.012915	0.0158473	0.00437254	0	0	0	0	0.00290531	0.00161634
	RpS9	0.888141	1.77486	1.23788	3.44644	3.82795	2.15926	2.36701	1.55659	4.90162	9.50734	12.2058	10.6681	10.5375	16.2466	2.90812	3.071	2.84706		1.06864	2.03937	1.32267	2.66886	2.92294	2.53093	2.32885	1.7059	4.06435	8.18809	11.4515	9.24765	12.2405	17.5356	2.68324	2.32281	3.1975		1.23875	2.55152	1.52184	4.07287	4.65994	3.95264	5.11097	2.47985	6.31341	11.9876	16.268	13.4558
	RpL18A	1.21297	2.12948	1.47492	3.38108	4.57757	2.79929	2.24084	1.96244	5.02574	10.9307	13.7816	11.4453	11.6658	36.5441	3.35985	3.3217	3.26742		1.18769	2.18821	1.32367	1.59074	2.75316	1.9088	2.38811	2.12638	5.15883	9.71749	13.7586	11.1917	14.6987	32.4295	2.05693	2.03529	3.9058		1.53587	2.41396	1.70535	3.30765	3.81503	2.72212	2.62522	2.58508	5.52411	12.3771	15.8549	13.4409
	RpS18	0.893474	1.21637	0.991287	1.23942	2.34069	1.24527	1.60216	1.36186	3.07231	6.17927	7.90541	6.96865	6.90232	11.2678	3.07133	1.19188	2.4751		0.722926	1.29268	0.895108	1.19443	1.523	1.28465	1.63597	1.20767	2.70902	6.08142	7.18563	6.8865	7.91402	10.8737	2.01889	1.1557	3.05249		1.13149	1.71281	1.58912	2.15261	2.52169	1.90312	2.22474	1.74329	4.55788	9.87669	12.8476	10.7591
	RpS19a	0.792682	1.24292	0.957532	1.55513	2.04113	1.24389	1.16653	1.34769	3.5551	6.91594	8.11951	7.56568	8.05446	7.40824	2.08122	1.33944	1.81631		0.6935	1.22351	1.15549	1.37032	1.69574	1.19942	1.59329	1.30859	3.2516	5.50909	6.75082	6.72684	7.26805	7.30683	1.43179	1.35058	1.89186		0.709704	1.1785	0.947162	1.54743	2.10082	1.51482	1.40059	1.30527	3.61341	7.99546	9.15038	8.27504
	SerT	0	0	0	0.280594	0	0	0	0.00622021	0	0.0222816	0.00337757	0.00425203	0	0	0	0	0		0	0	0	0.0155378	0	0.0167984	0	0	0	0	0	0.0121744	0	0	0	0.00435498	0		0.0015317	0	0	0.0418677	0.0419433	0.0406386	0.0252016	0	0	0.0142086	0.00126823	0.00232744
	Sdc	2.08639	2.19223	2.2839	6.85537	4.83174	2.38569	3.48752	2.06345	2.3427	2.16562	2.5645	2.49946	2.51102	3.27818	29.4754	2.60742	3.07098		2.75702	2.77071	2.5324	7.57401	6.34954	2.96197	3.43503	2.42933	2.78975	2.89776	2.68591	3.07662	2.49416	1.63199	14.1287	3.37231	4.6863		2.12469	2.18505	2.24571	7.39675	8.55498	2.36909	3.37799	1.98017	1.81736	1.74292	1.92207	1.84295
	TH1	0.679033	0.719029	0.630655	0.469905	0.719107	0.698441	0.602566	0.703026	0.7543	0.759363	0.674374	0.565841	0.67523	0.563339	0.543381	0.683797	0.700224		0.406395	0.66953	0.744481	0.596801	0.499297	0.626578	0.685615	0.542882	0.699328	0.380081	0.448861	0.425135	0.588004	0.353797	0.262298	0.575814	0.940831		0.436843	0.448262	0.41805	0.321913	0.393398	0.420103	0.441139	0.393464	0.366747	0.288913	0.323342	0.314533
	Taf6	0.411155	0.514093	0.459139	0.399663	0.580008	0.48848	0.395903	0.520695	0.546025	0.422469	0.435368	0.502891	0.483	0.707553	0.521842	0.513231	0.331201		0.522126	0.533863	0.522944	0.387658	0.453889	0.503993	0.525179	0.557305	0.527671	0.502404	0.526134	0.611971	0.331086	0.527548	0.380739	0.440545	0.477486		0.737769	0.855283	0.929685	0.576323	0.643541	0.787823	0.763564	0.894805	0.658783	0.460113	0.53084	0.450349
	TfIIFbeta	1.29426	1.10378	1.26957	0.701915	0.913353	0.90405	1.13577	1.16687	1.22403	1.23165	1.27104	1.43007	1.17672	1.04232	0.934694	1.06578	1.06757		0.823531	0.980169	0.971413	0.564233	0.818132	0.880972	1.04762	0.949864	1.14592	1.1562	0.965563	1.1833	0.740911	0.695218	0.353292	0.726424	0.656992		0.807395	0.774262	0.696017	0.546675	0.610279	0.772454	0.467873	0.789654	0.852547	0.834554	0.782051	0.697131
	TfIIS	1.19177	1.068	1.05546	0.766835	0.699769	1.0074	0.824142	1.07886	0.928392	0.940388	1.01353	1.03444	1.0722	0.748696	2.57717	0.927676	1.26858		1.30361	1.16475	1.12828	0.725582	1.03883	1.0823	1.14356	1.13198	1.09705	0.991905	1.41912	0.988845	1.1385	1.01749	1.13155	0.91778	1.84308		0.829283	0.839859	0.733005	0.59077	0.875752	0.784532	0.592759	0.733727	0.700419	0.462952	0.523003	0.605862
	TpnC47D	0	0.00188337	0.00610825	0	0.023279	0.0105704	0	0	0.0195552	0.0815507	0.0474138	0.0370993	0.0527757	0	0	0.0169829	0.00104182		0	0.00618736	0.0069451	0.000747143	0.0132588	0.00839918	0	0	0.0116832	0.0553247	0.0223913	0.0242795	0.0595412	0.0171773	0	0.00843483	0		0.000810624	0	0.0044461	0.0357135	0	0	0.0104142	0.00803745	0.00793226	0.0115961	0.00663602	0.00826393
	TpnC73F	0.0116021	0.00517695	0.00748473	0.0466959	0.0952035	0.0554074	0.0380963	0.00846798	0.051355	0.159319	0.117911	0.122684	0.093713	0.0258606	0	0.227218	0.0410505		0	0.0251159	0.0143791	0.0148777	0.0585842	0.020912	0.0432773	0.0308382	0.0611161	0.0732851	0.0979545	0.152182	0.076492	0.156537	0	0.622259	0.0496578		0	0.0075767	0.00950065	0.039336	0.0265525	0.0561771	0.0290714	0.032152	0.0391879	0.0741439	0.0726617	0.0533348
	epsilonTry	0	0	0	0.0363702	0	0	0	0	0	0	0	0	0	0	0	0	0		0	0	0	0.0124626	0	0	0	0	0	0	0	0.0115173	0	0	0	0	0		0	0	0	0	0	0	0	0	0	0	0	0
	mtrm	1.73055	2.06318	1.93778	1.24116	2.00665	2.08752	1.73179	2.02026	2.74591	2.99204	3.06188	3.39099	2.62551	5.02803	1.40213	2.23994	2.59864		1.69711	1.70069	1.68051	1.33644	1.71217	1.73526	1.66992	1.98506	2.00217	2.32257	2.09703	2.11479	1.37132	3.72894	0.804768	1.8577	1.68683		1.61508	1.9241	1.75187	1.46839	1.49429	2.08625	1.73009	1.84687	2.16197	2.42636	2.37236	2.25154
	ato	0	0.0011099	0	0	0	0	0	0	0	0	0	0	0	0	0	0	0		0	0	0	0	0	0	0	0	0	0	0	0.00961003	0	0	0	0	0		0	0	0	0.00197768	0	0	0	0	0	0	0	0
	cora	0.0519115	0.247513	0.129725	0.586118	1.19606	0.796534	0.754937	0.205751	0.347561	0.535469	0.532677	0.814064	0.551127	0.90399	0.373721	1.19075	0.190261		0.141015	0.337552	0.180382	0.560709	0.873215	0.700557	0.692715	0.181007	0.414669	0.643226	0.613714	0.605976	0.571492	1.93961	0.409198	0.987205	0.598656		0.0272106	0.179104	0.0709386	0.528559	0.634799	0.291474	0.310481	0.142943	0.238172	0.40035	0.251759	0.458029
	emp	0.0131156	0.0433996	0.0145521	0.206555	0.0901689	0.107013	0.184363	0.0186104	0.0743281	0.0473732	0.13164	0.182362	0.0846275	0.16804	1.16973	0.0194488	0.0477372		0	0.0571088	0.076728	0.126148	0.329523	0.0601617	0.117064	0.0882365	0.125297	0.339005	0.0712739	0.198898	0.294826	0.165913	0.631281	0.141791	0.130423		0.0142524	0.0364832	0.00490271	0.190514	0.405743	0.0819346	0.126585	0.00835368	0.0644762	0.0817634	0.10227	0.102831
	mtSSB	0.421818	0.419621	0.435416	0.353656	0.5135	0.38193	0.506018	0.434682	0.7147	0.717608	1.04165	0.76381	0.746908	1.15986	0.309884	0.343049	0.279913		0.391406	0.40863	0.419044	0.320674	0.277058	0.344942	0.471666	0.403684	0.614772	0.609441	0.945284	0.738998	0.675746	0.804975	0.108287	0.313891	0.729288		0.395026	0.343785	0.483659	0.238198	0.324396	0.379954	0.324852	0.390128	0.52733	0.821403	1.01137	0.833389
	pll	0.518934	0.516636	0.480574	0.765117	0.5485	0.702297	0.493086	0.516996	0.477814	0.425786	0.351923	0.330751	0.239991	0.513914	0.113259	0.517704	0.468732		0.505228	0.451959	0.544115	0.301411	0.287027	0.510919	0.368041	0.437878	0.505996	0.423462	0.324151	0.337376	0.231123	0.446412	0.130945	0.368454	0.603692		0.457858	0.510667	0.419212	0.33226	0.258518	0.526104	0.407021	0.480233	0.352128	0.214781	0.250092	0.241501
	trn	0.00296021	0.0101042	0.008743	0.0919226	0.0806822	0.0423075	0.0704802	0.00369059	0.0456555	0.107713	0.0700105	0.173472	0.158581	0	0	0.0638662	0.00177141		0	0.00615362	0.0102053	0.0037234	0.0373531	0.00847245	0.0322162	0.0120481	0.00365741	0.0333707	0.0420369	0.048498	0.18556	0.049703	0	0.0339571	0.0365967		0.00121214	0.0113251	0	0.0548003	0.11034	0.0382627	0.0581253	0.00284346	0.00917162	0.0707692	0.0679624	0.0593637
	Wnt4	0.000562866	0.0151658	0	0.340115	0.0840968	0.0117482	0.159744	0.0129709	0.0189191	0.010101	0.00884325	0.0390522	0	0	0.0124527	0.00430056	0		0.0173732	0.00930451	0	0.147786	0.110859	0.0187391	0.0313823	0.019906	0.0375194	0	0.0175722	0.0210126	0.0147548	0.0132755	0.0718887	0.0406955	0.0430091		0.00268926	0.0197423	0.0129299	0.0766873	0.134526	0.014311	0.0311431	0.0241291	0.0157116	0.015472	0.0106761	0.00834518
	Fkbp14	0.201983	0.224253	0.208675	0.514518	0.308592	0.398789	0.212885	0.209967	0.189412	0.324734	0.285205	0.287651	0.363758	1.37171	1.91913	0.25803	0.248052		0.2203	0.263551	0.258483	0.595183	0.245629	0.273961	0.340254	0.298763	0.262694	0.228981	0.234885	0.392357	0.312286	1.41439	0.20079	0.305754	0.407067		0.160343	0.222059	0.158096	0.439438	0.45483	0.221003	0.213068	0.195596	0.171698	0.147871	0.172935	0.205127
	tutl	0.00914305	0.0508332	0.0262019	0.622891	0.612716	0.149818	0.223459	0.0302959	0.0535839	0.103423	0.0753327	0.0686239	0.0407897	0.0196459	0.128274	0.401281	0.00345801		0	0.110488	0.0624838	0.649899	1.07637	0.311915	0.305665	0.102177	0.0875986	0.129779	0.161113	0.153283	0.0553872	0.0681503	0	0.406623	0.143724		0.00562525	0.0501067	0.0411718	0.516139	0.825619	0.163945	0.449222	0.0519664	0.0255038	0.0820295	0.0590007	0.0305964
	NAT1	11.3884	14.8214	13.1835	15.069	17.1693	19.0139	18.5729	14.9269	15.8721	14.6825	15.9001	15.1389	12.2767	10.4408	14.723	20.6234	15.336		12.0735	16.8218	14.7922	14.3139	16.4761	18.6154	17.1358	15.178	15.295	14.9499	14.8942	14.092	10.9062	11.6939	11.4608	17.8993	17.0939		11.93	15.8136	13.2025	13.4183	14.7058	19.0574	17.7476	15.533	13.5463	11.7048	12.6923	12.605
	dmGlut	1.4748	1.44829	1.3188	1.08722	1.19436	1.29629	1.40315	1.36268	1.18574	0.826584	0.841455	0.808614	0.646136	1.45968	0.101477	1.35547	1.32016		0.768595	0.843506	0.819484	1.00986	0.853178	0.912142	0.781625	0.836266	0.705155	0.465832	0.565746	0.527101	0.460716	0.584642	0.175078	0.924334	0.779574		1.74153	1.847	1.66831	1.66315	1.34978	1.86824	1.6345	1.58977	0.881577	0.438313	0.750653	0.710608
	Dcp-1	1.17967	1.07048	1.06728	0.656017	0.902547	0.650424	0.98645	1.14032	1.21014	1.15329	0.954322	1.07246	0.928071	1.10692	0.736434	0.774268	1.12491		1.14861	1.12801	1.08101	0.840636	1.07913	1.09056	1.24254	1.21159	1.1687	1.20228	1.25209	1.24049	0.9031	1.00225	0.610147	1.23039	1.24223		1.27193	1.1262	0.990306	0.813509	0.998599	1.02046	0.982909	1.07157	0.998197	0.898397	1.04963	0.99445
	kermit	0.813393	0.833112	0.738159	0.992305	0.636618	0.847494	0.888328	0.846486	0.783438	0.685248	0.523565	0.555665	0.484485	0.598838	0.930389	0.797736	0.703608		0.600668	0.635382	0.65603	0.745053	0.629258	0.898627	0.695276	0.727408	0.709733	0.590106	0.6834	0.527383	0.387042	0.779275	1.21121	0.59795	0.79787		0.322442	0.313659	0.329312	0.197979	0.274898	0.295036	0.22473	0.266024	0.208801	0.187888	0.181097	0.197905
	wal	0.378134	0.365406	0.34934	0.441854	0.3328	0.28866	0.335343	0.324147	0.612363	0.544297	0.651252	0.671083	0.461094	0.949082	0.284057	0.448057	0.338216		0.178417	0.293586	0.31733	0.326589	0.219162	0.257767	0.322529	0.349312	0.401369	0.61292	0.537709	0.522788	0.555257	1.22101	0.307591	0.320107	0.273696		0.408011	0.434151	0.395363	0.30777	0.431772	0.594399	0.47982	0.544213	0.474262	0.530716	0.486772	0.539327
	Bka	0.414346	0.424977	0.327499	0.361476	0.375521	0.444645	0.297953	0.400034	0.401749	0.548866	0.704753	0.608571	0.499255	0.579101	0.225782	0.367613	0.449152		0.295277	0.31852	0.267918	0.204301	0.405687	0.189813	0.437555	0.370508	0.380922	0.41927	0.415534	0.379413	0.427214	0.295438	0.0864828	0.240217	0.201434		0.287228	0.29385	0.33442	0.329287	0.28239	0.355842	0.348253	0.355696	0.351451	0.386309	0.585198	0.431948
	Ccs	0.24844	0.192038	0.155373	0.233571	0.205579	0.143547	0.156839	0.209945	0.171022	0.141268	0.142681	0.161949	0.16798	0.495551	0.0875408	0.198852	0.197767		0.159878	0.182053	0.14723	0.171732	0.203558	0.220445	0.225907	0.162466	0.237234	0.121281	0.151999	0.126401	0.180256	0.38138	0.0266395	0.119502	0.212209		0.172465	0.160215	0.193768	0.200405	0.167055	0.131287	0.254876	0.162277	0.134382	0.0989218	0.150121	0.13651
	Aldh-III	0.816309	0.826567	0.881161	0.980799	0.949042	0.98368	1.02999	0.904931	0.861122	0.732584	0.793533	0.586147	0.534799	0.810676	1.31213	0.755121	0.718666		0.768712	0.762976	0.693058	0.777746	0.831206	0.836723	0.522996	0.757336	0.790986	0.752102	0.701476	0.578264	0.588984	1.3132	0.800399	0.786569	1.00013		0.809733	0.811626	0.757395	1.17025	1.16793	0.878779	0.924487	0.821807	0.697239	0.699406	0.720338	0.752831
	l(2)03659	0	0.00174559	0	0.0533971	0	0	0	0	0	0	0	0.00684238	0	0	0.0342992	0	0		0	0.018054	0.00596293	0.0482127	0.0200182	0.0129657	0	0.00443006	0.0093172	0.0768772	0	0	0.0146552	0.0125853	0	0.00204611	0.0675133		0.000212689	0	0	0.0106462	0.0131014	0.0124496	0	0.00206603	0	0.00842367	0	0
	Phb2	2.20148	2.11977	2.22296	1.58569	2.2651	2.14155	2.15164	2.33741	2.18531	2.30656	2.18156	2.03946	2.04789	4.08232	1.57418	1.86524	2.48003		1.82597	1.87111	1.90921	1.74426	1.57026	1.52565	1.67558	2.02542	1.75698	2.02144	1.83286	2.01422	1.36085	3.66683	0.3223	1.9343	1.81854		1.82263	2.15199	2.25141	1.99758	1.72417	2.40255	2.17006	1.9982	1.5419	1.50033	1.47598	1.65583
	dock	1.34647	1.42925	1.35917	1.23589	1.08404	1.23442	1.07915	1.53193	1.29009	0.954928	0.984675	0.980739	0.957658	1.12393	1.02954	1.31411	1.56963		1.3221	1.2623	1.30756	1.03344	0.994857	1.0672	1.32349	1.33438	1.20132	0.996219	0.962696	1.10958	0.821317	0.537621	4.00235	1.04796	0.923342		1.44737	1.32873	1.34654	0.815275	1.20924	1.31842	1.06883	1.22531	1.02463	0.787027	0.618031	0.743009
	Prosbeta1	0.543735	0.603605	0.557319	0.646906	0.658672	0.549655	0.755352	0.66852	0.942526	1.14299	1.14087	1.13288	0.770811	1.16729	0.59378	0.686304	0.649247		0.558613	0.632549	0.677992	0.454292	0.495931	0.565182	0.65298	0.6318	0.863722	1.12843	1.23839	1.04839	0.896601	1.5338	0.20617	0.502793	0.682181		0.469466	0.548044	0.541333	0.424542	0.525924	0.519786	0.465555	0.570254	0.635893	0.759916	0.800033	0.811673
	Sply	0.699115	0.7837	0.799971	0.912365	0.863347	1.06212	0.519949	0.784437	0.819318	0.600752	0.568381	0.5259	0.505361	1.89125	0.130868	1.06679	1.11314		0.765025	0.806793	0.868552	0.576026	0.67697	0.891913	0.696118	0.731148	0.648799	0.582766	0.513813	0.663815	0.49977	2.41661	0.4804	0.854889	0.895062		0.451418	0.555232	0.701341	0.377094	0.402579	0.556388	0.557512	0.540788	0.469633	0.320756	0.347385	0.373568
	lwr	1.50194	1.62372	1.40083	2.18465	1.97453	1.78771	1.68141	1.62078	1.76639	2.29485	1.99063	2.20689	2.07529	1.49314	1.77567	1.95453	1.41119		1.69119	1.50164	1.34904	1.20815	1.2978	1.3563	1.39089	1.4334	1.80798	2.13027	1.83724	1.96065	1.75422	2.94163	0.919412	1.38842	0.903168		1.33882	1.39065	1.3771	1.29115	1.3941	1.47693	1.70639	1.47015	1.37753	1.1706	1.42252	1.53332
	l(2)05714	0.567641	0.485889	0.457343	0.576631	0.446448	0.395732	0.45865	0.521496	0.617613	0.535749	0.811166	0.615504	0.616731	0.451131	0.826539	0.449902	0.676719		0.395946	0.369835	0.547898	0.385596	0.439999	0.426332	0.517392	0.4932	0.438347	0.663367	0.574814	0.525497	0.469827	0.325291	0.409698	0.297942	0.4637		0.371965	0.349323	0.361428	0.312442	0.271939	0.368713	0.282644	0.308649	0.347828	0.408282	0.402414	0.382352
	Hmgs	0.584518	0.543971	0.546482	0.74192	0.649131	0.563905	0.548159	0.607101	0.494055	0.276718	0.362139	0.373603	0.386873	0.507309	0.270077	0.651799	0.490286		0.741795	0.623398	0.545645	0.408559	0.590566	0.522823	0.567937	0.566885	0.508652	0.428758	0.571765	0.439183	0.510436	1.17782	0.248923	0.700386	0.352201		0.485302	0.580277	0.511082	0.413396	0.603084	0.573206	0.512441	0.499457	0.383076	0.250312	0.285592	0.326778
	ATPsynG	0.326855	0.287637	0.309883	0.251211	0.222816	0.231917	0.393754	0.324325	0.670514	1.84775	1.49921	1.32474	1.51627	1.41181	0.349522	0.236561	0.51451		0.308387	0.32935	0.307942	0.473468	0.346583	0.218197	0.364438	0.388111	0.73473	1.56054	2.10721	2.43555	2.22149	1.62414	0.144165	0.292068	0.495905		0.285849	0.225615	0.221186	0.287086	0.302757	0.281174	0.402323	0.318289	0.651666	1.26558	1.68864	1.35332
	CG10939	0.566883	0.528046	0.549512	0.757599	0.591038	0.661588	0.684758	0.579075	0.794544	1.08315	0.988381	1.25892	2.16853	0.233702	0.55955	0.431382	0.997351		0.651424	0.546605	0.64735	0.755248	0.73586	0.551251	0.499758	0.529571	0.549042	0.99474	0.843744	1.0612	1.75086	0.481326	0.38716	0.503575	0.532485		0.49183	0.52541	0.512083	0.795359	0.632257	0.552296	0.395156	0.471551	0.513277	0.720276	0.680035	0.706643
	CCT5	1.94331	2.30098	2.20555	1.89935	2.23722	2.51403	2.40681	2.42937	2.2869	2.08447	2.25069	2.32033	1.79524	4.73053	1.04633	2.60222	2.86725		1.93615	1.95865	1.97671	1.49964	1.91218	2.00643	1.83115	2.15367	2.31993	1.82791	2.10024	2.0046	1.41514	6.98339	0.710869	1.69663	3.07151		1.41149	1.56083	1.46569	0.918167	1.24467	1.53182	1.30325	1.58917	1.33155	1.02564	1.1555	1.31508
	DCTN3-p24	0.141115	0.147471	0.130321	0.140058	0.120694	0.169275	0.178378	0.173855	0.24881	0.205909	0.181198	0.254295	0.225454	0.230555	0.0502113	0.0976867	0.3274		0.164215	0.198818	0.258894	0.193016	0.178314	0.281615	0.194918	0.225263	0.199584	0.30674	0.187247	0.251423	0.351818	0.189773	0.214153	0.23896	0.277638		0.255737	0.270775	0.250299	0.341023	0.22194	0.210547	0.284092	0.306363	0.238836	0.233097	0.309846	0.262243
	Sec61beta	0.512316	0.508416	0.545284	0.340014	0.410058	0.500208	0.490138	0.589694	0.493821	0.561487	0.586696	0.646226	0.663551	1.56824	0.381985	0.439866	0.577528		0.486948	0.451833	0.443738	0.297692	0.319085	0.508009	0.252394	0.372524	0.524608	0.678128	0.558764	0.767356	0.642558	1.28381	0.0905153	0.375185	0.581937		0.488304	0.419066	0.502259	0.231969	0.385398	0.473986	0.240963	0.421591	0.480895	0.469719	0.600095	0.642582
	MFS14	0.00756654	0.0324778	0.0148845	0.316885	0.407455	0.0550332	0.103422	0.0198191	0.0422252	0.0126526	0.0659306	0.0893846	0.0831679	0.401627	0.0640238	0.0425784	0.069971		0.0211674	0.0248933	0.00700257	0.187436	0.196022	0.0862943	0.0886676	0.0151107	0.0201827	0.0671062	0.108423	0.0454229	0.0351323	0	0	0.0573788	0		0.00340331	0.0244841	0.0215807	0.128654	0.280239	0.0481921	0.149884	0.0209459	0.0323298	0.0426427	0.0649978	0.0851357
	Nup214	3.10132	3.0966	3.28203	2.87321	2.93304	3.24279	2.80152	3.25945	2.62228	2.05566	2.17483	2.01383	2.19576	1.99869	2.53332	3.21174	3.03794		2.74905	2.70555	2.65799	2.43015	2.33481	3.01955	2.58227	2.89014	2.64106	2.05892	2.05325	1.89708	1.37683	1.70535	1.96558	2.53578	2.12687		3.50883	3.34047	3.54531	2.25948	2.23384	3.21596	3.30931	3.31907	2.54169	1.77944	1.61128	1.77607
	Pfdn2	0.55151	0.585045	0.499284	0.748644	0.479566	0.578759	0.604648	0.600561	0.641569	0.769721	0.82208	0.695498	0.725541	2.46494	0.34362	0.577285	0.737736		0.495819	0.623534	0.523226	0.551029	0.52391	0.504918	0.50527	0.535731	0.709176	0.712297	0.980979	0.874287	0.754629	1.72522	0.297982	0.483888	0.723857		0.491566	0.485954	0.399587	0.467532	0.516739	0.509908	0.585334	0.492499	0.651958	0.799162	0.927003	0.829652
	Srp54k	1.00881	1.21762	1.01287	0.907106	1.54565	1.51151	1.43945	1.13113	1.11573	1.09327	1.02152	0.966631	0.725778	1.85241	0.578769	1.43551	1.54891		0.962683	0.985886	1.18877	0.606227	0.877087	1.05647	1.00459	1.05835	0.92248	0.719627	0.907374	1.00776	0.853838	1.90331	0.643016	0.908951	0.908078		1.30644	1.25699	1.19333	0.778556	0.920374	1.20379	1.12584	1.21283	0.957347	0.60727	0.81214	0.743761
	atms	0.471519	0.457286	0.503759	0.806984	0.520591	0.704018	0.405255	0.506742	0.515304	0.551792	0.544174	0.509688	0.36359	0.927256	0.502349	0.523892	0.389375		0.403178	0.482864	0.439272	0.417913	0.491729	0.429812	0.412052	0.42114	0.431394	0.48022	0.575913	0.399616	0.401362	0.770068	0.418609	0.434247	0.26858		0.278627	0.350531	0.307655	0.260799	0.187907	0.236277	0.383737	0.287602	0.295535	0.254086	0.259205	0.247637
	simj	2.52483	2.66259	2.89583	3.28276	2.95223	2.51924	2.69815	2.73689	2.18958	1.76889	1.99179	1.84584	1.70624	1.23036	4.14795	2.59361	2.68043		2.59197	2.86364	3.04585	2.82105	2.58745	3.0489	2.55839	2.78481	2.43412	2.29446	1.83605	2.014	1.78056	1.10124	2.18282	3.21491	2.47369		3.20254	3.13477	2.87683	3.72407	3.58063	3.13877	3.35539	2.98648	2.45038	2.08096	1.79335	1.91553
	sqz	1.29331	1.13357	1.15008	0.779015	0.682744	0.930493	0.813289	1.11742	1.01402	0.912363	0.770265	0.68398	0.631332	0.80182	2.74004	1.11062	1.28664		0.813726	0.691295	0.663168	0.670895	0.47632	0.720797	0.66626	0.756388	0.703832	0.630516	0.482135	0.61772	0.380633	0.518683	1.17321	0.802869	0.45628		1.06301	0.978949	0.970758	0.639506	0.987992	0.920121	0.779887	0.993977	0.559016	0.449374	0.499948	0.497488
	ppan	0.637156	0.651114	0.667815	0.931377	0.697182	0.688049	0.757662	0.543018	0.66109	0.386932	0.676781	0.766891	0.622028	1.55973	0.380545	0.810912	0.531962		0.763152	0.73799	0.535917	1.072	0.768808	0.685638	0.769813	0.640967	0.67859	0.850867	0.672717	0.682489	0.53078	1.46203	0.414885	0.640293	0.649433		0.722596	0.82261	0.707181	1.08427	0.773815	0.800677	0.900706	0.755956	0.715009	0.606505	0.610314	0.584972
	Xe7	1.0929	1.15496	1.05885	1.67009	1.56732	1.28967	1.67405	1.02293	1.12245	1.16409	1.20365	1.19543	1.02834	0.662483	1.75762	1.38143	0.802611		0.869804	1.18525	1.15502	2.78071	1.99496	1.27369	1.43837	1.03233	1.27553	1.46213	1.02875	1.17478	0.775589	0.567053	2.4488	1.24625	0.736271		1.32115	1.41543	1.47075	2.05868	1.64448	1.64036	1.44662	1.40298	1.2105	1.15142	1.12174	0.988455
	Ref1	3.0987	3.14602	3.1156	2.72614	2.79318	3.15746	3.03749	3.03571	2.92452	2.63987	2.42986	2.57269	2.47862	1.80155	4.12271	2.98443	2.40684		2.39622	2.5925	2.351	2.04448	2.53021	2.42493	2.69315	2.51795	2.64553	2.05489	2.04604	2.20343	1.8939	2.26577	2.13885	2.37487	2.45885		2.70343	2.65494	2.53574	2.16846	2.11625	2.64806	2.37672	2.68573	1.97982	1.43049	1.73796	1.8235
	l(3)02640	1.97822	1.97254	1.95998	1.08964	1.47578	2.20602	1.49026	1.86817	1.51155	1.40815	1.26886	1.23228	1.28089	1.81917	0.606424	2.24621	1.71857		1.54603	1.74902	1.76581	1.36307	1.49036	1.6261	1.71957	1.69358	1.24633	1.39021	1.24392	1.17084	0.846588	1.55211	0.383035	1.69348	1.79914		1.85006	1.85724	1.84644	1.3238	1.3343	1.82618	1.59268	1.75672	1.27835	0.808586	0.804229	0.964014
	TrpRS	0.482608	0.487914	0.51563	0.411875	0.484734	0.409003	0.586469	0.532599	0.52527	0.421162	0.452259	0.520571	0.436033	0.898592	0.312529	0.537323	0.493864		0.478203	0.433123	0.440454	0.398797	0.463225	0.359995	0.557874	0.471934	0.499869	0.518464	0.409293	0.469405	0.409297	0.669723	0.227152	0.440823	0.592231		0.668017	0.648399	0.51069	0.414182	0.520528	0.564418	0.617916	0.71814	0.402773	0.285967	0.361676	0.457593
	Chchd3	0.38764	0.402208	0.374217	0.358206	0.524505	0.497496	0.512011	0.482321	0.41681	0.468324	0.655197	0.568825	0.552806	1.63403	0.204134	0.389913	0.332777		0.273484	0.453683	0.385425	0.371276	0.595776	0.447225	0.502609	0.418541	0.557917	0.432025	0.76793	0.531961	0.464185	2.01668	0.134135	0.332668	0.324861		0.420953	0.426688	0.384604	0.419291	0.457918	0.453512	0.433256	0.427206	0.421864	0.43447	0.451151	0.540043
	Gug	8.27544	8.30941	8.64507	9.00739	8.92968	9.19169	8.59702	8.37182	7.7575	7.09698	6.12613	5.9359	6.1785	2.8724	11.5387	8.9411	8.19837		8.99159	8.92486	9.16928	8.71349	8.9605	8.89122	9.20162	8.93601	8.20855	7.09988	6.47632	6.04348	5.35045	3.35446	8.36271	9.39617	8.4997		8.46599	8.23919	8.27084	9.20007	8.42803	8.53519	8.28586	8.07813	5.72999	4.39407	4.40999	4.60447
	l(3)04053	0.966012	1.16997	0.99912	0.872924	1.02933	1.28202	1.27375	1.072	1.04754	0.631104	0.771241	0.698899	0.635318	0.667102	1.51007	1.28227	1.18316		0.979569	1.02419	0.96785	0.909382	0.976483	1.18611	1.07591	1.08317	1.02256	1.17557	0.77034	0.84221	0.545713	0.713107	0.861152	1.01239	1.21805		1.46427	1.50587	1.52593	1.00191	1.14138	1.38364	1.4843	1.46123	0.843636	0.674759	0.786765	0.739375
	l(3)05822	2.74745	2.57184	2.47583	2.49994	2.71775	2.5768	2.59971	2.64214	2.53742	2.03778	1.96403	2.26538	1.93504	1.18434	4.1887	2.49357	2.73743		2.27618	2.60463	2.44381	1.74808	2.26393	2.64995	2.2811	2.39398	2.39774	2.25185	1.98127	2.00771	1.81919	1.12813	2.72406	2.57014	2.75246		2.25973	2.28981	2.47718	2.01688	2.03086	2.2884	2.08058	2.30125	2.13183	1.81458	1.59337	1.68625
	sinu	0.100486	0.144059	0.134942	0.0605604	0.10965	0.139627	0.050749	0.122791	0.128156	0.100311	0.100548	0.16011	0.284007	0.33592	0.436442	0.0557696	0.328768		0.14615	0.115909	0.12512	0.165301	0.0893146	0.123503	0.131976	0.0915797	0.114998	0.212386	0.105266	0.175092	0.134629	0.183569	0.217592	0.158639	0.179474		0.188671	0.153412	0.207748	0.193705	0.213258	0.194294	0.169944	0.150629	0.102917	0.107378	0.130781	0.1456
	Spn	11.6505	10.8952	11.3415	12.4377	11.3243	10.5966	12.5607	10.6299	8.57946	6.86477	6.89543	6.82366	6.52562	3.81477	20.7095	10.5719	10.2289		10.7477	10.4355	10.1553	12.8716	10.8978	10.5305	10.0663	10.2527	8.60212	7.16602	6.95897	6.32333	5.71265	3.39307	19.3425	9.75121	8.15144		13.015	12.5064	12.5157	12.9039	11.9734	11.7692	11.3509	11.9273	8.03763	5.58378	5.61087	5.86955
	msn	4.50731	4.50764	4.52959	5.63108	5.86279	5.37191	5.345	4.65711	3.88797	3.55662	3.64589	3.38866	2.93206	3.72075	10.5996	5.27243	4.65714		4.48204	4.74114	4.75263	6.39265	6.09719	4.87507	4.76983	4.80236	4.32357	3.89944	3.44836	3.20292	2.99643	3.93737	10.5007	4.85232	4.3255		5.57543	5.63441	5.64951	6.15846	6.5226	5.82468	5.91339	5.23504	3.7514	2.92295	3.02772	3.086
	l(3)07882	1.53794	1.52807	1.29845	1.34153	1.65711	1.54671	1.06602	1.36205	1.3495	0.98584	1.16688	1.00784	1.04036	1.2681	0.503999	1.34312	1.33296		1.91541	1.84149	1.99347	1.85724	1.43778	1.97068	1.51892	1.60332	1.61332	1.41169	1.54605	1.33418	1.11013	1.77847	0.29246	2.05971	1.26816		1.26894	1.24035	1.40254	1.3261	0.995788	1.30073	1.19707	1.11969	0.998353	0.848946	0.752483	0.886776
	SsRbeta	0.485625	0.507553	0.483443	0.470467	0.475795	0.462438	0.661602	0.568412	0.591947	0.513588	0.502452	0.530157	0.624584	1.23491	0.642742	0.442968	0.612022		0.362322	0.494839	0.481596	0.432184	0.496732	0.459657	0.371161	0.452966	0.491516	0.608391	0.528839	0.622538	0.651638	1.4903	0.561228	0.499739	0.41636		0.687359	0.69733	0.648033	0.472096	0.687032	0.52831	0.554454	0.653067	0.582689	0.423574	0.616307	0.597852
	Sas-4	1.51408	1.55283	1.68228	0.996081	1.58499	1.5759	1.86831	1.57642	1.28292	0.988528	1.27689	1.03965	1.01607	0.935189	1.73058	1.40834	1.45663		1.36017	1.28216	1.4467	0.786293	1.16692	1.0974	1.55396	1.28921	1.21987	1.26899	0.9908	0.893129	0.730704	0.814692	1.27486	1.16525	1.24241		1.71559	1.67856	1.79798	1.10307	1.19468	1.68919	1.50823	1.7412	1.20184	1.02892	0.992154	0.989283
	dia	1.82984	1.95064	2.13771	1.67221	1.71953	2.05293	2.01781	1.9063	1.64867	1.555	1.33086	1.66762	1.37858	0.825765	2.04483	1.8749	2.06564		1.62011	1.76354	1.71581	1.32248	1.63959	1.6284	1.80348	1.70202	1.67867	1.4437	1.18215	1.40397	1.16301	0.82278	1.78515	1.76331	1.66532		2.40726	2.33915	2.5697	1.78293	1.92259	2.1738	2.46126	2.12572	1.80247	1.21718	1.31422	1.45159
	cue	2.667	2.77204	2.50419	2.16944	2.13311	2.78325	2.36185	2.49019	2.53319	1.97495	1.70861	1.69104	1.59369	3.67589	1.37461	2.81222	2.182		2.36364	2.43891	2.15962	2.22671	1.96234	2.29595	2.21031	2.44905	2.04289	1.6797	1.88496	1.86861	1.33735	2.61888	0.93741	2.46097	2.1116		3.80685	3.92291	3.97026	3.04814	2.87668	3.59611	3.46798	3.58479	2.68484	2.04485	1.78587	1.99197
	fbl	0.857991	0.876889	0.77246	0.767349	0.856834	0.881574	0.459568	0.762539	0.659544	0.534519	0.629798	0.646198	0.326737	0.971516	0.394694	0.800273	0.97616		0.72873	0.661464	0.402514	0.663244	0.596672	0.65139	0.671644	0.647529	0.634069	0.548553	0.656611	0.48297	0.542272	0.384683	0.470073	0.896768	0.731666		0.827762	0.79772	0.901412	0.661382	0.570847	0.707622	0.757138	0.740019	0.64283	0.327889	0.511053	0.51171
	bol	0.148271	0.237764	0.233657	0.71351	0.51806	0.329251	0.325352	0.217021	0.332456	0.41785	0.410863	0.481297	0.506871	0.551498	0.409224	0.366136	0.257505		0.0584672	0.161289	0.126034	0.598838	0.477076	0.218296	0.451611	0.198095	0.265479	0.738633	0.415314	0.677488	0.650744	0.466103	0.510303	0.992592	0.0845035		0.139442	0.198327	0.182644	0.501416	0.752559	0.364128	0.54401	0.198066	0.324026	0.246221	0.279613	0.294687
	pelo	1.12252	1.11512	1.31791	1.19192	1.17938	1.04806	1.02709	1.10383	0.962288	0.901684	0.869035	0.97305	1.07307	1.65312	0.594101	1.23748	1.4837		1.31621	1.18096	1.19506	1.18805	1.14196	1.13424	1.11569	1.22171	0.900794	0.754423	0.845451	0.717929	0.920475	1.14642	0.518419	1.2412	1.13123		1.20417	1.1605	1.3477	0.983064	0.897502	1.28815	1.03537	1.16488	0.883508	0.699434	0.688033	0.747399
	blw	4.50694	5.61068	4.7409	4.03862	5.90758	6.04942	6.36232	5.64414	7.45062	8.13225	8.12346	7.42894	5.99589	12.9725	3.6105	7.00002	6.40419		4.27695	5.59861	5.07592	4.32598	4.95502	6.27862	5.70062	5.54832	6.96303	6.44517	7.13984	6.94309	4.85866	15.7287	3.51103	5.90414	6.12064		3.79077	4.59881	3.89811	3.70237	4.16943	4.94925	4.86528	4.64111	4.51821	4.49822	5.00675	5.05007
	eff	7.02842	5.9943	6.83618	4.98912	5.17359	4.40758	4.02255	6.5976	8.48874	10.9716	11.0788	11.5643	12.0034	6.0918	5.43409	3.79651	7.02778		6.46397	5.71515	6.26852	4.4566	5.3304	4.29053	5.92011	6.45273	7.56377	10.2929	10.2317	9.51346	11.4144	5.99853	2.96405	4.85251	6.37831		6.21725	5.07885	5.62669	4.29939	4.32686	4.1165	4.56017	5.45632	7.79259	8.8189	9.10364	9.35233
	heph	3.8992	3.95421	4.2307	10.2675	8.79275	4.24551	5.6058	4.04225	4.16871	3.83945	3.81145	3.97133	3.75162	2.60251	76.9274	4.18644	4.68813		3.47084	3.54693	3.47828	14.6184	8.01858	4.23978	5.24991	3.43655	3.57778	3.13857	3.70384	4.13127	2.74999	2.65378	73.8625	3.5269	3.46181		2.69547	3.19058	2.93189	12.6099	10.3833	3.95952	5.57118	3.28911	2.71433	2.47797	2.45667	2.51771
	jar	1.57303	1.86149	1.78267	2.43331	2.22896	1.96621	2.2686	1.75455	1.71857	1.45584	1.40885	1.58029	1.49527	1.32828	0.951216	1.81636	1.75584		1.2267	1.56708	1.71175	1.82743	2.25125	1.84559	1.39205	1.55501	1.5868	1.45154	1.25605	1.54307	1.0411	1.78539	0.875548	1.70038	1.32337		1.94374	1.96421	1.86129	2.08003	3.20248	1.9198	2.07894	2.08976	1.75885	1.11833	1.21559	1.39268
	ox	0.152664	0.166205	0.130346	0.189259	0.168993	0.0560131	0.241603	0.174411	0.323583	0.783237	0.80998	0.644287	0.672158	0.629248	0.214979	0.112508	0.207438		0.0941903	0.170468	0.177009	0.059307	0.12276	0.144351	0.274119	0.19102	0.357674	0.941984	0.944435	1.00408	1.07506	0.952507	0.268682	0.100993	0.376329		0.210382	0.178463	0.268397	0.124575	0.155169	0.174091	0.303728	0.213312	0.266911	0.407396	0.573022	0.469988
	poe	3.34487	6.35724	4.96121	8.91021	10.4324	10.7441	8.93759	6.84003	7.75421	8.36392	7.8096	7.60025	5.99886	4.56371	7.40595	10.6052	5.85455		4.60058	9.27596	7.15171	10.6695	10.8367	11.9169	12.5295	8.61406	9.1203	7.36174	8.11759	7.87438	5.5862	5.33879	6.82799	11.745	6.74153		3.63441	7.55091	5.97737	8.91651	8.96216	10.4249	8.37706	7.52407	6.59367	6.242	5.77312	5.80282
	scat	1.37971	1.40848	1.33089	0.860614	1.26974	1.73925	1.53698	1.38394	1.04908	0.90689	0.776297	0.927	0.697864	0.991335	0.528351	1.49451	0.836557		1.17091	1.32006	1.2378	1.15988	0.958066	1.37631	1.29184	1.31686	1.11121	0.794266	0.884059	0.9393	0.688443	0.697047	0.403614	1.35436	1.03545		1.56909	1.62863	1.59954	1.10214	1.41178	1.65353	1.63179	1.6821	1.18137	0.802321	0.833662	0.900898
	ken	1.66768	1.72387	1.79373	2.03424	2.14754	1.84297	2.1912	1.61554	1.68349	1.18233	1.29939	1.34949	1.48348	0.89865	0.965584	1.82639	1.50799		1.96369	1.91766	1.89848	2.10887	2.19226	2.22421	2.31876	1.97046	1.52202	1.86116	1.52207	1.41031	1.5024	1.00388	0.780189	2.23138	2.29359		2.38317	2.36229	2.47599	2.23181	2.12954	2.15276	2.5326	2.15551	1.66158	1.36203	1.50014	1.5204
	ms(2)35Ci	0.00222548	0.00405489	0.00283127	0.000869462	0	0	0	0	0	0	0.0076492	0.0228858	0.0235193	0	0	0.00891789	0		0	0.0105713	0.0119319	0	0	0.0181544	0.0318633	0.012937	0	0	0	0	0.00201637	0.00535441	0.00791751	0	0		0.00105096	0.00105907	0.00701446	0.00590823	0.0147952	0	0	0	0.00236512	0.0229304	0.0016456	0.00842121
	Hsp60B	0.0443444	0.0793511	0.0530509	0.226699	0.0794061	0.0580805	0.131935	0.142535	0.271452	0.392185	0.207826	0.326196	0.385382	0.337934	0.788198	0.136995	0.0432728		0.0371035	0.111511	0.130282	1.13018	0.269164	0.164577	0.307191	0.184783	0.26612	0.233329	0.313362	0.407479	0.347646	0.307331	4.65472	0.0884001	0.360529		0.0200279	0.0520881	0.0694292	0.126334	0.20405	0.0595363	0.110221	0.173218	0.208327	0.271051	0.18102	0.281811
	Sema1a	0.826917	0.717274	0.751707	2.43947	0.940331	0.73428	0.770541	0.753589	0.705316	0.780864	0.556682	0.578382	0.566239	0.850206	3.46474	0.860322	0.556731		1.21528	1.13541	1.22381	2.31919	1.62522	1.0495	1.26216	1.1962	1.12554	1.11092	1.02195	0.733588	0.686139	0.234835	4.26591	1.29406	1.00528		0.862665	0.889405	0.96105	2.04899	1.26766	0.77271	1.13023	0.834776	0.529363	0.44749	0.497273	0.496282
	Sema2a	1.80036	1.8935	2.06493	2.56514	1.87098	2.24506	2.02098	1.88429	1.87926	1.60655	1.66707	1.69304	1.18185	0.950546	0.784222	1.94973	1.54211		1.99876	2.41186	2.41961	3.01712	2.44268	2.61796	2.29976	2.41354	2.24328	1.64241	1.9071	1.87351	1.4596	1.37525	2.23514	2.28769	2.2349		1.8937	2.24052	2.03126	2.82866	1.98326	2.55277	2.25785	2.12482	1.59151	1.17624	1.30921	1.32058
	RpL13	1.24353	2.17848	1.87649	3.95712	4.29853	2.71093	3.42577	2.37949	6.21758	12.0013	15.2158	12.6927	11.562	22.1507	3.329	3.12382	3.38123		1.27346	2.65058	1.94914	2.91933	3.35021	2.84669	3.45778	2.47328	5.54514	11.0157	15.3116	12.7344	14.9141	25.3147	3.8453	2.6463	4.4163		1.58152	2.80735	2.18642	4.81199	5.40624	3.66318	4.11195	3.03753	7.15951	15.2298	19.825	16.4427
	Acam	0.00450647	0.0222938	0.0292431	0.0547593	0.0261523	0.0301742	0.0381671	0.0271331	0.0433657	0.137066	0.046694	0.135204	0.0637007	0.398516	0	0.0276215	0.0808367		0	0.0221373	0.0246641	0.0183297	0.0201724	0.0221239	0.0126129	0.0304486	0.0724633	0.237978	0.120807	0.131214	0.0539984	0.199007	0	0.0360553	0.107821		0.00269678	0.00284092	0.00666206	0.0329192	0	0.0141411	0.0120704	0.0142045	0.0232849	0.0493547	0.0474394	0.0323678
	Dif	0.00601333	0.0270482	0.0184366	0.277543	0.172136	0.170191	0.098854	0.0595968	0.0437952	0.135363	0.0912928	0.0995729	0.158622	0.00616397	0.0669578	0.734553	0.119336		0.0318569	0.0649538	0.0633694	0.251825	0.309254	0.244931	0.181939	0.103275	0.0842406	0.0150927	0.0950178	0.053725	0.156163	0.047224	0.0701727	1.36298	0.106745		0.0107481	0.0342015	0.00496389	0.129022	0.185708	0.1899	0.141763	0.0687441	0.0478821	0.0538063	0.0566182	0.0508053
	HLH3B	0	0	0	0.0329104	0	0	0.0288803	0	0	0	0	0	0.00534764	0.0979643	0.0166961	0.00542644	0		0	0.00123262	0	0.00500427	0	0	0	0	0	0	0	0	0.00705203	0	0	0	0		0	0.0025807	0	0.0103281	0	0	0	0	0	0	0.00435621	0.00843338
	HLH4C	0	0.000396736	0	0	0	0	0	0	0.00702679	0	0	0	0	0	0	0	0		0	0.00179574	0	0.021903	0	0.0103827	0.016579	0.00319001	0	0	0	0	0	0	0	0.00369574	0		0	0.00296515	0	0.012678	0	0.0187084	0	0	0	0	0	0.000361608
	Obp69a	0	0	0	0.00701157	0	0	0	0	0	0	0	0	0	0	0	0	0		0	0	0	0.0120043	0.00496078	0.00868598	0	0	0	0	0	0	0.00651435	0	0	0	0		0.000319138	0.000798191	0	0.00206127	0	0	0	0	0	0	0.00181984	0
	Obp19d	0	0	0	0	0	0.0118368	0	0	0.00771828	0	0	0	0.00382005	0	0	0	0		0	0.00169195	0	0.0063157	0.0146265	0	0	0	0	0	0.00759419	0	0.0110021	0	0.020668	0.00761058	0		0.00681152	0.00601571	0.00503266	0.0282453	0.0164007	0.00453321	0	0.00625135	0	0	0	0.0101023
	Obp83a	0	0.00140912	0	0.0315952	0	0	0	0.00196547	0	0	0	0.00280837	0.0104871	0	0	0	0.040466		0	0.00151664	0	0.00412041	0	0	0	0	0	0	0.0128436	0	0.0157152	0	0	0	0.0504615		0	0.00056554	0	0.00322542	0.0178961	0	0	0	0	0	0.00111675	0
	Obp84a	0.000570898	0.00284411	0.0028711	0	0	0	0	0	0	0	0	0.00467961	0	0	0	0	0		0	0	0	0.00151109	0	0.0186453	0	0	0.00495994	0	0.00485763	0	0	0	0	0	0		0	0	0.0078591	0	0.0073686	0	0	0	0	0	0	0.00757544
	Obp28a	0.00197006	0	0	0	0	0	0	0	0	0	0	0	0	0	0	0	0		0	0	0	0	0	0	0	0	0	0	0	0	0	0	0	0	0		0	0	0	0	0.00829227	0	0	0	0	0	0	0
	RpS4	1.33771	2.35448	1.68862	3.11324	4.02803	2.70711	3.51656	2.37479	4.88933	7.60193	9.36807	8.65805	9.29203	23.4762	3.20109	3.64293	3.74804		1.37896	2.5313	2.22246	2.80491	3.17245	3.31415	3.35701	2.41711	4.74442	7.30709	9.59103	7.90316	10.8209	24.9902	2.91127	2.90431	3.98038		1.54229	3.16111	1.89728	4.16076	4.00664	4.22361	3.55675	2.93622	4.26089	6.69044	8.49376	6.8958
	RyR	0.00919505	0.0383603	0.0139258	0.403896	0.15667	0.170724	0.0508972	0.0335608	0.0593643	0.120171	0.0689432	0.097648	0.0315211	0.102305	0.0198111	0.915814	0.0674882		0.0912358	0.0620135	0.0238198	0.328441	0.169556	0.343057	0.0434949	0.0957351	0.100763	0.0982386	0.0804673	0.145073	0.0975417	0.187279	0.0222124	1.64855	0.0541403		0.00679465	0.0353582	0.022125	0.220138	0.153945	0.177661	0.073507	0.10808	0.0296792	0.0659171	0.0625107	0.0954529
	TfIIA-L	1.26125	1.38022	1.33245	1.53192	1.51062	1.56789	1.16936	1.37147	1.29528	1.20146	1.30808	1.37268	1.25993	2.64388	1.41176	1.54183	1.38695		1.53793	1.43048	1.36938	1.12506	1.21819	1.52304	1.45912	1.40741	1.53237	0.91272	1.36101	1.35727	1.01928	2.20147	0.814572	1.43849	1.55417		1.3057	1.27967	1.43046	0.958107	1.10257	1.39405	1.2822	1.25908	1.00909	0.980181	0.961603	1.10755
	Taf12	0.455727	0.453937	0.408726	0.364439	0.277042	0.359438	0.329514	0.441427	0.609521	0.394046	0.558158	0.345483	0.409441	0.0854576	0.145812	0.285877	0.453769		0.346341	0.395953	0.359966	0.330677	0.400177	0.4361	0.453916	0.353092	0.390504	0.354285	0.349847	0.434734	0.294596	0.109904	0.580625	0.359401	0.321076		0.326569	0.294114	0.408714	0.21707	0.26495	0.303417	0.357307	0.340642	0.243732	0.250973	0.22252	0.236483
	Taf11	0.253041	0.217896	0.26896	0.242193	0.130788	0.225728	0.218581	0.207496	0.345236	0.203417	0.335402	0.474777	0.26952	0.427377	0.0625616	0.186253	0.173388		0.159226	0.197119	0.121823	0.155741	0.154236	0.175384	0.290031	0.211647	0.275058	0.246713	0.326	0.291478	0.260256	0.533244	0.0856405	0.153483	0.233053		0.185872	0.185906	0.196526	0.237137	0.197839	0.221799	0.130059	0.204104	0.225354	0.159893	0.201792	0.218595
	a10	0	0	0	0.000618218	0	0	0	0	0	0.0140944	0	0	0	0	0	0	0		0	0.00242196	0	0.00629772	0	0	0	0	0	0	0.00949597	0	0.00140784	0	0	0	0		0	0	0	0.0066273	0.00805858	0	0	0.00384886	0	0	0	0
	a5	0	0	0	0	0	0	0	0	0	0	0	0.0182939	0	0	0	0	0		0	0	0	0.00088485	0	0	0	0	0	0	0	0	0	0	0	0.00959921	0		0	0	0	0.00693801	0	0	0	0	0	0	0	0
	l(2)efl	0	0.00175444	0	0.00591099	0	0	0.0325935	0.00711277	0	0	0.00743209	0.0071684	0.0557502	0	0.0124527	0.00802078	0		0.00721662	0.00328309	0	0.00806676	0.0101149	0.0187718	0	0.0092279	0	0	0.00688362	0.0355866	0.0033715	0	0.149212	0.139444	0		0.00129579	0.00256497	0	0.00189451	0.0103526	0	0	0.0196848	0.00719655	0.0119775	0.0173511	0.0157817
	babo	2.03511	1.91006	1.81988	4.37138	2.28363	2.05512	1.61347	1.94234	1.77821	1.30151	1.39095	1.36973	1.60838	1.42277	5.41064	1.86146	1.29622		2.53095	2.32699	2.44765	4.36423	2.61881	2.0745	2.49647	2.3664	2.35214	1.76945	1.92361	1.74923	1.71901	1.37993	4.54101	2.53369	2.12364		2.0387	2.05578	2.03996	3.86447	2.25119	1.90084	2.29165	1.94462	1.4252	1.22984	1.10464	1.29899
	Rsf1	0.507395	0.51159	0.514899	0.756701	0.555985	0.345346	0.4838	0.555067	0.512689	0.419178	0.558182	0.60753	0.426177	1.23794	0.851033	0.448564	0.501155		0.397914	0.390402	0.42053	0.248913	0.288462	0.461428	0.403064	0.369981	0.470021	0.343924	0.429617	0.401594	0.388931	0.523313	0.383145	0.268928	0.39946		0.534775	0.481283	0.479964	0.310799	0.423189	0.462594	0.425048	0.570015	0.397911	0.363878	0.386927	0.45304
	Uch-L5	1.08118	1.05711	1.04966	0.648095	0.795598	1.07001	1.01208	1.24976	1.61437	1.65922	1.58082	1.62438	1.25919	1.00212	1.00945	0.830003	1.22196		0.971297	0.941326	1.09024	0.698828	0.792208	0.87909	0.965245	1.0856	1.5635	1.30774	1.3066	1.29363	1.15274	1.06565	0.461892	0.833737	1.29285		0.592913	0.574664	0.669587	0.328022	0.515263	0.472406	0.443719	0.65722	0.608545	0.661193	0.723367	0.711917
	vers	0.699691	0.689702	0.782944	0.41255	0.347623	0.573592	0.547413	0.664211	0.88032	0.505784	0.663629	0.675887	0.700693	0.823781	0.412421	0.487414	0.739576		0.731972	0.72824	0.820537	0.591423	0.637503	0.701334	0.680479	0.725395	0.849543	0.490124	0.660048	0.662077	0.416883	0.828397	0.150002	0.782177	0.790407		0.881592	0.761867	0.666126	0.499391	0.689347	0.742504	0.854887	0.714421	0.61692	0.46133	0.612313	0.603637
	Stt3B	0.351947	0.40913	0.433943	0.323184	0.309593	0.541937	0.351524	0.458084	0.309991	0.323713	0.342019	0.454415	0.45198	0.89499	0.270505	0.48062	0.448381		0.410705	0.430301	0.423905	0.537367	0.55203	0.744682	0.521567	0.416201	0.577186	0.535315	0.52305	0.528797	0.384479	0.986821	0.370461	0.584136	0.472341		0.290927	0.371927	0.28817	0.290905	0.478034	0.454357	0.31925	0.346007	0.250667	0.305142	0.238418	0.297259
	ND-ACP	0.840619	0.618209	0.658064	0.665607	0.447271	0.515924	0.677796	0.75275	0.79692	0.831883	0.957713	1.02121	0.598231	3.99751	0.605327	0.575329	0.619554		0.429267	0.47313	0.443161	0.409892	0.330289	0.399525	0.402315	0.574967	0.695396	0.473379	0.809144	0.649848	0.651063	2.98601	0.232369	0.275336	0.556221		0.329093	0.30146	0.310605	0.264043	0.293102	0.287257	0.25833	0.376051	0.374369	0.430212	0.573555	0.505428
	ND-SGDH	0.441642	0.419119	0.381638	0.459634	0.387279	0.347536	0.549038	0.381841	0.484501	0.583075	0.832625	0.57355	0.694652	3.56428	0.303125	0.333387	0.399948		0.469571	0.394233	0.389821	0.229875	0.38872	0.366557	0.32907	0.412116	0.54957	0.467888	0.774822	0.730008	0.745696	3.49425	0.25832	0.401747	0.835364		0.420645	0.358535	0.381492	0.300607	0.311763	0.403519	0.231968	0.425473	0.447906	0.5931	0.687706	0.673668
	PR-Set7	5.20629	4.70202	5.1272	3.5755	3.32242	3.9818	4.16614	4.87455	3.93148	3.74678	3.47	3.42035	3.28037	2.38929	2.32936	4.08652	3.79247		4.21769	4.11943	4.15521	3.01941	3.34374	3.69946	4.06236	4.54841	4.05989	3.54992	3.10893	3.13058	2.46958	2.09864	1.47523	3.83214	3.84608		4.89911	4.42076	4.60767	3.65757	2.801	3.97881	4.29631	3.71979	3.10059	2.35813	2.33261	2.5367
	l(3)neo43	0.153803	0.17452	0.137515	0.132648	0.15477	0.288074	0.167868	0.166257	0.301155	0.417974	0.454377	0.502788	0.401536	0.192926	0.131318	0.0896553	0.139026		0.157115	0.140534	0.171524	0.170563	0.10091	0.167037	0.159174	0.18351	0.233167	0.302172	0.407815	0.406049	0.283185	0.203064	0.153964	0.129461	0.26762		0.143207	0.147476	0.140203	0.175038	0.0782968	0.11608	0.131342	0.174158	0.27554	0.272723	0.368868	0.361369
	Ssdp	8.99566	8.4605	9.18105	6.76439	6.48796	7.25414	7.92216	8.73124	9.24938	9.63566	8.58277	8.06615	9.35143	2.98046	5.45502	6.93891	9.01317		8.82266	8.58995	9.09528	6.66144	7.81987	7.63948	8.87596	9.00925	8.78641	9.78125	8.07594	8.60516	6.62006	2.01068	4.93685	7.59982	8.13779		3.21367	3.11766	3.06553	2.23019	2.49162	2.79232	2.58682	3.16579	2.88042	2.3213	2.42138	2.32478
	SrpRbeta	0.457162	0.394389	0.394124	0.205413	0.503016	0.477131	0.35912	0.480428	0.439581	0.450602	0.429805	0.4791	0.336831	0.375962	0.209386	0.404805	0.308405		0.322864	0.388522	0.3609	0.323062	0.290002	0.344685	0.422203	0.362564	0.367073	0.485892	0.527936	0.380882	0.314001	0.817466	0.143065	0.397301	0.231944		0.220831	0.265079	0.222051	0.168699	0.36516	0.269848	0.349163	0.221901	0.259614	0.32536	0.233879	0.186634
	etaTry	0	0	0	0	0	0	0	0	0	0	0	0	0	0	0	0	0		0	0	0	0	0.00483394	0	0	0	0	0	0	0	0	0	0	0	0		0	0	0	0.000221108	0.00313252	0	0	0	0	0	0	0
	thetaTry	0	0	0	0	0	0.00903966	0	0	0	0.0188218	0	0.00112938	0	0	0	0	0		0	0.00241731	0	0.019497	0.029214	0	0.0123096	0	0	0	0	0	0	0	0	0	0		0	0	0	0.00130687	0	0.00525852	0	0.00492224	0	0	0	0
	Acp36DE	0.00681624	0.0113518	0.00435545	0.0513791	0.0694869	0.0107057	0.0275623	0.0164102	0.0452373	0.0292351	0.0100613	0.0689331	0.0415155	0.1977	0.0306584	0.0228833	0.0711569		0.00846681	0.0201865	0.0424211	0.0520515	0.0234781	0.00613304	0.0175	0.0167194	0.0106602	0.0313873	0.0183659	0.0428083	0.033636	0.0237304	0	0	0.138184		0.00326038	0.0069363	0.0147032	0.00190134	0.061668	0	0.0370805	0.0334526	0.00512509	0.0470848	0.0242267	0.0305408
	Smyd3	0.306827	0.28527	0.280521	0.342794	0.260728	0.321377	0.259955	0.28354	0.30424	0.18446	0.141473	0.229815	0.107258	0.224848	0.152374	0.212981	0.186961		0.25322	0.305639	0.277161	0.223141	0.314564	0.24868	0.326126	0.26628	0.18205	0.206435	0.280933	0.239525	0.190707	0.324219	0.0243417	0.276052	0.220796		0.262524	0.302645	0.366966	0.301598	0.301236	0.28154	0.242152	0.291224	0.187164	0.119902	0.202902	0.170498
	can	0.00180496	0.00308563	0	0.0283065	0.0258276	0.0111629	0	0.00559619	0	0	0.00707805	0.00630913	0.0517387	0	0.038366	0	0		0	0.00557689	0	0.0557732	0.0265571	0	0	0.00466606	0.00704447	0.0455822	0	0	0	0	0	0	0		0.00218159	0.00264642	0.00570643	0.191553	0.072817	0.012292	0.0235891	0	0.00717213	0.0112365	0.00441112	0.00323404
	cpb	1.10645	1.07664	1.10019	0.655145	1.028	1.09791	1.11055	1.11216	1.22509	1.15781	1.08799	1.23514	1.18539	0.63952	0.669761	0.84077	1.18231		0.969369	1.06815	1.0652	0.683169	0.93057	0.871228	0.930992	1.03937	1.08474	1.32272	0.960205	1.13392	0.997804	0.808764	0.332039	0.812074	1.3254		1.16991	1.06623	1.17845	0.808245	0.721106	0.987879	0.989146	1.19696	1.12689	0.952605	0.912224	1.03855
	Cdc37	1.38351	1.37156	1.45698	1.19189	1.6518	1.29146	1.3813	1.41334	1.65067	1.49259	1.55326	1.75706	1.45714	0.764468	0.94887	1.53631	1.67419		1.36405	1.44676	1.23615	1.24699	1.22773	1.48718	1.61433	1.49917	1.66561	1.7962	1.75912	1.87422	1.27133	0.956655	0.423433	1.37779	1.56259		0.921452	1.06242	1.06802	0.728621	0.780298	1.0166	1.33554	0.993383	1.13368	1.04437	0.913129	1.00701
	Cyp4d2	0.00559516	0.00130793	0	0.0408293	0	0	0	0.00968107	0.00991326	0.0229568	0.00266369	0	0.00123998	0	0.051956	0	0		0	0.00874699	0.024986	0.0742822	0.0118805	0.0131736	0	0.00759283	0.0058365	0	0.00870279	0.00565296	0.000428173	0	0.177114	0.0084087	0		0.000681045	0.00119948	0	0.051924	0.0211983	0	0	0	0.00479873	0	0	0.00321682
	Ms	0	0	0	0	0	0	0	0	0	0	0	0	0	0	0	0	0		0.00771418	0	0	0.00132012	0	0	0	0	0	0	0	0	0	0	0	0	0		0	0	0	0.00331483	0	0	0	0	0	0	0.00390615	0
	Dop1R1	0.00696674	0.00212984	0	0.162421	0.0293773	0	0	0.00538098	0.00948957	0.0176694	0.0158027	0	0.0095647	0	0	0.012892	0		0.0277507	0.0178472	0.0295477	0.188394	0.0516408	0.0209495	0.07412	0.0128591	0.0310976	0.0206445	0.00952844	0.0465899	0.0197169	0.14409	0	0.0352029	0		0.00852584	0.00403983	0.00671561	0.113202	0.119482	0.0173742	0.0384115	0.0127694	0.00649105	0.00339541	0.00384048	0.000812596
	Trp1	0.861815	0.897338	0.862866	0.713286	0.790749	0.989309	0.709073	0.779972	0.786456	1.12489	1.00836	0.969061	0.814792	1.75908	0.132672	0.861678	1.09026		0.933798	0.975051	0.941285	0.978994	0.855903	0.895901	0.79756	0.945321	1.20248	1.10706	1.01704	1.15599	0.76209	1.67702	0.479235	0.914288	1.2396		0.676515	0.724641	0.816181	0.753689	0.714453	0.65248	0.834786	0.628686	0.652965	0.61432	0.57121	0.700762
	e(r)	1.58388	1.39123	1.47044	1.01815	0.690832	1.04376	1.48897	1.51158	1.78171	2.17083	2.08625	2.02741	1.84081	1.10356	2.57158	0.972024	1.25873		1.04755	1.1685	1.17271	0.773573	1.09102	0.82131	1.00501	1.33967	1.39271	1.99285	1.61718	1.4801	1.22252	1.24314	2.65185	0.772497	1.28896		1.28896	1.14587	1.22354	0.813558	1.02252	0.919054	0.799341	1.15642	1.41768	1.83737	2.12579	1.97071
	Elk	0.00660047	0.00866179	0.00636996	0.240106	0.0356439	0.00850648	0.0227396	0.012873	0.0274067	0.0544681	0.0188704	0.0415878	0.0774011	0.0561903	0.174146	0.0203907	0		0	0.0123287	0	0.199302	0.122309	0.0543597	0.0442426	0.0109615	0	0.0262778	0.00563613	0	0.0100832	0	0.107497	0.013561	0		0.00259483	0.0113032	0	0.196171	0.165841	0.0263967	0.0478694	0.0268243	0.0159014	0.0641134	0.0206926	0.019906
	fng	0.00770079	0.0485223	0.00464949	0.645875	1.68418	0.15001	0.365858	0.0279609	0.0465753	0.171194	0.127532	0.0959345	0.114586	0.106478	0.162357	0.157493	0.0560302		0.0703209	0.105953	0.101014	0.619805	1.17472	0.30822	0.262994	0.0953353	0.0828432	0.0759556	0.113868	0.179855	0.212243	0.146945	0.0457782	0.174007	0.141311		0.0110712	0.0902002	0.03843	0.380317	1.88427	0.166739	0.385891	0.0323474	0.090952	0.0471142	0.111107	0.122315
	fra	1.28822	1.10184	1.1972	1.84952	1.66847	1.27793	1.30181	1.07747	0.828875	0.581642	0.872005	0.79465	0.679051	0.502593	1.36284	1.49486	1.11821		1.47166	1.31521	1.51156	1.45563	1.89496	1.17934	1.4693	1.13095	1.09709	0.892005	0.924716	0.926503	0.731648	0.486283	0.477241	1.16544	1.37064		1.16846	1.1353	1.24792	1.84882	1.76906	1.13924	1.52225	0.895036	0.805835	0.520609	0.64665	0.565503
	fzo	0.00273503	0.0149656	0.0166118	0.131381	0.0542375	0.0236785	0.0374023	0.0165377	0.0347793	0.0787413	0.04535	0.0210085	0.0331571	0.0480184	0.066295	0.0388364	0		0.0278219	0.0334822	0.037083	0.167144	0.141284	0.0203562	0.0488835	0.0258457	0.0650186	0.0415677	0.0157446	0.00499176	0.0521159	0.0664484	0.0799438	0.0338422	0.0025203		0.0280509	0.0420215	0.0272871	0.193917	0.167156	0.0487197	0.153711	0.0680261	0.0503259	0.0179191	0.0460007	0.0415443
	ine	0	0.0022992	0	0.0715078	0.0518292	0.0190213	0	0.00187886	0.00837258	0	0.00637237	0.00137319	0	0	0	0.0162523	0		0	0.00142359	0	0.104889	0	0.00910031	0	0.0032999	0.00724334	0	0.00921331	0.0342175	0.0100417	0	0.0121061	0.00316764	0		0	0.00506716	0.00767851	0.0521941	0.0323107	0.00232307	0.0325143	0	0.0132736	0.0124938	0.0128139	0.027072
	Iswi	3.51874	3.46292	3.56633	2.07026	2.82185	3.08961	3.2967	3.25845	3.59126	3.2138	3.32319	3.43532	2.88159	2.34183	3.21596	2.93548	3.1065		3.52361	3.21732	3.21245	2.69342	2.64029	3.15894	2.98938	2.98184	3.32461	2.68869	2.22907	2.81587	1.84403	1.52497	2.27284	2.96551	2.16673		3.23692	3.29326	3.489	2.29967	2.38661	3.30435	3.35046	3.49511	2.82155	2.59589	2.29312	2.55797
	Klp3A	2.02251	2.51204	2.47686	2.08272	2.34269	2.80552	3.33133	2.56757	2.35054	1.92056	2.10531	2.17122	1.8321	1.31872	2.97297	2.87869	1.72297		1.82801	2.35754	2.02071	2.64103	2.15248	2.39658	2.58659	2.67429	2.5415	2.14923	1.81481	1.82083	1.28316	1.33577	1.64263	2.1052	1.45375		2.422	3.01642	3.23639	1.81804	2.37848	3.05401	2.94919	3.10799	2.4133	1.62365	1.71108	1.61873
	La	1.91881	1.90308	1.91329	1.41427	1.60668	2.01681	2.04111	1.9579	1.9397	1.72305	1.92191	2.08527	1.7765	2.85339	1.13092	1.86751	2.07292		2.09053	2.00068	2.11906	1.5556	1.63405	1.79324	2.02529	1.96956	1.93997	2.09253	1.7034	1.78511	1.47764	3.41681	0.822573	1.86584	2.17956		1.39006	1.51221	1.40654	1.25289	1.14226	1.49572	1.23269	1.56334	1.46909	1.17943	1.27438	1.36892
	lark	1.4719	1.70569	1.61154	1.75289	1.92405	1.80243	1.3798	1.74085	1.51522	1.12863	1.38632	1.3442	1.05818	3.04424	2.34261	1.92051	1.3408		1.64051	1.65459	1.56299	1.32748	1.76142	1.44658	1.33095	1.55966	1.60148	1.41589	1.33488	1.42994	1.06499	3.53363	1.33374	1.5601	1.61376		2.02399	2.09366	1.96521	1.70835	1.76836	1.93462	2.19431	1.91684	1.39039	0.90604	1.06556	1.15007
	Zyx	0.260581	0.241708	0.242859	0.44664	0.471259	0.254838	0.111331	0.204733	0.391528	0.337845	0.38437	0.376152	0.346844	0.387222	0.243592	0.275198	0.2213		0.253339	0.455647	0.40041	0.61298	0.442606	0.413993	0.373109	0.50872	0.51095	0.411906	0.5389	0.541575	0.575088	0.24661	0.2086	0.357427	0.319342		0.119953	0.126375	0.0758109	0.381354	0.512817	0.113393	0.288618	0.12718	0.158739	0.247198	0.178273	0.24085
	Mad	2.77204	2.63391	2.70977	2.36113	2.75764	2.61428	2.71306	2.87151	2.71903	2.3971	2.24897	2.29856	2.28515	1.26129	1.17785	2.29386	2.61688		2.25947	2.18499	2.43931	2.08659	2.06971	2.1672	2.19652	2.31547	2.24034	1.67251	1.71327	1.64815	1.47628	0.964331	1.64316	2.31659	1.80154		2.41014	2.30821	2.3207	2.36879	1.94806	2.24723	2.50337	2.1326	1.73875	1.57967	1.59594	1.65948
	mas	0	0	0	0	0	0	0	0	0	0	0	0	0	0	0	0	0		0	0.0015589	0.0130921	0.0292905	0.0266306	0	0.0108143	0	0	0	0	0	0	0.0338358	0	0.00400351	0		0	0.00199881	0.0143308	0.0438688	0.0040907	0	0	0	0.00612995	0	0.00367333	0
	Med	0.823509	0.986415	0.844701	0.951221	1.15201	0.91056	1.0216	0.945994	0.855566	0.88657	0.689405	0.744419	0.745872	0.83438	0.768589	0.964805	1.01412		1.0815	0.996164	0.653611	0.925006	0.907891	1.00412	0.884561	0.937386	0.864798	0.64548	0.478732	0.61271	0.575203	0.751699	1.34839	0.868595	0.978177		1.06362	1.05303	1.11338	0.840722	0.871847	1.08388	0.950719	1.10301	0.79486	0.546152	0.559531	0.669786
	Mef2	1.99771	1.86126	1.8296	3.27306	2.19803	1.77855	1.90156	1.93418	1.69552	1.81105	1.47044	1.64873	1.43601	1.72657	3.77752	2.00334	1.70741		2.11466	1.93613	2.02474	3.02517	2.74507	2.00305	1.81494	1.75399	1.72302	1.64152	1.39988	1.73728	1.26199	1.14157	3.72993	2.17885	1.63215		2.60747	2.45874	2.58676	4.85621	2.95623	2.36935	2.55397	2.47114	1.84477	1.72116	1.66619	1.63816
	Mlh1	0.258947	0.28207	0.332951	0.208813	0.198068	0.391404	0.290949	0.309376	0.212832	0.216005	0.187849	0.142768	0.206175	0.159069	0.563203	0.269503	0.156889		0.37308	0.219008	0.182427	0.177819	0.199315	0.151477	0.28423	0.285907	0.175753	0.158465	0.199479	0.141839	0.100935	0.167364	0.0515718	0.253161	0.132757		0.464052	0.414502	0.480395	0.168934	0.276394	0.456751	0.413306	0.415148	0.39179	0.206168	0.21135	0.249043
	Pms2	0.673815	0.68932	0.646773	0.371549	0.582784	0.675903	1.02259	0.701373	0.667393	0.716916	0.586212	0.666515	0.422217	0.277597	0.708815	0.790244	0.373259		0.800452	0.873328	0.758373	0.88803	0.846495	0.838923	0.930951	0.891705	0.776619	0.707677	0.744958	0.758495	0.408416	0.598373	0.506512	0.732803	0.350081		1.33656	1.25429	1.32984	0.904763	0.933591	1.06867	0.956393	1.24587	0.919936	0.88865	0.77635	0.746984
	Moe	7.23356	7.1531	7.04973	7.36531	7.59799	6.86541	6.95583	7.31818	8.27297	9.16126	9.17626	10.4074	11.1498	10.4222	7.57558	6.6466	7.53873		6.43064	6.83319	6.68958	7.62328	7.49608	6.8411	7.98535	7.25838	7.73668	8.05049	7.77139	8.29424	10.4547	6.19237	8.22597	6.71881	8.44079		7.47065	7.18369	7.53816	7.05026	6.62594	6.97433	6.87953	7.28955	6.56872	6.14983	5.95819	6.30317
	msi	2.56918	2.71873	2.49991	2.53133	3.18865	2.28243	2.40101	2.78635	2.79177	2.67031	2.80748	3.15543	2.72022	0.88558	4.08882	2.28584	2.60726		2.19477	2.12462	2.02371	2.29339	2.53269	1.99909	1.9708	2.20392	2.54559	2.45354	2.20738	2.37762	1.93677	1.10643	2.26181	1.99222	2.04613		1.86877	1.87133	2.04426	2.17571	2.42496	1.99376	2.09416	2.04596	1.73013	1.63661	1.52465	1.57829
	Mvl	1.19671	1.11953	1.13737	0.999687	1.28421	1.15388	1.07306	1.21608	1.04705	0.991454	0.944699	0.910482	0.900342	1.52991	1.08712	1.20456	1.29629		0.869605	1.25361	1.56251	1.31653	1.38228	1.24818	1.00045	1.29468	0.940372	0.698496	0.787637	0.986561	0.944515	1.42148	0.713796	1.27179	1.2666		1.27152	1.26189	1.30405	0.96693	1.15342	1.26713	1.26703	1.19237	0.814009	0.771531	0.689687	0.721574
	insc	0.48788	0.337566	0.340264	0.759152	0.429498	0.296283	0.435171	0.28967	0.230644	0.119869	0.209281	0.227165	0.399492	0.698756	1.49569	0.451494	0.225899		0.379268	0.305672	0.382704	0.415457	0.500992	0.307275	0.33849	0.265325	0.243334	0.135747	0.256966	0.190736	0.242139	0.247178	1.19487	0.192968	0.121966		0.280412	0.195544	0.213877	0.322984	0.694221	0.288784	0.211541	0.125107	0.116478	0.0863225	0.120442	0.122102
	Nos	0.00122199	0.0101447	0.00458755	0.188216	0.0254259	0.0398656	0	0.00697625	0.00552677	0.0251904	0.0232773	0.0275784	0.0208584	0	0.149638	0.0205362	0		0.0258507	0.0199248	0.00538561	0.15528	0.0755322	0.0163756	0	0.0137685	0.0095438	0.0234428	0.0235389	0.0497185	0.0437228	0	0.0986708	0.01135	0.130336		0.00833765	0.0219362	0.0207236	0.164134	0.254726	0.0606017	0.0182507	0.0177257	0.0132112	0.00826583	0.0173622	0.0207487
	pav	3.16748	3.03759	3.02714	2.2826	2.34533	2.47472	2.64112	2.87346	2.6035	2.32567	2.25897	2.20761	2.04688	1.04095	1.62147	2.56871	3.00624		3.08184	2.77717	3.00986	1.43446	1.99121	2.1708	2.48493	3.00002	2.61492	2.07311	1.95255	2.07347	1.58691	1.00581	1.0379	2.58882	2.44075		2.9875	2.63382	2.62568	1.513	1.65026	2.58858	2.14182	2.65342	1.99923	1.2562	1.43755	1.51582
	Pdh	0	0	0	0.00104733	0	0	0	0	0	0	0	0	0	0	0	0	0		0	0	0	0	0.00805149	0	0	0	0	0	0	0	0	0	0	0	0		0.00202838	0	0	0.0323562	0.00558393	0	0	0	0	0	0.00124443	0
	EbpIII	0	0.00254214	0.00369775	0.0162426	0.060618	0.0129218	0	0.00830235	0.0084122	0.0572882	0.0022966	0.0363401	0.0494883	0.0191864	0.0263513	0	0.00976274		0	0	0	0.01249	0.0336219	0	0.0232671	0	0.0113262	0.015507	0.0522312	0.0639287	0.00402515	0.194963	0.102433	0.00600012	0		0.000556583	0.00654939	0	0.00102524	0	0	0.0153793	0.00679394	0.00568175	0.0107619	0.020352	0.0115892
	repo	0.00612417	0.00115048	0.00357073	0.0335429	0	0	0	0	0	0	0.00477526	0	0	0	0	0	0		0	0.00235072	0	0.000593834	0	0	0.0190465	0	0.0127279	0	0	0	0.00300125	0	0.0929333	0	0		0.00158801	0.00367044	0	0.0131137	0	0	0	0.017163	0.00519554	0	0.00165897	0.00161996
	RnrL	2.92021	3.364	3.37543	2.39424	3.00801	3.1735	3.04493	3.33346	3.83639	3.4049	3.25517	3.29448	2.47032	1.24456	2.3114	3.46854	3.0507		3.38381	3.26082	3.38806	2.07977	2.74759	2.89747	2.96902	3.47233	3.705	2.98992	2.59303	3.0507	1.90856	1.988	1.292	3.09502	3.10165		2.51981	2.45476	2.37089	1.52181	1.60706	2.21606	2.27122	2.55049	2.15425	1.67348	1.74764	1.81986
	RnrS	2.73929	2.77561	2.89429	1.73331	2.17867	2.42272	2.13419	2.91845	2.45397	2.1425	2.14094	2.09773	1.60919	1.02081	1.50065	2.29648	2.05588		2.70489	2.622	2.81991	1.62205	2.00022	2.09463	1.9629	2.70835	2.56714	2.1317	1.85598	1.97321	1.33781	0.880867	0.884056	2.34671	1.978		3.02793	2.8282	3.03802	1.71585	1.92838	2.71159	2.73685	2.6792	1.91493	1.45741	1.7627	1.77816
	rost	0.647806	0.563602	0.569086	0.45871	0.608047	0.511429	0.428931	0.604904	0.589801	0.564789	0.542675	0.517128	0.713716	0.570037	0.568328	0.563036	0.646219		0.688816	0.57829	0.467528	0.401629	0.453364	0.471154	0.664999	0.557303	0.55239	0.593652	0.553595	0.605161	0.441584	0.80779	0.145711	0.518322	0.606132		0.789061	0.756124	0.699568	0.519467	0.516091	0.678563	0.717139	0.702213	0.613685	0.474115	0.525069	0.565407
	rpr	0	0	0.00316101	0.0047572	0	0	0	0.00194478	0	0	0	0	0	0.0388549	0	0.0138101	0		0	0	0.012618	0.0829922	0.011219	0	0.0117112	0.00395562	0.00925259	0.0294768	0	0.0284667	0.0115791	0.0619521	0.0173323	0.00430206	0		0	0	0.00876623	0.00165283	0.0155718	0	0	0.00369905	0	0	0.00229629	0
	Syx5	1.34695	1.44077	1.37944	1.17286	1.57769	1.48528	1.50515	1.42143	1.29605	1.11385	1.25552	1.31776	1.2379	0.99001	1.01509	1.47245	1.48142		1.46385	1.42539	1.23187	1.04787	1.20413	1.4766	1.19894	1.34904	1.22648	1.49674	1.24305	0.931244	0.98782	1.01953	0.488159	1.54	1.25925		1.59251	1.4777	1.29327	0.975063	1.20617	1.5365	1.40479	1.4119	1.22837	0.93194	0.992727	1.04169
	Snr1	0.995235	0.978873	0.87864	0.697675	1.05561	0.864849	0.843225	1.0373	1.04029	0.851947	1.04276	0.971315	0.871467	1.18167	0.505656	0.843962	1.3449		0.671867	0.836437	0.712293	0.513584	0.689489	0.929924	0.721302	0.802195	0.829339	0.740479	0.734092	0.663409	0.543886	0.585858	0.206973	0.581877	0.618262		0.672954	0.705485	0.715232	0.533487	0.546205	0.553184	0.678353	0.775175	0.62407	0.558596	0.764485	0.735398
	Tig	0	0.0114736	0.00380763	0.171518	0.0537068	0	0.0195189	0.00793661	0.00638723	0.0100175	0.005473	0.0011842	0.00721879	0.0248987	0	0.033058	0.384237		0.0092163	0.01145	0	0.0361086	0.02991	0.0598327	0.0358164	0.0208071	0.0165056	0.0269034	0.0224296	0.0306432	0.00407621	0.0166663	0.00888946	0.0394866	0.801843		0.00223414	0.00146422	0	0.0552195	0.0559402	0.0107143	0	0.0254574	0.0197271	0.0120849	0.0235042	0.00748187
	byn	0	0.00105894	0	0.118052	0.0382851	0	0	0	0	0	0	0	0.0112417	0	0	0	0		0	0.00137425	0	0.0223902	0.0276439	0.0120749	0.0377891	0.00415957	0	0	0.0104679	0	0	0	0	0.0137317	0		0.000554783	0	0	0.0228609	0.0130335	0.0038388	0	0.0047702	0.00245263	0.0164379	0	0.00297293
	twin	4.07975	4.17842	4.0408	3.81848	4.04788	4.22911	4.02589	4.18198	3.86265	3.88525	3.21647	3.38405	2.73109	2.79475	3.53506	3.98202	4.42563		3.78166	3.88971	3.83612	4.35849	3.51372	3.81671	4.1559	4.00678	3.90327	3.13246	3.09074	2.92993	2.48626	2.47751	6.87192	3.36206	3.85006		3.68095	3.6804	3.56131	3.2297	3.02211	3.19231	3.25028	3.59739	2.81407	1.90688	2.17949	2.28876
	tsr	5.33033	6.06176	5.60839	7.63498	7.76406	5.7623	7.05757	6.28661	9.61572	13.8113	16.9171	14.3942	11.5725	17.5122	6.03141	5.88363	7.50628		4.74045	5.11446	4.88162	4.55924	5.33813	5.34593	5.58921	5.24444	6.99119	11.1867	11.9817	11.3149	7.80818	19.8582	3.49196	4.68124	5.56183		4.05858	4.27958	4.10341	4.12932	4.58337	4.3671	3.96648	4.64165	6.64619	10.6491	14.3841	11.9114
	Wee1	1.25189	1.05732	0.959162	0.672898	1.12972	0.983318	0.879731	1.06612	0.874487	0.807099	0.72075	0.644485	0.645788	0.957307	0.663658	0.990762	0.96825		0.981692	0.86829	0.834977	0.575705	0.632362	0.602927	0.961111	0.930856	0.979077	0.72297	0.653188	0.702742	0.513852	0.445609	0.599248	0.704766	0.839689		1.17562	1.07801	1.08585	0.701775	0.61342	1.0711	0.91411	0.891051	0.716873	0.638734	0.556024	0.667962
	wts	5.50995	5.15174	5.39244	5.90322	4.39173	4.97161	4.20686	5.23276	4.57649	4.22789	3.87196	3.88522	3.48855	2.08587	8.33822	5.11531	4.70981		5.2178	5.20177	5.12763	4.39394	5.15638	4.39461	4.88463	4.94984	5.03301	4.54256	3.91637	4.03817	2.93776	1.6062	6.93456	5.19364	4.25975		4.9912	5.00216	4.86096	4.27527	4.42557	4.72096	4.48197	4.71901	3.75757	2.83054	2.795	3.06848
	alpha-Man-IIa	1.33905	1.28349	1.32123	1.01412	0.988978	1.35446	1.20873	1.29882	1.35576	0.833401	0.837356	0.6964	0.780967	0.924418	0.724388	1.30297	1.33907		1.49993	1.20703	1.20674	0.711097	0.885121	1.37564	1.49634	1.33919	0.989116	0.758061	0.782629	0.751776	0.463975	1.09573	1.03463	1.29783	0.790936		1.40541	1.26395	1.1495	0.70893	0.963724	1.104	1.07459	1.24492	0.916624	0.581879	0.612553	0.637163
	Arp6	0.353932	0.337126	0.281141	0.39633	0.260286	0.260108	0.262264	0.312304	0.302829	0.407656	0.290735	0.257175	0.16954	0.249471	0.338082	0.311509	0.445557		0.170692	0.267208	0.258331	0.260055	0.258626	0.311423	0.282094	0.271368	0.276745	0.397494	0.273984	0.218538	0.15011	0.490903	0.0677966	0.281563	0.344696		0.240158	0.222778	0.175734	0.166478	0.147393	0.24235	0.234734	0.253523	0.225611	0.177293	0.177216	0.185167
	Arp2	3.92104	3.91189	4.22739	3.78435	3.64528	3.93175	3.9533	3.36706	3.34071	2.78976	2.64488	2.82183	2.44914	2.76566	1.52206	3.75459	2.79523		4.37132	4.06426	4.01513	4.48715	3.61154	3.9995	3.69705	3.63008	3.23675	2.9616	2.6598	3.14018	2.19663	1.7288	1.33782	4.06819	3.01885		1.5633	1.6157	1.78081	2.01869	1.40142	1.49329	1.44003	1.39731	0.918286	0.646126	0.773793	0.86091
	Arp53D	0.00536513	0.00325514	0.00723829	0.0810518	0	0.0146271	0.0186164	0.00827032	0.014426	0.0125478	0.0156385	0.0256681	0.00578047	0.0641766	0	0.0142931	0.0100416		0	0.0375223	0.0400879	0.0232892	0.0209684	0	0.0285236	0.0168018	0.0431978	0	0.0361746	0.0546015	0.028572	0	0.017186	0.00879687	0.0904748		0.0100943	0.00686726	0	0.0309859	0.0180161	0.00926781	0.0178715	0.0104012	0.0193396	0.0676892	0.0221522	0.0477048
	Arp1	0.591982	0.581766	0.63194	0.532256	0.734437	0.677805	0.711208	0.562212	0.706518	0.871907	0.797542	0.799357	0.541594	0.571795	0.701849	0.694128	0.479009		0.673885	0.518197	0.618716	0.410049	0.536351	0.480018	0.57391	0.583182	0.642365	0.760588	0.647542	0.666088	0.641446	1.18531	0.741056	0.55818	0.604113		0.452105	0.463291	0.342466	0.360309	0.300384	0.481035	0.360489	0.365618	0.640956	0.439499	0.670168	0.604451
	ana	0.00199998	0.00819502	0	0.277912	0.115648	0.0429618	0	0.00894819	0.0227957	0.0195829	0.019217	0.0308828	0.0346732	0.0422469	0.135281	0.0477776	0		0	0.0333909	0	0.199998	0.124333	0.0839991	0.0415594	0.0366169	0.0168658	0.0952519	0.0936532	0.0763011	0.0985778	0.0039075	0.00424594	0.711161	0.00172954		0	0.0283572	0.00654207	0.178715	0.478029	0.0392243	0.18157	0.0431773	0.0175439	0.0820629	0.0311645	0.0559239
	Ank	4.55077	4.3804	4.33093	4.59587	4.73093	4.16193	5.1879	4.31799	4.18418	4.3076	4.11514	4.79032	3.97624	2.80758	3.40054	3.80438	3.96104		4.57465	4.70122	4.80907	5.39283	5.26125	4.2601	4.81998	4.94397	4.77032	3.99291	4.26005	4.41545	3.50765	2.31049	3.21031	4.68927	4.15137		3.94388	3.88695	3.8452	3.67373	3.98272	3.84743	3.21408	3.55138	3.34348	2.7406	2.63878	2.77575
	PhKgamma	3.18534	3.07363	3.24791	2.68244	2.70643	2.72386	2.96818	2.87938	2.92988	2.52181	2.41937	2.53266	2.2935	1.99487	1.3663	2.69583	2.96735		3.50791	3.37989	3.33297	3.94087	3.69904	3.01053	3.12144	3.54971	3.22906	3.39923	2.80713	2.92619	2.5713	2.51783	2.4936	3.2232	3.00266		2.79506	2.65739	2.99952	3.40637	2.91608	2.83772	2.76025	2.53311	2.55906	2.14168	1.99682	2.04332
	B-H1	0	0	0.00540161	0.0464322	0.0911685	0	0	0.00173388	0	0	0	0	0	0	0	0	0		0	0.00313527	0	0.0142643	0.0127829	0.0144766	0	0	0	0	0	0.016565	0	0	0	0	0		0	0.00066047	0	0.0203599	0.00313252	0	0.0206782	0	0	0.017322	0	0.000491606
	dhd	16.0516	16.2226	15.9231	14.13	13.5503	14.6769	14.7267	16.8809	21.79	27.1165	29.4994	27.1054	23.8282	53.8289	9.51186	15.0058	16.3993		13.0639	14.1444	13.6656	10.1555	11.5413	11.6593	14.3378	14.3927	17.9148	20.8247	22.9059	21.9313	17.106	42.2552	6.72013	11.3229	14.2219		10.9497	10.2101	10.4982	6.81065	8.04221	9.83682	8.89721	10.8955	12.7737	16.5262	18.5067	18.4928
	Dp	3.48336	3.53289	3.40263	3.60123	3.46764	3.67366	3.04159	3.385	3.36753	3.05461	2.8837	3.0157	2.30663	6.88776	4.11403	3.50609	3.14381		3.66707	3.65336	3.8047	3.98995	3.86577	4.08902	3.90945	3.51559	3.36103	2.48516	2.8998	2.46969	2.16429	5.30565	2.95808	3.8694	4.06711		3.59803	3.48283	3.41147	3.30865	2.92243	3.40467	3.40336	3.36742	2.53455	1.92163	2.03077	2.12273
	E2f1	5.70265	5.49379	5.73982	5.63588	5.28864	4.56914	4.53838	5.59403	4.92773	4.51715	4.08816	4.56927	4.1744	3.04659	6.0328	4.89577	5.78593		7.18378	6.46489	6.73201	6.09945	6.51511	5.99887	6.13501	6.91746	5.81544	5.41247	5.18799	5.45442	4.01468	1.99339	7.87861	6.01084	6.06919		7.44495	7.08885	6.90255	6.67869	6.72956	6.36218	6.58747	6.87144	5.37744	4.83703	4.71088	5.00832
[truncated: 10,392 more rows]
[truncated: 5 more columns]
