# Supplementary material for: Comparative single-nucleus transcriptomics reveals asymmetric evolution of the Drosophila male and female germlines
Source: PLoS Biol. 2026 Jul 20;24(7):e3003869. doi: 10.1371/journal.pbio.3003869 (PMC13384527; doi:10.1371/journal.pbio.3003869)
Supplement: S5 Data — S17 Fig. (XLSX) [file pbio.3003869.s063.xlsx]

## Sheet: S5_Data bol smFISH
S5 Data. SmFISH raw data for the gene bol
Strain A4 †				Strain ISO1 †				Strain w501 †
Image ID	ES	S		Image ID	ES	S		Image ID	ES	S
A4_1	48	256		ISO1_1	26	192		w501_1	0	139
A4_2	11	141		ISO1_2	2	148		w501_2	25	122
A4_3	7	215		ISO1_3	1	110		w501_3	17	113
A4_4	2	153						w501_4	21	220
								w501_5	39	223
								w501_6	35	171
								w501_7	60	169
† Counts are puncta counts in pre-assigned rectangular boxes of the same size corresponding morphologically to the cell type indicated. ES, early spermatogonia; S, spermatids.
