# Supplementary material for: Comparative single-nucleus transcriptomics reveals asymmetric evolution of the Drosophila male and female germlines
Source: PLoS Biol. 2026 Jul 20;24(7):e3003869. doi: 10.1371/journal.pbio.3003869 (PMC13384527; doi:10.1371/journal.pbio.3003869)
Supplement: S6 Data — S18 Fig. (XLSX) [file pbio.3003869.s064.xlsx]

## Sheet: S6_Data eIF4G1 smFISH
S6 Data. SmFISH raw data for the gene eIF4G1
Strain A4 †				Strain ISO1 †				Strain w501 †
Image ID	LS	LSp		Image ID	LS	LSp		Image ID	LS	LSp
A4_1	57	13		ISO1_1	44	16		w501_1	59	24
A4_2	35	1		ISO1_2	30	16		w501_2	42	29
A4_3	46	18		ISO1_3	40	2		w501_3	29	23
A4_4	50	10		ISO1_4	42	8		w501_4	47	30
A4_5	33	14		ISO1_5	44	15		w501_5	51	32
				ISO1_6	34	3		w501_6	41	38
† Counts are puncta counts in pre-assigned rectangular boxes of the same size corresponding morphologically to the cell type indicated. LS, late spermatogonia; LSp, late spermatocytes.
