# Supplementary material for: Comparative single-nucleus transcriptomics reveals asymmetric evolution of the Drosophila male and female germlines
Source: PLoS Biol. 2026 Jul 20;24(7):e3003869. doi: 10.1371/journal.pbio.3003869 (PMC13384527; doi:10.1371/journal.pbio.3003869)
Supplement: S7 Data — (XLSX) [file pbio.3003869.s065.xlsx]

## Sheet: S7 Data. Testis Coexpression
S7 Data. Coexpression network analysis across testis cell types and strains
	Epithelial Cells								Hub Cells								Cyst Cells								GSC/Early Spermatogonia															Late Spermatogonia
	gene_name	module	color code id	kME_Epithelial Cells-M1	kME_Epithelial Cells-M2	kME_Epithelial Cells-M3	kME_grey		gene_name	module	color code id	kME_Hub Cells-M1	kME_Hub Cells-M2	kME_Hub Cells-M3	kME_grey		gene_name	module	color code id	kME_Cyst Cells-M1	kME_Cyst Cells-M2	kME_Cyst Cells-M3	kME_grey		gene_name	module	color code id	kME_Early Spermatogonia-M1	kME_Early Spermatogonia-M2	kME_Early Spermatogonia-M3	kME_Early Spermatogonia-M4	kME_Early Spermatogonia-M5	kME_Early Spermatogonia-M6	kME_Early Spermatogonia-M7	kME_Early Spermatogonia-M8	kME_Early Spermatogonia-M9	kME_Early Spermatogonia-M10	kME_grey		gene_name	module	color code id	kME_Late Spermatogonia-M1	kME_Late Spermatogonia-M2	kME_Late Spermatogonia-M3	kME_Late Spermatogonia-M4	kME_Late Spermatogonia-M5	kME_Late Spermatogonia-M6	kME_grey
	CG33791	Epithelial Cells-M3	brown	-0.19666	0.176262	0.572688	0.0581252		Su(var)3-7	Hub Cells-M3	brown	-0.0311263	0.0360227	0.409632	0.0477047		mtd	Cyst Cells-M3	brown	-0.275317	0.0688452	0.540648	0.0912827		RpS6	Early Spermatogonia-M8	green	0.170036	0.187274	0.188827	0.100639	0.213494	0.0925337	-0.00555229	0.438219	0.161813	0.0569798	0.2179		RpL14	Late Spermatogonia-M6	red	-0.0767355	0.132881	0.3559	0.00178803	0.0108814	0.493063	0.0437009
	CG44435	Epithelial Cells-M3	brown	-0.208786	0.171461	0.553432	-0.0268034		smg	Hub Cells-M3	brown	0.0268355	0.115765	0.407406	0.214999		bru2	Cyst Cells-M3	brown	-0.241125	0.0668756	0.5207	0.0826875		RpL7A	Early Spermatogonia-M8	green	0.140546	0.176355	0.152171	0.0683561	0.246127	0.0814501	-0.0511922	0.432926	0.177487	-0.0226787	0.205421		RpS28b	Late Spermatogonia-M6	red	-0.00568785	0.131779	0.2257	-0.0351267	-0.0386169	0.459407	0.0577116
	Iyd	Epithelial Cells-M3	brown	-0.184786	0.129247	0.504646	-0.0117833		Nost	Hub Cells-M3	brown	0.114082	0.0667545	0.375084	0.0958899		Dyrk2	Cyst Cells-M3	brown	-0.190445	0.0612021	0.512532	0.0734074		RpS9	Early Spermatogonia-M8	green	-0.0151358	0.0241353	0.0779679	0.0539459	0.158697	-0.034789	-0.0396108	0.414105	0.0848833	0.0164004	0.0496665		RpS29	Late Spermatogonia-M6	red	-0.0127331	0.134294	0.243573	-0.00451877	0.00568117	0.441639	0.0517572
	CG43816	Epithelial Cells-M3	brown	-0.110871	0.122699	0.500729	0.0346006		Sec22	Hub Cells-M3	brown	-0.0254863	0.0521746	0.349105	0.0320605		Cirl	Cyst Cells-M3	brown	-0.253092	0.0503598	0.487219	0.119359		RpL23A	Early Spermatogonia-M8	green	0.103168	0.135463	0.118523	0.109044	0.147502	0.0103238	-0.0377998	0.405777	0.102328	0.0439739	0.140822		RpL37a	Late Spermatogonia-M6	red	4.5875582382409e-05	0.0740381	0.247807	-0.00877979	0.0308824	0.437331	0.0692906
	CG31815	Epithelial Cells-M3	brown	-0.190468	0.154448	0.460601	-0.0144255		CG14562	Hub Cells-M3	brown	0.0340406	0.0975623	0.316782	0.134294		Src42A	Cyst Cells-M3	brown	-0.216708	0.109817	0.486364	0.137113		RpL6	Early Spermatogonia-M8	green	0.0707146	0.0607295	0.102548	0.0489377	0.173744	0.0485938	0.00185433	0.405537	0.134744	-0.0118141	0.113538		RpL37A	Late Spermatogonia-M6	red	-0.0355276	0.0741693	0.306466	0.0236493	0.0295251	0.43549	0.0459088
	CG42635	Epithelial Cells-M3	brown	-0.087286	0.0864486	0.456293	0.0250827		AspRS-m	Hub Cells-M3	brown	0.0255466	0.0734347	0.299709	0.0903944		luna	Cyst Cells-M3	brown	-0.173679	0.0428028	0.485675	0.0925322		eEF2	Early Spermatogonia-M8	green	0.040648	0.090749	0.0843262	0.00965515	0.165426	0.0396036	-0.0273814	0.398402	0.169683	0.00668566	0.0923838		RpL36	Late Spermatogonia-M6	red	-0.0194811	0.0935409	0.26772	0.0270477	-0.00052911	0.433935	0.0450655
	Rim	Epithelial Cells-M3	brown	-0.186872	0.173483	0.432092	0.0523198		Snx1	Hub Cells-M3	brown	0.0147568	0.0369925	0.295254	0.139071		bun	Cyst Cells-M3	brown	-0.192353	0.0770649	0.485243	0.151336		RpL17	Early Spermatogonia-M8	green	0.109593	0.122675	0.0991061	0.0492382	0.161256	0.082671	-0.0223006	0.392084	0.150487	0.0265752	0.147421		RpL32	Late Spermatogonia-M6	red	-0.0515837	0.112892	0.264761	0.0174586	0.00818951	0.404556	0.0244292
	spaw	Epithelial Cells-M3	brown	-0.0861885	0.103247	0.424224	0.0262061		CG30183	Hub Cells-M3	brown	0.0410215	0.137219	0.293576	0.192669		CG45263	Cyst Cells-M3	brown	-0.15499	0.167765	0.478807	0.0686357		RpS25	Early Spermatogonia-M8	green	0.0182745	0.0789548	0.148431	0.0672183	0.172516	-0.0218557	-0.0100917	0.383811	0.081427	0.0388715	0.114133		RpS17	Late Spermatogonia-M6	red	-0.0531328	0.0921655	0.238344	0.026642	-0.0221184	0.39718	0.0136873
	Pif1A	Epithelial Cells-M3	brown	-0.106679	0.137659	0.421962	0.0413163		Rcd5	Hub Cells-M1	blue	0.0762539	0.0357226	0.289221	0.0987007		shep	Cyst Cells-M3	brown	-0.215368	0.0640841	0.476352	0.0734297		RpL19	Early Spermatogonia-M8	green	0.116482	0.123371	0.089318	0.0317369	0.212075	0.0950929	0.0501678	0.374286	0.152371	0.0167436	0.124606		RpL31	Late Spermatogonia-M6	red	-0.0506863	0.0517207	0.253724	0.0378739	0.00831143	0.39069	0.0184582
	Adk3	Epithelial Cells-M3	brown	-0.124528	0.127002	0.402789	0.067568		D19A	Hub Cells-M3	brown	0.00682609	0.00385716	0.283812	0.0214238		cv-c	Cyst Cells-M3	brown	-0.180901	0.0611703	0.441853	0.0453126		eEF1gamma	Early Spermatogonia-M3	turquoise	0.102929	0.141789	0.0984416	-0.00437878	0.12278	0.0815841	0.0237864	0.368299	0.170213	0.0411871	0.107892		RpS18	Late Spermatogonia-M6	red	-0.0425644	0.0866348	0.278818	0.00931794	0.0447239	0.381346	0.0603607
	CG9279	Epithelial Cells-M3	brown	-0.134982	0.234048	0.381452	0.0412952		l(2)k09913	Hub Cells-M3	brown	0.02772	-0.0185089	0.263569	0.0425801		fru	Cyst Cells-M3	brown	-0.141071	0.0840297	0.43667	0.0460947		RpL4	Early Spermatogonia-M8	green	0.075645	0.0876887	0.133616	0.0560008	0.186577	0.0576888	0.0291509	0.366591	0.12437	0.0249268	0.160643		RpS20	Late Spermatogonia-M3	green	-0.0644958	0.0856077	0.372494	0.0233366	-0.00622337	0.361399	0.0150472
	CG43783	Epithelial Cells-M2	turquoise	-0.25408	0.311207	0.362547	0.027692		yrt	Hub Cells-M3	brown	0.0958457	-0.0111893	0.262308	0.20927		hoe1	Cyst Cells-M3	brown	-0.199123	0.0554023	0.435851	0.0703276		Nap1	Early Spermatogonia-M1	blue	0.184773	0.181682	0.178775	0.0757877	0.259813	0.0810994	-0.00358722	0.361878	0.158113	0.027433	0.226876		RpS7	Late Spermatogonia-M6	red	-0.00603194	0.0646804	0.224438	0.0172361	0.0233326	0.34168	0.0675769
	CG42284	Epithelial Cells-M3	brown	-0.120703	0.136621	0.35023	0.0398078		CG3679	Hub Cells-M1	blue	0.0704685	-0.0225864	0.250577	0.159677		pyd	Cyst Cells-M3	brown	-0.207984	0.0531858	0.433995	0.0850983		eEF1alpha1	Early Spermatogonia-M8	green	-0.00892973	0.0112045	0.0444998	0.0435161	0.0776629	-0.0541538	0.0296101	0.350616	0.02631	0.0214562	0.0504075		RpL38	Late Spermatogonia-M3	green	-0.0968615	0.118674	0.310794	0.0109514	-0.0365527	0.33117	-0.0292784
	CG45050	Epithelial Cells-M3	brown	0.0258128	0.0335008	0.345063	0.111909		ATPsynD	Hub Cells-M1	blue	0.0784084	0.0220707	0.248612	0.152592		Samuel	Cyst Cells-M3	brown	-0.159588	0.0551042	0.431208	0.0608324		RpS23	Early Spermatogonia-M8	green	0.00391078	0.0735383	0.115644	0.0677145	0.149876	-0.0223408	-0.021778	0.349925	0.121454	0.0444004	0.104385		RpLP2	Late Spermatogonia-M3	green	-0.103301	0.131666	0.356919	0.0576458	-0.000675369	0.330508	-0.00560405
	CG9133	Epithelial Cells-M2	turquoise	-0.166795	0.318058	0.31066	0.086246		SRPK	Hub Cells-M3	brown	-0.0103372	0.179827	0.242278	0.110079		sick	Cyst Cells-M3	brown	-0.180162	0.0549838	0.426086	0.0868372		RpL3	Early Spermatogonia-M3	turquoise	0.0410866	0.0626119	0.0154662	-0.0123573	0.142669	0.0324726	0.00471227	0.349353	0.123923	-0.0523481	0.0646798		RpL5	Late Spermatogonia-M6	red	-0.0146681	0.0545399	0.254081	-0.000822315	0.0482589	0.316989	0.076685
	CG12983	Epithelial Cells-M2	turquoise	-0.215585	0.398305	0.285539	0.0196314		eIF2alpha	Hub Cells-M1	blue	0.0360816	0.0494307	0.238836	0.111036		bab2	Cyst Cells-M3	brown	-0.190261	0.0457372	0.422417	0.0643329		Hsp83	Early Spermatogonia-M8	green	0.00239633	0.0913046	-0.0395604	-0.0322895	0.10394	0.0389286	-0.0383655	0.344832	0.124071	-0.03985	-0.0200946		RpLP1	Late Spermatogonia-M3	green	-0.0794197	0.0956253	0.349941	0.0417761	-0.00717553	0.308608	0.0143474
	CG8813	Epithelial Cells-M2	turquoise	-0.114886	0.252083	0.276173	0.0251879		eEF2	Hub Cells-M2	turquoise	-0.0756249	0.256532	0.236807	0.217266		RapGAP1	Cyst Cells-M3	brown	-0.136949	0.0825981	0.416243	0.106527		RpS30	Early Spermatogonia-M8	green	0.068816	0.0725644	0.100841	0.0752371	0.162419	0.0131132	-0.0120205	0.341879	0.177612	0.0414271	0.0993516		RpS26	Late Spermatogonia-M3	green	-0.077673	0.0888731	0.328346	0.0180781	-0.00830331	0.30591	0.0023971
	CG33339	Epithelial Cells-M3	brown	-0.105715	0.100528	0.276133	0.00665534		snz	Hub Cells-M2	turquoise	0.0590526	0.0607838	0.236611	0.132004		eya	Cyst Cells-M3	brown	-0.170978	0.0200507	0.415235	0.0719823		eIF3b	Early Spermatogonia-M8	green	0.186142	0.176819	0.133764	0.088649	0.206189	0.120751	-0.0379934	0.340431	0.149926	0.0625307	0.183899		RpS12	Late Spermatogonia-M3	green	-0.0871021	0.0840547	0.354077	0.020706	0.00568683	0.305569	-0.00368259
	CG32436	Epithelial Cells-M2	turquoise	-0.276947	0.505763	0.274556	0.0302318		CCT3	Hub Cells-M3	brown	-0.00583427	0.100973	0.234149	0.138814		CG34398	Cyst Cells-M3	brown	-0.131645	0.0893409	0.413342	0.048936		LTV1	Early Spermatogonia-M8	green	0.14425	0.162452	0.164977	0.0755318	0.211971	0.0953427	-0.0106529	0.339994	0.200876	0.0347468	0.163029		RpS24	Late Spermatogonia-M3	green	-0.0439987	0.095509	0.317668	0.0140787	-0.00920414	0.301344	0.0269379
	Ppi1	Epithelial Cells-M2	turquoise	-0.310381	0.528583	0.265633	-0.0506722		CG16952	Hub Cells-M3	brown	0.0477628	-9.98027e-05	0.233436	0.0937184		dpr2	Cyst Cells-M2	blue	-0.213324	0.154493	0.407376	0.0140231		CG1910	Early Spermatogonia-M8	green	0.138654	0.152923	0.0897604	0.022001	0.215638	0.099883	-0.0030608	0.330662	0.212605	0.00671817	0.13722		RpL29	Late Spermatogonia-M3	green	-0.0250224	0.116133	0.270315	0.0192827	0.0247472	0.293713	0.0345579
	gammaTub37C	Epithelial Cells-M3	brown	-0.025549	0.0308172	0.260588	0.0249774		CG11504	Hub Cells-M1	blue	0.0612353	0.0852781	0.232564	0.133423		Aldh-III	Cyst Cells-M3	brown	-0.213026	0.0310759	0.406624	0.0822973		RpL12	Early Spermatogonia-M8	green	0.126089	0.137407	0.140614	0.0827201	0.182242	0.0834881	0.0165908	0.322975	0.148772	0.0171505	0.151689		CG32017	Late Spermatogonia-M6	red	-0.0831285	0.157577	0.096694	-0.0850311	-0.0261204	0.291541	0.00238096
	Dnah3	Epithelial Cells-M2	turquoise	-0.240518	0.340867	0.259367	0.0501554		pav	Hub Cells-M1	blue	0.0876713	0.145183	0.230304	0.181484		scrib	Cyst Cells-M3	brown	-0.144388	0.0900749	0.403284	0.110553		Non1	Early Spermatogonia-M8	green	0.0830712	0.105842	0.133321	0.0576016	0.155892	0.012567	0.000127433	0.318629	0.0793259	0.0372771	0.17209		RpS3	Late Spermatogonia-M6	red	-0.0119079	0.058395	0.220224	0.0285184	0.0191431	0.290199	0.0463613
	CG31538	Epithelial Cells-M2	turquoise	-0.293521	0.493601	0.25818	-0.0188657		swa	Hub Cells-M1	blue	0.063542	-0.0112197	0.227774	0.161264		Pde11	Cyst Cells-M3	brown	-0.186498	0.0403806	0.398067	0.0988742		RpL22	Early Spermatogonia-M8	green	-0.0859377	-0.0505929	-0.0200757	0.0170272	0.127315	-0.110684	-0.0400897	0.31768	0.0574788	-0.0213129	-0.0424147		RpS27A	Late Spermatogonia-M3	green	-0.109418	0.0453423	0.372076	0.0704062	0.0266067	0.289797	-0.0185524
	CG14183	Epithelial Cells-M2	turquoise	-0.233922	0.44583	0.251634	-0.00881449		Gbs-70E	Hub Cells-M3	brown	0.0173319	0.0119388	0.226562	-0.0387167		Pura	Cyst Cells-M3	brown	-0.15456	0.0795605	0.397003	0.096771		Pep	Early Spermatogonia-M8	green	0.171612	0.202087	0.108869	0.0435327	0.195921	0.149283	-0.0744874	0.304404	0.237871	-0.013609	0.174822		RpS4	Late Spermatogonia-M6	red	0.0143037	0.0679158	0.207937	-0.00886133	0.0384524	0.285966	0.0802253
	CG18368	Epithelial Cells-M2	turquoise	-0.135047	0.271	0.248963	0.000589109		Ranbp21	Hub Cells-M3	brown	0.0950578	0.0223198	0.226054	0.0794134		CG3328	Cyst Cells-M3	brown	-0.180004	0.00939563	0.387886	0.0564571		RpL15	Early Spermatogonia-M5	red	0.0778169	0.0931613	0.0815474	0.0264328	0.250088	0.0515727	0.00800315	0.3039	0.158481	0.00843739	0.136061		Cp15	Late Spermatogonia-M3	green	-0.088034	0.0974019	0.288667	0.0323439	-0.00782792	0.284663	-0.0222258
	CG31817	Epithelial Cells-M2	turquoise	-0.111018	0.293799	0.248833	0.0286932		CG6454	Hub Cells-M2	turquoise	0.133125	0.161829	0.223261	0.25168		mgl	Cyst Cells-M3	brown	-0.171887	0.0432729	0.37799	0.0737732		Hsc70-4	Early Spermatogonia-M8	green	0.175137	0.171922	0.0905909	0.0885361	0.0887584	0.118765	-0.065281	0.301744	0.0722737	0.0570232	0.165761		RpS25	Late Spermatogonia-M3	green	-0.0787265	0.0724138	0.393085	0.05683	0.0527193	0.282561	0.0241862
	CG8851	Epithelial Cells-M2	turquoise	-0.196097	0.303825	0.248086	-0.0183396		CG42284	Hub Cells-M1	blue	0.0425518	0.059567	0.218264	0.0724951		Liprin-gamma	Cyst Cells-M3	brown	-0.191572	0.0395223	0.377968	0.0341859		RpS2	Early Spermatogonia-M1	blue	0.160013	0.143111	0.203821	0.175382	0.222729	0.044769	-0.01037	0.2976	0.119324	0.0256525	0.224395		RpL27	Late Spermatogonia-M3	green	-0.0861818	0.0566589	0.349517	0.0332037	-0.00704259	0.271731	-0.0113199
	CG7886	Epithelial Cells-M2	turquoise	-0.27293	0.406372	0.245651	-0.0455179		CG12576	Hub Cells-M1	blue	0.117234	0.0140058	0.215441	0.131475		Prosap	Cyst Cells-M3	brown	-0.148213	0.0395069	0.374482	0.0925288		RpL13	Early Spermatogonia-M8	green	0.123015	0.181944	0.166284	0.0727476	0.149166	0.0773249	-0.0735696	0.295212	0.0835117	0.0247249	0.207528		RpL28	Late Spermatogonia-M3	green	-0.0575143	0.0754349	0.358382	0.0343474	0.0433078	0.270224	0.0296135
	fest	Epithelial Cells-M2	turquoise	-0.21874	0.393062	0.243132	0.0406332		Orc1	Hub Cells-M1	blue	0.0867066	0.0712711	0.212566	0.173635		jvl	Cyst Cells-M3	brown	-0.145998	0.0907058	0.370178	0.0921162		RpL10Ab	Early Spermatogonia-M3	turquoise	-0.0601127	0.0204097	0.0365026	0.00783296	0.0633067	-0.0539026	0.00194494	0.29518	0.0939397	-0.000753751	0.0136823		sta	Late Spermatogonia-M6	red	0.0362067	0.061921	0.183634	-0.00994803	-0.0265315	0.265345	0.0552497
	Msp300	Epithelial Cells-M2	turquoise	-0.302642	0.458567	0.241563	-0.00712954		lap	Hub Cells-M2	turquoise	-0.0140362	0.0956416	0.209931	0.192862		B4	Cyst Cells-M3	brown	-0.16391	0.0598623	0.367438	0.106433		RpS3A	Early Spermatogonia-M3	turquoise	0.123487	0.1313	0.141202	0.0214388	0.170685	0.0771568	0.0219248	0.28812	0.13001	0.0174484	0.163119		RpL12	Late Spermatogonia-M3	green	-0.093587	0.0775099	0.3666	0.0380161	0.0744408	0.265335	0.0528096
	Bdp1	Epithelial Cells-M3	brown	-0.106991	0.176358	0.238072	0.0276163		E(bx)	Hub Cells-M2	turquoise	0.0308041	0.247552	0.20842	0.258374		SNF4Agamma	Cyst Cells-M3	brown	-0.166529	0.0702681	0.367401	0.0998213		RpS27	Early Spermatogonia-M8	green	0.0963834	0.12527	0.138449	0.114237	0.150943	0.0667871	-0.00417967	0.287533	0.166604	0.0522424	0.131763		RpL13	Late Spermatogonia-M3	green	-0.0508118	0.0615375	0.376774	0.0219399	0.0682035	0.259919	0.0498669
	CG4836	Epithelial Cells-M2	turquoise	-0.436825	0.572624	0.235963	-0.124417		tor	Hub Cells-M2	turquoise	-0.0217671	0.110114	0.206436	0.0882061		CG6040	Cyst Cells-M3	brown	-0.127238	0.110994	0.366114	0.0875124		RpL8	Early Spermatogonia-M1	blue	0.194798	0.147896	0.124751	0.0758851	0.225318	0.0910298	-0.000947127	0.285627	0.166249	0.0375151	0.195498		RpS27	Late Spermatogonia-M3	green	-0.0634086	0.0471268	0.337313	0.0519814	0.0598067	0.257253	0.0337432
	CG31029	Epithelial Cells-M2	turquoise	-0.25078	0.437175	0.234367	0.0043691		scf	Hub Cells-M2	turquoise	-0.0339767	0.133264	0.205104	0.169496		sona	Cyst Cells-M3	brown	-0.169056	0.00767221	0.365345	0.0662481		Hsc70-3	Early Spermatogonia-M8	green	0.158735	0.189073	0.164441	0.0731887	0.187721	0.0838864	0.00456458	0.283466	0.17326	0.051265	0.187563		RpL9	Late Spermatogonia-M3	green	-0.0301365	0.064351	0.291515	0.0594901	0.038735	0.256741	0.036479
	CLIP-190	Epithelial Cells-M2	turquoise	-0.21995	0.355072	0.234127	0.0551162		CG14540	Hub Cells-M2	turquoise	-0.13248	0.283038	0.20409	0.0948397		plum	Cyst Cells-M3	brown	-0.120083	0.0527849	0.363737	0.0529247		Gdh	Early Spermatogonia-M8	green	0.178543	0.206388	0.185844	0.109693	0.193155	0.150336	-0.0376341	0.282844	0.139423	0.0328589	0.22585		CG43740	Late Spermatogonia-M6	red	-0.0634461	0.137639	0.0927594	-0.0522192	-0.00122152	0.251084	0.0218607
	CG16972	Epithelial Cells-M2	turquoise	-0.277027	0.521485	0.233031	0.0256293		Sec63	Hub Cells-M2	turquoise	-0.118511	0.136457	0.200626	0.0915303		Calx	Cyst Cells-M3	brown	-0.123094	0.114666	0.361138	0.0726682		RpL35A	Early Spermatogonia-M8	green	0.0891841	0.133869	0.157053	0.109299	0.146989	0.064646	0.0196149	0.282612	0.11692	0.0737005	0.14402		RpS8	Late Spermatogonia-M3	green	-0.0541454	0.034884	0.356805	0.0603919	0.0455187	0.246861	0.023162
	eIF4G1	Epithelial Cells-M3	brown	0.0632488	0.0474299	0.232453	0.15209		Cep135	Hub Cells-M2	turquoise	0.00549807	0.266656	0.199746	0.202229		Cip4	Cyst Cells-M3	brown	-0.15588	0.0426951	0.358985	0.0746621		CG8036	Early Spermatogonia-M8	green	0.185839	0.182571	0.180052	0.134175	0.188743	0.103748	-0.0635953	0.274875	0.100456	0.023294	0.238389		CG1909	Late Spermatogonia-M2	turquoise	-0.168412	0.473607	0.11236	-0.373953	-0.0351928	0.245528	0.128864
	betaTub85D	Epithelial Cells-M2	turquoise	-0.155804	0.361487	0.230655	0.077651		CycA	Hub Cells-M1	blue	0.0734822	0.149586	0.199541	0.22029		nuf	Cyst Cells-M3	brown	-0.160658	0.0356611	0.351649	0.0650142		RpS4	Early Spermatogonia-M1	blue	0.194009	0.19902	0.174451	0.13545	0.212587	0.0994842	-0.0237984	0.274554	0.142491	0.0124303	0.249455		RpL21	Late Spermatogonia-M3	green	-0.0478611	0.0618544	0.315867	0.0744667	0.0692439	0.243419	0.063796
	CG42816	Epithelial Cells-M2	turquoise	-0.137699	0.294977	0.230492	0.100008		Tom70	Hub Cells-M2	turquoise	-0.0784666	0.262718	0.198625	0.136181		Dys	Cyst Cells-M3	brown	-0.12431	0.117852	0.3509	0.124784		CG10576	Early Spermatogonia-M5	red	0.168387	0.17332	0.104527	0.027294	0.321206	0.134094	-0.0251409	0.272937	0.217659	-0.00630226	0.160625		RpL36A	Late Spermatogonia-M3	green	-0.0720071	0.0509353	0.31145	0.0533822	0.007461	0.233663	-0.00414011
	Pen	Epithelial Cells-M2	turquoise	-0.258858	0.475562	0.227592	0.0513208		CG31178	Hub Cells-M2	turquoise	-0.122366	0.255181	0.198292	0.130844		shot	Cyst Cells-M3	brown	-0.185605	0.0227922	0.350358	0.0905611		RpL36A	Early Spermatogonia-M8	green	0.108904	0.130284	0.0725774	0.0561901	0.115065	0.0754376	0.0151917	0.271195	0.16452	-0.014772	0.11858		RpL24	Late Spermatogonia-M3	green	-0.0623734	0.0588381	0.341785	0.0432837	0.0727231	0.228247	0.0448719
	mib2	Epithelial Cells-M2	turquoise	-0.148599	0.338349	0.227267	0.0206592		ssp2	Hub Cells-M2	turquoise	0.075234	0.101155	0.198218	0.198095		Eip93F	Cyst Cells-M3	brown	-0.141151	0.0796438	0.349495	0.0830066		eIF3a	Early Spermatogonia-M3	turquoise	0.1092	0.120133	0.039791	0.0103934	0.15612	0.0998459	0.00952781	0.27043	0.176488	-0.0440201	0.0830622		RpL23	Late Spermatogonia-M3	green	-0.0467486	0.0273442	0.306955	0.0539568	0.0605542	0.22792	0.0261854
	CG18266	Epithelial Cells-M2	turquoise	-0.136631	0.288859	0.225778	0.0164943		Pi4KIIalpha	Hub Cells-M3	brown	-0.000464083	0.151982	0.198134	0.134277		CG8312	Cyst Cells-M3	brown	-0.157317	0.0943092	0.348469	0.0737179		Rbcn-3A	Early Spermatogonia-M8	green	0.237206	0.243697	0.143933	0.0878433	0.208366	0.188882	-0.0643244	0.267716	0.211322	0.0474536	0.219985		RpS15	Late Spermatogonia-M3	green	-0.0654328	0.0985408	0.282738	-0.000430399	0.0168773	0.224898	0.0212394
	CG15144	Epithelial Cells-M2	turquoise	-0.149527	0.279611	0.224435	0.0372037		wb	Hub Cells-M2	turquoise	0.0699302	0.00305744	0.197944	0.170399		MESR3	Cyst Cells-M3	brown	-0.14855	0.0217368	0.34374	0.06061		SerRS	Early Spermatogonia-M3	turquoise	0.0713269	0.116292	0.107922	0.00553083	0.115718	0.0504732	0.0239918	0.266786	0.140832	0.0116162	0.118924		RpL15	Late Spermatogonia-M3	green	-0.0293161	0.080778	0.334653	0.0613182	0.0668262	0.222154	0.0667148
	exu	Epithelial Cells-M2	turquoise	-0.237733	0.434032	0.224353	0.0663615		CG12692	Hub Cells-M2	turquoise	-0.0429566	0.177833	0.19762	0.162217		CG31869	Cyst Cells-M3	brown	-0.121705	0.0745583	0.343509	0.00893943		Ip259	Early Spermatogonia-M3	turquoise	0.0712454	0.139198	0.0999926	0.0326227	0.142927	0.0822584	0.0128299	0.26629	0.177576	0.0255336	0.0890409		sesB	Late Spermatogonia-M6	red	0.0580777	0.0282083	0.107616	0.0230987	0.0454653	0.220179	0.0932227
	CG3213	Epithelial Cells-M2	turquoise	-0.315023	0.528668	0.2221	-0.0391825		Jafrac1	Hub Cells-M3	brown	-0.0193414	0.0303622	0.19755	0.0402278		Sulf1	Cyst Cells-M3	brown	-0.12684	0.043674	0.343063	0.0878524		RpS27A	Early Spermatogonia-M8	green	0.0394777	0.0360358	0.0179091	0.0214278	0.133648	0.0194787	-0.0200134	0.265634	0.100931	-0.0252543	0.0368771		RpL23A	Late Spermatogonia-M3	green	-0.0459493	0.0339228	0.403156	0.0596795	0.0970518	0.219826	0.0698125
	Svil	Epithelial Cells-M2	turquoise	-0.242221	0.397927	0.222098	0.0653136		Pif1A	Hub Cells-M1	blue	0.0909127	0.221573	0.196388	0.229747		baz	Cyst Cells-M3	brown	-0.175446	0.0768188	0.34248	0.145005		CG5728	Early Spermatogonia-M8	green	0.159909	0.150213	0.0691347	-0.00636532	0.132442	0.153699	0.000705108	0.263252	0.221239	-0.0421591	0.133419		RpS23	Late Spermatogonia-M3	green	-0.0866511	0.0393986	0.371061	0.0676244	0.0627134	0.218478	0.037296
	CG44434	Epithelial Cells-M2	turquoise	-0.24965	0.46163	0.22155	-0.00377225		CG6013	Hub Cells-M2	turquoise	-0.0328499	0.0360123	0.192626	0.0265422		Atpalpha	Cyst Cells-M3	brown	-0.128045	0.0449171	0.339606	0.139783		RpS3	Early Spermatogonia-M8	green	0.108726	0.115502	0.121096	0.0644061	0.14331	0.0611214	-0.0214676	0.261095	0.087168	0.0227998	0.154628		RpL27A	Late Spermatogonia-M3	green	-0.0776911	0.0583479	0.334793	0.0561808	0.0238435	0.217005	0.015586
	CG9130	Epithelial Cells-M2	turquoise	-0.327868	0.524764	0.220322	-0.0160879		CG8507	Hub Cells-M2	turquoise	0.0740015	0.155194	0.192552	0.240885		trol	Cyst Cells-M3	brown	-0.0980435	0.0585282	0.336347	0.077259		eIF5B	Early Spermatogonia-M3	turquoise	0.0714893	0.0851482	0.143054	0.0390609	0.167822	0.094656	-0.00621367	0.259121	0.205334	-0.00144422	0.0960379		RpL19	Late Spermatogonia-M3	green	-0.0698698	0.0376069	0.376365	0.0489513	0.0658088	0.215462	0.0215982
	CG8219	Epithelial Cells-M3	brown	-0.103791	0.167442	0.218325	0.00439988		CG4511	Hub Cells-M3	brown	-0.0473594	0.149494	0.190992	0.0619055		Doa	Cyst Cells-M2	blue	-0.1484	0.183451	0.332849	0.117993		Df31	Early Spermatogonia-M3	turquoise	0.126686	0.150562	0.12263	0.0236001	0.210814	0.134309	-0.0357444	0.259007	0.249599	0.0107009	0.154502		RpL39	Late Spermatogonia-M3	green	-0.0662945	0.0648182	0.27394	0.037617	0.0366408	0.214267	0.0115664
	S-Lap1	Epithelial Cells-M2	turquoise	-0.300359	0.532961	0.216181	0.0266422		hop	Hub Cells-M3	brown	0.0205779	0.0441521	0.189819	0.0640505		CG6424	Cyst Cells-M3	brown	-0.0986986	0.0617835	0.329692	0.0902755		Karybeta3	Early Spermatogonia-M8	green	0.156404	0.175989	0.146074	0.105896	0.175137	0.114744	-0.0272821	0.25472	0.162316	0.0381686	0.205308		CG43102	Late Spermatogonia-M2	turquoise	-0.132291	0.527627	0.0324483	-0.492299	-0.039388	0.214069	0.15388
	CG33017	Epithelial Cells-M2	turquoise	-0.190817	0.367234	0.215389	-0.00463037		raptor	Hub Cells-M1	blue	0.0701964	0.0341074	0.189413	0.16018		pan	Cyst Cells-M3	brown	-0.148288	0.0527659	0.327188	0.0541568		GluProRS	Early Spermatogonia-M3	turquoise	0.168551	0.17293	0.13146	0.0105604	0.15855	0.10214	-0.00322407	0.251612	0.179207	0.0507094	0.15594		RpL10	Late Spermatogonia-M3	green	-0.0460912	0.0509635	0.334561	0.0869235	0.129463	0.213855	0.075158
	MCPH1	Epithelial Cells-M2	turquoise	-0.169933	0.342937	0.214338	0.0736379		Vinc	Hub Cells-M1	blue	0.196936	-0.0408198	0.185449	0.125996		Ndae1	Cyst Cells-M3	brown	-0.171728	0.0273093	0.325481	0.000838148		RpL28	Early Spermatogonia-M1	blue	0.1326	0.0951064	0.142092	0.100112	0.168499	0.0703706	0.0267133	0.250755	0.13816	0.028975	0.182935		RpS13	Late Spermatogonia-M3	green	-0.0309734	0.0470855	0.319701	0.06085	0.0655228	0.211172	0.0550031
	CG12861	Epithelial Cells-M2	turquoise	-0.275518	0.521987	0.213905	-0.0129515		CG9133	Hub Cells-M1	blue	0.0162832	0.220492	0.184248	0.164678		kay	Cyst Cells-M3	brown	-0.157749	0.0388786	0.324868	0.0432816		RpL35	Early Spermatogonia-M5	red	0.0832888	0.104319	0.0796799	0.0451466	0.266354	0.0491675	0.00229003	0.250723	0.122936	0.0178819	0.135164		RpS30	Late Spermatogonia-M3	green	-0.044812	0.0777139	0.317522	0.0475228	0.0788753	0.198697	0.0530979
	orb	Epithelial Cells-M2	turquoise	-0.145792	0.292489	0.213628	0.0641895		Prp8	Hub Cells-M2	turquoise	0.0309993	0.0942228	0.184197	0.180682		dpp	Cyst Cells-M3	brown	-0.107099	0.0557671	0.323349	0.0204324		Non2	Early Spermatogonia-M3	turquoise	0.193663	0.232878	0.167244	0.0259636	0.204915	0.171618	0.0183354	0.25027	0.248536	0.0276342	0.203762		MtnA	Late Spermatogonia-M2	turquoise	-0.106705	0.267805	0.138045	0.0420127	-0.0478116	0.196501	0.00606116
	CG30015	Epithelial Cells-M2	turquoise	-0.238852	0.419531	0.212308	0.0333832		tio	Hub Cells-M2	turquoise	-0.0834492	0.267304	0.183978	0.121009		rdx	Cyst Cells-M3	brown	-0.149439	0.0749187	0.320602	0.109405		CG8545	Early Spermatogonia-M3	turquoise	0.100931	0.12055	0.0240269	0.0312283	0.161375	0.113133	-0.0326977	0.249698	0.214198	-0.000646386	0.089654		ATPsynC	Late Spermatogonia-M6	red	0.114277	0.043033	0.0890424	-0.0544543	0.0251493	0.187419	0.140144
	CG43691	Epithelial Cells-M2	turquoise	-0.14444	0.233015	0.212304	0.0373944		Su(var)205	Hub Cells-M1	blue	0.0652489	0.107832	0.183667	0.136234		dnc	Cyst Cells-M3	brown	-0.138966	0.0558069	0.319233	0.0852231		RpL24	Early Spermatogonia-M8	green	-0.0430039	-0.0221679	0.063826	0.0365425	0.117203	-0.0643106	0.0580292	0.248315	0.0217922	0.0268485	0.0679679		RpS6	Late Spermatogonia-M3	green	-0.0383161	0.0579996	0.340667	0.0311342	0.0916566	0.186475	0.0839292
	CG13168	Epithelial Cells-M2	turquoise	-0.202652	0.359394	0.212262	-0.000610203		dhd	Hub Cells-M1	blue	0.0244148	0.0215193	0.182722	0.175268		InR	Cyst Cells-M3	brown	-0.128663	0.107688	0.312642	0.119721		Rack1	Early Spermatogonia-M1	blue	0.220503	0.165091	0.217053	0.174671	0.21991	0.11804	-0.0311018	0.248304	0.0937166	0.0196927	0.288637		RpS9	Late Spermatogonia-M3	green	-0.0733956	0.0412379	0.376204	0.0664616	0.072492	0.185265	0.0397557
	CG10841	Epithelial Cells-M2	turquoise	-0.1926	0.337598	0.212008	0.0541829		CG14411	Hub Cells-M2	turquoise	-0.0833241	0.0746208	0.182508	0.00015536		btsz	Cyst Cells-M3	brown	-0.105232	0.0627431	0.312096	0.0694047		RpL10	Early Spermatogonia-M3	turquoise	0.0607868	0.118236	0.0835829	0.0404438	0.171945	0.0701196	0.019595	0.243708	0.160074	0.026532	0.0932266		CG18628	Late Spermatogonia-M2	turquoise	-0.116636	0.267961	0.101786	0.0416716	-0.0404282	0.180651	0.00832811
	Gld2	Epithelial Cells-M2	turquoise	-0.171273	0.304994	0.211156	0.00895268		mlt	Hub Cells-M2	turquoise	-0.039302	0.163746	0.178259	0.126985		Efa6	Cyst Cells-M3	brown	-0.132652	0.145028	0.310443	0.137152		eIF3g1	Early Spermatogonia-M3	turquoise	0.0946658	0.136577	0.0838414	0.016822	0.127483	0.0947387	-0.0272726	0.24246	0.17474	-0.00875046	0.0996954		CG42855	Late Spermatogonia-M6	red	-0.0102895	0.0759548	0.0202962	0.0498693	0.0305539	0.177488	0.0267085
	CG13625	Epithelial Cells-M3	brown	-0.056713	0.0302127	0.207474	-0.000881276		CG13747	Hub Cells-M2	turquoise	-0.0508804	0.155711	0.177085	0.0623045		CG15186	Cyst Cells-M3	brown	-0.12278	-0.00469795	0.310107	0.0513736		RpLP1	Early Spermatogonia-M8	green	0.0838716	0.0927798	0.0708477	0.0417164	0.0561604	0.0419475	0.0204893	0.241915	0.0349815	0.069572	0.113242		RpL7A	Late Spermatogonia-M3	green	-0.0479553	0.0422061	0.341072	0.00997172	0.0790235	0.176984	0.066452
	CG12860	Epithelial Cells-M2	turquoise	-0.241589	0.512162	0.20746	-0.00141662		CG44838	Hub Cells-M2	turquoise	0.0147742	0.118027	0.176422	0.122962		CG42788	Cyst Cells-M3	brown	-0.100916	0.0720269	0.310057	0.104039		Mi-2	Early Spermatogonia-M3	turquoise	0.160528	0.184739	0.120629	0.0648406	0.187213	0.170398	-0.0341895	0.241678	0.233758	0.0443561	0.13336		dj	Late Spermatogonia-M2	turquoise	-0.110511	0.30725	0.106045	0.0743585	-0.0454955	0.172402	-0.0146516
	CG7069	Epithelial Cells-M2	turquoise	-0.248722	0.459659	0.205734	-0.0284593		CG10365	Hub Cells-M2	turquoise	-0.0603714	0.228738	0.176203	0.139571		CG32512	Cyst Cells-M3	brown	-0.141233	0.0270513	0.30992	0.0556616		Lk6	Early Spermatogonia-M8	green	0.184575	0.229307	0.183062	0.0630942	0.193946	0.161176	-0.010893	0.241148	0.188037	-0.00339348	0.190254		Sytbeta	Late Spermatogonia-M2	turquoise	-0.100443	0.26546	0.0878215	0.0174238	-0.0347883	0.170151	0.0122184
	Xe7	Epithelial Cells-M3	brown	-0.100222	0.0992999	0.204938	0.0680873		stas	Hub Cells-M1	blue	0.108304	0.0334751	0.174869	0.109795		Lrch	Cyst Cells-M3	brown	-0.0823171	0.0901804	0.308337	0.090916		CD98hc	Early Spermatogonia-M8	green	0.138132	0.185669	0.188246	0.103381	0.142535	0.100206	0.00930961	0.24087	0.13628	0.0705128	0.176554		RpL17	Late Spermatogonia-M3	green	-0.0786627	0.0573695	0.349547	0.028999	0.0532183	0.167933	0.0288738
	phtf	Epithelial Cells-M2	turquoise	-0.117503	0.254873	0.204557	0.0449194		Cep97	Hub Cells-M2	turquoise	-0.0436991	0.222356	0.174847	0.107092		wdp	Cyst Cells-M3	brown	-0.114532	0.0710854	0.3059	0.0694983		CG13185	Early Spermatogonia-M3	turquoise	0.136394	0.169963	0.0875176	0.0234089	0.171445	0.134997	0.0194378	0.238704	0.188049	0.0215109	0.128601		RpL11	Late Spermatogonia-M3	green	-0.0437454	0.0596478	0.237061	0.0302877	0.0364268	0.164933	0.0327853
	TTLL3B	Epithelial Cells-M2	turquoise	-0.191431	0.424735	0.204033	0.0746903		Nedd4	Hub Cells-M2	turquoise	-0.0225956	0.185795	0.174115	0.19709		Cdep	Cyst Cells-M3	brown	-0.130135	0.0694554	0.305729	0.0887522		RpLP2	Early Spermatogonia-M8	green	0.0453161	0.0448798	0.11745	0.0556353	0.134215	0.0302916	0.008974	0.236038	0.0821081	0.0482213	0.108237		eEF1alpha1	Late Spermatogonia-M3	green	-0.0474963	0.0597257	0.360755	0.0257855	0.0829806	0.164442	0.0763212
	CG9861	Epithelial Cells-M2	turquoise	-0.203122	0.41197	0.203827	0.00681856		cue	Hub Cells-M1	blue	0.00749967	0.0232838	0.173428	0.111748		ed	Cyst Cells-M3	brown	-0.10109	0.0123928	0.305566	0.110309		RpL27	Early Spermatogonia-M8	green	-0.0114508	0.0168284	0.051204	0.0161823	0.0707395	-0.032707	0.0161181	0.235813	0.0298966	0.0448557	0.0376734		CG6770	Late Spermatogonia-M5	brown	0.0671686	-0.00626688	0.112307	0.0927479	0.132156	0.163911	0.0843747
	chb	Epithelial Cells-M2	turquoise	-0.187692	0.353983	0.202492	0.105959		CG5139	Hub Cells-M1	blue	0.0186674	0.155167	0.173067	0.133749		CG42524	Cyst Cells-M3	brown	-0.138164	0.0290965	0.305327	0.0572154		CG1703	Early Spermatogonia-M3	turquoise	0.14067	0.18094	0.147175	0.0519727	0.187851	0.114147	-0.0432133	0.235757	0.253806	-0.0055472	0.142734		Prosbeta1	Late Spermatogonia-M6	red	0.0404494	0.0271295	0.0453238	0.0129233	0.0394483	0.162043	0.0805458
	S-Lap8	Epithelial Cells-M2	turquoise	-0.281693	0.51773	0.202346	0.0199071		scaf6	Hub Cells-M3	brown	0.0852617	0.152296	0.172547	0.180116		CG8665	Cyst Cells-M3	brown	-0.0466506	0.0439405	0.305207	0.0536521		IleRS	Early Spermatogonia-M8	green	0.106133	0.137786	0.0755628	0.0431174	0.110862	0.074653	-0.0338828	0.235579	0.131374	0.0204433	0.133686		CG9133	Late Spermatogonia-M6	red	-0.0551312	0.152186	0.0385724	-0.00727128	-0.0149835	0.158523	0.0211453
	ms(3)76Cc	Epithelial Cells-M2	turquoise	-0.192613	0.355921	0.20163	0.0117589		CG4712	Hub Cells-M2	turquoise	0.0130323	0.244985	0.172259	0.130803		GEFmeso	Cyst Cells-M3	brown	-0.187412	-0.00281016	0.304385	0.0673872		CG30122	Early Spermatogonia-M3	turquoise	0.173295	0.189551	0.149242	0.0422469	0.216663	0.156368	-0.026653	0.235413	0.206111	0.0370715	0.172819		RpL26	Late Spermatogonia-M3	green	-0.0451718	0.0371037	0.221422	0.0578956	0.0480865	0.155218	0.025317
	CG13337	Epithelial Cells-M2	turquoise	-0.2999	0.478923	0.200703	-0.0597744		Lk6	Hub Cells-M2	turquoise	0.127527	0.157134	0.171754	0.210652		CG3376	Cyst Cells-M3	brown	-0.0848037	0.10917	0.303992	0.0926304		eIF3c	Early Spermatogonia-M9	pink	0.170103	0.150197	0.0984137	0.0441749	0.173665	0.150592	0.0243454	0.232038	0.24186	-0.0413522	0.168659		CG6209	Late Spermatogonia-M2	turquoise	-0.0882894	0.212748	0.136912	0.0763853	-0.000841949	0.145774	-0.0135747
	Usp20-33	Epithelial Cells-M2	turquoise	-0.125905	0.303219	0.20069	0.098409		Arp2	Hub Cells-M2	turquoise	0.0315493	0.135034	0.171703	0.104801		Hipk	Cyst Cells-M3	brown	-0.132038	0.078754	0.303553	0.0781472		Set2	Early Spermatogonia-M3	turquoise	0.263072	0.264373	0.14695	0.038309	0.245069	0.226773	-0.0833013	0.231978	0.217591	0.00254904	0.187318		RpLP0	Late Spermatogonia-M3	green	-0.00552112	-0.0112558	0.257853	0.0536224	0.0656696	0.142674	0.0528696
	CG10055	Epithelial Cells-M2	turquoise	-0.18218	0.245888	0.200005	0.079687		CG5815	Hub Cells-M2	turquoise	0.00145654	0.065355	0.170812	0.124159		siz	Cyst Cells-M3	brown	-0.145714	0.0555661	0.30135	0.0833245		RpL9	Early Spermatogonia-M8	green	0.0962696	0.126683	0.118935	0.130336	0.155181	0.0619753	0.0865945	0.231584	0.0956933	-0.00374187	0.139227		CG31468	Late Spermatogonia-M2	turquoise	-0.0861835	0.193491	0.0919935	0.0471366	-0.0373673	0.135572	-0.0244651
	CG14355	Epithelial Cells-M2	turquoise	-0.261396	0.481661	0.199711	-0.00335882		Rbp6	Hub Cells-M2	turquoise	0.0259946	0.183055	0.170554	0.187223		fry	Cyst Cells-M3	brown	-0.0690564	0.0872528	0.299292	0.0723954		RpL21	Early Spermatogonia-M3	turquoise	0.0620531	0.101304	0.102558	0.0179754	0.176983	0.0470459	-0.0773964	0.231287	0.14035	0.00833769	0.0996257		CG9010	Late Spermatogonia-M6	red	-0.0275185	0.0930141	0.0442223	0.000139784	0.00214994	0.128431	0.0180444
	CG42724	Epithelial Cells-M2	turquoise	-0.11914	0.19599	0.199066	0.0834137		CG33932	Hub Cells-M1	blue	0.070104	0.0648933	0.170244	0.128281		Sdc	Cyst Cells-M3	brown	-0.108858	0.0634317	0.297701	0.0882167		RecQ4	Early Spermatogonia-M8	green	0.109069	0.134644	0.121855	0.0707078	0.179104	0.073441	-0.00882866	0.230469	0.143329	-0.0128003	0.148809		CG11327	Late Spermatogonia-M6	red	-0.0597512	0.157991	0.0392406	0.00638781	-0.0148483	0.128314	0.0160141
	CG2127	Epithelial Cells-M2	turquoise	-0.298493	0.51188	0.198439	-0.0155022		mib1	Hub Cells-M2	turquoise	0.0350316	0.0494511	0.16892	0.130442		how	Cyst Cells-M3	brown	-0.117583	0.0616276	0.294821	0.0767294		Hrb27C	Early Spermatogonia-M3	turquoise	0.201099	0.208143	0.136427	0.0749146	0.20674	0.139385	-0.0510555	0.229463	0.23004	0.0663165	0.1811		CG31161	Late Spermatogonia-M6	red	-0.0320408	0.131323	0.0118639	0.0377435	-0.0309758	0.127486	0.00106842
	Trc8	Epithelial Cells-M2	turquoise	-0.112648	0.301949	0.197151	0.0996187		Usp14	Hub Cells-M2	turquoise	-0.0194916	0.19155	0.16851	0.0951524		Ttd14	Cyst Cells-M3	brown	-0.126589	0.0450572	0.292749	0.0888111		sqd	Early Spermatogonia-M8	green	0.217597	0.203565	0.13198	0.0129992	0.18334	0.206107	-0.029772	0.229056	0.259752	-0.0315157	0.20763		Vm26Aa	Late Spermatogonia-M3	green	-0.054797	0.0430761	0.198854	0.0389309	0.0112299	0.125945	0.0159098
	CG5886	Epithelial Cells-M2	turquoise	-0.15643	0.302903	0.19672	0.0705084		Snoo	Hub Cells-M3	brown	0.123939	0.154846	0.16826	0.26256		kibra	Cyst Cells-M3	brown	-0.0980352	0.0815434	0.292561	0.0638645		ThrRS	Early Spermatogonia-M8	green	0.109966	0.108472	0.0824908	0.0572159	0.123244	0.0860167	-0.0058897	0.228095	0.127573	0.00484106	0.0997808		RpL6	Late Spermatogonia-M3	green	-0.0367703	-0.00101382	0.307735	0.0732809	0.068194	0.123359	0.0354433
	CG1909	Epithelial Cells-M1	blue	0.0764392	-0.267413	0.195619	0.0083368		CG15258	Hub Cells-M3	brown	-0.0193251	0.155847	0.168233	0.125205		pbl	Cyst Cells-M3	brown	-0.0707871	0.0823193	0.292252	0.101088		kst	Early Spermatogonia-M3	turquoise	0.178925	0.205737	0.151302	0.0473351	0.157962	0.142681	-0.0657613	0.227506	0.261142	0.0139393	0.182635		dhd	Late Spermatogonia-M6	red	0.107069	0.0727143	0.0510543	-0.112788	0.0899808	0.123284	0.174854
	HEATR2	Epithelial Cells-M2	turquoise	-0.0828929	0.207665	0.195385	0.0539626		CG17261	Hub Cells-M2	turquoise	-0.105281	0.196999	0.166056	0.132136		drpr	Cyst Cells-M3	brown	-0.112605	0.0492284	0.291862	0.0851763		Khc	Early Spermatogonia-M8	green	0.156942	0.200059	0.165518	0.130371	0.182833	0.12486	0.0124432	0.227048	0.19618	0.0308992	0.179003		RpL7	Late Spermatogonia-M3	green	-0.0521764	0.00753801	0.277274	0.0776575	0.0482969	0.122744	0.00607142
	Cnot4	Epithelial Cells-M2	turquoise	-0.0417271	0.161505	0.193542	0.192119		NSD	Hub Cells-M2	turquoise	-0.00238497	0.0221024	0.165078	0.109036		Baldspot	Cyst Cells-M3	brown	-0.110134	0.024347	0.291027	0.0521759		eEF1beta	Early Spermatogonia-M8	green	0.116838	0.12173	0.108092	0.0773712	0.133765	0.0615477	-0.0319786	0.224486	0.0965624	0.000781834	0.156924		RpS3A	Late Spermatogonia-M3	green	0.0356171	-0.00190787	0.293007	0.0473126	0.109714	0.121115	0.111234
	CG15631	Epithelial Cells-M2	turquoise	-0.172734	0.256909	0.193403	-0.000837877		CG9776	Hub Cells-M2	turquoise	-0.0161025	0.232734	0.164339	0.170988		tou	Cyst Cells-M3	brown	-0.15593	0.0564212	0.289862	0.138591		RpL23	Early Spermatogonia-M8	green	0.0628246	0.0664099	0.107827	0.0387933	0.145952	-0.00516139	-0.0197964	0.223563	0.0811679	-0.0255083	0.126697		CG34325	Late Spermatogonia-M6	red	-0.030441	0.0786978	0.0327508	0.0132723	-0.0186143	0.117933	-0.00395645
	Tektin-A	Epithelial Cells-M2	turquoise	-0.161496	0.28908	0.192968	0.0226411		Ptp4E	Hub Cells-M1	blue	0.338354	-0.0404369	0.163207	0.243154		heph	Cyst Cells-M3	brown	-0.0971269	0.152783	0.289575	0.0916986		CG3918	Early Spermatogonia-M8	green	0.0931396	0.108813	0.104812	0.0559113	0.160176	0.074867	-0.0438384	0.223546	0.117578	0.000572794	0.124741		CG31797	Late Spermatogonia-M6	red	-0.0403001	0.0890267	0.0359091	0.00732447	-0.0195243	0.117896	-0.00275017
	CG6059	Epithelial Cells-M2	turquoise	-0.140078	0.257777	0.19288	-0.010067		CG31010	Hub Cells-M2	turquoise	-0.104802	0.253248	0.162867	0.0147318		trio	Cyst Cells-M3	brown	-0.130931	0.0770318	0.289213	0.11934		Sap-r	Early Spermatogonia-M3	turquoise	0.132174	0.163252	0.159936	0.0613878	0.16324	0.156329	-0.00361881	0.22059	0.19574	0.0431561	0.151742		CG9279	Late Spermatogonia-M6	red	-0.0501835	0.154391	0.0257315	-0.0020382	0.00834597	0.117385	0.00943401
	didum	Epithelial Cells-M2	turquoise	-0.171155	0.369594	0.192827	0.0906767		CG31473	Hub Cells-M2	turquoise	-0.0398361	0.0511606	0.162735	0.0618049		CG42238	Cyst Cells-M3	brown	-0.0676875	0.0637895	0.288195	0.072094		RpS26	Early Spermatogonia-M8	green	0.0248503	0.0375339	0.0382655	0.0317273	0.0245744	-0.0159969	0.0139164	0.219837	-0.0167211	0.0732839	0.0324568		RpL10Ab	Late Spermatogonia-M3	green	-0.0779024	0.014884	0.306536	0.0613741	0.0851285	0.116361	0.0277606
	tna	Epithelial Cells-M2	turquoise	-0.188799	0.314334	0.190128	-0.00515927		Caf1-55	Hub Cells-M1	blue	0.028356	-0.037737	0.162446	0.108268		mura	Cyst Cells-M3	brown	-0.146316	0.0251527	0.287778	0.0556846		DCTN1-p150	Early Spermatogonia-M8	green	0.187075	0.200404	0.148736	0.0912882	0.19477	0.151363	0.0118697	0.218529	0.185926	0.0533899	0.201694		CG44435	Late Spermatogonia-M4	yellow	-0.0400349	0.172914	0.0490324	0.0296913	-0.00357512	0.114882	0.0387312
	Dhc98D	Epithelial Cells-M2	turquoise	-0.201127	0.369771	0.190077	0.0465415		SMC1	Hub Cells-M1	blue	0.0501502	0.0848936	0.162251	0.0985663		CG42458	Cyst Cells-M3	brown	-0.114535	0.0439656	0.287664	0.0258007		Sf3b3	Early Spermatogonia-M3	turquoise	0.187888	0.20702	0.1507	0.109206	0.181703	0.137838	0.0130901	0.217717	0.212355	-0.0227514	0.20989		CG13337	Late Spermatogonia-M2	turquoise	-0.101313	0.265895	0.0860953	0.0690581	0.0024251	0.114784	-0.00669713
	Frl	Epithelial Cells-M2	turquoise	-0.186544	0.307504	0.189373	0.0710871		spoon	Hub Cells-M2	turquoise	0.0258217	0.0728434	0.160322	0.117612		msn	Cyst Cells-M3	brown	-0.0944223	0.0415524	0.283295	0.0968824		Gmap	Early Spermatogonia-M8	green	0.0786539	0.107024	0.118288	0.0620534	0.139247	0.0458305	0.0256252	0.216034	0.132623	0.00941874	0.103256		spaw	Late Spermatogonia-M6	red	-0.0310018	0.133363	0.0264739	-0.00413632	-0.00188457	0.113266	0.0294384
	Pka-R2	Epithelial Cells-M2	turquoise	-0.112197	0.241674	0.188056	0.0642021		red	Hub Cells-M2	turquoise	-0.00840342	0.17776	0.159883	0.102404		CG32719	Cyst Cells-M3	brown	-0.0526334	0.0290319	0.282577	0.066896		msps	Early Spermatogonia-M8	green	0.176543	0.178767	0.122999	0.0413877	0.178973	0.131706	-0.0536739	0.215276	0.196208	0.0155947	0.166609		CG10407	Late Spermatogonia-M2	turquoise	-0.0733783	0.197674	0.0751555	0.0475782	-0.0324863	0.111456	0.00693924
	CG2841	Epithelial Cells-M2	turquoise	-0.0704858	0.188466	0.187922	0.0756631		CG14722	Hub Cells-M2	turquoise	0.00803771	0.0300894	0.159441	0.0600885		CG17839	Cyst Cells-M3	brown	-0.0958443	0.0618711	0.280278	0.0387835		rdx	Early Spermatogonia-M2	brown	0.24061	0.268465	0.177321	0.0957182	0.213192	0.19968	-0.0621308	0.213132	0.25968	0.0404252	0.22848		CG31226	Late Spermatogonia-M2	turquoise	-0.069613	0.198164	0.0590321	0.0352397	-0.033005	0.110104	-0.0142744
	S-Lap3	Epithelial Cells-M2	turquoise	-0.283276	0.51259	0.187891	0.0159178		CG3702	Hub Cells-M2	turquoise	-0.109694	0.192223	0.159214	0.0494713		NFAT	Cyst Cells-M3	brown	-0.114963	-0.0225968	0.279303	0.0746575		CG7728	Early Spermatogonia-M3	turquoise	0.0381028	0.0940235	0.0116696	0.00496247	0.131876	0.0748595	-0.0424072	0.213123	0.156463	-0.0395377	0.0376773		CG7069	Late Spermatogonia-M2	turquoise	-0.0661111	0.192623	0.0968381	0.0633149	0.0118158	0.109398	0.00890608
	CG9624	Epithelial Cells-M2	turquoise	-0.0508343	0.201657	0.186642	0.0835649		CG32655	Hub Cells-M2	turquoise	-0.114166	0.335985	0.159091	0.132993		Stat92E	Cyst Cells-M3	brown	-0.123199	0.0234291	0.278171	0.0912194		Dp1	Early Spermatogonia-M3	turquoise	0.176841	0.184247	0.138008	0.0894695	0.201399	0.107137	-0.00306213	0.212655	0.170052	0.0378112	0.1503		Mst84Da	Late Spermatogonia-M2	turquoise	-0.0655131	0.176482	0.0624759	0.0339754	-0.0355363	0.10795	-0.00906121
	CG13991	Epithelial Cells-M2	turquoise	-0.200214	0.327896	0.186538	0.0324091		CG13096	Hub Cells-M2	turquoise	-0.0329471	0.240462	0.157915	0.182884		Pvr	Cyst Cells-M3	brown	-0.106301	0.0239217	0.278034	0.050657		RpS16	Early Spermatogonia-M1	blue	0.117383	0.113164	0.139368	0.0987039	0.165298	0.0528933	-0.0448413	0.211809	0.0979853	0.0250148	0.18482		Ran-like	Late Spermatogonia-M6	red	-0.0296653	0.111326	0.0373569	0.0318427	0.00440096	0.107933	0.0193378
	eIF4H2	Epithelial Cells-M2	turquoise	-0.0782319	0.29593	0.186429	0.0554797		CG18135	Hub Cells-M2	turquoise	-0.0162057	0.0653878	0.157231	0.0880536		CG34417	Cyst Cells-M3	brown	-0.0761848	0.0299596	0.277281	0.145478		Top2	Early Spermatogonia-M3	turquoise	0.120176	0.169948	0.0719417	0.039262	0.153498	0.125022	-0.0216957	0.209325	0.184848	0.030568	0.0930267		RpL4	Late Spermatogonia-M3	green	-0.0167174	0.0262527	0.28448	0.0499094	0.063876	0.106075	0.0639179
	CG17122	Epithelial Cells-M2	turquoise	-0.122257	0.244604	0.186133	0.0634889		CG9692	Hub Cells-M2	turquoise	-0.114711	0.0717835	0.156949	-0.0516119		Dmtn	Cyst Cells-M3	brown	-0.158845	0.0504842	0.276407	0.0983343		Nopp140	Early Spermatogonia-M3	turquoise	0.165445	0.192274	0.0587375	0.0333852	0.129044	0.155685	-0.0340544	0.20928	0.229897	0.00358819	0.127369		CG33017	Late Spermatogonia-M2	turquoise	-0.060233	0.16794	0.0432379	0.0305869	-0.0167459	0.10598	-0.0109729
	CG33125	Epithelial Cells-M2	turquoise	-0.147943	0.255672	0.185717	0.0165854		CG18371	Hub Cells-M1	blue	0.0376829	0.0334286	0.156701	0.101846		Flo2	Cyst Cells-M3	brown	-0.0956583	0.0525545	0.275585	0.0720295		TfIIFalpha	Early Spermatogonia-M8	green	0.0893348	0.112921	0.0859593	0.0497786	0.118047	0.09564	-0.0186131	0.208454	0.166602	-0.00343945	0.108832		tsr	Late Spermatogonia-M5	brown	0.02443	-0.0376607	0.163822	0.067268	0.187417	0.104671	0.0771827
	Topors	Epithelial Cells-M2	turquoise	-0.143211	0.230149	0.184854	0.121675		woc	Hub Cells-M2	turquoise	0.0169829	0.17861	0.156311	0.253209		ome	Cyst Cells-M3	brown	-0.114259	0.0447728	0.275362	0.0317717		CG10254	Early Spermatogonia-M3	turquoise	0.162965	0.205417	0.150691	0.0558466	0.153185	0.165628	-0.0390687	0.207731	0.267649	0.0149447	0.138648		CG1690	Late Spermatogonia-M6	red	-0.00476002	0.0757165	0.0284184	0.00203025	0.00721595	0.104287	0.0177526
	CG11327	Epithelial Cells-M2	turquoise	-0.178618	0.30594	0.184653	0.0266081		Acer	Hub Cells-M2	turquoise	0.0108914	0.272323	0.15568	0.12639		crp	Cyst Cells-M3	brown	-0.119873	0.0753912	0.275086	0.0988625		CG2691	Early Spermatogonia-M3	turquoise	0.164391	0.199304	0.0947895	0.0284679	0.15268	0.154814	-0.00497598	0.205881	0.205626	0.00180602	0.160316		CG30156	Late Spermatogonia-M6	red	-0.00768207	0.0627181	0.0110053	0.00724238	-0.00524797	0.103722	0.0131586
	Hsp60B	Epithelial Cells-M2	turquoise	-0.191194	0.414001	0.184077	0.0419522		Khc	Hub Cells-M2	turquoise	0.0831633	0.157383	0.155505	0.191841		ATP8B	Cyst Cells-M3	brown	-0.109947	0.0199263	0.270828	0.0447561		Fib	Early Spermatogonia-M3	turquoise	0.117886	0.140884	0.0512468	0.0234336	0.0847166	0.107152	-0.00219234	0.205698	0.135383	-0.0234347	0.0825213		CG7295	Late Spermatogonia-M2	turquoise	-0.0245996	0.138706	0.0534966	-0.00648443	-0.0115793	0.103617	0.00555392
	alphaKap4	Epithelial Cells-M2	turquoise	-0.120788	0.143724	0.183426	-0.00996837		CG4497	Hub Cells-M1	blue	0.0562182	0.0557926	0.155071	0.144167		CG42671	Cyst Cells-M3	brown	-0.0651204	0.097096	0.270117	0.127592		glu	Early Spermatogonia-M9	pink	0.20002	0.216472	0.123719	-0.0484902	0.193746	0.180183	-0.0206044	0.205335	0.249808	0.0497131	0.188062		CG17202	Late Spermatogonia-M4	yellow	0.0448053	0.0212163	0.0869798	0.040509	0.0273102	0.102865	0.0789031
	S-Lap2	Epithelial Cells-M2	turquoise	-0.267446	0.451864	0.183093	-0.0293135		CG11327	Hub Cells-M2	turquoise	-0.050163	0.324369	0.154979	0.182457		Sxl	Cyst Cells-M3	brown	-0.133003	0.050088	0.26867	0.136484		RpL26	Early Spermatogonia-M5	red	0.022913	0.0615396	0.0758597	0.032875	0.221305	0.0129691	0.0172006	0.205152	0.101639	0.020032	0.094981		RpS5b	Late Spermatogonia-M4	yellow	0.0316906	0.0107619	0.125552	0.019889	0.0473564	0.100531	0.0798167
	toc	Epithelial Cells-M2	turquoise	-0.167639	0.3668	0.182943	0.06145		fan	Hub Cells-M2	turquoise	-0.0766532	0.194188	0.154637	0.0940563		Gclc	Cyst Cells-M3	brown	-0.0821844	0.0653557	0.268271	0.115995		RpL24-like	Early Spermatogonia-M4	black	0.117536	0.131347	0.0778627	0.129891	0.164377	0.109472	-0.0492443	0.204471	0.144986	-0.00419471	0.139528		Adgf-E	Late Spermatogonia-M6	red	-0.0319318	0.0610776	0.0189699	0.00900571	-0.0237296	0.10012	-0.0169518
	CG17387	Epithelial Cells-M2	turquoise	-0.156183	0.251559	0.182941	0.00246802		CG14864	Hub Cells-M2	turquoise	-0.058215	0.174394	0.154276	0.064151		MYPT-75D	Cyst Cells-M3	brown	-0.139216	0.0709994	0.267287	0.0822951		asl	Early Spermatogonia-M8	green	0.145133	0.190236	0.148214	0.0826347	0.154239	0.138425	-0.0201655	0.204467	0.144114	-0.0127476	0.181669		djl	Late Spermatogonia-M2	turquoise	-0.0743702	0.202247	0.0672076	0.0558189	-0.00497733	0.0964846	-0.0125933
	SRPK	Epithelial Cells-M2	turquoise	0.0179018	0.198805	0.182822	0.17151		Rrp6	Hub Cells-M2	turquoise	0.0173065	0.266905	0.153948	0.160585		Eip63E	Cyst Cells-M3	brown	-0.115388	0.0500639	0.267145	0.0595291		vkg	Early Spermatogonia-M8	green	0.0301197	0.0739414	0.129516	0.0511085	0.0789611	0.0455262	-0.00389863	0.204342	0.0887733	0.0328466	0.103857		CG42266	Late Spermatogonia-M6	red	-0.0146693	0.0945136	0.00855721	0.0390856	-0.00898241	0.0950845	0.00728764
	garz	Epithelial Cells-M2	turquoise	-0.138854	0.281521	0.182591	0.107558		oc	Hub Cells-M1	blue	0.132593	0.143736	0.153398	0.221619		Jupiter	Cyst Cells-M3	brown	-0.0816311	0.0732952	0.266683	0.0590199		CCT3	Early Spermatogonia-M3	turquoise	0.119479	0.170309	0.0697046	0.0636332	0.109137	0.0749789	-0.0204684	0.204037	0.189095	0.00264654	0.131588		RpL3	Late Spermatogonia-M3	green	-0.0293057	-0.00853326	0.332142	0.0766681	0.107886	0.0936195	0.0747855
	Letm1	Epithelial Cells-M2	turquoise	-0.125366	0.269268	0.181945	0.0819079		U2af50	Hub Cells-M1	blue	0.0881995	0.0463549	0.152921	0.145058		Egfr	Cyst Cells-M3	brown	-0.14097	0.00739822	0.264184	0.028381		Dek	Early Spermatogonia-M9	pink	0.117373	0.136648	0.0858724	0.0281484	0.160738	0.105479	-0.00331583	0.203318	0.288495	-0.0410616	0.115832		CG12902	Late Spermatogonia-M2	turquoise	-0.0278222	0.144217	0.059403	0.0311353	0.0114387	0.0914645	0.0298926
	Pp2C1	Epithelial Cells-M2	turquoise	-0.1018	0.219843	0.181754	0.0771679		CG43867	Hub Cells-M1	blue	0.279273	-0.00581558	0.152603	0.183565		sdt	Cyst Cells-M3	brown	-0.123843	0.0416722	0.263064	0.0621561		polo	Early Spermatogonia-M3	turquoise	0.0964872	0.169039	0.0840072	0.00283226	0.0950007	0.104238	0.0357152	0.201534	0.208613	0.0196336	0.104736		CG9861	Late Spermatogonia-M2	turquoise	-0.071834	0.165214	0.0845169	0.0502918	-0.0113151	0.091382	-0.00372465
	eIF4G2	Epithelial Cells-M2	turquoise	-0.159029	0.435999	0.181488	0.108169		wisp	Hub Cells-M2	turquoise	-0.0253365	0.0632207	0.152235	0.09531		CG42673	Cyst Cells-M3	brown	-0.0603725	0.0598006	0.262911	0.0605102		RpS15	Early Spermatogonia-M8	green	0.0448122	0.0640652	0.0417676	0.0458628	0.0759969	0.0224219	0.0267024	0.20076	0.0269636	0.0576956	0.0755147		beat-IIIc	Late Spermatogonia-M2	turquoise	-0.0630786	0.147678	0.0656675	0.0579193	0.00168643	0.0901236	0.0119037
	CG5089	Epithelial Cells-M2	turquoise	-0.252059	0.51915	0.180367	-0.00764866		garz	Hub Cells-M2	turquoise	-0.0407261	0.265555	0.152223	0.161202		ush	Cyst Cells-M3	brown	-0.132595	0.0505448	0.262513	0.0767448		Akap200	Early Spermatogonia-M3	turquoise	0.210505	0.226252	0.12144	0.0797291	0.21702	0.224589	-0.072817	0.200752	0.249986	-0.00724301	0.176626		oc	Late Spermatogonia-M4	yellow	0.00939935	0.143151	0.0411794	0.0351145	0.0371315	0.0900869	0.103319
	mask	Epithelial Cells-M2	turquoise	-0.126482	0.24686	0.180364	0.212935		CG12983	Hub Cells-M2	turquoise	-0.0851029	0.408329	0.152193	0.191445		hppy	Cyst Cells-M3	brown	-0.134561	0.0517632	0.262304	0.0886049		Trp1	Early Spermatogonia-M8	green	0.0571923	0.101007	0.0967725	0.0558005	0.0840122	0.0313536	-0.0273052	0.199778	0.097264	0.00554435	0.0688014		S-Lap8	Late Spermatogonia-M2	turquoise	-0.102583	0.249268	0.0553121	0.0403935	-0.0279532	0.0891612	-0.0218739
	CG10512	Epithelial Cells-M3	brown	-0.0451581	0.104718	0.180358	0.0176995		CG31204	Hub Cells-M2	turquoise	-0.130021	0.20919	0.151656	0.0847624		CG9932	Cyst Cells-M2	blue	-0.0959413	0.15866	0.262298	0.0607197		Set	Early Spermatogonia-M3	turquoise	0.185467	0.197294	0.120302	0.0457118	0.159669	0.156737	0.0120192	0.199194	0.206554	-0.00138307	0.177395		CG31538	Late Spermatogonia-M2	turquoise	-0.0680549	0.247084	0.0613331	0.0602866	-0.00367515	0.0887829	0.0129577
	ssp3	Epithelial Cells-M2	turquoise	-0.125569	0.288313	0.180241	0.0836758		CG2691	Hub Cells-M1	blue	0.0708812	-0.0117878	0.151595	0.120148		Mob2	Cyst Cells-M2	blue	-0.123002	0.0684993	0.261464	0.127548		fs(1)N	Early Spermatogonia-M1	blue	0.256436	0.21465	0.154733	0.114124	0.226479	0.189841	0.0259584	0.198752	0.200366	0.0382228	0.249144		14-3-3zeta	Late Spermatogonia-M3	green	-0.00285475	0.00517082	0.1629	0.0633667	0.0847874	0.0878503	0.0654401
	Jupiter	Epithelial Cells-M2	turquoise	-0.0312377	0.187605	0.180038	0.0468254		spg	Hub Cells-M1	blue	0.136401	-0.0310333	0.151461	0.0966193		Bsg	Cyst Cells-M3	brown	-0.0798097	0.0895222	0.260568	0.147255		Calr	Early Spermatogonia-M3	turquoise	0.107105	0.13175	0.114927	0.0497945	0.119702	0.101855	0.0158325	0.198703	0.154033	-0.0211612	0.164059		CG15219	Late Spermatogonia-M2	turquoise	-0.0696268	0.163276	0.0908685	0.0650196	-0.000391089	0.087678	-0.0150735
	CG43102	Epithelial Cells-M1	blue	0.0838443	-0.296697	0.179911	0.00195968		CG11141	Hub Cells-M3	brown	-0.0223894	0.0814981	0.15104	0.0688983		msi	Cyst Cells-M3	brown	-0.145581	0.0297683	0.25888	0.053358		RpS18	Early Spermatogonia-M1	blue	0.199555	0.185465	0.174492	0.103984	0.21088	0.101124	0.0230816	0.197594	0.171536	0.00973903	0.238152		fabp	Late Spermatogonia-M4	yellow	0.121448	0.0640299	0.0323359	0.0180792	0.0627445	0.0869764	0.147667
	corolla	Epithelial Cells-M2	turquoise	-0.165992	0.256695	0.179828	0.0566992		CG3748	Hub Cells-M2	turquoise	0.0265007	0.0851658	0.150931	0.0822357		PMCA	Cyst Cells-M3	brown	-0.113215	0.0634672	0.257241	0.12279		eIF3m	Early Spermatogonia-M3	turquoise	0.142875	0.145401	0.12222	0.0515914	0.0662132	0.128017	-0.0462669	0.194865	0.154019	0.000670791	0.157873		Sfp96F	Late Spermatogonia-M2	turquoise	-0.0213704	0.117126	0.0641591	0.00020528	-0.0196387	0.0868808	0.0126882
	S-Lap5	Epithelial Cells-M2	turquoise	-0.0985135	0.261342	0.179425	0.0465016		CG14995	Hub Cells-M2	turquoise	-0.302838	0.516522	0.150879	0.0828903		Eip75B	Cyst Cells-M3	brown	-0.0929077	0.023274	0.255122	0.0890786		path	Early Spermatogonia-M1	blue	0.270453	0.2597	0.21958	0.125769	0.240587	0.193975	0.0312489	0.194742	0.20289	0.0590927	0.297473		gammaTub37C	Late Spermatogonia-M4	yellow	0.0630544	0.0801632	0.0322663	0.186096	0.00664018	0.0868065	0.0867621
	CG45263	Epithelial Cells-M2	turquoise	-0.167165	0.231632	0.178069	0.0598457		CG32651	Hub Cells-M2	turquoise	0.0215891	0.202644	0.150801	0.164256		px	Cyst Cells-M3	brown	-0.110451	0.0545499	0.253714	0.120156		ncm	Early Spermatogonia-M9	pink	0.183025	0.21405	0.0965478	0.0741646	0.1867	0.176181	0.00011835	0.193457	0.319991	-0.0232702	0.175302		MEP-1	Late Spermatogonia-M2	turquoise	0.0896386	0.210985	0.0333926	-0.0388189	0.121484	0.0860641	0.246504
	CG3124	Epithelial Cells-M2	turquoise	-0.219413	0.438208	0.177697	-0.0260644		Cul2	Hub Cells-M1	blue	0.121496	0.0578177	0.150666	0.156933		fz2	Cyst Cells-M3	brown	-0.105785	0.0411761	0.253121	0.0999373		CG8507	Early Spermatogonia-M3	turquoise	0.119996	0.135197	0.112497	0.0771435	0.134874	0.0898151	-0.00261566	0.193426	0.171887	0.0182729	0.108576		CG13442	Late Spermatogonia-M6	red	-0.0385731	0.100225	0.0537944	0.00992377	-0.00502301	0.0854974	0.00582412
	Dhc36C	Epithelial Cells-M2	turquoise	-0.151601	0.290661	0.17665	0.0490076		CG7131	Hub Cells-M2	turquoise	-0.072048	0.228798	0.150413	0.103801		CG33144	Cyst Cells-M3	brown	-0.0969625	0.0289753	0.252385	0.0467499		CG11417	Early Spermatogonia-M3	turquoise	0.0905499	0.124999	0.0473913	0.0356558	0.0715072	0.0900204	-0.037274	0.193327	0.159246	0.0149337	0.0890162		vir-1	Late Spermatogonia-M4	yellow	-0.0412918	0.137933	0.0494527	0.0366492	0.0272433	0.0847937	0.0490196
	CG3085	Epithelial Cells-M2	turquoise	-0.220559	0.398034	0.176325	0.0372089		bgcn	Hub Cells-M2	turquoise	-0.0133141	0.127573	0.149206	0.0812266		CenG1A	Cyst Cells-M3	brown	-0.0949961	0.0552061	0.252318	0.0576558		east	Early Spermatogonia-M3	turquoise	0.276219	0.271621	0.133182	0.0976645	0.182636	0.223423	-0.0500428	0.19326	0.257066	0.0176033	0.228418		eIF4A	Late Spermatogonia-M3	green	0.00127113	0.0159214	0.216869	0.0441044	0.0692937	0.0847441	0.086481
	CG32365	Epithelial Cells-M3	brown	-0.0477353	0.0302494	0.176256	0.0714062		Crag	Hub Cells-M2	turquoise	0.0790163	0.0597938	0.148755	0.103448		Usp12-46	Cyst Cells-M2	blue	-0.122498	0.0895526	0.250065	0.103142		FASN1	Early Spermatogonia-M3	turquoise	0.0835486	0.14091	0.118825	0.0545504	0.113885	0.0741239	0.00766018	0.190516	0.128929	0.0166536	0.117209		CG12861	Late Spermatogonia-M2	turquoise	-0.0861882	0.252598	0.0562616	0.0921858	-0.0213043	0.0814006	-0.00471779
	CG14540	Epithelial Cells-M2	turquoise	-0.163149	0.362844	0.176179	0.022329		CG1979	Hub Cells-M2	turquoise	-0.148789	0.464515	0.148607	0.161746		spri	Cyst Cells-M3	brown	-0.14376	0.05773	0.24972	0.102063		chif	Early Spermatogonia-M3	turquoise	0.196765	0.21097	0.112012	0.00725777	0.200272	0.178983	0.00340175	0.190444	0.238475	-0.0240176	0.170675		Msr-110	Late Spermatogonia-M2	turquoise	-0.0543981	0.149088	0.067249	0.0401613	-0.0193717	0.0812535	0.00506132
	lobo	Epithelial Cells-M2	turquoise	-0.0664932	0.202106	0.176132	0.0569347		CadN	Hub Cells-M2	turquoise	0.0325528	0.0637132	0.148081	0.134739		Mical	Cyst Cells-M3	brown	-0.0368942	0.0719512	0.249256	0.0887488		mod	Early Spermatogonia-M3	turquoise	0.103121	0.158574	0.0986063	0.055289	0.157894	0.0959486	-0.00903141	0.188834	0.211046	0.0173627	0.112729		CG44249	Late Spermatogonia-M6	red	0.0318753	0.0693514	0.0286049	-0.00720582	0.0376402	0.0811606	0.0962733
	Lasp	Epithelial Cells-M2	turquoise	-0.148941	0.403463	0.175927	0.0731396		ari-2	Hub Cells-M2	turquoise	0.0509259	0.108384	0.148033	0.176039		mam	Cyst Cells-M3	brown	-0.08589	0.0649643	0.247978	0.11496		ced-6	Early Spermatogonia-M3	turquoise	0.263993	0.258316	0.136116	-0.00389642	0.225093	0.213831	-0.0735981	0.187778	0.234374	-0.00602712	0.250612		CG32267	Late Spermatogonia-M2	turquoise	-0.00918494	0.0376007	0.0987816	0.0462275	0.033163	0.0804602	0.0253356
	sip2	Epithelial Cells-M2	turquoise	-0.142386	0.316757	0.175925	0.0651425		P5CDh2	Hub Cells-M2	turquoise	-0.145608	0.22756	0.147658	0.0585101		jing	Cyst Cells-M3	brown	-0.149804	0.0358091	0.247934	0.0566594		Zcchc7	Early Spermatogonia-M3	turquoise	0.219809	0.251067	0.123198	0.0281388	0.143079	0.22846	-0.0578626	0.187536	0.223189	-0.018625	0.179458		CG8851	Late Spermatogonia-M2	turquoise	-0.0331432	0.153632	0.0696785	0.0276086	0.00794124	0.0798711	0.0178482
	bru1	Epithelial Cells-M2	turquoise	-0.191985	0.359733	0.175615	0.114843		CG10600	Hub Cells-M2	turquoise	0.0615028	0.252343	0.146964	0.256434		Nost	Cyst Cells-M3	brown	-0.0453861	0.0362655	0.247273	0.129099		DAAM	Early Spermatogonia-M2	brown	0.252061	0.282914	0.155336	0.0226909	0.153153	0.183421	-0.00673276	0.187126	0.219383	-0.0111143	0.230444		CG32945	Late Spermatogonia-M6	red	-0.0013046	0.062018	0.058728	0.0386104	0.00723741	0.0797393	0.0247287
	CG4712	Epithelial Cells-M2	turquoise	-0.148417	0.326389	0.175568	-0.00133998		gammaTub37C	Hub Cells-M1	blue	0.101625	0.102406	0.14658	0.109337		Chd64	Cyst Cells-M3	brown	-0.0748348	0.0426928	0.244992	0.0783693		LanA	Early Spermatogonia-M3	turquoise	0.102332	0.134138	0.11508	0.0109153	0.107866	0.114394	-0.0643211	0.186854	0.121861	-0.0232754	0.114807		CG8701	Late Spermatogonia-M2	turquoise	-0.0756039	0.255242	0.036329	0.103527	-0.0269315	0.0796429	-0.0260101
	CG3982	Epithelial Cells-M2	turquoise	-0.200842	0.401961	0.174423	0.0193217		Df31	Hub Cells-M2	turquoise	0.0527807	0.142715	0.145496	0.258641		hdc	Cyst Cells-M3	brown	-0.0536483	0.0570445	0.242439	0.0822514		Rtf1	Early Spermatogonia-M1	blue	0.208816	0.203093	0.137624	0.060093	0.229102	0.200249	-0.0129614	0.185721	0.258729	-0.0128907	0.210079		CG4836	Late Spermatogonia-M2	turquoise	-0.139966	0.408177	0.0708242	0.179084	-0.00308834	0.0794167	-0.0229462
	tio	Epithelial Cells-M2	turquoise	-0.116589	0.259265	0.17442	0.0476163		betaTub60D	Hub Cells-M1	blue	0.150751	0.0675113	0.145181	0.182166		RhoGAP19D	Cyst Cells-M3	brown	-0.10941	0.0673436	0.241369	0.144595		Trxr-1	Early Spermatogonia-M7	yellow	0.218275	0.24768	0.254756	0.147003	0.196332	0.150019	0.0158625	0.18536	0.163552	0.0537734	0.307383		CG33284	Late Spermatogonia-M2	turquoise	-0.0372886	0.13532	0.0609939	0.0441895	0.0093572	0.0792432	0.00979871
	TrxT	Epithelial Cells-M2	turquoise	-0.146926	0.319482	0.174327	0.0328545		CG42671	Hub Cells-M1	blue	0.410086	-0.147423	0.145155	0.167591		nmo	Cyst Cells-M3	brown	-0.0637335	0.0922873	0.241114	0.0498383		stai	Early Spermatogonia-M8	green	0.0977212	0.089573	0.105924	0.00592865	0.189487	0.072462	0.0450635	0.184525	0.184163	-0.000252654	0.119477		betaTub85D	Late Spermatogonia-M2	turquoise	-0.0402631	0.168495	0.0303903	0.0349165	0.000213707	0.0790418	0.0256531
	cup	Epithelial Cells-M2	turquoise	-0.104487	0.310278	0.174081	0.192554		CG4707	Hub Cells-M2	turquoise	-0.0732312	0.0905176	0.145044	0.0612636		CG13004	Cyst Cells-M3	brown	-0.0589234	0.0557074	0.240618	0.0817183		pix	Early Spermatogonia-M8	green	0.188881	0.1526	0.10106	0.0479541	0.141289	0.163076	-0.00236388	0.183892	0.147164	0.0441492	0.159446		CG30376	Late Spermatogonia-M2	turquoise	-0.0458465	0.13958	0.0353195	0.0440801	-0.00946242	0.0790304	0.00586102
	CG42266	Epithelial Cells-M2	turquoise	-0.145307	0.240777	0.17403	-0.0132246		eIF4B	Hub Cells-M1	blue	0.153275	-0.0564428	0.144794	0.129359		klar	Cyst Cells-M3	brown	-0.118937	0.067494	0.237991	0.112501		zip	Early Spermatogonia-M3	turquoise	0.0858021	0.114032	0.0590388	-0.0243051	0.0999885	0.124971	-0.00108753	0.183662	0.225564	0.0130549	0.0441721		CG14740	Late Spermatogonia-M2	turquoise	-0.0456333	0.129255	0.0515725	0.00182733	-0.00455015	0.0786458	0.000475488
	CG7634	Epithelial Cells-M2	turquoise	-0.177818	0.29523	0.173927	-0.00555592		CG15200	Hub Cells-M3	brown	0.0073369	0.103575	0.144289	0.0660055		Dhc64C	Cyst Cells-M3	brown	-0.0834935	0.0775097	0.237239	0.154381		Nacalpha	Early Spermatogonia-M3	turquoise	0.0905456	0.120367	0.139036	0.0688302	0.100431	0.0787637	-0.0503805	0.183555	0.109673	0.0425486	0.121869		Fer1HCH	Late Spermatogonia-M1	blue	0.0297052	0.0951269	0.0221571	-0.0200778	0.00449506	0.077472	0.0765291
	eIF5B	Epithelial Cells-M2	turquoise	-0.208276	0.364121	0.173693	0.0575924		CG17666	Hub Cells-M2	turquoise	-0.117659	0.287505	0.143923	0.0985482		gukh	Cyst Cells-M3	brown	-0.0858319	0.0626424	0.236605	0.0680678		Smox	Early Spermatogonia-M3	turquoise	0.228679	0.238428	0.10361	0.0313195	0.131267	0.207319	0.0290977	0.183428	0.239655	-0.0156161	0.16425		Ppi1	Late Spermatogonia-M2	turquoise	-0.107226	0.331883	0.0352464	0.08782	-0.0178483	0.0756656	-0.005128
	CG10565	Epithelial Cells-M2	turquoise	-0.111696	0.260324	0.173588	0.113438		RpL31	Hub Cells-M1	blue	0.0866644	0.0550135	0.143485	0.153383		dally	Cyst Cells-M3	brown	-0.10559	0.0330527	0.233459	0.0470231		Mdh2	Early Spermatogonia-M1	blue	0.149018	0.12643	0.102082	0.0499399	0.13588	0.0967977	0.00495434	0.183205	0.126494	0.0544482	0.165298		CG3982	Late Spermatogonia-M2	turquoise	-0.0473381	0.218464	0.0401816	0.0705136	-0.00265795	0.0744347	0.0105112
	Nna1	Epithelial Cells-M2	turquoise	-0.25169	0.438281	0.173277	-0.0168011		Chd3	Hub Cells-M2	turquoise	-0.0239178	0.000884073	0.143059	0.110448		dl	Cyst Cells-M3	brown	-0.121873	-0.00870159	0.232586	0.0768718		ocm	Early Spermatogonia-M1	blue	0.307738	0.282277	0.184587	0.0629698	0.253797	0.205912	-0.0116137	0.182633	0.228494	-0.0266724	0.292305		robl62A	Late Spermatogonia-M2	turquoise	-0.0304305	0.127185	0.077333	0.0559148	-0.000588355	0.0735914	-0.00464056
	cola	Epithelial Cells-M2	turquoise	-0.15697	0.242118	0.173036	-0.0398204		CG2182	Hub Cells-M2	turquoise	-0.0325424	0.111944	0.14207	0.0754588		Pino	Cyst Cells-M3	brown	-0.116716	0.0610725	0.230443	0.0871679		Imp	Early Spermatogonia-M3	turquoise	0.190703	0.191826	0.141898	0.0282024	0.158508	0.155862	0.016923	0.182097	0.234395	0.00507306	0.172218		CG3213	Late Spermatogonia-M2	turquoise	-0.103247	0.286705	0.0313766	0.0428089	-0.0440978	0.0735858	-0.012624
	CG9014	Epithelial Cells-M2	turquoise	-0.116626	0.224367	0.172886	-0.0164292		CG18449	Hub Cells-M2	turquoise	-0.0547533	0.260792	0.142027	0.166762		CG9674	Cyst Cells-M3	brown	-0.0611987	0.0275526	0.230367	0.111695		wde	Early Spermatogonia-M9	pink	0.148162	0.143271	0.0918799	-0.014226	0.155012	0.124787	-0.018321	0.181978	0.269152	-0.0625167	0.136121		S-Lap1	Late Spermatogonia-M2	turquoise	-0.0636911	0.258431	0.0170322	0.0774565	-0.0452502	0.0731744	-0.0209502
	CG15128	Epithelial Cells-M2	turquoise	-0.148811	0.271379	0.172582	0.0520869		CG13991	Hub Cells-M2	turquoise	-0.0615293	0.283791	0.141952	0.206599		RhoGAP100F	Cyst Cells-M2	blue	-0.077289	0.165615	0.22824	0.125064		eIF1A	Early Spermatogonia-M3	turquoise	0.153839	0.161377	0.136196	0.00978339	0.166281	0.110948	-0.00877322	0.180904	0.209203	0.0126433	0.145339		CG1137	Late Spermatogonia-M2	turquoise	-0.0505116	0.140631	0.0391111	0.00671656	-0.0346874	0.0730651	-0.007362
	CG16719	Epithelial Cells-M2	turquoise	-0.0885059	0.216601	0.172369	0.0102601		CG18171	Hub Cells-M2	turquoise	0.1035	0.158607	0.141743	0.198751		sd	Cyst Cells-M3	brown	-0.0806913	0.045937	0.226708	0.0572188		CG13096	Early Spermatogonia-M3	turquoise	0.101879	0.0799229	0.0815165	0.000879795	0.120117	0.104227	-0.018503	0.180526	0.13931	0.0667087	0.0795316		fru	Late Spermatogonia-M6	red	0.0143922	0.0349788	0.0388258	0.0357095	0.0183215	0.0715429	0.0451324
	CG46025	Epithelial Cells-M2	turquoise	-0.134778	0.292716	0.172215	0.0429821		Rox8	Hub Cells-M2	turquoise	0.0537987	0.0186482	0.141537	0.0975532		CrebA	Cyst Cells-M3	brown	-0.111515	0.0631202	0.225006	0.0629938		kuk	Early Spermatogonia-M3	turquoise	0.11032	0.151384	0.0847671	0.0231609	0.138233	0.132319	-0.0209796	0.180162	0.175646	0.0223126	0.128033		CG4546	Late Spermatogonia-M2	turquoise	-0.0519914	0.113281	0.0420447	0.0208181	-0.0305055	0.0711277	-0.018905
	ssp5	Epithelial Cells-M2	turquoise	-0.17744	0.416269	0.171435	0.0200001		Lasp	Hub Cells-M2	turquoise	0.0174348	0.217139	0.141431	0.164267		Fas3	Cyst Cells-M3	brown	-0.106971	0.0527666	0.224004	0.0355737		NAT1	Early Spermatogonia-M1	blue	0.239998	0.218469	0.153807	0.0958356	0.190256	0.218005	-0.00579033	0.180034	0.154876	0.00863624	0.233678		Atf3	Late Spermatogonia-M6	red	0.0277769	0.0440509	0.00258524	0.0303084	0.00308066	0.0701252	0.0351636
	Cul3	Epithelial Cells-M2	turquoise	-0.245624	0.392918	0.170798	-0.00292025		mxt	Hub Cells-M2	turquoise	-0.0131584	0.0888018	0.141385	0.0419838		spen	Cyst Cells-M2	blue	-0.117154	0.138087	0.223895	0.175102		MEP-1	Early Spermatogonia-M7	yellow	0.220963	0.306075	0.422117	0.303143	0.282707	0.0877091	0.0712486	0.179481	0.0526043	0.0616783	0.522482		CG2839	Late Spermatogonia-M2	turquoise	-0.0629466	0.140357	0.0287433	0.00404234	-0.017151	0.0695534	0.00541792
	sls	Epithelial Cells-M2	turquoise	-0.20824	0.45249	0.17059	0.0563672		ZnT63C	Hub Cells-M1	blue	0.139393	-0.0406714	0.141268	0.0737463		blot	Cyst Cells-M2	blue	-0.0977965	0.0537935	0.219536	0.107203		poe	Early Spermatogonia-M3	turquoise	0.199881	0.218883	0.179054	0.0677902	0.195484	0.183863	0.0129623	0.179467	0.185459	0.00850856	0.188928		dnc	Late Spermatogonia-M4	yellow	0.0764649	0.0562423	0.0147604	0.0390938	0.083324	0.0694594	0.11674
	CG18131	Epithelial Cells-M2	turquoise	-0.0709474	0.246334	0.170139	0.0605165		Vha68-2	Hub Cells-M2	turquoise	-0.0032923	0.0408452	0.141179	0.105439		dlg1	Cyst Cells-M3	brown	-0.0544278	0.04207	0.215512	0.126268		RpL37a	Early Spermatogonia-M1	blue	0.184094	0.175389	0.170684	0.109708	0.184908	0.0851123	-0.0539599	0.17899	0.0797729	-0.00278252	0.230086		CG10252	Late Spermatogonia-M2	turquoise	-0.0182915	0.108906	0.035812	0.0541965	-0.00618035	0.0692794	0.00166471
	Klp59D	Epithelial Cells-M2	turquoise	-0.16346	0.274317	0.170009	0.0172501		CG15530	Hub Cells-M2	turquoise	-0.0765696	0.298786	0.141	0.122774		CG8034	Cyst Cells-M3	brown	-0.117867	0.00247638	0.214405	0.0668445		Sam-S	Early Spermatogonia-M3	turquoise	0.180174	0.159221	0.0809337	0.0162548	0.137915	0.14817	-0.015131	0.178758	0.166631	0.00682714	0.150788		CG32436	Late Spermatogonia-M2	turquoise	-0.0849019	0.243786	0.0420795	0.0488981	-0.0254334	0.0692633	-0.0287474
	gcm	Epithelial Cells-M2	turquoise	-0.107909	0.206574	0.169939	0.0599359		CG13693	Hub Cells-M2	turquoise	-0.00791211	0.127802	0.140545	0.124629		cno	Cyst Cells-M3	brown	-0.0720605	0.0883314	0.211669	0.145598		cnn	Early Spermatogonia-M3	turquoise	0.164846	0.151592	0.143586	-0.0103022	0.17242	0.158424	-0.0136062	0.177985	0.207827	0.0460954	0.146272		CG3124	Late Spermatogonia-M2	turquoise	-0.0551322	0.228018	0.0265013	0.0690165	-0.0255059	0.0690463	0.00159557
	CG42570	Epithelial Cells-M2	turquoise	-0.0872909	0.184238	0.16977	0.0266215		Uba2	Hub Cells-M2	turquoise	-0.107069	0.119124	0.140517	0.0251276		CG6966	Cyst Cells-M3	brown	-0.105955	0.0232618	0.210768	0.047563		Tudor-SN	Early Spermatogonia-M3	turquoise	0.220144	0.231736	0.127084	0.0401329	0.202643	0.212988	0.0271561	0.176597	0.214536	0.0232419	0.206644		Ip259	Late Spermatogonia-M3	green	0.00470067	-0.0151235	0.162755	0.0542379	0.0762569	0.0687496	0.0607794
	Pif1B	Epithelial Cells-M2	turquoise	-0.18758	0.430386	0.169564	0.0203704		CG1394	Hub Cells-M2	turquoise	-0.202	0.33248	0.139777	0.0472995		CG8671	Cyst Cells-M3	brown	-0.0952592	0.0482484	0.210513	0.0829466		CG6695	Early Spermatogonia-M3	turquoise	0.0631598	0.111627	0.077031	-0.0128683	0.0874876	0.0983396	-0.0263303	0.17625	0.149914	-0.00036529	0.0547541		CG33791	Late Spermatogonia-M4	yellow	-0.041434	0.150887	-0.00655242	0.038212	-0.0390719	0.0682392	0.015981
	CG1314	Epithelial Cells-M2	turquoise	-0.0858579	0.164588	0.168631	0.064379		CG10252	Hub Cells-M2	turquoise	-0.0859482	0.373175	0.139384	0.187665		CG9899	Cyst Cells-M3	brown	-0.117467	0.0237036	0.209748	0.00456929		4E-T	Early Spermatogonia-M5	red	0.215409	0.207949	0.108511	0.0653363	0.198101	0.172917	-0.00749039	0.175934	0.209308	-0.0160487	0.199981		Hsp60B	Late Spermatogonia-M2	turquoise	-0.0520161	0.156042	0.0463351	0.0413789	0.0174203	0.0667005	0.00400924
	jar	Epithelial Cells-M2	turquoise	-0.152003	0.32114	0.168548	0.0950957		TrxT	Hub Cells-M2	turquoise	-0.0402997	0.370271	0.139305	0.266328		fabp	Cyst Cells-M3	brown	-0.0667321	0.0428724	0.208442	0.0224335		ATPsynbeta	Early Spermatogonia-M3	turquoise	0.133663	0.120277	0.0266119	0.00944114	0.0720261	0.096109	-0.00751358	0.175725	0.134104	-0.00658776	0.100187		Syp	Late Spermatogonia-M2	turquoise	-0.049296	0.212573	0.0573581	0.0503534	0.0366682	0.0665909	0.0422466
	qua	Epithelial Cells-M2	turquoise	-0.11468	0.260555	0.16702	0.0818139		par-6	Hub Cells-M3	brown	-0.00815735	0.0266514	0.13894	0.0869822		Mrtf	Cyst Cells-M3	brown	-0.0665867	0.0378663	0.208027	0.0314162		Grip84	Early Spermatogonia-M2	brown	0.225827	0.23057	0.190198	0.0922288	0.187807	0.149463	-0.115655	0.175684	0.137444	0.0376946	0.235546		CG1943	Late Spermatogonia-M1	blue	0.242441	0.0075311	-0.0298358	-0.0144663	0.051537	0.0663706	0.161306
	CG18130	Epithelial Cells-M2	turquoise	-0.122139	0.270715	0.16634	0.0354452		dlp	Hub Cells-M1	blue	0.0830539	0.0665877	0.138382	0.101189		Npc1a	Cyst Cells-M3	brown	-0.0550413	0.0400676	0.206481	0.0974313		Vha26	Early Spermatogonia-M3	turquoise	0.183026	0.157735	0.113202	0.0209383	0.135146	0.156438	-0.0242555	0.175512	0.198287	0.00521594	0.146602		CG12470	Late Spermatogonia-M2	turquoise	-0.0272705	0.0979812	0.0477266	0.0484165	-0.00148452	0.0653923	0.010873
	CG17470	Epithelial Cells-M2	turquoise	-0.169842	0.264308	0.166309	-0.0297241		mei-218	Hub Cells-M2	turquoise	-0.061571	0.229641	0.138228	0.198379		CG14478	Cyst Cells-M3	brown	-0.0958639	-6.56334e-05	0.206047	0.115176		scny	Early Spermatogonia-M7	yellow	0.232389	0.256985	0.16955	0.0965465	0.211765	0.152845	0.10551	0.175369	0.177167	0.0520576	0.250809		CG31817	Late Spermatogonia-M2	turquoise	-0.0276127	0.134545	0.0270906	0.0284011	0.000893045	0.0647138	0.0183614
	CG34425	Epithelial Cells-M2	turquoise	-0.134037	0.278669	0.166183	0.0553676		CG3330	Hub Cells-M2	turquoise	-0.0906167	0.317103	0.13762	0.154348		sima	Cyst Cells-M3	brown	-0.0531512	0.0896553	0.205925	0.130761		ens	Early Spermatogonia-M5	red	0.163597	0.202469	0.190478	0.0474967	0.264929	0.144999	-0.00379616	0.17522	0.215343	-0.0367253	0.219625		Iyd	Late Spermatogonia-M4	yellow	-0.0351482	0.147612	0.00896366	0.0622103	-0.00819896	0.0642826	0.0273897
	CG6761	Epithelial Cells-M2	turquoise	-0.128839	0.272792	0.166178	0.0363438		spi	Hub Cells-M1	blue	0.147769	0.0178992	0.136946	0.0827021		CG12054	Cyst Cells-M3	brown	-0.08392	0.0661866	0.205351	0.104271		CG5033	Early Spermatogonia-M3	turquoise	0.147842	0.185187	0.151227	0.0607471	0.122283	0.133058	-0.0152031	0.175037	0.149362	0.0522992	0.175303		saturn	Late Spermatogonia-M2	turquoise	-0.0402343	0.0990046	0.0241654	0.030641	-0.00254109	0.0637651	0.0126519
	CG31678	Epithelial Cells-M2	turquoise	-0.137101	0.217492	0.165369	0.0958376		bic	Hub Cells-M2	turquoise	0.0578492	0.230587	0.136836	0.258518		fax	Cyst Cells-M3	brown	-0.0108486	0.0706566	0.205138	0.129522		Rrp1	Early Spermatogonia-M3	turquoise	0.0951115	0.126156	0.0604866	-0.0223675	0.0821103	0.0640343	-0.0320541	0.174465	0.161883	-0.0185391	0.049128		CG31815	Late Spermatogonia-M4	yellow	-0.057933	0.114678	0.00403131	0.035137	-0.0356073	0.0634014	-0.0194499
	CG2750	Epithelial Cells-M2	turquoise	-0.17184	0.329127	0.163906	0.0214956		RpL23A	Hub Cells-M2	turquoise	-0.052888	0.169396	0.136441	0.0872406		simj	Cyst Cells-M3	brown	-0.128637	0.0476639	0.204528	0.0314274		su(sable)	Early Spermatogonia-M2	brown	0.19737	0.229405	0.114072	0.0636598	0.120012	0.170331	-0.00399091	0.17435	0.157769	0.0251294	0.173537		CG9632	Late Spermatogonia-M2	turquoise	-0.0471731	0.129739	0.0628056	0.0485229	-0.00182941	0.0631999	0.00500309
	CG12206	Epithelial Cells-M2	turquoise	-0.0676505	0.18982	0.163036	0.0559474		Sym	Hub Cells-M1	blue	0.0108951	0.0627344	0.135988	0.0782425		CG11168	Cyst Cells-M3	brown	-0.107238	-0.00420625	0.20437	0.0466232		Nlp	Early Spermatogonia-M3	turquoise	0.134096	0.129343	0.0913167	-0.00353197	0.119868	0.115403	-0.0259486	0.17432	0.159745	0.051096	0.0989473		Pp2A-29B	Late Spermatogonia-M4	yellow	0.0710868	0.0394003	0.0437433	0.0587772	0.0664841	0.0627824	0.123064
	CG5790	Epithelial Cells-M2	turquoise	-0.173364	0.362688	0.162866	0.0242958		CG3517	Hub Cells-M2	turquoise	-0.146575	0.226699	0.135567	0.0447376		sm	Cyst Cells-M2	blue	-0.0710358	0.110858	0.204106	0.0787339		Ice1	Early Spermatogonia-M3	turquoise	0.126493	0.162966	0.0651597	0.0184348	0.140422	0.100541	-0.0172956	0.173683	0.186539	-0.0277317	0.103028		CG13168	Late Spermatogonia-M2	turquoise	-0.0555494	0.163424	0.0368996	0.0281146	-0.00793126	0.0626754	0.000801107
	CG6262	Epithelial Cells-M2	turquoise	-0.251505	0.498702	0.162455	0.00334211		CG9313	Hub Cells-M2	turquoise	-0.0794309	0.249153	0.13491	0.108275		CG34347	Cyst Cells-M3	brown	-0.120692	0.0213515	0.203695	0.0480885		Sirt1	Early Spermatogonia-M3	turquoise	0.193058	0.206382	0.153334	0.0730788	0.183698	0.172738	-0.0135438	0.173051	0.190712	0.066783	0.1994		CG12983	Late Spermatogonia-M2	turquoise	-0.0467825	0.198888	0.038724	0.055699	0.000532781	0.0624686	0.00161611
	msps	Epithelial Cells-M2	turquoise	-0.0931189	0.201018	0.162453	0.128486		CG8838	Hub Cells-M2	turquoise	-0.0923453	0.153185	0.134834	0.0564113		Gug	Cyst Cells-M3	brown	-0.109484	0.0745664	0.202824	0.14724		eIF4G1	Early Spermatogonia-M3	turquoise	0.221786	0.219951	0.164829	0.100199	0.189654	0.176799	0.0192506	0.171537	0.236446	0.0283762	0.193555		CG5790	Late Spermatogonia-M2	turquoise	-0.0269731	0.153186	0.0175311	0.0414221	-0.00519091	0.0623459	0.0168746
	CG6790	Epithelial Cells-M2	turquoise	-0.0983766	0.221329	0.161791	0.0389407		Nopp140	Hub Cells-M2	turquoise	-0.0222975	0.117393	0.13479	0.0766985		Mef2	Cyst Cells-M3	brown	-0.0664026	0.0820832	0.201057	0.14068		CG10565	Early Spermatogonia-M5	red	0.147783	0.159967	0.0731107	0.0641255	0.260233	0.130592	0.0109908	0.170971	0.150184	-0.0492726	0.165847		Ubc84D	Late Spermatogonia-M2	turquoise	-0.0277135	0.0317628	0.0285882	0.0153143	0.00440387	0.0622683	-0.00814185
	CG33322	Epithelial Cells-M2	turquoise	-0.12315	0.228913	0.16137	0.00571042		CG14740	Hub Cells-M2	turquoise	-0.0299659	0.299019	0.134223	0.246732		Akap200	Cyst Cells-M3	brown	-0.00622197	0.110067	0.20063	0.155413		Hel89B	Early Spermatogonia-M2	brown	0.200025	0.21387	0.182591	0.120144	0.194543	0.134486	-0.039655	0.170896	0.16735	0.0551728	0.224945		CG9130	Late Spermatogonia-M2	turquoise	-0.0976578	0.311356	0.00527305	0.0890183	-0.0405259	0.0618953	-0.0206179
	Pfk	Epithelial Cells-M2	turquoise	-0.110765	0.272113	0.160912	0.0488235		fabp	Hub Cells-M1	blue	0.127426	-0.0669028	0.133941	0.057462		Rim	Cyst Cells-M2	blue	-0.0972501	0.365859	0.199729	0.120352		Vps13	Early Spermatogonia-M6	purple	0.13644	0.123718	0.0681858	0.0136126	0.157313	0.145754	-0.0114472	0.17054	0.125122	-0.0613071	0.13867		CG13405	Late Spermatogonia-M2	turquoise	-0.0138981	0.0709849	0.0366027	0.032788	0.0157309	0.0614822	0.00111546
	CG4546	Epithelial Cells-M2	turquoise	-0.160784	0.366207	0.1604	0.0498567		Hsp60B	Hub Cells-M2	turquoise	-0.225688	0.450685	0.133734	0.108276		Bx	Cyst Cells-M3	brown	-0.0760044	0.070949	0.198978	0.0894586		Gcn2	Early Spermatogonia-M3	turquoise	0.197702	0.213702	0.135558	0.0515063	0.150295	0.171682	0.00419213	0.169881	0.160514	0.0506736	0.178572		CG16721	Late Spermatogonia-M4	yellow	0.0528352	0.0517609	0.0254358	0.043017	0.0328984	0.0613535	0.081784
	CG32846	Epithelial Cells-M2	turquoise	-0.072824	0.169358	0.159729	0.00916678		p120ctn	Hub Cells-M1	blue	0.196566	-0.0964771	0.132893	0.032216		Lar	Cyst Cells-M3	brown	-0.0851948	0.0539137	0.198827	0.115297		larp	Early Spermatogonia-M2	brown	0.318771	0.306096	0.126497	0.0391117	0.194648	0.254269	-0.0564989	0.16985	0.215148	0.0140908	0.233878		Rim	Late Spermatogonia-M4	yellow	-0.0162068	0.0815515	0.0200002	0.0741212	-0.0112798	0.0612342	0.0289881
	CG14609	Epithelial Cells-M2	turquoise	-0.123315	0.230874	0.159388	0.0451189		RpS27	Hub Cells-M2	turquoise	-0.0434458	0.190796	0.132735	0.119763		mbc	Cyst Cells-M3	brown	-0.106649	0.0452262	0.198434	0.102126		EloA	Early Spermatogonia-M3	turquoise	0.190268	0.22025	0.140194	0.0875739	0.165236	0.200258	0.0287852	0.16928	0.198305	-0.00370222	0.177834		Gdi	Late Spermatogonia-M4	yellow	0.0836954	0.0502086	0.0449909	0.0236849	0.099237	0.061027	0.144984
	loqs	Epithelial Cells-M2	turquoise	-0.117289	0.257853	0.159274	0.0361785		CG32236	Hub Cells-M2	turquoise	-0.149642	0.180825	0.132658	-0.0310411		Gp150	Cyst Cells-M3	brown	-0.0943588	0.00569625	0.196499	0.0553641		Ufd4	Early Spermatogonia-M5	red	0.264604	0.263048	0.196608	0.08852	0.324234	0.217169	-0.0425526	0.169072	0.248549	0.0211114	0.252681		Menl-2	Late Spermatogonia-M2	turquoise	-0.0319359	0.108578	0.0416943	0.0370311	0.0100677	0.0609846	0.0025346
	CG5122	Epithelial Cells-M2	turquoise	-0.182141	0.378798	0.15893	0.0277151		CG3308	Hub Cells-M2	turquoise	-0.0438827	0.186455	0.132536	0.0697694		flw	Cyst Cells-M3	brown	-0.0612981	0.0259414	0.194148	0.0674353		CG14764	Early Spermatogonia-M1	blue	0.284321	0.231165	0.200345	0.117516	0.242326	0.156424	0.0669555	0.168628	0.149863	-0.0322333	0.318564		CG44434	Late Spermatogonia-M2	turquoise	-0.040703	0.18179	0.0784154	0.112784	-0.0109299	0.0602346	0.00482069
	CG4375	Epithelial Cells-M2	turquoise	-0.123311	0.312016	0.15853	0.0191303		cos	Hub Cells-M1	blue	0.0698274	-0.0650351	0.132369	0.0871777		Myo31DF	Cyst Cells-M3	brown	-0.0718046	0.0184875	0.191973	0.0570039		dre4	Early Spermatogonia-M3	turquoise	0.187216	0.187113	0.143109	0.069955	0.134986	0.179686	-0.0341525	0.168399	0.173641	0.0571437	0.160844		ocn	Late Spermatogonia-M2	turquoise	-0.0414506	0.150373	0.0534001	0.0636227	0.00792282	0.0599308	0.0213153
	cdc14	Epithelial Cells-M2	turquoise	-0.144295	0.300044	0.158322	0.000839471		BicD	Hub Cells-M1	blue	0.226202	-0.0492188	0.131973	0.156839		app	Cyst Cells-M3	brown	-0.114377	0.0539641	0.189863	0.027832		SMC3	Early Spermatogonia-M3	turquoise	0.173553	0.186059	0.129265	0.0588415	0.196348	0.159543	-0.0269425	0.168394	0.221884	0.00525402	0.195925		CG14540	Late Spermatogonia-M2	turquoise	-0.0356012	0.157866	0.0117823	0.0494919	-0.0131315	0.0593774	0.00140527
	Mst98Cb	Epithelial Cells-M2	turquoise	-0.0920157	0.3059	0.157711	0.0914551		mud	Hub Cells-M2	turquoise	-0.184257	0.320962	0.131206	0.125598		Dad	Cyst Cells-M3	brown	-0.0541044	0.0447844	0.188961	0.0455795		Tango1	Early Spermatogonia-M3	turquoise	0.203111	0.20189	0.166378	0.0469334	0.147664	0.176594	-0.0363722	0.16839	0.235626	-0.00189171	0.188157		CG31287	Late Spermatogonia-M2	turquoise	-0.0296252	0.0976354	0.0213519	0.0123449	0.00837505	0.0593477	-0.00103576
	CG9314	Epithelial Cells-M2	turquoise	-0.117333	0.341988	0.157532	0.075069		hrg	Hub Cells-M2	turquoise	0.006479	0.0546575	0.130328	0.0357337		l(1)G0196	Cyst Cells-M3	brown	-0.0302448	0.0730243	0.188776	0.129202		klar	Early Spermatogonia-M3	turquoise	0.212272	0.206814	0.127529	0.0445848	0.113131	0.222568	-0.0281995	0.168	0.215845	0.00255312	0.15993		CG5762	Late Spermatogonia-M2	turquoise	-0.0642153	0.149383	0.0568714	0.0915816	-0.0120583	0.0592879	-0.0103058
	loopin-1	Epithelial Cells-M2	turquoise	-0.29131	0.55589	0.157358	-0.0267853		tomboy40	Hub Cells-M2	turquoise	0.031055	0.245546	0.12999	0.173839		CG5953	Cyst Cells-M3	brown	-0.0925781	-0.0043763	0.188273	0.0630764		CG7878	Early Spermatogonia-M2	brown	0.152519	0.198672	0.108487	0.054778	0.150674	0.137143	-0.00722736	0.167633	0.13206	-0.0234733	0.166894		CG17717	Late Spermatogonia-M2	turquoise	-0.0204002	0.0830611	0.0303538	0.00669796	-0.00296071	0.0585596	0.0194899
	CG14305	Epithelial Cells-M2	turquoise	-0.10368	0.279535	0.15679	0.0569332		ZAP3	Hub Cells-M2	turquoise	0.0350717	0.0389484	0.129771	0.0969537		Tl	Cyst Cells-M3	brown	-0.0873979	0.0235226	0.184918	0.106632		cib	Early Spermatogonia-M9	pink	0.153692	0.17994	0.136722	0.0655116	0.211059	0.121958	0.000842225	0.167451	0.244406	0.0463195	0.161816		Nap1	Late Spermatogonia-M3	green	-0.0127924	0.00133333	0.228032	0.00518146	0.110474	0.058186	0.0911476
	Klp10A	Epithelial Cells-M2	turquoise	-0.144439	0.248056	0.156786	0.0855564		MED1	Hub Cells-M2	turquoise	-0.00503337	0.0680723	0.129726	0.112884		CG8740	Cyst Cells-M3	brown	-0.0479148	0.0547546	0.184263	0.0306893		eIF4H1	Early Spermatogonia-M2	brown	0.216441	0.271863	0.191665	0.129787	0.169281	0.157562	-0.00160461	0.167409	0.196788	-0.00492478	0.217041		CG42688	Late Spermatogonia-M2	turquoise	0.00790526	0.110515	0.0427161	0.0761156	0.0193981	0.0579215	0.023037
	CG31601	Epithelial Cells-M2	turquoise	-0.0944402	0.134412	0.156472	0.0352706		CG32161	Hub Cells-M2	turquoise	0.0153471	0.139473	0.129651	0.0858245		CG43867	Cyst Cells-M3	brown	-0.0488084	0.0501784	0.184035	0.109907		eEF1delta	Early Spermatogonia-M3	turquoise	0.0614682	0.0930377	0.0807888	0.0181192	0.0795551	0.0659797	-0.00135127	0.167135	0.126678	0.0371093	0.0733922		Yp2	Late Spermatogonia-M3	green	-0.0254494	0.0157697	0.210009	0.0110956	0.0689276	0.0574604	0.0491232
	SdhBL	Epithelial Cells-M2	turquoise	-0.140705	0.306496	0.156248	0.00863827		CG3213	Hub Cells-M2	turquoise	-0.315993	0.521271	0.129612	0.127526		SLO2	Cyst Cells-M3	brown	-0.069841	0.0345581	0.183618	0.0493388		Gbeta13F	Early Spermatogonia-M9	pink	0.188258	0.165568	0.125786	0.0616715	0.169183	0.164266	-0.0336929	0.166966	0.248181	0.0458086	0.158011		ATPsynF	Late Spermatogonia-M4	yellow	0.0446846	0.0171209	0.0485047	0.00992791	0.0355681	0.0574355	0.0557057
	CG32026	Epithelial Cells-M2	turquoise	-0.147006	0.319169	0.155824	0.0105285		MED14	Hub Cells-M1	blue	0.00782048	0.112024	0.129084	0.12219		spin	Cyst Cells-M3	brown	-0.04482	0.0387045	0.182489	0.132799		Iswi	Early Spermatogonia-M2	brown	0.195437	0.250934	0.173832	0.0560632	0.157949	0.149842	-0.0327098	0.166717	0.17874	-0.00122626	0.204023		loopin-1	Late Spermatogonia-M2	turquoise	-0.0805532	0.273731	0.0383711	0.0889921	0.0010582	0.0572819	-0.00622412
	CG9313	Epithelial Cells-M2	turquoise	-0.129248	0.33413	0.155656	0.0553071		cac	Hub Cells-M2	turquoise	0.0214435	0.0620368	0.128897	0.103116		NK7.1	Cyst Cells-M3	brown	-0.0753351	0.0485328	0.181615	0.0506244		Jabba	Early Spermatogonia-M9	pink	0.187584	0.19689	-0.00598188	-0.0262379	0.0865946	0.16149	0.0302134	0.166641	0.258273	0.00900705	0.0956673		rin	Late Spermatogonia-M1	blue	0.23406	0.0193879	-0.0210336	0.0020492	0.116976	0.0571563	0.233886
	Erk7	Epithelial Cells-M2	turquoise	-0.182278	0.379359	0.155462	0.0232554		Eaf	Hub Cells-M2	turquoise	0.0606546	0.0689604	0.128731	0.175783		Exn	Cyst Cells-M3	brown	-0.0747836	-2.28039e-05	0.181411	0.0569161		how	Early Spermatogonia-M8	green	0.193357	0.185509	0.149053	0.0593873	0.148303	0.173613	-0.0381023	0.166616	0.149545	-0.00498274	0.178363		CG9314	Late Spermatogonia-M2	turquoise	-0.0300564	0.121344	0.0230194	-0.00833434	-0.021028	0.0570694	0.00819538
	twin	Epithelial Cells-M2	turquoise	-0.17215	0.385061	0.153438	0.0758376		S-Lap3	Hub Cells-M2	turquoise	-0.285863	0.491122	0.128002	0.127834		numb	Cyst Cells-M3	brown	-0.0713108	0.0459069	0.181337	0.0922257		kra	Early Spermatogonia-M3	turquoise	0.153181	0.173455	0.125315	0.0693569	0.13135	0.140301	-0.0531796	0.166233	0.189045	0.0413723	0.132354		Fas1	Late Spermatogonia-M4	yellow	0.135331	0.0291416	0.0256586	0.0207307	0.0646316	0.0568831	0.139495
	alpha-Est3	Epithelial Cells-M2	turquoise	-0.0922576	0.300442	0.153394	0.0418415		atk	Hub Cells-M2	turquoise	-0.067401	0.115998	0.127907	-0.0180106		for	Cyst Cells-M3	brown	-0.0429868	0.0573695	0.180995	0.102419		lva	Early Spermatogonia-M3	turquoise	0.211201	0.218901	0.130337	0.0205907	0.184699	0.185302	-0.054017	0.166201	0.251906	-0.0704535	0.184311		CG10734	Late Spermatogonia-M2	turquoise	-0.0559914	0.177569	0.0517289	0.0803591	0.00681501	0.0567522	0.0107507
	Klp3A	Epithelial Cells-M2	turquoise	-0.107063	0.294292	0.152841	0.0903211		CG10254	Hub Cells-M2	turquoise	-0.117542	0.410849	0.127274	0.207222		eIF4EHP	Cyst Cells-M2	blue	-0.0623291	0.154723	0.178113	0.102844		RpS20	Early Spermatogonia-M8	green	0.0630066	0.0496868	0.081358	0.102567	0.0758159	0.0249923	0.0032408	0.166186	0.0297134	0.083756	0.095186		CG14355	Late Spermatogonia-M2	turquoise	-0.081685	0.268515	0.0269754	0.0854796	-0.0219928	0.0565532	0.00255854
	CG1979	Epithelial Cells-M2	turquoise	-0.259008	0.503863	0.152354	0.0146664		Mekk1	Hub Cells-M2	turquoise	0.01897	0.109813	0.127021	0.160044		wdb	Cyst Cells-M2	blue	-0.0518998	0.0936042	0.176087	0.0990245		Not1	Early Spermatogonia-M1	blue	0.324277	0.267044	0.172023	0.113717	0.206766	0.270424	-0.0180793	0.16576	0.228286	0.0488853	0.268092		rha	Late Spermatogonia-M2	turquoise	-0.0318652	0.137076	0.0673563	0.0396407	-0.000871593	0.0560703	-0.0018102
	CG17666	Epithelial Cells-M2	turquoise	-0.157729	0.376111	0.15233	0.0165025		CG15814	Hub Cells-M2	turquoise	0.0461188	0.159736	0.12696	0.145878		conu	Cyst Cells-M2	blue	-0.13034	0.137644	0.173326	0.0934614		Cdc5	Early Spermatogonia-M2	brown	0.109186	0.1962	0.134991	0.0865527	0.115241	0.109876	-0.0172315	0.165341	0.138608	0.00141415	0.153342		CG34161	Late Spermatogonia-M2	turquoise	0.0109942	0.0778092	0.0579443	0.0449309	0.00600642	0.0557011	0.0293017
	CG2258	Epithelial Cells-M2	turquoise	-0.125407	0.160071	0.152066	0.0317162		CG13870	Hub Cells-M1	blue	0.00524584	0.0939307	0.126893	0.07196		mys	Cyst Cells-M3	brown	-0.0416449	0.0230218	0.171337	0.101818		eIF2beta	Early Spermatogonia-M3	turquoise	0.116344	0.118777	0.111358	0.0543409	0.0720336	0.0946177	0.00658267	0.164999	0.151991	0.0504398	0.0996894		bol	Late Spermatogonia-M2	turquoise	-0.0200446	0.139673	0.0194523	0.0476279	-0.00461312	0.0556119	0.0176177
	CG7131	Epithelial Cells-M2	turquoise	-0.108247	0.263637	0.151677	0.00578734		CG9281	Hub Cells-M2	turquoise	0.0241277	0.112895	0.126721	0.14208		Fur1	Cyst Cells-M3	brown	-0.0563529	0.0856435	0.166741	0.0523208		CG15356	Early Spermatogonia-M8	green	0.208436	0.186301	0.11916	0.0694137	0.143456	0.148466	-0.0410547	0.164403	0.145537	0.0126982	0.173358		bb8	Late Spermatogonia-M2	turquoise	-0.0166234	0.122084	0.0415023	0.0491084	-0.00216792	0.0555337	0.00462102
	CG1999	Epithelial Cells-M2	turquoise	-0.143677	0.266291	0.151439	-0.00190857		Porin2	Hub Cells-M2	turquoise	-0.0129881	0.239208	0.126475	0.13172		Smr	Cyst Cells-M3	brown	-0.0603921	0.0289609	0.166506	0.190579		Clbn	Early Spermatogonia-M3	turquoise	0.115852	0.144064	0.129752	0.0375874	0.124802	0.0886778	-0.013096	0.164153	0.193035	-0.00609954	0.131061		CG1394	Late Spermatogonia-M2	turquoise	-0.0130571	0.171594	0.00451989	0.0568136	-0.00158654	0.0553939	0.00739501
	CG9632	Epithelial Cells-M2	turquoise	-0.137657	0.411804	0.150634	0.0565957		Khc-73	Hub Cells-M2	turquoise	0.132597	0.0533961	0.126431	0.161594		CG12567	Cyst Cells-M3	brown	-0.0850768	0.0368997	0.166251	0.0597312		rad50	Early Spermatogonia-M3	turquoise	0.104429	0.161551	0.0774183	0.0519902	0.111384	0.103651	0.0944646	0.163724	0.168639	-0.00543908	0.116122		mt:CoI	Late Spermatogonia-M5	brown	0.000721852	-0.0487917	0.13593	0.172451	0.0930619	0.0553516	0.00154488
	CG1324	Epithelial Cells-M2	turquoise	-0.177257	0.382116	0.150501	0.0830106		fest	Hub Cells-M2	turquoise	-0.0356758	0.393204	0.126415	0.219665		Adar	Cyst Cells-M3	brown	-0.0530852	0.0701739	0.16422	0.0692093		pcx	Early Spermatogonia-M3	turquoise	0.256462	0.281777	0.208961	0.0866911	0.194183	0.24495	0.014306	0.163714	0.248041	0.0288165	0.24127		betaTub60D	Late Spermatogonia-M2	turquoise	-0.0203846	0.0969372	0.0463022	0.00342939	-6.9148e-05	0.0552319	0.0267639
	CG12362	Epithelial Cells-M2	turquoise	-0.100724	0.234325	0.150254	0.030631		CG32436	Hub Cells-M2	turquoise	-0.288563	0.563445	0.126217	0.163972		cwo	Cyst Cells-M2	blue	-0.0861524	0.0854805	0.162901	0.0833329		Xpc	Early Spermatogonia-M3	turquoise	0.170942	0.172801	0.0985503	0.0278961	0.162712	0.12033	-0.0219019	0.1635	0.211884	0.053046	0.131681		CG16758	Late Spermatogonia-M2	turquoise	-0.0192033	0.130185	0.0252526	0.0378094	-0.00615092	0.0545646	0.00320535
	CG3492	Epithelial Cells-M2	turquoise	-0.0997556	0.299567	0.150119	0.0594627		psq	Hub Cells-M1	blue	0.28502	-0.096017	0.125878	0.146198		emp	Cyst Cells-M3	brown	-0.0263008	0.0342991	0.162799	0.0454633		Cp190	Early Spermatogonia-M3	turquoise	0.218912	0.209689	0.12062	0.0185957	0.165472	0.200115	0.00406946	0.163431	0.244151	-0.00967985	0.164986		RpL22	Late Spermatogonia-M3	green	-0.0742934	-0.0394902	0.351818	0.110666	0.0987049	0.0545229	0.0331131
	CG42675	Epithelial Cells-M2	turquoise	-0.10148	0.234183	0.150002	-0.0214218		CaBP1	Hub Cells-M2	turquoise	0.0293372	0.133358	0.12583	0.179573		Ptpmeg2	Cyst Cells-M3	brown	-0.0751434	-0.0135818	0.162738	0.0855774		stau	Early Spermatogonia-M1	blue	0.282174	0.227737	0.162773	0.114135	0.172489	0.210268	-0.0204942	0.163431	0.179704	-0.0205933	0.234335		Sar1	Late Spermatogonia-M1	blue	0.0599427	0.0405625	0.0223361	-0.0099691	0.0293183	0.0538248	0.079399
	CG31211	Epithelial Cells-M2	turquoise	-0.0527942	0.187563	0.14949	0.0608011		Adgf-A2	Hub Cells-M2	turquoise	-0.10651	0.196055	0.125469	0.0617585		Ephrin	Cyst Cells-M3	brown	-0.0680425	-0.00622305	0.162227	0.0647961		Nop17l	Early Spermatogonia-M9	pink	0.131668	0.115257	0.0608921	-0.0164544	0.132323	0.146754	0.00118631	0.163251	0.201617	-0.0325269	0.101056		CG6761	Late Spermatogonia-M2	turquoise	-0.00131905	0.0617878	0.0302073	0.0371759	0.000871314	0.0535196	0.00832928
	Mst89B	Epithelial Cells-M2	turquoise	-0.13264	0.239552	0.149148	0.0360568		bmm	Hub Cells-M1	blue	0.190976	0.0122004	0.125344	0.162812		PNUTS	Cyst Cells-M3	brown	-0.0804115	0.0739906	0.162009	0.147937		bsf	Early Spermatogonia-M3	turquoise	0.0705974	0.102705	0.035096	0.00430745	0.0850087	0.0605646	-0.0188861	0.16308	0.127733	0.0310261	0.0331815		CG33322	Late Spermatogonia-M2	turquoise	-0.0287897	0.105871	0.0195986	0.0176244	-0.00750183	0.0533605	0.00177109
	CG8531	Epithelial Cells-M2	turquoise	-0.062305	0.196646	0.148973	0.0346888		CG42674	Hub Cells-M2	turquoise	0.0755297	0.0609812	0.125252	0.114323		Svil	Cyst Cells-M3	brown	0.0382656	0.10531	0.161213	0.056968		RpS5b	Early Spermatogonia-M3	turquoise	0.131959	0.153439	0.11182	0.0664	0.117161	0.101944	-0.0348886	0.162508	0.123849	0.00400795	0.147679		CG15530	Late Spermatogonia-M2	turquoise	-0.0254789	0.1295	0.0122794	0.0298062	-0.0107614	0.0528805	0.0111175
	CG9550	Epithelial Cells-M2	turquoise	-0.113623	0.165339	0.148919	0.0146399		CG44434	Hub Cells-M2	turquoise	-0.264686	0.476449	0.124766	0.0569479		Ptp99A	Cyst Cells-M2	blue	-0.0273807	0.171587	0.159928	0.103192		MYPT-75D	Early Spermatogonia-M3	turquoise	0.214129	0.261118	0.155778	0.088562	0.17133	0.166266	0.0222011	0.162477	0.176798	0.0505183	0.189329		Nacalpha	Late Spermatogonia-M5	brown	0.0217472	-0.00650165	0.101205	0.0390096	0.120987	0.0528077	0.0546944
	CG31055	Epithelial Cells-M2	turquoise	-0.119919	0.245068	0.148893	0.0296551		eIF4E7	Hub Cells-M2	turquoise	-0.0510784	0.216865	0.124389	0.14219		CG18171	Cyst Cells-M3	brown	-0.015795	0.0958966	0.159746	0.06171		gish	Early Spermatogonia-M1	blue	0.240158	0.223309	0.207955	0.122286	0.212584	0.197545	-0.00736961	0.161989	0.228261	0.0253464	0.262383		S-Lap3	Late Spermatogonia-M2	turquoise	-0.0418562	0.216085	0.0293571	0.0581047	-0.00541916	0.0522368	0.0151039
	f-cup	Epithelial Cells-M2	turquoise	-0.154765	0.268271	0.148694	-0.0164275		Tango5	Hub Cells-M2	turquoise	0.101849	0.129618	0.124159	0.187909		lola	Cyst Cells-M2	blue	-0.0852711	0.115689	0.15746	0.171015		ACC	Early Spermatogonia-M3	turquoise	0.237561	0.262618	0.127706	0.0959591	0.159843	0.200728	-0.0486429	0.161422	0.217075	-0.016171	0.203911		CG6923	Late Spermatogonia-M1	blue	0.140931	0.0460637	0.0124748	0.00422039	0.0754792	0.0522021	0.147068
	CG7362	Epithelial Cells-M2	turquoise	-0.124059	0.28369	0.148378	0.0458974		pit	Hub Cells-M2	turquoise	0.0370784	0.0541671	0.124	0.146517		aop	Cyst Cells-M2	blue	-0.0710468	0.0746303	0.156276	0.0878488		Vps4	Early Spermatogonia-M8	green	0.0732647	0.103524	0.0620609	0.0148249	0.123052	0.0626576	0.00292691	0.161264	0.107498	0.0487203	0.0829832		CG33932	Late Spermatogonia-M1	blue	0.150909	0.00915429	-0.0268384	-0.0584805	0.0146009	0.0520188	0.100937
	AIF	Epithelial Cells-M2	turquoise	-0.1036	0.284976	0.148024	0.0949711		InR	Hub Cells-M1	blue	0.252719	-0.0419029	0.1235	0.153326		Tollo	Cyst Cells-M2	blue	-0.121845	0.00367569	0.156013	0.0279605		brm	Early Spermatogonia-M1	blue	0.268343	0.238084	0.144613	0.0320333	0.197952	0.215127	-0.000863999	0.161034	0.222009	0.015715	0.226115		boil	Late Spermatogonia-M2	turquoise	-0.0413087	0.0931043	0.0185547	-0.00398294	-0.0137541	0.0519728	-0.0205003
	hubl	Epithelial Cells-M2	turquoise	-0.188236	0.405795	0.147571	0.0327958		Pcyt1	Hub Cells-M2	turquoise	0.132288	0.0797554	0.123439	0.163324		CG5151	Cyst Cells-M3	brown	-0.0735018	0.0792389	0.155847	0.111853		Gp93	Early Spermatogonia-M3	turquoise	0.116552	0.130228	0.107019	0.0348418	0.113423	0.120684	-0.0294726	0.160792	0.143367	0.0464729	0.103895		CG15631	Late Spermatogonia-M2	turquoise	-0.0361176	0.109466	0.0260077	0.0118517	-0.0117824	0.0519438	0.0107955
	Oatp30B	Epithelial Cells-M2	turquoise	-0.0765943	0.25973	0.146871	0.0885667		RpS6	Hub Cells-M2	turquoise	-0.0323593	0.161716	0.123314	0.134401		Csk	Cyst Cells-M3	brown	-0.0481536	0.0271199	0.155531	0.077259		Dys	Early Spermatogonia-M2	brown	0.252495	0.307837	0.169873	0.0661517	0.1837	0.205186	-0.0201786	0.160076	0.225139	0.0618041	0.219777		eIF4E4	Late Spermatogonia-M2	turquoise	-0.0243649	0.124543	0.0413464	0.0254022	-0.00354318	0.0513775	0.0222712
	knon	Epithelial Cells-M2	turquoise	-0.210402	0.378106	0.146854	0.0129522		Nna1	Hub Cells-M2	turquoise	-0.162538	0.398136	0.123231	0.156141		fra	Cyst Cells-M2	blue	-0.0597538	0.101885	0.154419	0.0810962		Yp1	Early Spermatogonia-M8	green	-0.0751456	-0.0145009	-0.0500476	0.0280875	0.00106971	-0.0314498	-0.0384158	0.160059	0.0229061	0.0317373	-0.0464458		CG2127	Late Spermatogonia-M2	turquoise	-0.0578936	0.24946	0.0503377	0.0929772	-0.00569668	0.0505819	0.010256
	tacc	Epithelial Cells-M2	turquoise	-0.0805958	0.143682	0.146665	0.124455		shg	Hub Cells-M1	blue	0.174264	0.150762	0.123006	0.296203		Pax	Cyst Cells-M3	brown	-0.0815926	0.0140079	0.153944	0.0524298		eIF3d1	Early Spermatogonia-M3	turquoise	0.0934959	0.116679	0.0659606	0.031405	0.0920359	0.0947223	-0.0239311	0.159922	0.120617	0.0455683	0.102527		Pcyt2	Late Spermatogonia-M2	turquoise	-0.00257608	0.0694079	0.0416984	0.0223959	0.0110989	0.0495035	0.0203589
	Mhc	Epithelial Cells-M2	turquoise	-0.188319	0.318302	0.146325	0.0468326		CG42688	Hub Cells-M2	turquoise	-0.0089928	0.334361	0.122898	0.171014		ftz-f1	Cyst Cells-M3	brown	-0.033689	0.0596712	0.153256	0.0949859		eIF3l	Early Spermatogonia-M1	blue	0.18484	0.149794	0.104872	0.0758815	0.144423	0.167299	0.00545941	0.159891	0.138805	-0.00528942	0.173471		CG13991	Late Spermatogonia-M2	turquoise	-0.0229576	0.0987642	0.020086	0.053489	0.0074146	0.0494276	0.0066404
	dj	Epithelial Cells-M2	turquoise	-0.234118	0.376687	0.14595	-0.0917499		CG17010	Hub Cells-M2	turquoise	-0.0915712	0.233654	0.122873	0.0889437		Tgi	Cyst Cells-M2	blue	-0.0507648	0.0859955	0.152887	0.0809314		RhoGAPp190	Early Spermatogonia-M3	turquoise	0.168993	0.176731	0.0703026	-0.0219528	0.159721	0.180166	0.0111899	0.159749	0.191871	-0.0591281	0.130443		Dpy-30L2	Late Spermatogonia-M2	turquoise	-0.00849207	0.09301	0.0285925	0.0327947	-0.00536445	0.0486856	0.0180245
	Vps13B	Epithelial Cells-M2	turquoise	-0.188507	0.380315	0.145636	0.0311331		CG30334	Hub Cells-M1	blue	0.0324375	0.0922531	0.122853	0.104661		lama	Cyst Cells-M3	brown	-0.0239697	0.0776096	0.152244	0.0906996		CG1909	Early Spermatogonia-M3	turquoise	0.166223	0.288046	0.482334	0.392873	0.302973	0.0229626	-0.0929846	0.159667	-0.040564	0.110009	0.533293		Hex-t2	Late Spermatogonia-M2	turquoise	-0.0161598	0.11303	0.0277022	0.0439217	0.00855518	0.0485816	0.0154484
	heph	Epithelial Cells-M2	turquoise	-0.189973	0.283652	0.14511	0.0892211		Pat1	Hub Cells-M1	blue	0.189808	-0.0183198	0.122627	0.193125		raw	Cyst Cells-M3	brown	-0.0470347	0.0104742	0.147895	0.0864064		GCC185	Early Spermatogonia-M3	turquoise	0.0856851	0.105495	0.104955	0.0364284	0.105961	0.0781827	0.0332747	0.15966	0.167787	0.0041962	0.0797253		CG7352	Late Spermatogonia-M2	turquoise	0.0012532	0.0672344	0.0143702	-0.016101	0.0164157	0.048538	0.05236
	Cep135	Epithelial Cells-M2	turquoise	-0.10108	0.222414	0.145042	0.0644002		CG43049	Hub Cells-M2	turquoise	-0.084953	0.0988547	0.122574	0.0338279		cta	Cyst Cells-M2	blue	-0.0722782	0.0760668	0.147207	0.0819838		ZnT35C	Early Spermatogonia-M5	red	0.0570152	0.063863	0.0607317	0.00389677	0.197815	0.00201878	-0.0284929	0.159528	0.0629773	-0.0513591	0.0852043		CG5062	Late Spermatogonia-M2	turquoise	-0.0340184	0.104501	0.0112163	0.0250802	0.00124656	0.0484257	0.00500968
	CG6441	Epithelial Cells-M2	turquoise	-0.182352	0.265034	0.145006	-0.0344521		U2af38	Hub Cells-M2	turquoise	-0.04312	0.0254082	0.122564	0.096193		p120ctn	Cyst Cells-M3	brown	-0.0564216	0.025537	0.146168	0.0661051		inc	Early Spermatogonia-M3	turquoise	0.164835	0.127368	0.0809407	-0.0238161	0.110766	0.140434	0.015516	0.159506	0.155744	-0.0035278	0.125701		CG18449	Late Spermatogonia-M2	turquoise	-0.0328422	0.101475	0.0387564	0.0368163	-0.0217433	0.0483027	-0.021491
	CG42820	Epithelial Cells-M2	turquoise	-0.14246	0.324226	0.144895	0.0707931		CG30156	Hub Cells-M2	turquoise	-0.0283379	0.224046	0.122555	0.0808169		Parp	Cyst Cells-M3	brown	-0.0451973	-0.0138285	0.144717	0.0764326		MRP	Early Spermatogonia-M1	blue	0.285164	0.244096	0.231153	0.138203	0.269262	0.224872	-0.049615	0.159475	0.204839	-0.0120707	0.323986		Mst33A	Late Spermatogonia-M2	turquoise	0.00536693	0.0958003	0.0437396	0.045173	0.0307253	0.0482156	0.0350414
	CG16721	Epithelial Cells-M2	turquoise	-0.0920632	0.218327	0.14474	0.0428343		Tet	Hub Cells-M3	brown	0.092752	0.0643718	0.122304	0.105794		vib	Cyst Cells-M3	brown	-0.0287117	0.073581	0.144619	0.107319		Psa	Early Spermatogonia-M3	turquoise	0.137509	0.155784	0.180459	0.0528107	0.12131	0.108374	-0.0258211	0.158925	0.121999	0.0591832	0.149112		msi	Late Spermatogonia-M4	yellow	0.0894442	0.0436581	0.0300338	0.0594763	0.0851656	0.0481973	0.13043
	CG14995	Epithelial Cells-M2	turquoise	-0.263328	0.509134	0.144478	0.0496339		l(3)psg2	Hub Cells-M2	turquoise	-0.0949529	0.104066	0.122186	-0.0286527		kis	Cyst Cells-M2	blue	-0.0360307	0.132336	0.144505	0.234289		CG6686	Early Spermatogonia-M3	turquoise	0.0665935	0.0792761	0.039898	-0.0328085	0.100248	0.084553	0.00718764	0.158659	0.120813	-0.000516202	0.0494101		kra	Late Spermatogonia-M5	brown	0.0731199	-0.0250029	0.099191	0.0724216	0.220873	0.0477872	0.136006
	CG31773	Epithelial Cells-M2	turquoise	-0.161189	0.306643	0.1444	-0.0228911		CG6661	Hub Cells-M2	turquoise	-0.0485653	0.192135	0.122056	0.111846		stumps	Cyst Cells-M3	brown	-0.0182894	0.0362018	0.144164	0.0143565		LanB1	Early Spermatogonia-M8	green	0.0677247	0.0811116	0.0650285	-0.0415584	0.0718831	0.0507417	0.00023985	0.158387	0.0879671	0.0211858	0.0713374		CG34241	Late Spermatogonia-M2	turquoise	-0.00443219	0.066851	0.0503428	0.0387256	0.0377003	0.0473708	0.0337964
	Imp	Epithelial Cells-M2	turquoise	0.00547652	0.181849	0.144351	0.0698503		BicC	Hub Cells-M2	turquoise	-0.0417094	0.158266	0.121677	0.152161		CG2747	Cyst Cells-M3	brown	-0.0346989	0.0806136	0.143194	0.143668		CG43102	Early Spermatogonia-M3	turquoise	0.178942	0.284104	0.501328	0.385176	0.307631	0.0544149	-0.0404188	0.158015	-0.00791199	0.116576	0.544121		CG10089	Late Spermatogonia-M2	turquoise	-0.00510429	0.130814	0.0110601	0.0417978	-0.0179723	0.0473116	0.00495061
	gish	Epithelial Cells-M2	turquoise	-0.196458	0.427845	0.14427	0.057803		Dsp1	Hub Cells-M3	brown	0.101681	-0.026324	0.121402	0.147523		Tlk	Cyst Cells-M2	blue	-0.0666975	0.109967	0.142165	0.156268		14-3-3zeta	Early Spermatogonia-M3	turquoise	0.146359	0.160113	0.152515	0.077023	0.132282	0.0877374	-0.0336562	0.157922	0.160967	0.0435027	0.143058		CG12693	Late Spermatogonia-M2	turquoise	-0.0137757	0.0794222	0.0159661	0.0376273	0.0070955	0.0469778	0.0137196
	sm	Epithelial Cells-M2	turquoise	-0.184422	0.400497	0.143802	0.0277996		Ppi1	Hub Cells-M2	turquoise	-0.29162	0.577234	0.12085	0.172297		Snoo	Cyst Cells-M3	brown	-0.0464955	0.050196	0.14139	0.0769919		dlt	Early Spermatogonia-M3	turquoise	0.111581	0.135514	0.0335148	-0.0127484	0.0977776	0.139946	-0.0102551	0.157753	0.143778	0.02293	0.0746899		Hydr1	Late Spermatogonia-M4	yellow	0.0374742	0.0274908	0.0210145	0.0256081	0.0206541	0.0467791	0.0542339
	CG4669	Epithelial Cells-M2	turquoise	-0.156699	0.356665	0.143641	0.0372935		Tlk	Hub Cells-M1	blue	0.325373	-0.107522	0.120799	0.168426		Galphai	Cyst Cells-M3	brown	-0.047239	-0.00594813	0.140783	0.0661353		RpL7	Early Spermatogonia-M3	turquoise	0.00524733	0.0602626	0.0375164	0.0382178	0.0727093	0.00617182	-0.00126891	0.15738	0.0488467	0.00354261	0.0248143		CG31406	Late Spermatogonia-M2	turquoise	-0.0463832	0.0657656	0.0465601	0.0208068	-0.0120977	0.0467577	-0.0153583
	CG31161	Epithelial Cells-M2	turquoise	-0.16629	0.280149	0.143345	-0.0062289		CG11857	Hub Cells-M2	turquoise	0.00574077	0.151768	0.120567	0.0899401		Gprk1	Cyst Cells-M2	blue	-0.0118715	0.15488	0.13992	0.0774298		Rho1	Early Spermatogonia-M3	turquoise	0.123218	0.126642	0.0987368	0.0147457	0.107019	0.133051	-0.0200126	0.157147	0.175613	0.0734514	0.076329		CG14864	Late Spermatogonia-M2	turquoise	-0.02219	0.0993609	0.0310357	-0.0107883	-0.0142498	0.0467255	0.00422687
	Gmap	Epithelial Cells-M2	turquoise	-0.127682	0.218819	0.142941	0.039388		B52	Hub Cells-M2	turquoise	0.0167987	0.10939	0.120442	0.172673		sli	Cyst Cells-M2	blue	-0.0739399	0.109538	0.139178	0.083886		CG8726	Early Spermatogonia-M8	green	0.148089	0.147735	0.105319	0.008936	0.133166	0.113833	0.0085638	0.157055	0.162525	0.0391623	0.129378		CG31816	Late Spermatogonia-M2	turquoise	-0.0166733	0.0956287	0.00876953	0.0368054	0.0159156	0.0467057	0.0128372
	Ufd4	Epithelial Cells-M2	turquoise	-0.108785	0.316512	0.142492	0.208831		MCPH1	Hub Cells-M2	turquoise	-0.12808	0.24174	0.120326	0.121513		CG31815	Cyst Cells-M2	blue	-0.0330851	0.222383	0.138838	0.0337234		Cam	Early Spermatogonia-M5	red	0.156065	0.14624	0.170843	0.0910086	0.344452	0.100454	-0.00204223	0.156818	0.211251	0.0806762	0.186041		CG34170	Late Spermatogonia-M2	turquoise	-0.00829898	0.109653	0.0472544	0.0430079	0.0101011	0.0466934	0.019951
	CG14154	Epithelial Cells-M2	turquoise	-0.113616	0.266613	0.142281	0.00713737		CG3581	Hub Cells-M2	turquoise	-0.0780753	0.252606	0.120294	0.106679		CG32264	Cyst Cells-M2	blue	-0.0950398	0.114564	0.138695	0.0378872		RpL31	Early Spermatogonia-M1	blue	0.15151	0.133805	0.111692	0.0680002	0.136556	0.0907987	0.0280227	0.156738	0.122672	0.000952246	0.187192		Pof	Late Spermatogonia-M2	turquoise	0.0039839	0.12485	0.0249781	0.0698564	0.0466688	0.0466382	0.0504564
	bel	Epithelial Cells-M2	turquoise	-0.0697562	0.316564	0.142241	0.13922		Pdi	Hub Cells-M2	turquoise	-0.104243	0.181007	0.119339	0.126666		peb	Cyst Cells-M3	brown	-0.028185	0.0481373	0.138579	0.0328638		RpL39	Early Spermatogonia-M8	green	0.016162	0.0411258	0.0609688	0.0410529	0.0670741	0.00122902	0.0155029	0.156391	0.0334681	0.045383	0.0640692		CG5089	Late Spermatogonia-M2	turquoise	-0.0878248	0.244279	0.030008	0.0886148	-0.0614302	0.0466166	-0.0367225
	Hsc70-2	Epithelial Cells-M2	turquoise	-0.158941	0.293109	0.141532	0.0347987		slpr	Hub Cells-M2	turquoise	0.0251928	0.0523711	0.118857	0.0728266		lt	Cyst Cells-M2	blue	-0.0825525	0.106676	0.138299	0.068142		CG2218	Early Spermatogonia-M3	turquoise	0.126874	0.156262	0.105337	0.0674708	0.114307	0.0911693	-0.0211531	0.156317	0.122257	0.0108815	0.128239		CG5968	Late Spermatogonia-M2	turquoise	-0.0116071	0.110395	0.0110401	0.00462779	0.00186734	0.0465868	0.000395269
	bb8	Epithelial Cells-M2	turquoise	-0.195282	0.365656	0.141344	-0.0340437		vih	Hub Cells-M2	turquoise	-0.0305612	0.202923	0.118726	0.18063		Tpr2	Cyst Cells-M3	brown	-0.00244194	0.0479678	0.138155	0.0748077		TppII	Early Spermatogonia-M4	black	0.136354	0.154136	0.145421	0.112897	0.143188	0.111507	-0.0144571	0.155917	0.154663	0.0137012	0.179035		CG14718	Late Spermatogonia-M2	turquoise	-0.0145948	0.159805	0.0158005	0.0553885	0.00392791	0.0458671	0.0154409
	vlc	Epithelial Cells-M2	turquoise	-0.0992028	0.245275	0.141195	0.0908612		CaMKII	Hub Cells-M3	brown	0.0123604	0.00728007	0.118581	-0.00484039		mon2	Cyst Cells-M3	brown	-0.0159571	0.0784195	0.137591	0.0877802		glo	Early Spermatogonia-M5	red	0.163949	0.155471	0.112499	0.0489676	0.1875	0.154247	0.0300873	0.155895	0.180654	-0.00792969	0.162178		Oda	Late Spermatogonia-M5	brown	0.0407058	-0.0418068	0.108665	0.0907937	0.0967067	0.045484	0.0441677
	rgn	Epithelial Cells-M2	turquoise	-0.109709	0.210404	0.141079	0.0452337		TMEM216	Hub Cells-M2	turquoise	0.0334877	0.117652	0.118461	0.121378		GstS1	Cyst Cells-M1	turquoise	0.101704	0.0515313	0.135693	0.097126		r	Early Spermatogonia-M3	turquoise	0.0782452	0.0867622	0.108267	0.030858	0.0645445	0.0583577	-0.0163602	0.155658	0.0801349	0.0150962	0.0742039		ps	Late Spermatogonia-M2	turquoise	-0.040042	0.100091	0.0507583	0.045665	0.00816612	0.0452894	0.00855275
	SCCRO3	Epithelial Cells-M2	turquoise	-0.0468179	0.212336	0.140765	0.118966		CG2841	Hub Cells-M1	blue	0.19752	0.00700735	0.118312	0.108031		pico	Cyst Cells-M3	brown	-0.0317783	0.0312491	0.135597	0.0934688		ash1	Early Spermatogonia-M9	pink	0.238731	0.262108	0.154641	0.041566	0.194197	0.218413	-0.0576709	0.155611	0.31177	0.00556856	0.191469		CG42355	Late Spermatogonia-M2	turquoise	-0.047051	0.115219	0.028574	0.0368093	-0.0211887	0.0449954	-0.0181884
	scrib	Epithelial Cells-M2	turquoise	-0.115751	0.190234	0.140691	0.116486		Pngl	Hub Cells-M1	blue	0.107985	0.0903866	0.118186	0.0987711		CG2247	Cyst Cells-M2	blue	-0.0413063	0.0824148	0.134588	0.103665		Jarid2	Early Spermatogonia-M3	turquoise	0.217131	0.218246	0.0705403	0.00437406	0.181256	0.213148	-0.00692415	0.15552	0.262575	-0.0383645	0.168534		cg	Late Spermatogonia-M1	blue	0.183289	-0.00576831	0.018566	0.0165201	0.0912336	0.0447852	0.169489
	CG17230	Epithelial Cells-M2	turquoise	-0.138437	0.263439	0.140535	0.0317045		Mpc1	Hub Cells-M2	turquoise	-0.0301039	0.215481	0.11818	0.122474		pigs	Cyst Cells-M3	brown	-0.0372823	-0.0434175	0.133396	0.0352527		clu	Early Spermatogonia-M2	brown	0.239612	0.312862	0.089573	0.0475528	0.178867	0.176551	-0.0261791	0.155074	0.20726	-0.0328797	0.218921		pdm3	Late Spermatogonia-M2	turquoise	-0.035343	0.13938	0.030742	0.0869096	-0.0176753	0.0445547	-0.00419395
	CG14546	Epithelial Cells-M2	turquoise	-0.097466	0.149084	0.13998	-0.0146261		bon	Hub Cells-M1	blue	0.255149	-0.00253861	0.118174	0.185736		kug	Cyst Cells-M3	brown	-0.0510745	0.0752772	0.130617	0.132348		Snx3	Early Spermatogonia-M1	blue	0.166504	0.149767	0.124172	0.0965754	0.157949	0.106697	0.0184148	0.15506	0.163343	-0.0351788	0.164911		CG12860	Late Spermatogonia-M2	turquoise	-0.04517	0.249535	0.0220837	0.0837092	-0.0185626	0.0444659	-0.00866298
	CG2921	Epithelial Cells-M2	turquoise	-0.151613	0.320123	0.139243	-0.0129508		CG7878	Hub Cells-M1	blue	0.0690479	0.0912369	0.118057	0.188022		sfl	Cyst Cells-M3	brown	-0.0372982	0.0144335	0.130425	0.0342509		Cap-H2	Early Spermatogonia-M2	brown	0.105014	0.141193	0.0974612	0.0614123	0.0971631	0.0584871	-0.00407525	0.154881	0.104725	-0.0328587	0.157771		CG14411	Late Spermatogonia-M1	blue	0.110966	0.0621346	0.014708	-0.0743268	0.0562833	0.0438397	0.14062
	CG32119	Epithelial Cells-M2	turquoise	-0.140922	0.350892	0.139197	0.0467055		wde	Hub Cells-M2	turquoise	0.00951036	0.0191896	0.117935	0.0273608		schlank	Cyst Cells-M2	blue	-0.0150101	0.0730253	0.13014	0.0646141		eEF5	Early Spermatogonia-M8	green	0.0455288	0.0133155	-0.0620888	-0.0934706	0.037601	0.0367515	0.0103726	0.154825	0.139131	-0.0481505	-0.0780779		CG31870	Late Spermatogonia-M2	turquoise	-0.00128299	0.111459	0.0326352	0.0482133	-0.0100893	0.0437861	0.0380411
	Pi4KIIalpha	Epithelial Cells-M2	turquoise	-0.0735869	0.218912	0.139185	0.0537603		hale	Hub Cells-M2	turquoise	-0.0766776	0.0958328	0.117925	-0.00812801		psq	Cyst Cells-M2	blue	-0.0655976	0.12712	0.127361	0.141255		GlnRS	Early Spermatogonia-M8	green	0.115547	0.138925	-0.0108228	-0.0192163	0.0540915	0.0965231	-0.0162666	0.154769	0.143321	-0.0234165	0.0366005		CG4218	Late Spermatogonia-M2	turquoise	0.00948879	0.136486	0.0201376	0.0802615	0.0122899	0.0435449	0.0235234
	CG13989	Epithelial Cells-M2	turquoise	-0.0198221	0.198086	0.139139	0.0978619		CG7886	Hub Cells-M2	turquoise	-0.169636	0.411708	0.117887	0.125055		CG11155	Cyst Cells-M2	blue	-0.0540375	0.116216	0.125716	0.0235568		Golgin245	Early Spermatogonia-M3	turquoise	0.193725	0.203377	0.141934	0.0276235	0.183601	0.192696	0.0317606	0.154478	0.234785	-0.0500307	0.175126		Hsc70-2	Late Spermatogonia-M2	turquoise	-0.0409784	0.135978	0.0394562	0.0386861	0.0197018	0.0431421	0.00442762
	CG32686	Epithelial Cells-M2	turquoise	-0.144975	0.3205	0.138934	0.035106		Mys45A	Hub Cells-M2	turquoise	-0.0012478	0.115863	0.117473	0.108518		RhoGAP71E	Cyst Cells-M2	blue	-0.0579579	0.103478	0.124751	0.111688		shot	Early Spermatogonia-M3	turquoise	0.139631	0.136004	0.155011	0.0817918	0.146301	0.0981734	0.0615805	0.15427	0.126467	0.00257314	0.155399		CG33340	Late Spermatogonia-M2	turquoise	-0.0477012	0.186328	0.0265431	0.104886	-0.00373374	0.0431421	0.00365707
	CG13843	Epithelial Cells-M2	turquoise	-0.0617058	0.183927	0.138347	0.0669118		I-t	Hub Cells-M2	turquoise	0.00608877	0.21209	0.117452	0.13071		lili	Cyst Cells-M3	brown	-0.00276153	0.0413728	0.124522	0.0397564		Pdi	Early Spermatogonia-M5	red	0.191592	0.17646	0.162821	0.103971	0.255038	0.115658	0.00834099	0.154172	0.153904	0.0381556	0.198788		CG7362	Late Spermatogonia-M2	turquoise	-0.0309888	0.0828254	0.0213258	-0.00360406	-0.00248863	0.0431311	-0.00589146
	CG4701	Epithelial Cells-M2	turquoise	-0.0876331	0.235772	0.138142	0.0303924		CG33934	Hub Cells-M2	turquoise	-0.13702	0.200359	0.117111	0.0334034		dtr	Cyst Cells-M3	brown	-0.0256388	0.0284403	0.121513	0.0478713		mts	Early Spermatogonia-M1	blue	0.221453	0.19621	0.156793	0.0910959	0.196012	0.173437	-0.0214506	0.154159	0.186989	0.0252896	0.233236		CG9254	Late Spermatogonia-M2	turquoise	-0.0235318	0.125774	0.0390821	0.0476508	0.000796433	0.0428288	0.0167178
	CG10561	Epithelial Cells-M2	turquoise	-0.0669781	0.216036	0.138111	0.0201883		RpS27A	Hub Cells-M2	turquoise	-0.0248981	0.130257	0.117004	0.0798015		CG33229	Cyst Cells-M3	brown	-0.0270771	-0.0173004	0.121206	0.045562		CG6701	Early Spermatogonia-M2	brown	0.215083	0.281201	0.212578	0.099561	0.188023	0.179452	-0.0104486	0.154147	0.188871	0.127543	0.237849		CG14861	Late Spermatogonia-M2	turquoise	-0.0245187	0.142567	0.0330144	0.0354173	-0.0142994	0.0425741	0.00676977
	AdipoR	Epithelial Cells-M2	turquoise	-0.0159683	0.112997	0.137709	0.069226		CG8851	Hub Cells-M2	turquoise	-0.103902	0.245062	0.116987	0.110762		mthl1	Cyst Cells-M3	brown	-0.0114743	0.0327551	0.119022	0.0791953		D1	Early Spermatogonia-M3	turquoise	0.114249	0.148089	0.0582952	-0.032014	0.140885	0.10735	0.0148132	0.15413	0.228742	0.0129032	0.0515807		betaCOP	Late Spermatogonia-M4	yellow	0.0627612	0.062605	0.0324389	0.0115227	0.0339	0.0421868	0.0994005
	lqf	Epithelial Cells-M2	turquoise	-0.0977984	0.231806	0.137614	0.042989		Ank	Hub Cells-M1	blue	0.273978	-0.0328958	0.116936	0.205854		CG11247	Cyst Cells-M3	brown	-0.030485	-0.0146876	0.117211	0.0469632		Jafrac1	Early Spermatogonia-M5	red	0.151213	0.164233	0.1555	-0.014958	0.219361	0.0918214	-0.0431141	0.153979	0.188834	-0.0243863	0.209699		CG2528	Late Spermatogonia-M2	turquoise	-0.0381784	0.0853265	0.0165668	0.0293705	-0.0172082	0.0419425	-0.0145617
	CG30485	Epithelial Cells-M2	turquoise	-0.111957	0.144898	0.137402	0.0160183		MAN1	Hub Cells-M2	turquoise	0.0273884	0.200303	0.116851	0.134859		Ptpmeg	Cyst Cells-M2	blue	-0.0427461	0.0789171	0.116983	0.0581578		CG4991	Early Spermatogonia-M3	turquoise	0.150954	0.176586	0.0871812	0.0315387	0.145862	0.11616	-0.0223991	0.153812	0.163604	0.0910255	0.138513		CG18266	Late Spermatogonia-M2	turquoise	-0.0521268	0.142813	0.0137636	-0.00602611	-0.0208243	0.0418913	-0.00754342
	CG15548	Epithelial Cells-M2	turquoise	-0.0598612	0.183328	0.137297	-0.019425		CG5089	Hub Cells-M2	turquoise	-0.23243	0.497149	0.116796	0.177821		MFS17	Cyst Cells-M3	brown	-0.0370373	0.00644147	0.116911	0.0638983		btz	Early Spermatogonia-M2	brown	0.256328	0.317902	0.16727	0.101248	0.200675	0.193202	-0.0394629	0.153811	0.190967	0.0157949	0.240096		CG31010	Late Spermatogonia-M2	turquoise	-0.015274	0.0941304	0.034521	0.0296298	0.000236485	0.041889	0.00662135
	CG13457	Epithelial Cells-M2	turquoise	-0.0974663	0.249959	0.136723	0.0293071		CG14650	Hub Cells-M1	blue	0.0251948	0.0760853	0.116668	0.102066		cic	Cyst Cells-M1	turquoise	0.0204581	0.0247593	0.116874	0.150748		CycA	Early Spermatogonia-M3	turquoise	0.155261	0.146422	0.025912	-0.0107852	0.0886045	0.14457	0.0103915	0.153792	0.208293	-0.0175013	0.101594		CG43816	Late Spermatogonia-M4	yellow	-0.0427972	0.0983851	0.0249103	0.0349082	-0.0140877	0.0414962	0.00522353
	CG3330	Epithelial Cells-M2	turquoise	-0.173145	0.382263	0.136668	0.0437526		Rap2l	Hub Cells-M2	turquoise	-0.133582	0.121957	0.116495	-0.0354754		CG9005	Cyst Cells-M3	brown	-0.0362247	0.0342337	0.114295	0.133331		Hydr2	Early Spermatogonia-M3	turquoise	0.104888	0.130342	0.105414	0.0183413	0.0901221	0.039053	-0.0401826	0.153787	0.117282	-0.0188088	0.1118		CG32655	Late Spermatogonia-M2	turquoise	-0.0269624	0.120994	0.0702099	0.0518451	0.00553775	0.041496	0.00570437
	CG3517	Epithelial Cells-M2	turquoise	-0.136954	0.334622	0.136082	0.0544724		SPoCk	Hub Cells-M2	turquoise	0.0617536	0.113218	0.116155	0.181045		CG2841	Cyst Cells-M2	blue	0.0104135	0.127928	0.11375	0.0514274		Ref1	Early Spermatogonia-M3	turquoise	0.175045	0.201282	0.140733	0.0627938	0.129179	0.175276	-0.0410338	0.153634	0.18083	0.0423031	0.147988		Gprk1	Late Spermatogonia-M1	blue	0.0180947	0.0217887	0.0131896	0.0362395	0.037003	0.0413536	0.0712182
	DnaJ-H	Epithelial Cells-M2	turquoise	-0.167567	0.339178	0.136022	0.0186694		p47	Hub Cells-M2	turquoise	-0.0211796	0.127254	0.115935	0.0511619		puc	Cyst Cells-M3	brown	-0.0822357	0.0248059	0.113599	0.0491382		Naa15-16	Early Spermatogonia-M3	turquoise	0.18172	0.198373	0.107916	0.0402099	0.0868535	0.147483	-0.0365676	0.153563	0.183763	0.0135015	0.141473		Sprn	Late Spermatogonia-M2	turquoise	-0.0196086	0.0976346	0.00422766	0.0511868	-0.0031885	0.041338	0.0109042
	CG1690	Epithelial Cells-M2	turquoise	-0.141539	0.286054	0.135973	0.0563209		upSET	Hub Cells-M2	turquoise	-0.0639052	0.215813	0.115824	0.213128		CG44085	Cyst Cells-M3	brown	-0.0213872	0.00396226	0.113222	0.019554		mtd	Early Spermatogonia-M1	blue	0.249428	0.209046	0.161825	0.0597739	0.20513	0.174913	-0.0298235	0.153481	0.189763	0.0493206	0.235403		CG14183	Late Spermatogonia-M2	turquoise	-0.0329627	0.149618	0.0108885	0.0428322	-0.0026897	0.0412575	0.0074701
	Cdc7	Epithelial Cells-M2	turquoise	-0.0935468	0.25692	0.135768	0.107894		CG31635	Hub Cells-M2	turquoise	-0.0209699	0.0707561	0.115809	0.0335427		sty	Cyst Cells-M3	brown	-0.0318721	0.0270104	0.112433	0.0421769		l(2)05287	Early Spermatogonia-M8	green	0.104633	0.105021	0.0736199	0.0740394	0.110685	0.0676104	0.0216794	0.153468	0.108715	-0.0031696	0.107536		Obp44a	Late Spermatogonia-M2	turquoise	-0.0132365	0.10973	0.0408607	0.0428117	-0.0144018	0.0412253	0.00551248
	CG13442	Epithelial Cells-M2	turquoise	-0.105353	0.256525	0.135202	0.0463471		CG31933	Hub Cells-M1	blue	0.0440515	0.154111	0.115726	0.118978		Ziz	Cyst Cells-M3	brown	-0.0130491	0.04668	0.109977	0.0559292		Tm1	Early Spermatogonia-M3	turquoise	0.185006	0.223573	0.119816	0.016812	0.135216	0.151763	0.0133356	0.152914	0.195746	-0.00402363	0.163199		CG12689	Late Spermatogonia-M2	turquoise	0.0231328	0.055511	0.00744742	0.042197	0.012361	0.041108	0.0111303
	CG3942	Epithelial Cells-M2	turquoise	-0.115005	0.171262	0.134933	-0.00844488		CG9389	Hub Cells-M2	turquoise	-0.0845821	0.344612	0.115635	0.14334		S6k	Cyst Cells-M2	blue	-0.0540817	0.0538803	0.109922	0.109421		Gclm	Early Spermatogonia-M3	turquoise	0.146754	0.177864	0.0592909	0.0227407	0.0982778	0.13098	0.0279731	0.152839	0.164315	0.0528444	0.111101		Drep2	Late Spermatogonia-M1	blue	0.207899	-0.0158139	0.0118947	0.0264229	0.134398	0.0409173	0.170917
	SdhAL	Epithelial Cells-M2	turquoise	-0.107367	0.168936	0.134916	-0.0402841		RhoGEF3	Hub Cells-M2	turquoise	0.0388817	0.258157	0.11545	0.242284		CG8086	Cyst Cells-M3	brown	-0.0375011	0.0235488	0.10933	0.0263476		wds	Early Spermatogonia-M1	blue	0.192317	0.150632	0.145174	0.0682249	0.188295	0.0921369	-0.0246447	0.152808	0.0984375	0.00787037	0.194337		Hph	Late Spermatogonia-M4	yellow	0.120514	0.0278632	-0.00834578	0.00479252	0.0495758	0.0406897	0.11668
	bt	Epithelial Cells-M2	turquoise	-0.201145	0.415484	0.134741	0.055474		CG6325	Hub Cells-M2	turquoise	-0.036203	0.0972008	0.115355	0.0301339		Mondo	Cyst Cells-M3	brown	-0.042467	0.0583454	0.109322	0.123488		msl-1	Early Spermatogonia-M3	turquoise	0.213504	0.215982	0.0841339	0.00478555	0.133164	0.184774	-0.0512698	0.152528	0.273455	-0.0269663	0.148586		CG4375	Late Spermatogonia-M2	turquoise	-0.0240263	0.111168	0.0232851	0.0220035	0.01518	0.0406335	0.0101817
	TrpRS-m	Epithelial Cells-M2	turquoise	-0.13817	0.311861	0.134707	0.0494762		CG45076	Hub Cells-M2	turquoise	-0.00732917	0.208352	0.115202	0.10912		eIF4G1	Cyst Cells-M2	blue	-0.0446491	0.207077	0.109044	0.114116		Desat1	Early Spermatogonia-M5	red	0.114308	0.0994351	0.0925754	0.0427039	0.270144	0.0910664	0.0223231	0.15244	0.151563	-0.00810917	0.151217		CG3085	Late Spermatogonia-M2	turquoise	-0.0339456	0.131011	0.0311434	0.0270448	-0.00397461	0.0404194	0.0041976
	RyR	Epithelial Cells-M2	turquoise	-0.0549855	0.217912	0.134407	0.0939385		CG6700	Hub Cells-M2	turquoise	0.0918589	0.0471818	0.114866	0.0964027		Shab	Cyst Cells-M3	brown	-0.0682558	-0.0357571	0.108614	0.00224698		Trf2	Early Spermatogonia-M3	turquoise	0.206296	0.234349	0.185505	0.0606746	0.168999	0.228633	0.000830746	0.15221	0.228977	0.0186601	0.196089		CG15483	Late Spermatogonia-M2	turquoise	-0.0129922	0.102463	0.0140346	0.0319884	-0.0172433	0.040362	0.0149478
	CG6209	Epithelial Cells-M2	turquoise	-0.240259	0.493293	0.134341	-6.77644e-07		Dis3l2	Hub Cells-M2	turquoise	-0.00962046	0.189623	0.114861	0.144735		l(2)gl	Cyst Cells-M3	brown	-0.0114612	0.0495607	0.106105	0.112504		Myb	Early Spermatogonia-M2	brown	0.218814	0.268732	0.12321	0.0624182	0.136334	0.175778	0.021565	0.151481	0.177742	0.0113278	0.191525		eEF5	Late Spermatogonia-M5	brown	-0.00557911	-0.154884	0.162239	0.180016	0.100936	0.0396039	-0.0305556
	CG17764	Epithelial Cells-M2	turquoise	-0.0610116	0.149804	0.134294	0.0737737		Men-b	Hub Cells-M1	blue	0.190336	0.0448111	0.114823	0.2254		Nup153	Cyst Cells-M2	blue	-0.0229281	0.0984774	0.104991	0.151824		MICAL-like	Early Spermatogonia-M3	turquoise	0.12582	0.144816	0.109382	0.041085	0.121767	0.112397	0.0151955	0.15083	0.156526	0.0495967	0.115625		CG13733	Late Spermatogonia-M2	turquoise	-0.0384782	0.12294	0.0185787	0.0254978	0.00811234	0.0394324	-0.00997314
	milt	Epithelial Cells-M2	turquoise	-0.108467	0.238837	0.134149	0.113589		nej	Hub Cells-M1	blue	0.137187	0.231514	0.114675	0.290964		CG5674	Cyst Cells-M2	blue	-0.0466507	0.0373309	0.10486	0.0741815		CG31301	Early Spermatogonia-M3	turquoise	0.0882724	0.0937274	0.104974	0.0238866	0.0827609	0.0750755	-0.0272734	0.150767	0.131189	0.0295511	0.0900057		CG3552	Late Spermatogonia-M4	yellow	0.00452949	0.0318055	0.031392	0.0150982	-0.00198522	0.0390656	0.0320916
	unc-13-4A	Epithelial Cells-M2	turquoise	-0.0913819	0.141909	0.13406	0.0714182		Sbf	Hub Cells-M2	turquoise	0.0496278	0.101478	0.114658	0.159177		nonA	Cyst Cells-M2	blue	-0.0720524	0.090204	0.103661	0.064966		ear	Early Spermatogonia-M3	turquoise	0.18294	0.184426	0.119318	0.0383896	0.150342	0.163417	0.00850208	0.150733	0.203056	-0.0168713	0.152587		CG15892	Late Spermatogonia-M2	turquoise	-0.0123779	0.0960141	-0.00321671	0.0180546	-0.0113366	0.039044	0.0127184
	kat-60L1	Epithelial Cells-M2	turquoise	-0.112182	0.264298	0.134011	0.0212231		CG7115	Hub Cells-M1	blue	0.129892	0.0612879	0.114435	0.195083		crb	Cyst Cells-M2	blue	-0.0379583	0.0362817	0.102539	0.0960656		Usp32	Early Spermatogonia-M2	brown	0.186609	0.243369	0.181146	0.102719	0.170522	0.162169	-0.00109808	0.15067	0.120312	0.0702839	0.189894		eEF1gamma	Late Spermatogonia-M3	green	0.014462	-0.0394342	0.268139	0.106349	0.136252	0.0388867	0.093531
	CG18810	Epithelial Cells-M2	turquoise	-0.108472	0.163512	0.133909	-0.00626497		ocm	Hub Cells-M2	turquoise	0.0326553	0.134566	0.11393	0.159286		Ncc69	Cyst Cells-M3	brown	0.00580662	-0.00108407	0.102009	0.0283816		CG1620	Early Spermatogonia-M1	blue	0.160015	0.162483	0.172231	0.120019	0.13782	0.0760343	-0.0133467	0.150532	0.0837199	0.0276138	0.208819		CG7164	Late Spermatogonia-M2	turquoise	-0.0311907	0.061937	0.00634235	0.0330723	-0.0026599	0.0387104	-0.0125619
	CG13127	Epithelial Cells-M2	turquoise	-0.0864521	0.137595	0.133395	-0.00334476		r	Hub Cells-M2	turquoise	-0.0361882	0.123331	0.113879	0.0730288		Pif1A	Cyst Cells-M2	blue	0.0255602	0.222146	0.101851	0.0376001		CG7556	Early Spermatogonia-M3	turquoise	0.040884	0.0542897	0.0611584	0.00632749	0.0926515	0.0870975	0.0454739	0.150459	0.120355	-0.0603004	0.063372		CG4230	Late Spermatogonia-M4	yellow	0.0209819	0.0787579	-0.00293512	0.0160349	0.014994	0.0386428	0.034655
	CG3494	Epithelial Cells-M2	turquoise	-0.0767369	0.144273	0.133292	-0.0129073		CG17754	Hub Cells-M1	blue	0.206371	-0.00121156	0.113861	0.149625		CG31998	Cyst Cells-M2	blue	-0.0728622	0.0371096	0.0995283	0.124335		nop5	Early Spermatogonia-M9	pink	0.212267	0.166645	0.103037	0.0361296	0.175225	0.139609	0.0282155	0.150352	0.283597	0.015711	0.162785		CG33308	Late Spermatogonia-M2	turquoise	-0.0238809	0.0658792	0.0283081	0.0332958	-0.00439918	0.0385464	0.00239315
	CG42232	Epithelial Cells-M2	turquoise	-0.0473786	0.214425	0.133269	0.208901		Non2	Hub Cells-M2	turquoise	-0.00470055	0.152886	0.113548	0.152988		rols	Cyst Cells-M2	blue	-0.050478	0.0944548	0.0993899	0.035005		Gnf1	Early Spermatogonia-M9	pink	0.129899	0.148237	0.115987	0.0526641	0.134799	0.168164	0.0218419	0.150041	0.259463	-0.0184051	0.15697		Acp36DE	Late Spermatogonia-M2	turquoise	-0.0301999	0.130655	0.0244348	0.0587523	-0.0103868	0.038449	0.0299148
	nonC	Epithelial Cells-M2	turquoise	-0.0794814	0.128212	0.133219	0.0534421		Idh3b	Hub Cells-M2	turquoise	-0.0742131	0.255349	0.113488	0.0846802		ena	Cyst Cells-M2	blue	-0.0267752	0.0394243	0.0990009	0.107167		Tango5	Early Spermatogonia-M3	turquoise	0.186051	0.17994	0.139373	0.0716361	0.147951	0.191679	0.0143583	0.14931	0.183827	-0.00815616	0.160706		tna	Late Spermatogonia-M2	turquoise	-0.0244639	0.125091	0.0409056	0.024002	-0.00165583	0.0381783	0.0175119
	CG4744	Epithelial Cells-M2	turquoise	-0.156162	0.270155	0.133133	0.0231114		bru1	Hub Cells-M2	turquoise	-0.00857039	0.381725	0.113321	0.284399		Sema2a	Cyst Cells-M3	brown	-0.0639238	-0.0016568	0.0988345	0.0255409		CCT5	Early Spermatogonia-M9	pink	0.098491	0.091846	0.0833631	0.0182122	0.0827292	0.0840628	0.0500038	0.14914	0.212282	0.0092067	0.0854651		Rcd7	Late Spermatogonia-M2	turquoise	-0.0330735	0.0916484	0.0280414	0.038653	-0.0126138	0.0381115	-0.00949125
	CG14864	Epithelial Cells-M2	turquoise	-0.062198	0.141213	0.133114	0.00526612		Cp15	Hub Cells-M2	turquoise	-0.0023002	0.0670913	0.113093	0.0651245		Afti	Cyst Cells-M2	blue	-0.0300946	0.0617591	0.0977762	0.0552517		Slik	Early Spermatogonia-M3	turquoise	0.209535	0.206264	0.0672497	0.00252162	0.10049	0.234676	-0.0106657	0.149049	0.215651	-0.00521184	0.11365		CG12699	Late Spermatogonia-M2	turquoise	-0.0439779	0.138011	0.0394746	0.0385497	-0.0158237	0.0380639	-0.0217121
	CG2267	Epithelial Cells-M2	turquoise	-0.176098	0.356885	0.133029	-0.00312535		toc	Hub Cells-M2	turquoise	-0.135315	0.356375	0.112984	0.18359		CtBP	Cyst Cells-M2	blue	-0.0269377	0.128091	0.0973405	0.154597		Reph	Early Spermatogonia-M9	pink	0.172454	0.153811	0.123629	0.0598642	0.159017	0.177706	0.0161762	0.14897	0.282937	-0.000609587	0.15623		yuri	Late Spermatogonia-M2	turquoise	-0.0209881	0.107281	0.0368059	0.0534785	-0.0088792	0.0376587	0.00788551
	CG7140	Epithelial Cells-M2	turquoise	-0.0669347	0.19805	0.132844	0.0264338		CG33655	Hub Cells-M2	turquoise	-0.0518858	0.175096	0.112919	0.0736806		Rtnl1	Cyst Cells-M3	brown	-0.00810532	0.0352674	0.0963737	0.0935613		sta	Early Spermatogonia-M1	blue	0.263056	0.191815	0.168756	0.118665	0.132657	0.16008	-0.0347413	0.148967	0.077321	0.109383	0.244479		CG7131	Late Spermatogonia-M2	turquoise	0.0146439	0.140418	0.0047129	0.0411201	0.00911689	0.0376065	0.0516598
	CG30156	Epithelial Cells-M2	turquoise	-0.065569	0.238065	0.13274	0.00519815		Cyp1	Hub Cells-M2	turquoise	-0.0104039	0.106286	0.112758	0.085527		RhoGAPp190	Cyst Cells-M3	brown	-0.0152635	0.0437516	0.0950531	0.123834		Acn	Early Spermatogonia-M3	turquoise	0.105592	0.163911	0.136454	0.0665118	0.125282	0.126224	-0.030031	0.148819	0.177558	0.00956092	0.130437		CG11369	Late Spermatogonia-M2	turquoise	-0.0281687	0.098225	0.0137062	0.0214127	0.00369368	0.037517	0.0112593
	schuy	Epithelial Cells-M2	turquoise	-0.153421	0.329018	0.132719	0.0106334		neb	Hub Cells-M1	blue	0.0244387	0.0729592	0.112503	0.0129694		sqd	Cyst Cells-M3	brown	-0.00670848	0.0443008	0.0939807	0.153512		spn-E	Early Spermatogonia-M1	blue	0.2281	0.217356	0.207918	0.0997633	0.206766	0.109044	0.0179223	0.148688	0.137167	0.0379262	0.277542		ssp5	Late Spermatogonia-M2	turquoise	-0.0128068	0.0937318	0.0261852	0.0660636	0.0204415	0.037326	0.00896666
	CG4161	Epithelial Cells-M2	turquoise	-0.114742	0.278283	0.13268	0.0500689		CG32700	Hub Cells-M2	turquoise	0.0205956	0.155827	0.112438	0.0981922		cdi	Cyst Cells-M2	blue	0.0217713	0.166512	0.0921259	0.0936702		mgl	Early Spermatogonia-M1	blue	0.170611	0.186696	0.203826	0.116679	0.179456	0.127874	-0.0485253	0.147454	0.14712	0.00436784	0.220595		CG4681	Late Spermatogonia-M2	turquoise	-0.0164808	0.0726042	0.00764278	0.000856389	-0.00134299	0.0372267	0.0115699
	m-cup	Epithelial Cells-M2	turquoise	-0.131013	0.291847	0.132611	0.0746469		Adgf-E	Hub Cells-M2	turquoise	0.00337474	0.158028	0.112401	0.117624		tna	Cyst Cells-M1	turquoise	0.0171887	0.0213814	0.091119	0.00337235		Fs(2)Ket	Early Spermatogonia-M3	turquoise	0.142239	0.183312	0.0585673	0.0131672	0.0978256	0.138638	-0.00735074	0.147425	0.235137	0.0269027	0.072377		CG5614	Late Spermatogonia-M2	turquoise	-0.0679213	0.137971	-0.00321583	0.0375412	-0.010776	0.0371447	-0.00596831
	CG14718	Epithelial Cells-M2	turquoise	-0.139848	0.396281	0.131567	0.0104176		CG5885	Hub Cells-M2	turquoise	-0.0412754	0.179164	0.111948	0.0341928		Atg1	Cyst Cells-M2	blue	-0.0848374	0.0446159	0.0883247	0.0810585		Vha68-2	Early Spermatogonia-M1	blue	0.2711	0.233236	0.218174	0.103241	0.257088	0.185208	-0.00974411	0.147409	0.189332	0.0062159	0.294011		CG3330	Late Spermatogonia-M2	turquoise	-0.0201019	0.10622	0.000557111	0.0335723	-0.0402409	0.0371355	-0.016099
	CG13032	Epithelial Cells-M2	turquoise	-0.147965	0.247251	0.131511	0.0204787		Uch-L5	Hub Cells-M2	turquoise	-0.0965661	0.136706	0.111614	0.0189469		REPTOR	Cyst Cells-M2	blue	-0.066402	0.0432853	0.0855476	0.0457785		Gp210	Early Spermatogonia-M3	turquoise	0.120077	0.143992	0.0844177	0.0331859	0.116575	0.146937	-0.0120886	0.147338	0.154755	-0.00845587	0.101449		mamo	Late Spermatogonia-M3	green	-0.0060788	0.0348366	0.0789382	0.0285722	0.0294354	0.0369536	0.0440731
	Daxx	Epithelial Cells-M2	turquoise	-0.0514877	0.111369	0.131444	0.093247		betaCOP	Hub Cells-M1	blue	0.0225628	0.0986202	0.111421	0.110471		tud	Cyst Cells-M1	turquoise	0.0289117	0.0540958	0.0840971	0.139465		CG2918	Early Spermatogonia-M3	turquoise	0.103081	0.159895	0.132756	0.0549261	0.129113	0.109549	0.0215203	0.14733	0.148967	0.0249574	0.138015		S-Lap2	Late Spermatogonia-M2	turquoise	-0.056921	0.193251	-0.00436788	0.0564614	-0.0130272	0.0368872	0.001878
	CG3610	Epithelial Cells-M2	turquoise	-0.0564708	0.226328	0.131406	0.0597685		CG8728	Hub Cells-M2	turquoise	-0.108104	0.263098	0.111109	0.103768		CHES-1-like	Cyst Cells-M3	brown	-0.0109193	0.0427668	0.0833944	0.0848704		drpr	Early Spermatogonia-M3	turquoise	0.139322	0.120839	0.094358	0.0553659	0.103551	0.0960685	0.0240424	0.147321	0.129893	0.0182734	0.109362		Gale	Late Spermatogonia-M2	turquoise	-0.00841759	0.0721019	0.0144611	-0.00537257	-0.000500237	0.0367834	0.0220682
	Treh	Epithelial Cells-M2	turquoise	-0.0784127	0.266408	0.131336	0.0747708		kug	Hub Cells-M1	blue	0.0809513	0.0959296	0.110989	0.151739		CG1909	Cyst Cells-M2	blue	-0.13903	0.230944	0.0825067	0.056298		foi	Early Spermatogonia-M1	blue	0.348047	0.28102	0.215028	0.122574	0.219961	0.253513	-0.0764657	0.146561	0.221505	0.00481356	0.320232		CG43783	Late Spermatogonia-M4	yellow	0.0240447	0.138864	0.0151144	0.109983	0.0320777	0.0366168	0.0972468
	CG9173	Epithelial Cells-M2	turquoise	-0.0909267	0.233126	0.131068	0.0206379		Vha100-2	Hub Cells-M1	blue	0.132713	-0.0177257	0.110735	0.144637		CG33523	Cyst Cells-M1	turquoise	0.05937	0.00886771	0.0808978	0.0477803		Bap111	Early Spermatogonia-M1	blue	0.313011	0.28951	0.216097	0.124648	0.217068	0.256906	-0.0513783	0.14642	0.199767	0.00673145	0.292586		CG1979	Late Spermatogonia-M2	turquoise	-0.0634586	0.195423	0.0329854	0.0636758	-0.00672541	0.036465	-0.00244929
	lili	Epithelial Cells-M2	turquoise	-0.124417	0.169341	0.130813	0.0192809		CG1324	Hub Cells-M2	turquoise	-0.142572	0.272859	0.110698	0.109877		lap	Cyst Cells-M2	blue	-0.0749885	0.0874619	0.0799524	0.0862853		Msh6	Early Spermatogonia-M3	turquoise	0.196684	0.173336	0.0875503	0.020771	0.126906	0.191194	-0.0193258	0.146359	0.233491	0.0264665	0.152613		ATPsynbeta	Late Spermatogonia-M5	brown	0.0633643	-0.0401678	0.0780521	0.059224	0.140779	0.0364313	0.0777233
	FucTD	Epithelial Cells-M2	turquoise	-0.0452749	0.1956	0.13074	0.0720703		CG3744	Hub Cells-M2	turquoise	0.00561086	0.120946	0.110523	0.116602		RhoGAP1A	Cyst Cells-M2	blue	-0.0615919	0.0458975	0.0796463	0.0906379		RpL32	Early Spermatogonia-M1	blue	0.0902852	0.105394	0.137692	0.119271	0.111623	0.0445344	0.0600177	0.146356	0.030969	0.0427994	0.1614		CG4744	Late Spermatogonia-M2	turquoise	-0.0304922	0.107231	0.0401238	0.0252711	6.09895259890411e-05	0.0360042	0.00821884
	CG11929	Epithelial Cells-M2	turquoise	-0.139403	0.285572	0.130699	0.0148093		CG14926	Hub Cells-M2	turquoise	-0.110456	0.336538	0.110404	0.136989		Zir	Cyst Cells-M2	blue	0.0044002	0.0371336	0.0789403	0.102931		CG9330	Early Spermatogonia-M3	turquoise	0.128586	0.113215	0.0299039	0.00413455	0.0976425	0.0986044	-0.0248021	0.146028	0.145794	-0.0223307	0.0595679		Fgop2	Late Spermatogonia-M4	yellow	0.0590146	0.0282743	0.0108487	0.0784532	0.0464353	0.0358179	0.0927156
	GlcAT-S	Epithelial Cells-M2	turquoise	-0.0694247	0.186576	0.129977	0.0560381		E(Pc)	Hub Cells-M2	turquoise	0.02128	0.126758	0.110398	0.190161		CG31224	Cyst Cells-M1	turquoise	0.0141179	0.0533976	0.078385	0.146737		Pitslre	Early Spermatogonia-M3	turquoise	0.180196	0.177111	0.14544	0.0516796	0.148446	0.17538	0.0219283	0.145783	0.191512	-0.00177439	0.175413		CG14194	Late Spermatogonia-M1	blue	0.120296	0.0127758	-0.0139656	-0.0147997	0.0600106	0.0357817	0.124457
	CG6497	Epithelial Cells-M2	turquoise	-0.0687129	0.199802	0.129531	0.0311259		CG12860	Hub Cells-M2	turquoise	-0.324195	0.538641	0.1103	0.112016		CG31211	Cyst Cells-M2	blue	-0.0244853	0.0777631	0.0774977	0.0843921		CG4806	Early Spermatogonia-M3	turquoise	0.132538	0.138063	0.134639	0.0330876	0.144094	0.118631	0.0171698	0.145783	0.186669	-0.0204133	0.154478		rdgB	Late Spermatogonia-M5	brown	0.0604959	0.0372515	0.0451362	0.0251728	0.111387	0.0355691	0.0939595
	Ptpmeg	Epithelial Cells-M2	turquoise	-0.0431258	0.15728	0.129439	0.106503		kermit	Hub Cells-M2	turquoise	-0.0664175	0.175585	0.110296	0.146709		egh	Cyst Cells-M2	blue	-0.0190245	0.0916061	0.0769335	0.119541		bur	Early Spermatogonia-M3	turquoise	0.130583	0.142137	0.0964139	-0.0240012	0.123035	0.0984615	0.00529028	0.14578	0.174037	-0.0414713	0.115307		CG16972	Late Spermatogonia-M2	turquoise	0.0370856	0.139948	0.0129434	0.0551027	0.0849393	0.0355655	0.0863206
	Orc3	Epithelial Cells-M2	turquoise	-0.148332	0.205231	0.129437	-0.0105851		CG32119	Hub Cells-M2	turquoise	-0.0425348	0.329039	0.110287	0.216769		tapas	Cyst Cells-M1	turquoise	0.0377799	0.084034	0.0761009	0.151527		Usp8	Early Spermatogonia-M3	turquoise	0.0643596	0.0838941	0.121093	0.102697	0.0552326	0.0359787	-0.0263172	0.145694	0.0697651	0.0340922	0.083139		CG6059	Late Spermatogonia-M2	turquoise	-0.0282064	0.122247	0.0154298	0.00320081	-0.00139832	0.0353548	0.0173835
	Taz	Epithelial Cells-M2	turquoise	-0.0699633	0.17027	0.129264	0.0248327		cad	Hub Cells-M2	turquoise	-0.0252673	0.0982426	0.11011	0.14841		apt	Cyst Cells-M3	brown	-0.0330234	0.0252452	0.0752654	0.0515845		CG30183	Early Spermatogonia-M1	blue	0.328057	0.28428	0.209434	0.104547	0.191077	0.285014	0.0605367	0.145677	0.208636	0.0428435	0.30124		Src42A	Late Spermatogonia-M4	yellow	0.0728346	0.0313484	0.0170296	0.105332	0.0505756	0.0353153	0.0987969
	sut4	Epithelial Cells-M2	turquoise	-0.0961665	0.23268	0.129099	0.105657		DppIII	Hub Cells-M2	turquoise	-0.120298	0.294462	0.110073	0.0902577		AGO1	Cyst Cells-M2	blue	-0.0317571	0.0712	0.0743164	0.109409		sti	Early Spermatogonia-M3	turquoise	0.184834	0.212176	0.103475	0.0416931	0.129542	0.161281	0.0379566	0.145649	0.22575	0.0160165	0.138678		CG2201	Late Spermatogonia-M1	blue	0.0935885	0.0274315	0.027095	-0.0104231	0.0878202	0.0350053	0.140962
	stai	Epithelial Cells-M2	turquoise	-0.0948849	0.215677	0.128514	0.0972665		CG12347	Hub Cells-M2	turquoise	-0.0304467	0.128	0.109995	0.0405842		HnRNP-K	Cyst Cells-M3	brown	-0.0194346	0.0355838	0.0722485	0.0351224		Galphai	Early Spermatogonia-M3	turquoise	0.171762	0.174899	0.0587349	0.0503176	0.129756	0.178019	-0.00323221	0.145546	0.236714	-0.0268889	0.129863		l(3)05822	Late Spermatogonia-M4	yellow	0.123136	0.00954553	0.00591882	0.0901488	0.0829956	0.034742	0.121993
	Klp59C	Epithelial Cells-M2	turquoise	-0.152172	0.352979	0.128463	0.0298108		Clbn	Hub Cells-M2	turquoise	-0.0182325	0.0867405	0.109976	0.0419855		mei-W68	Cyst Cells-M3	brown	-0.0199146	0.059636	0.0717612	0.0829206		Hsc70-5	Early Spermatogonia-M7	yellow	0.207648	0.212592	0.154022	0.150311	0.171555	0.15651	0.0862602	0.145457	0.185892	0.0300351	0.219591		CG3065	Late Spermatogonia-M1	blue	0.105562	0.00519216	0.00116523	0.0041687	0.0413004	0.0346988	0.0973089
	CG6661	Epithelial Cells-M2	turquoise	-0.107117	0.231362	0.128389	0.0484477		CG8531	Hub Cells-M2	turquoise	-0.0553148	0.23644	0.109972	0.112175		Evi5	Cyst Cells-M1	turquoise	0.00429129	0.0316566	0.0714949	0.0683998		mud	Early Spermatogonia-M3	turquoise	0.184932	0.189626	0.124487	0.0186132	0.144505	0.156644	-0.0267028	0.145206	0.237723	-0.030992	0.138364		Vha68-2	Late Spermatogonia-M1	blue	0.174517	0.0220977	0.011032	-0.0149395	0.089447	0.0346091	0.16147
	CG12992	Epithelial Cells-M2	turquoise	-0.119634	0.197404	0.127963	0.036469		CG15368	Hub Cells-M2	turquoise	0.00699527	0.124374	0.109878	0.11234		CG11030	Cyst Cells-M2	blue	-0.0205915	0.0770264	0.0708239	0.0628028		asp	Early Spermatogonia-M3	turquoise	0.255565	0.244082	0.0975753	0.0487209	0.161743	0.208892	-0.0195655	0.145129	0.239549	0.00638946	0.210841		bru1	Late Spermatogonia-M1	blue	0.159279	0.045688	0.0368898	0.00621326	0.149121	0.0345512	0.203009
	CG10969	Epithelial Cells-M2	turquoise	-0.0940177	0.199883	0.127588	-0.0118269		Bx42	Hub Cells-M2	turquoise	0.0117828	0.0666676	0.109799	0.107008		slif	Cyst Cells-M3	brown	-0.0637008	0.0220417	0.0700832	0.0814325		CG12877	Early Spermatogonia-M3	turquoise	0.151856	0.156055	0.116168	0.0363661	0.137554	0.113397	-0.00641091	0.145022	0.176142	-0.0345053	0.134199		CG10126	Late Spermatogonia-M2	turquoise	-0.0171374	0.101582	0.0240694	0.0240406	0.0260576	0.0345169	0.0439234
	CG7742	Epithelial Cells-M2	turquoise	-0.158369	0.302874	0.127279	0.0349224		CCT6	Hub Cells-M1	blue	0.0561715	-0.0298502	0.109606	0.0689216		ps	Cyst Cells-M1	turquoise	0.0368617	0.0165339	0.069149	0.0723957		SRPK	Early Spermatogonia-M9	pink	0.187741	0.166699	0.0935419	0.0307646	0.16485	0.177265	-0.0144678	0.144951	0.25706	0.0102581	0.157634		CG9920	Late Spermatogonia-M2	turquoise	-0.0274554	0.112293	0.0204762	0.0366254	-0.0276634	0.0342872	-0.00642681
	Sec24AB	Epithelial Cells-M2	turquoise	-0.0352306	0.231842	0.127189	0.130194		CG8349	Hub Cells-M2	turquoise	-0.0542765	0.154176	0.109477	0.0839343		Su(z)12	Cyst Cells-M2	blue	-0.0341679	0.0779388	0.0683847	0.0910979		Cortactin	Early Spermatogonia-M3	turquoise	0.10846	0.136433	0.119791	0.00510025	0.0667372	0.108528	-0.026182	0.144521	0.158799	0.0388203	0.124603		Klp59C	Late Spermatogonia-M2	turquoise	-0.0538138	0.147056	0.0306281	0.0257407	-0.00787515	0.0342672	0.00998304
	Sprn	Epithelial Cells-M2	turquoise	-0.0732477	0.268381	0.12705	0.0537946		Rcc1	Hub Cells-M2	turquoise	-0.0490039	0.15383	0.109409	0.0709101		tws	Cyst Cells-M2	blue	0.00064712	0.0565955	0.0676886	0.0613549		Taf1	Early Spermatogonia-M9	pink	0.200767	0.190013	0.132797	0.00889782	0.155134	0.137788	-0.0428105	0.144412	0.279952	0.0568909	0.165907		wds	Late Spermatogonia-M1	blue	0.106661	0.0192054	0.00206449	-0.0375549	0.0438026	0.0342476	0.0993029
	CG8564	Epithelial Cells-M2	turquoise	-0.149102	0.365794	0.127027	0.0460764		pdm3	Hub Cells-M2	turquoise	-0.0834328	0.392261	0.109326	0.15416		Oda	Cyst Cells-M3	brown	-0.0261964	0.0237869	0.0675677	0.0871927		Chd1	Early Spermatogonia-M3	turquoise	0.264453	0.2445	0.156335	0.0561245	0.199092	0.252354	0.000671246	0.144387	0.23718	-0.00663833	0.222918		zfh1	Late Spermatogonia-M1	blue	0.0625983	0.00735523	0.0139322	0.00885472	0.0220339	0.0342162	0.0491092
	Pof	Epithelial Cells-M2	turquoise	-0.194255	0.368098	0.12681	0.00910617		Chd1	Hub Cells-M2	turquoise	-0.0239364	0.0551487	0.109272	0.0549481		CG7611	Cyst Cells-M1	turquoise	0.000440087	0.033097	0.06522	0.11981		HDAC1	Early Spermatogonia-M1	blue	0.316181	0.284039	0.206336	0.100093	0.210833	0.225511	0.0138225	0.143399	0.209998	0.0571418	0.313268		CG17387	Late Spermatogonia-M2	turquoise	-0.0189821	0.0783175	0.0107333	0.0563893	-0.0148836	0.0341127	0.000225383
	CG32548	Epithelial Cells-M2	turquoise	-0.157423	0.334853	0.126448	0.0264932		CG9044	Hub Cells-M2	turquoise	-0.000348379	0.0909512	0.109206	0.0837755		Pabp2	Cyst Cells-M2	blue	0.0109047	0.0605991	0.0647936	0.0384272		Liprin-alpha	Early Spermatogonia-M3	turquoise	0.156256	0.171098	0.100065	0.0517518	0.107828	0.130853	-0.00456677	0.143186	0.186014	0.0260444	0.124463		CG30039	Late Spermatogonia-M2	turquoise	-0.0304311	0.149118	0.0155311	0.0559795	0.00842869	0.0341067	0.00635379
	CG42795	Epithelial Cells-M2	turquoise	-0.119384	0.270647	0.12643	0.0393614		Imp	Hub Cells-M2	turquoise	0.0314689	0.170934	0.109192	0.223821		CG43102	Cyst Cells-M2	blue	-0.149289	0.193592	0.0646616	0.00911763		HmgD	Early Spermatogonia-M1	blue	0.290434	0.25255	0.167734	0.100272	0.187053	0.210025	0.0212817	0.143121	0.197922	0.0223539	0.262955		Msp300	Late Spermatogonia-M3	green	-0.00520663	0.132254	0.0762544	0.0599028	0.0500005	0.034053	0.0984397
	CG3345	Epithelial Cells-M2	turquoise	-0.143901	0.356746	0.126325	-0.0113389		RpS26	Hub Cells-M2	turquoise	-0.0162636	0.148342	0.109148	0.154213		east	Cyst Cells-M3	brown	-0.017523	0.0338143	0.064159	0.125137		Efa6	Early Spermatogonia-M3	turquoise	0.250695	0.230589	0.150663	0.0775917	0.137635	0.233485	-0.017686	0.143075	0.208911	0.0308389	0.196414		CG32371	Late Spermatogonia-M2	turquoise	-0.0407803	0.102467	0.00693004	0.0426098	-0.0167574	0.0339916	-0.00897675
	hmw	Epithelial Cells-M2	turquoise	-0.155289	0.304122	0.126324	0.00824299		msl-1	Hub Cells-M1	blue	0.0446037	-0.0528214	0.109077	0.0979162		Naa30A	Cyst Cells-M2	blue	-0.0139947	0.041718	0.0637455	0.0757606		roq	Early Spermatogonia-M3	turquoise	0.193147	0.173383	0.120695	0.0144573	0.1256	0.175802	-0.00242212	0.143028	0.166749	-0.0313997	0.160095		CG44774	Late Spermatogonia-M1	blue	0.196753	0.0261385	-0.00251465	0.037447	0.0879206	0.0338846	0.172046
	CG32264	Epithelial Cells-M2	turquoise	-0.0771437	0.167214	0.126111	0.129705		Ocrl	Hub Cells-M2	turquoise	-0.0469897	0.0427178	0.109075	0.00343363		roq	Cyst Cells-M1	turquoise	0.000199463	0.0765281	0.0636057	0.105777		sl	Early Spermatogonia-M2	brown	0.162711	0.167692	0.121114	0.0722797	0.12364	0.11314	-0.067897	0.142845	0.113153	0.0116133	0.195307		Fer2LCH	Late Spermatogonia-M4	yellow	0.0175445	0.047883	0.0285847	0.0131025	0.0313148	0.0338728	0.0785574
	sno	Epithelial Cells-M2	turquoise	-0.122202	0.245826	0.126102	0.0817957		Lam	Hub Cells-M2	turquoise	-0.0980884	0.0455538	0.109033	0.0188755		Pi3K21B	Cyst Cells-M2	blue	-0.00585483	0.043478	0.0625539	0.126815		gig	Early Spermatogonia-M2	brown	0.194818	0.207596	0.199797	0.119042	0.165137	0.139884	-0.0806507	0.142446	0.132959	0.0477768	0.215681		COX4L	Late Spermatogonia-M2	turquoise	-0.0341946	0.0977005	0.0319851	0.0370785	-0.000675175	0.0336343	0.0183197
	Rrp6	Epithelial Cells-M2	turquoise	-0.087711	0.22552	0.125696	0.0510105		CG43783	Hub Cells-M1	blue	0.0131063	0.148298	0.108815	0.118283		CG31195	Cyst Cells-M2	blue	0.000577251	0.0656998	0.0623596	0.0776229		Droj2	Early Spermatogonia-M9	pink	0.155328	0.155537	0.123662	0.0843047	0.161504	0.162	-0.0146622	0.142348	0.248881	-0.0131655	0.16746		CG4712	Late Spermatogonia-M2	turquoise	-0.0478245	0.0926418	0.0433567	0.0261006	-0.00580443	0.0336118	-0.0149546
	cno	Epithelial Cells-M2	turquoise	-0.0437776	0.116132	0.125649	0.131285		CG10543	Hub Cells-M1	blue	0.0869104	0.0652305	0.108794	0.131893		CG44249	Cyst Cells-M2	blue	-0.0161995	0.1075	0.062076	0.0619547		ValRS	Early Spermatogonia-M3	turquoise	0.128977	0.166465	0.134088	0.0447209	0.141064	0.0881126	0.0518116	0.142193	0.15873	0.0515595	0.185149		CG43638	Late Spermatogonia-M2	turquoise	-0.0321161	0.0997655	0.0373228	0.0317381	-0.0156769	0.033602	-0.0240965
	dtr	Epithelial Cells-M2	turquoise	-0.112693	0.218794	0.125578	0.0438997		CG4701	Hub Cells-M2	turquoise	0.00844865	0.256484	0.108705	0.180193		ctrip	Cyst Cells-M1	turquoise	0.126707	0.0595143	0.0616242	0.110189		for	Early Spermatogonia-M1	blue	0.340049	0.280948	0.202283	0.119093	0.229495	0.27384	0.0033143	0.142071	0.255295	0.0739805	0.275591		CG12299	Late Spermatogonia-M1	blue	0.198291	0.0346554	-0.00942171	-0.0112367	0.0681199	0.0332168	0.166152
	CG6650	Epithelial Cells-M2	turquoise	-0.0295363	0.104071	0.125436	0.0297823		Tor	Hub Cells-M2	turquoise	-0.0316668	0.0402598	0.1086	0.0253066		sbr	Cyst Cells-M2	blue	0.0176273	0.0576645	0.0613395	0.096607		CG12391	Early Spermatogonia-M3	turquoise	0.138009	0.139296	0.0421331	-0.0236141	0.168376	0.13664	0.0200883	0.141839	0.217692	0.0307925	0.110725		CG15208	Late Spermatogonia-M2	turquoise	-0.0273609	0.113264	0.00417114	0.0359631	-0.00603447	0.0332139	0.00716801
	CG32591	Epithelial Cells-M2	turquoise	-0.04966	0.273562	0.124808	0.0582887		Naa30A	Hub Cells-M1	blue	0.13707	-0.0457331	0.108561	0.060963		Aps	Cyst Cells-M1	turquoise	0.0737518	0.0891618	0.0599615	0.141053		Klp10A	Early Spermatogonia-M3	turquoise	0.236663	0.24298	0.153944	0.076351	0.132714	0.206938	0.00489075	0.141653	0.215066	0.00496527	0.200269		CG11068	Late Spermatogonia-M2	turquoise	0.00572939	0.0655964	0.0191005	0.0410948	0.0178413	0.0331163	0.0261805
	RhoGEF3	Epithelial Cells-M2	turquoise	-0.11956	0.360203	0.124787	0.13961		CG17030	Hub Cells-M2	turquoise	0.0132791	0.202476	0.108498	0.235733		BuGZ	Cyst Cells-M2	blue	-0.0273839	0.138029	0.0596102	0.0959457		Unr	Early Spermatogonia-M9	pink	0.276842	0.220491	0.159698	0.0634464	0.209058	0.251673	0.026008	0.141511	0.324782	-0.000581084	0.233613		sm	Late Spermatogonia-M2	turquoise	-0.0243741	0.133135	0.0392851	0.0571499	0.0158643	0.0330099	0.0451318
	CG12729	Epithelial Cells-M2	turquoise	-0.0405724	0.121971	0.124637	0.0309004		CG31538	Hub Cells-M2	turquoise	-0.285654	0.53967	0.108307	0.134717		Lpin	Cyst Cells-M1	turquoise	0.0212715	-0.00772661	0.0588812	0.0494113		Mhcl	Early Spermatogonia-M3	turquoise	0.158991	0.181887	0.143289	0.105508	0.128937	0.124179	-0.0222554	0.141496	0.134127	0.0463959	0.1663		fest	Late Spermatogonia-M2	turquoise	-0.0410007	0.17401	0.0113549	0.0182416	-0.0357353	0.0329992	0.00479852
	CG44433	Epithelial Cells-M2	turquoise	-0.0931947	0.218519	0.124426	-0.0177753		AlaRS	Hub Cells-M1	blue	0.0154273	0.119028	0.108026	0.156403		rudhira	Cyst Cells-M3	brown	-0.0172528	-0.0157797	0.0563523	0.0597557		l(1)G0289	Early Spermatogonia-M1	blue	0.274477	0.274448	0.225088	0.131331	0.177137	0.200832	-0.0371984	0.141464	0.204482	0.0267285	0.278945		qua	Late Spermatogonia-M1	blue	0.0915685	0.0524824	-0.0119492	-0.00274241	0.0584506	0.0329311	0.13103
	Clk	Epithelial Cells-M2	turquoise	-0.0890283	0.182037	0.123983	0.0928932		cpa	Hub Cells-M2	turquoise	0.00911622	0.100004	0.10802	0.11261		eIF4B	Cyst Cells-M2	blue	-0.032242	0.0431337	0.0562778	0.0211908		shn	Early Spermatogonia-M1	blue	0.247829	0.204286	0.204434	0.0841534	0.197144	0.190405	0.0479364	0.141452	0.175096	0.0468108	0.255943		CG7634	Late Spermatogonia-M2	turquoise	-0.0314655	0.112497	0.0395202	0.034177	-0.00418968	0.032722	-7.0797e-05
	CG10164	Epithelial Cells-M2	turquoise	-0.156526	0.371655	0.123925	0.015441		CG2267	Hub Cells-M2	turquoise	-0.123185	0.227399	0.107972	0.041101		eas	Cyst Cells-M3	brown	-0.0319361	-0.00385236	0.0558529	0.0392635		SCAR	Early Spermatogonia-M3	turquoise	0.152718	0.183047	0.157252	0.0632744	0.118266	0.129415	-0.0311707	0.141406	0.163253	-0.00289119	0.163902		Dnah3	Late Spermatogonia-M2	turquoise	-0.0381559	0.162374	0.00931444	0.0337113	-0.00693862	0.0326657	0.0142491
	Ube3a	Epithelial Cells-M2	turquoise	-0.115043	0.26856	0.123808	0.0645885		Nup205	Hub Cells-M1	blue	0.0171677	0.00905435	0.107949	0.111505		faf	Cyst Cells-M3	brown	-0.0207208	0.0554811	0.0555718	0.164466		Pat1	Early Spermatogonia-M1	blue	0.146187	0.125106	0.0972553	0.0642871	0.100966	0.0771551	-0.00817063	0.141253	0.123054	0.0217082	0.141955		CG14926	Late Spermatogonia-M2	turquoise	-0.0323916	0.131977	0.0173573	0.0483224	-0.0297208	0.0326343	-0.00148816
	CG5103	Epithelial Cells-M2	turquoise	-0.134104	0.206966	0.123656	-0.0237372		CG12147	Hub Cells-M2	turquoise	-0.0413286	0.140065	0.107858	0.0268631		CG2930	Cyst Cells-M1	turquoise	0.0286863	0.0460048	0.0552788	0.0454069		CG15099	Early Spermatogonia-M9	pink	0.233202	0.196228	0.0954439	-0.0239398	0.175783	0.220845	0.0151436	0.141247	0.289751	0.0211503	0.200376		bel	Late Spermatogonia-M1	blue	0.187366	0.0420452	-0.012379	0.0132424	0.124301	0.0325661	0.190794
	Not1	Epithelial Cells-M2	turquoise	-0.0461682	0.217056	0.123359	0.163498		CG5217	Hub Cells-M2	turquoise	-0.0992983	0.109139	0.107784	-0.0323538		hep	Cyst Cells-M3	brown	-0.0265633	0.0119319	0.0550072	0.0430352		raptor	Early Spermatogonia-M1	blue	0.25586	0.255308	0.221593	0.11486	0.230454	0.190811	-0.0137093	0.141174	0.189087	-0.0118835	0.307191		CG14441	Late Spermatogonia-M1	blue	0.0623468	0.0222908	0.029202	-0.0174761	0.0267002	0.0324053	0.0731647
	Tom70	Epithelial Cells-M2	turquoise	-0.0750018	0.304445	0.123338	0.107931		Dp	Hub Cells-M2	turquoise	0.00624619	0.0882862	0.107656	0.123947		MEP-1	Cyst Cells-M2	blue	-0.0425927	0.17093	0.0541028	0.0577359		Nup358	Early Spermatogonia-M6	purple	0.241295	0.234812	0.0768398	-0.0269754	0.177332	0.293191	-0.0624232	0.140444	0.254743	-0.0396616	0.193629		CG17344	Late Spermatogonia-M2	turquoise	-0.0195173	0.0674611	0.00113462	0.0567696	-0.0100398	0.0323041	-0.0212105
	Dhc16F	Epithelial Cells-M2	turquoise	-0.12232	0.21482	0.12296	0.0517593		Tailor	Hub Cells-M2	turquoise	-0.0300392	0.0983798	0.10763	0.0964725		CG1146	Cyst Cells-M1	turquoise	0.070969	0.0183093	0.0540657	0.0383682		Usp16-45	Early Spermatogonia-M3	turquoise	0.277148	0.273982	0.124148	0.071571	0.172543	0.23162	0.0223754	0.140192	0.210099	0.044849	0.196931		CG9389	Late Spermatogonia-M2	turquoise	-0.0212447	0.193714	0.00111875	0.0627148	-0.0015059	0.0322646	0.0167608
	CG15764	Epithelial Cells-M2	turquoise	-0.145144	0.125033	0.122957	-0.0283898		CG31213	Hub Cells-M2	turquoise	-0.106375	0.180448	0.10755	0.0819		Spred	Cyst Cells-M1	turquoise	0.0317919	0.0337776	0.05401	0.0721676		RpL30	Early Spermatogonia-M5	red	0.110852	0.111082	0.088675	0.0752587	0.200004	0.0707374	-0.0323381	0.140183	0.0978763	0.0456473	0.126841		eIF5B	Late Spermatogonia-M3	green	0.00410549	0.0750259	0.0737967	0.0594353	0.134616	0.0320927	0.102817
	Porin2	Epithelial Cells-M2	turquoise	-0.103928	0.305433	0.122936	0.0481559		CG4806	Hub Cells-M2	turquoise	-0.0575357	0.146933	0.107537	0.110015		Sf3b3	Cyst Cells-M2	blue	-0.00581129	0.07949	0.0534446	0.0966092		Sf3b2	Early Spermatogonia-M9	pink	0.126181	0.137263	0.0631644	0.0469333	0.132788	0.105987	0.000643044	0.139998	0.228964	-0.0348429	0.0948043		pcm	Late Spermatogonia-M1	blue	0.142547	0.0266408	0.00498265	0.00384385	0.0854882	0.0319567	0.142042
	CG17349	Epithelial Cells-M2	turquoise	-0.0971759	0.182086	0.122783	-0.00618705		SREBP	Hub Cells-M2	turquoise	0.00811679	0.057277	0.107529	0.0820749		CG10555	Cyst Cells-M3	brown	-0.0331184	0.008534	0.0518364	0.0757272		eIF4B	Early Spermatogonia-M3	turquoise	0.121525	0.188715	0.137954	0.108516	0.137861	0.107373	0.0254266	0.139881	0.153173	0.036167	0.116594		La	Late Spermatogonia-M5	brown	0.00392387	0.00765751	0.0531788	0.0198094	0.121473	0.0318896	0.0485965
	CG15145	Epithelial Cells-M2	turquoise	-0.0674672	0.156511	0.122749	0.0403221		CG42450	Hub Cells-M2	turquoise	-0.0398579	0.0568209	0.107431	0.0694126		CG3655	Cyst Cells-M3	brown	-0.0163214	0.0146065	0.0515791	0.0447959		CG14411	Early Spermatogonia-M1	blue	0.243956	0.240853	0.343437	0.231194	0.266781	0.153615	0.00185997	0.139821	0.125594	0.00827149	0.442271		Ubc87F	Late Spermatogonia-M2	turquoise	-0.0362371	0.117061	0.0465654	0.0280811	0.00115131	0.031835	0.00374225
	CG16711	Epithelial Cells-M2	turquoise	-0.0654916	0.263843	0.122702	0.152565		Cam	Hub Cells-M1	blue	0.12841	0.103734	0.107358	0.147466		kel	Cyst Cells-M3	brown	-0.0254846	0.00987819	0.0515155	0.0529247		Srp68	Early Spermatogonia-M1	blue	0.173809	0.14816	0.108989	0.0172038	0.136666	0.137142	0.00175075	0.13978	0.132243	0.0119766	0.16742		CG17666	Late Spermatogonia-M2	turquoise	-0.0287994	0.141136	0.0235843	0.050596	-0.0120009	0.0316974	0.00018307
	clu	Epithelial Cells-M2	turquoise	-0.0628292	0.205257	0.122482	0.139292		CG10417	Hub Cells-M1	blue	0.12606	0.0107984	0.107282	0.137436		RhoGAP93B	Cyst Cells-M2	blue	0.006681	0.14295	0.0514828	0.120011		rin	Early Spermatogonia-M1	blue	0.372632	0.312927	0.182609	0.0832324	0.258011	0.2973	-0.0494763	0.139601	0.239775	0.0092699	0.301799		CG43108	Late Spermatogonia-M2	turquoise	0.0200788	0.0761394	0.0237526	0.0537605	0.0195879	0.0316451	0.0447153
	CG12902	Epithelial Cells-M2	turquoise	-0.109504	0.208542	0.121876	-0.0342155		Erk7	Hub Cells-M2	turquoise	-0.058783	0.203294	0.107195	0.0563516		HDAC4	Cyst Cells-M2	blue	-0.0321455	0.0958466	0.0507937	0.0580452		Top1	Early Spermatogonia-M3	turquoise	0.19603	0.214049	0.0855004	0.0462737	0.144619	0.194519	0.0190274	0.139598	0.250906	0.0183045	0.132653		CG33339	Late Spermatogonia-M4	yellow	-0.0284483	0.0859732	0.012482	0.0207278	-0.00467577	0.0314945	0.0108903
	Dyrk2	Epithelial Cells-M2	turquoise	0.00908036	0.123773	0.121833	0.112852		CG16972	Hub Cells-M2	turquoise	-0.23747	0.580949	0.1069	0.236387		CG33158	Cyst Cells-M2	blue	0.0233922	0.164616	0.0506314	0.0865206		lok	Early Spermatogonia-M3	turquoise	0.256301	0.215684	0.0700663	0.0425922	0.142381	0.186675	0.0322842	0.139489	0.189953	-0.00718296	0.184158		arm	Late Spermatogonia-M1	blue	0.178424	0.0325251	-0.0217449	-0.0360958	0.034062	0.0314441	0.145144
	CG4714	Epithelial Cells-M2	turquoise	-0.132839	0.251864	0.121646	0.0171683		CG15475	Hub Cells-M2	turquoise	-0.10924	0.195361	0.106889	0.022442		mub	Cyst Cells-M3	brown	-0.00438917	-0.00115748	0.0502254	0.105124		Mtpalpha	Early Spermatogonia-M1	blue	0.176821	0.159613	0.112899	0.083608	0.172251	0.0889854	0.00416864	0.139456	0.153781	-0.00655838	0.177793		Yp1	Late Spermatogonia-M3	green	-0.0488831	-0.0399947	0.183735	0.0502728	0.0593541	0.0312949	-0.00196985
	Usp47	Epithelial Cells-M2	turquoise	-0.145448	0.335638	0.121578	0.0821297		Snx3	Hub Cells-M2	turquoise	0.0896495	0.18515	0.106862	0.188912		fbl	Cyst Cells-M1	turquoise	0.0162249	-0.0159117	0.0494788	0.0364781		Vang	Early Spermatogonia-M5	red	0.242354	0.226695	0.154882	0.0647552	0.145311	0.197939	0.0385692	0.139203	0.186025	0.0106234	0.24457		ari-2	Late Spermatogonia-M1	blue	0.174658	0.0251525	-0.00800515	-0.00500227	0.084147	0.0312592	0.151197
	Mics1	Epithelial Cells-M2	turquoise	-0.0725609	0.167362	0.121216	0.0363077		CG32450	Hub Cells-M2	turquoise	-0.0416017	0.21108	0.106763	0.126009		Atg13	Cyst Cells-M1	turquoise	0.0139376	0.0274069	0.0482862	0.0723629		Moca-cyp	Early Spermatogonia-M9	pink	0.143632	0.154254	0.0748645	0.0132391	0.173921	0.146267	-0.0146944	0.139152	0.270256	-0.00602227	0.104766		chinmo	Late Spermatogonia-M2	turquoise	-0.0505762	0.0940889	0.0132043	0.0465278	-0.0135767	0.0311347	-0.0121423
	Doa	Epithelial Cells-M2	turquoise	-0.0539738	0.1612	0.1209	0.148068		BTBD9	Hub Cells-M2	turquoise	-0.10045	0.0886524	0.106602	-0.000100089		CG45050	Cyst Cells-M2	blue	0.00405014	0.250228	0.04822	0.110691		Tom70	Early Spermatogonia-M3	turquoise	0.213103	0.234258	0.132013	0.160375	0.118307	0.178636	-0.0646258	0.139114	0.176888	0.0756717	0.183723		CG4631	Late Spermatogonia-M5	brown	-0.00845273	0.0728693	0.0412594	0.0945767	0.0351557	0.0310084	-0.00624325
	yuri	Epithelial Cells-M2	turquoise	-0.118101	0.310989	0.120724	0.0388621		bb8	Hub Cells-M2	turquoise	-0.217446	0.372449	0.10641	0.0882082		Nrx-IV	Cyst Cells-M2	blue	-0.0398513	0.0548608	0.0474652	0.0596052		CG42232	Early Spermatogonia-M3	turquoise	0.177566	0.204366	0.1465	0.0713211	0.120906	0.166547	-0.0198189	0.138877	0.220544	0.0178597	0.140947		l(2)k09913	Late Spermatogonia-M1	blue	0.109342	0.0248406	0.00321335	0.0121765	0.0519005	0.0307545	0.0934076
	CG14556	Epithelial Cells-M2	turquoise	-0.0615966	0.185215	0.120698	0.0166596		alpha-Est3	Hub Cells-M2	turquoise	-0.0456416	0.295417	0.106378	0.132736		pea	Cyst Cells-M1	turquoise	0.0346221	0.0128316	0.0464486	0.066326		pps	Early Spermatogonia-M3	turquoise	0.190715	0.23566	0.143585	0.0489961	0.127133	0.16834	0.0428686	0.138758	0.192477	0.0151757	0.169723		Cbl	Late Spermatogonia-M4	yellow	0.13731	0.00619768	-0.00610009	0.00634038	0.0707844	0.0304701	0.129371
	pros	Epithelial Cells-M2	turquoise	-0.0701612	0.105101	0.12027	0.0188114		CG7069	Hub Cells-M2	turquoise	-0.243514	0.476214	0.106312	0.102854		pst	Cyst Cells-M1	turquoise	0.0179164	0.0572375	0.0462894	0.0692032		CG6424	Early Spermatogonia-M3	turquoise	0.119821	0.123294	0.0653677	0.0209066	0.113948	0.148442	-0.0258895	0.138661	0.157338	0.0248676	0.0739398		CG44838	Late Spermatogonia-M1	blue	0.221709	0.0104351	-0.0308076	0.00243475	0.0943816	0.0300133	0.176254
	Psa	Epithelial Cells-M2	turquoise	-0.0805257	0.317726	0.120073	0.0738314		beta-Spec	Hub Cells-M2	turquoise	0.051336	0.151585	0.106169	0.124769		vimar	Cyst Cells-M1	turquoise	0.0164488	0.0385513	0.0459253	0.0771238		kug	Early Spermatogonia-M3	turquoise	0.172966	0.193562	0.0827558	0.0123798	0.159811	0.178503	0.0441436	0.13826	0.196388	0.0378835	0.128182		CG5151	Late Spermatogonia-M1	blue	0.183593	-0.00187505	-0.0422757	0.00332585	0.0666951	0.0299976	0.136016
	Psi	Epithelial Cells-M2	turquoise	-0.0376016	0.179282	0.120018	0.113184		Trc8	Hub Cells-M2	turquoise	0.000783573	0.24763	0.105901	0.146083		csw	Cyst Cells-M3	brown	-0.0410739	-0.014198	0.0458306	0.0614261		Rpn2	Early Spermatogonia-M1	blue	0.222125	0.218483	0.173413	0.102259	0.225241	0.168596	-0.0246133	0.13805	0.212161	0.0517644	0.231703		Rab3-GAP	Late Spermatogonia-M5	brown	-0.000948982	0.0653867	0.0364755	0.0309962	0.0361536	0.0299429	0.0306163
	CG12229	Epithelial Cells-M2	turquoise	-0.111186	0.313819	0.119691	0.0554571		CG43816	Hub Cells-M1	blue	0.0742856	0.105678	0.105721	0.132341		gek	Cyst Cells-M1	turquoise	0.00259435	0.029163	0.0458163	0.0734119		armi	Early Spermatogonia-M3	turquoise	0.0648736	0.0854748	0.0782504	0.0123676	0.0554084	0.0623194	0.0472883	0.137743	0.110672	-0.0334922	0.0677712		CG3199	Late Spermatogonia-M2	turquoise	-0.0176944	0.0965512	0.0315027	0.0588056	-0.011054	0.0299392	0.0123118
	CG4218	Epithelial Cells-M2	turquoise	-0.17717	0.373838	0.119434	0.0402172		mahj	Hub Cells-M1	blue	0.101772	0.0735008	0.105641	0.108197		AspRS	Cyst Cells-M1	turquoise	0.0271963	0.0455668	0.0454028	0.143257		Su(var)2-HP2	Early Spermatogonia-M6	purple	0.207242	0.197699	0.164995	0.0900078	0.175421	0.306682	-0.0109825	0.137669	0.2381	-0.00416747	0.204288		Tpi	Late Spermatogonia-M2	turquoise	0.0281417	0.0422291	0.026705	-0.00743285	0.0307984	0.0299187	0.0649189
	Pde1c	Epithelial Cells-M2	turquoise	-0.0841052	0.18739	0.119392	0.0698871		CenB1A	Hub Cells-M1	blue	0.260111	-0.0482776	0.105638	0.209364		chrb	Cyst Cells-M3	brown	-0.00777916	0.0287972	0.0445891	0.0798998		CG42240	Early Spermatogonia-M3	turquoise	0.16426	0.176142	0.116812	0.0545092	0.160844	0.189374	-0.0261142	0.137642	0.196617	0.028674	0.158467		IA-2	Late Spermatogonia-M5	brown	-0.0281661	0.0938079	0.0449249	0.0775868	0.0662562	0.0299048	0.0146888
	chinmo	Epithelial Cells-M2	turquoise	-0.134511	0.324341	0.119154	0.0579167		eIF2beta	Hub Cells-M2	turquoise	-0.0288284	0.161497	0.105462	0.111564		alpha-Spec	Cyst Cells-M1	turquoise	0.0583561	-0.0190299	0.0430236	0.0637173		REPTOR	Early Spermatogonia-M3	turquoise	0.203337	0.22448	0.134593	0.0559773	0.108374	0.178797	-0.0137113	0.137405	0.17168	-0.0281038	0.18546		Myo10A	Late Spermatogonia-M1	blue	0.203906	0.00712413	-0.0074348	-0.0323818	0.0524645	0.0297972	0.156455
	zormin	Epithelial Cells-M2	turquoise	-0.109062	0.257395	0.119125	0.115045		RecQ5	Hub Cells-M2	turquoise	-0.00937644	0.0200537	0.105341	0.0149308		beta-Spec	Cyst Cells-M1	turquoise	0.0417723	0.0181727	0.0428571	0.0494932		SdhA	Early Spermatogonia-M7	yellow	0.210738	0.22127	0.216761	0.126241	0.162285	0.153569	0.0223617	0.137216	0.151829	0.01989	0.255293		CG8564	Late Spermatogonia-M2	turquoise	-0.0214491	0.12103	-0.0119058	0.0422236	-0.00333067	0.0296225	-0.0045881
	TER94	Epithelial Cells-M2	turquoise	-0.0890678	0.330204	0.118809	0.114673		htk	Hub Cells-M1	blue	0.120122	0.0791419	0.10534	0.178021		foxo	Cyst Cells-M2	blue	-0.0383738	0.0071557	0.0425018	0.0707683		SMC1	Early Spermatogonia-M3	turquoise	0.113508	0.156054	0.145889	0.015505	0.175156	0.104953	-0.0306734	0.137181	0.166867	0.00929177	0.143712		CG17470	Late Spermatogonia-M2	turquoise	-0.0554234	0.108393	0.0250931	0.0285359	-0.0231778	0.0294167	-0.0259762
	Ppm1	Epithelial Cells-M2	turquoise	-0.092657	0.193889	0.118589	0.0301444		row	Hub Cells-M1	blue	0.0505743	0.0358128	0.105119	0.0504702		4E-T	Cyst Cells-M2	blue	-0.0207569	0.041375	0.0415491	0.0795289		CG4266	Early Spermatogonia-M2	brown	0.227179	0.235024	0.154776	0.0536691	0.196459	0.163558	-0.00795688	0.137121	0.187283	0.0396276	0.234173		Ant2	Late Spermatogonia-M2	turquoise	-0.0258961	0.0950594	0.0141259	0.0272361	-0.0133068	0.0294029	0.0125707
	Syp	Epithelial Cells-M2	turquoise	-0.0256942	0.258688	0.118569	0.015719		Strip	Hub Cells-M2	turquoise	-0.0338587	0.230572	0.105115	0.132299		Mekk1	Cyst Cells-M2	blue	-0.0178056	0.0479397	0.0412793	0.104536		Rpn6	Early Spermatogonia-M3	turquoise	0.163826	0.160656	0.160399	0.0812958	0.142259	0.149969	0.0454353	0.136659	0.163021	0.0479791	0.170793		tbrd-2	Late Spermatogonia-M2	turquoise	-0.0194992	0.0563733	0.0090211	-0.00356402	-0.020238	0.0293051	-0.0184858
	CG1801	Epithelial Cells-M2	turquoise	-0.048791	0.208063	0.11829	0.130677		Rab8	Hub Cells-M2	turquoise	-0.0354382	0.169329	0.1051	0.152627		CG31510	Cyst Cells-M2	blue	0.027018	0.0865186	0.0399748	0.0575096		egl	Early Spermatogonia-M2	brown	0.225843	0.314703	0.212522	0.111197	0.136413	0.177937	-0.0503948	0.136435	0.187139	0.0479309	0.253063		app	Late Spermatogonia-M1	blue	0.11953	0.0562163	-0.0189511	-0.015497	0.0530189	0.029231	0.140757
	Dhc62B	Epithelial Cells-M2	turquoise	-0.0606385	0.208196	0.118226	0.0707453		wds	Hub Cells-M2	turquoise	0.00343152	0.0806397	0.104925	0.0508413		shi	Cyst Cells-M1	turquoise	0.0178147	0.0491144	0.0394827	0.0489189		Hrs	Early Spermatogonia-M4	black	0.141421	0.144238	0.0959609	0.128774	0.106461	0.122827	0.0062465	0.136425	0.115	0.0335435	0.160045		CG14995	Late Spermatogonia-M2	turquoise	-0.02601	0.199454	0.0175208	0.112581	0.0292682	0.0291578	0.0144287
	CG33111	Epithelial Cells-M2	turquoise	-0.0861964	0.293183	0.118029	0.108432		CG11714	Hub Cells-M2	turquoise	-0.121164	0.227027	0.104752	0.0252007		CG1513	Cyst Cells-M2	blue	-0.00637819	0.0859192	0.0392884	0.0866103		Osbp	Early Spermatogonia-M1	blue	0.248103	0.23028	0.204946	0.130185	0.206952	0.193664	-0.0578671	0.136343	0.183713	0.025837	0.246999		TrpRS-m	Late Spermatogonia-M2	turquoise	-0.0105873	0.108964	0.00602136	0.0362091	0.00715122	0.0290888	0.0161609
	CG31523	Epithelial Cells-M2	turquoise	-0.0361527	0.166794	0.117802	0.0158339		Atg1	Hub Cells-M1	blue	0.212061	-0.0715242	0.10472	0.141842		MED19	Cyst Cells-M1	turquoise	0.00404323	0.0408825	0.0383045	0.059077		Eps-15	Early Spermatogonia-M1	blue	0.254938	0.246215	0.155277	0.105028	0.18357	0.201636	-0.00595934	0.136342	0.220652	0.0319692	0.239431		Hcs	Late Spermatogonia-M4	yellow	0.062199	0.0332119	0.0130387	0.0258803	0.0825406	0.0289105	0.0964601
	CG13243	Epithelial Cells-M2	turquoise	-0.104968	0.290949	0.117769	0.0333942		RpL30	Hub Cells-M2	turquoise	-0.019448	0.0783802	0.104635	0.0924379		Atx2	Cyst Cells-M1	turquoise	0.0449339	0.091762	0.0377534	0.143067		trol	Early Spermatogonia-M3	turquoise	0.119425	0.167992	0.15343	0.0370413	0.100813	0.132837	0.00634482	0.136291	0.153179	0.0321233	0.12881		Dhc16F	Late Spermatogonia-M2	turquoise	-0.0190275	0.10737	0.0289359	0.0239766	0.0124318	0.0287923	0.0179126
	mei-S332	Epithelial Cells-M2	turquoise	-0.098877	0.162051	0.117194	0.000180572		CG9727	Hub Cells-M2	turquoise	0.0457571	0.136366	0.10444	0.117458		brun	Cyst Cells-M1	turquoise	0.00574285	0.040356	0.0370973	0.0984715		RpL37A	Early Spermatogonia-M1	blue	0.10928	0.108236	0.160134	0.0973141	0.129997	0.0685465	-0.019266	0.136225	0.0739592	0.0121682	0.162289		CG5746	Late Spermatogonia-M1	blue	0.28885	-0.00823106	-0.05141	-0.0257249	0.0772166	0.0286864	0.197972
	Hsc70-1	Epithelial Cells-M2	turquoise	-0.125094	0.24603	0.117148	0.0443725		S-Lap1	Hub Cells-M2	turquoise	-0.259271	0.549423	0.104264	0.158689		Uev1A	Cyst Cells-M1	turquoise	0.0163872	0.0185324	0.0368325	0.0659468		CG33303	Early Spermatogonia-M3	turquoise	0.0989064	0.115377	0.075651	0.0247994	0.064749	0.0610869	-0.00889853	0.136178	0.131038	0.025604	0.0653337		pnut	Late Spermatogonia-M1	blue	0.184755	0.0304834	0.058741	0.0188594	0.141534	0.0284699	0.189539
	CG32681	Epithelial Cells-M2	turquoise	-0.0908629	0.124989	0.11714	-0.0292027		Hr39	Hub Cells-M1	blue	0.262046	-0.0672698	0.104199	0.100429		drk	Cyst Cells-M2	blue	-0.0199855	0.0255119	0.0355805	0.050101		CG5026	Early Spermatogonia-M1	blue	0.230934	0.201651	0.139794	0.0580064	0.209236	0.209588	-0.0213121	0.136032	0.210887	-0.0106785	0.212092		CG13527	Late Spermatogonia-M2	turquoise	-0.010674	0.00570905	0.00518863	0.0294987	-0.00864081	0.0283753	-0.0108965
	cdi	Epithelial Cells-M2	turquoise	-0.0597391	0.20792	0.116673	0.124955		Toll-7	Hub Cells-M1	blue	0.300291	-0.0462164	0.104135	0.167874		Epg5	Cyst Cells-M2	blue	-0.0106281	0.0797464	0.0354271	0.046974		Dlic	Early Spermatogonia-M3	turquoise	0.176733	0.213591	0.14209	0.0674396	0.155055	0.197742	-0.0368325	0.135546	0.201895	-0.00741763	0.182038		CG10077	Late Spermatogonia-M4	yellow	0.0959774	0.0286518	0.0163523	0.0500649	0.0931714	0.0283548	0.148854
	CG6230	Epithelial Cells-M2	turquoise	-0.116452	0.308614	0.116375	0.0557915		CG5026	Hub Cells-M1	blue	0.160008	0.0557808	0.104047	0.194619		14-3-3zeta	Cyst Cells-M2	blue	-0.00610222	0.0615615	0.0352037	0.0595676		pcs	Early Spermatogonia-M3	turquoise	0.127973	0.106528	0.039395	-0.0487308	0.106075	0.0753545	0.0228616	0.135476	0.137292	-0.0129516	0.0927372		CG33704	Late Spermatogonia-M2	turquoise	-0.0126394	0.0655013	0.0140557	0.0278909	-0.000126766	0.0282971	0.00377732
	vig	Epithelial Cells-M2	turquoise	-0.0600139	0.237368	0.116096	0.0663548		Obp44a	Hub Cells-M2	turquoise	0.0907935	0.089194	0.104023	0.183309		hfp	Cyst Cells-M2	blue	-0.0264373	0.132759	0.0351178	0.137633		mask	Early Spermatogonia-M7	yellow	0.291763	0.281619	0.213187	0.0989827	0.19281	0.246004	0.0522115	0.135211	0.227435	0.0342106	0.266958		Vps24	Late Spermatogonia-M4	yellow	0.0212349	0.0206511	0.0359191	0.0214338	0.0516427	0.0282412	0.059474
	CG8065	Epithelial Cells-M2	turquoise	-0.0221822	0.202109	0.115814	0.103169		pygo	Hub Cells-M2	turquoise	-0.0204965	0.164381	0.103826	0.148129		Kdm2	Cyst Cells-M1	turquoise	0.00914526	0.0456736	0.0345971	0.0720823		crp	Early Spermatogonia-M3	turquoise	0.189654	0.192833	0.10571	0.0720099	0.104943	0.159756	0.0170155	0.135091	0.201857	0.0293457	0.171583		Rab2	Late Spermatogonia-M1	blue	0.0473424	0.0302859	0.00598504	-0.00586746	0.018164	0.0282368	0.0466971
	Rcd7	Epithelial Cells-M2	turquoise	-0.138754	0.278532	0.115577	0.013934		Wnk	Hub Cells-M2	turquoise	0.0305983	0.0855482	0.103553	0.152619		mip130	Cyst Cells-M1	turquoise	0.0207599	0.0275362	0.0342662	0.0950313		gw	Early Spermatogonia-M1	blue	0.352666	0.259298	0.118061	0.0522668	0.200304	0.240165	-0.0299273	0.135007	0.24064	0.0176927	0.238032		DnaJ-H	Late Spermatogonia-M5	brown	-0.0152918	0.0495126	0.0308212	0.0668926	0.0321168	0.0281259	0.00569707
	CG5555	Epithelial Cells-M2	turquoise	-0.00974578	0.196777	0.115249	0.0628801		CG33309	Hub Cells-M2	turquoise	0.114482	0.153641	0.103225	0.198415		Madm	Cyst Cells-M3	brown	-0.021764	0.00745382	0.0340299	0.0742905		nonC	Early Spermatogonia-M3	turquoise	0.147271	0.171891	0.190213	0.0948171	0.0955878	0.146341	0.00517576	0.134899	0.165922	0.102314	0.137639		CG8036	Late Spermatogonia-M4	yellow	0.116915	0.0449307	0.0586382	0.0370636	0.077491	0.0279905	0.143682
	CG31787	Epithelial Cells-M2	turquoise	-0.0683545	0.143849	0.115248	0.0373354		Rpt2	Hub Cells-M2	turquoise	-0.0854336	0.129843	0.102916	-0.0174332		Top1	Cyst Cells-M1	turquoise	0.0437412	0.0451043	0.0332551	0.141034		Etl1	Early Spermatogonia-M3	turquoise	0.140529	0.149097	0.0894386	0.0364065	0.134237	0.133615	-0.0140851	0.134766	0.172051	0.00784774	0.134143		nmo	Late Spermatogonia-M5	brown	0.0717272	-0.0344479	0.0267372	0.105039	0.110485	0.027736	0.0902236
	CG43327	Epithelial Cells-M2	turquoise	-0.170335	0.284287	0.11523	0.024436		CG31546	Hub Cells-M2	turquoise	-0.138011	0.142751	0.10268	0.0292068		tum	Cyst Cells-M1	turquoise	0.00259411	0.0315458	0.0331225	0.105893		Chro	Early Spermatogonia-M3	turquoise	0.196461	0.183881	0.102448	0.0221855	0.110165	0.184786	-0.00316659	0.134765	0.166423	-0.0177694	0.163777		CG42559	Late Spermatogonia-M2	turquoise	-0.0154791	0.0664953	0.0273149	0.00963606	-0.0214935	0.027603	-0.0131754
	CG4970	Epithelial Cells-M2	turquoise	-0.0736362	0.159146	0.115062	0.0401039		dsh	Hub Cells-M2	turquoise	-0.000793021	0.17472	0.10266	0.118886		CG5850	Cyst Cells-M1	turquoise	0.0101345	-0.00399798	0.0328803	0.0148992		NSD	Early Spermatogonia-M2	brown	0.241836	0.329262	0.216544	0.119036	0.193709	0.182268	-0.0415708	0.134675	0.186275	0.0400544	0.259487		MFS17	Late Spermatogonia-M5	brown	0.0277585	-0.0289624	0.0455477	0.0797629	0.0756	0.0273901	0.0364338
	mei-218	Epithelial Cells-M2	turquoise	-0.0828278	0.254841	0.114989	0.02294		Mcr	Hub Cells-M1	blue	0.158182	-0.00621004	0.102543	0.177244		CG13476	Cyst Cells-M1	turquoise	0.035166	0.0096056	0.032692	0.00771392		BigH1	Early Spermatogonia-M5	red	0.09732	0.0851437	0.0709427	0.0524526	0.195204	0.109358	-0.0331489	0.134616	0.168346	0.0350518	0.0988162		CG7332	Late Spermatogonia-M1	blue	0.102603	0.0271566	0.0226341	0.0298633	0.0549361	0.0273006	0.115562
	CG8701	Epithelial Cells-M2	turquoise	-0.25692	0.493862	0.114728	-0.0435897		me31B	Hub Cells-M2	turquoise	-0.0030691	0.116981	0.10253	0.183491		Sap-r	Cyst Cells-M3	brown	-0.0261111	0.0130762	0.0317762	0.0903466		GM130	Early Spermatogonia-M1	blue	0.152907	0.149689	0.0930181	0.0557335	0.114462	0.114228	-0.0211839	0.134493	0.135215	0.000685667	0.142622		CG3376	Late Spermatogonia-M1	blue	0.117026	0.0348695	-0.00597227	-0.0132821	0.0426099	0.0272292	0.115929
	CG31735	Epithelial Cells-M2	turquoise	-0.0744784	0.125568	0.11464	-0.0200607		ago	Hub Cells-M2	turquoise	0.0328733	0.117627	0.102402	0.133034		Jabba	Cyst Cells-M1	turquoise	0.006768	0.0435795	0.0316039	0.176235		Atg2	Early Spermatogonia-M2	brown	0.212496	0.280199	0.171242	0.0825001	0.168017	0.162387	-0.0377153	0.134233	0.157499	0.0323054	0.208361		Grx1t	Late Spermatogonia-M2	turquoise	-0.0175778	0.0912004	0.00569457	0.0282329	-0.00151653	0.0271358	-0.00211319
	CG9254	Epithelial Cells-M2	turquoise	-0.0874951	0.316065	0.114639	0.064011		ssp5	Hub Cells-M2	turquoise	-0.0942575	0.386706	0.102314	0.205787		ptc	Cyst Cells-M2	blue	0.0370545	0.0541228	0.0307258	0.0304697		Gdi	Early Spermatogonia-M1	blue	0.178168	0.17867	0.186721	0.117508	0.169664	0.101019	-0.0601604	0.134222	0.15046	0.0168208	0.220927		Cp1	Late Spermatogonia-M4	yellow	0.0952367	0.00102687	0.0169984	0.00622806	0.0577696	0.0271228	0.120124
	CG11249	Epithelial Cells-M2	turquoise	-0.10023	0.188475	0.1146	0.0021145		CG43078	Hub Cells-M2	turquoise	-0.030521	0.0826921	0.102289	0.0951052		CG5543	Cyst Cells-M2	blue	-0.00462117	0.00501582	0.0305287	0.0201277		RhoBTB	Early Spermatogonia-M1	blue	0.278356	0.264667	0.164921	0.064216	0.175631	0.190906	-0.0463265	0.134096	0.183833	-0.000567568	0.231347		CG8136	Late Spermatogonia-M2	turquoise	-0.0287606	0.106673	0.0161771	0.0362577	0.00835934	0.0270863	-0.00473945
	Parp16	Epithelial Cells-M2	turquoise	-0.0703422	0.155773	0.114321	0.000295552		CG9014	Hub Cells-M2	turquoise	-0.133126	0.110195	0.102246	-0.0149852		CG12499	Cyst Cells-M1	turquoise	0.00117769	0.0450506	0.0304229	0.137829		CG7430	Early Spermatogonia-M3	turquoise	0.0762421	0.0944579	0.122122	0.0575974	0.124608	0.0342675	0.00254976	0.134056	0.0543813	0.0387202	0.111238		Vha68-1	Late Spermatogonia-M2	turquoise	0.0203687	0.0783599	0.0245389	-0.0404384	0.031277	0.0269979	0.0758137
	bol	Epithelial Cells-M2	turquoise	-0.142701	0.32364	0.113693	0.0664828		Mdh2	Hub Cells-M1	blue	0.0508027	0.0429703	0.102242	0.127547		Tfb1	Cyst Cells-M1	turquoise	0.0398951	0.0388139	0.0303506	0.0728397		fog	Early Spermatogonia-M3	turquoise	0.148017	0.187099	0.0906326	0.00938913	0.103387	0.185559	-0.0249288	0.133864	0.196639	-0.0175279	0.0927135		DnaJ-1	Late Spermatogonia-M1	blue	0.157651	0.0331062	-0.0116834	0.0134319	0.0951309	0.0267676	0.147502
	CG1620	Epithelial Cells-M2	turquoise	-0.0585391	0.114911	0.113538	0.0808006		Stip1	Hub Cells-M2	turquoise	-0.052885	0.0223947	0.101844	-0.0273974		Raf	Cyst Cells-M2	blue	-0.000690265	0.0863402	0.0302717	0.0957629		scrib	Early Spermatogonia-M1	blue	0.32922	0.299479	0.199108	0.0799883	0.172109	0.291538	0.0198786	0.133817	0.237557	0.0568667	0.281747		CG12054	Late Spermatogonia-M4	yellow	0.183105	0.0293605	-0.0190341	0.000316073	0.0933465	0.0267216	0.173945
	Bruce	Epithelial Cells-M2	turquoise	-0.115788	0.287543	0.113537	0.110459		CG12693	Hub Cells-M2	turquoise	-0.114663	0.113929	0.101783	0.0215103		CG32486	Cyst Cells-M3	brown	-0.0124819	0.00351916	0.0302647	0.0332861		CycB	Early Spermatogonia-M3	turquoise	0.192717	0.147929	0.00759196	-0.0594778	0.080142	0.206304	0.00725302	0.13379	0.19714	-0.0345995	0.100622		Capr	Late Spermatogonia-M1	blue	0.24106	-0.00746892	-0.0132817	-0.046096	0.0850459	0.026649	0.186672
	ssh	Epithelial Cells-M2	turquoise	-0.118609	0.265708	0.113064	0.114467		CG13131	Hub Cells-M1	blue	0.026899	0.111071	0.101756	0.0788298		chm	Cyst Cells-M1	turquoise	0.0436509	0.0356178	0.0295635	0.043534		Roe1	Early Spermatogonia-M3	turquoise	0.121502	0.108713	0.0821084	-0.0175551	0.0999117	0.133802	0.015183	0.133713	0.178602	-0.052199	0.0840892		pigs	Late Spermatogonia-M5	brown	0.0448975	0.0652376	0.0131768	-0.000260261	0.0763002	0.0266481	0.079312
	LIMK1	Epithelial Cells-M2	turquoise	-0.0753758	0.202492	0.112963	0.108372		CG43102	Hub Cells-M1	blue	0.253681	-0.251469	0.101594	0.0236099		Synj	Cyst Cells-M1	turquoise	0.081055	0.0355258	0.0294663	0.0879056		cno	Early Spermatogonia-M1	blue	0.365259	0.337479	0.176067	0.151255	0.192413	0.299423	-0.0112764	0.133694	0.213924	-0.0221244	0.291984		CG42284	Late Spermatogonia-M4	yellow	-0.00527844	0.0687472	0.0229334	0.0343845	0.00514497	0.0265199	0.0387219
	CG10089	Epithelial Cells-M2	turquoise	-0.102392	0.269022	0.112911	0.0839678		CG31798	Hub Cells-M2	turquoise	-0.0852073	0.140539	0.10124	0.0552525		Gdi	Cyst Cells-M3	brown	-0.0117501	0.00172247	0.0291972	0.107074		La	Early Spermatogonia-M3	turquoise	0.110904	0.097764	0.0354455	-0.00350158	0.110695	0.109603	0.0111229	0.133664	0.183104	0.0262034	0.0774665		CG34425	Late Spermatogonia-M2	turquoise	-0.0199333	0.12209	0.00596755	0.02509	0.0148319	0.0265019	0.0245602
	CG8136	Epithelial Cells-M2	turquoise	-0.167985	0.302607	0.112403	0.026585		exu	Hub Cells-M2	turquoise	-0.124604	0.467668	0.101076	0.191647		CG10077	Cyst Cells-M1	turquoise	0.0682307	0.0240545	0.0285433	0.0758946		schlank	Early Spermatogonia-M2	brown	0.164422	0.21081	0.113664	0.107203	0.116925	0.101592	0.0153597	0.133499	0.147348	0.0223133	0.193758		Cchl	Late Spermatogonia-M1	blue	0.0961196	0.0453385	-0.000631891	0.0263411	0.0615419	0.0264843	0.114013
	Dhod	Epithelial Cells-M2	turquoise	-0.100317	0.241037	0.112183	0.0550997		CG31459	Hub Cells-M2	turquoise	-0.0471986	0.191159	0.100827	0.0776762		CG8726	Cyst Cells-M1	turquoise	0.00529449	0.0210776	0.0285043	0.113497		Rpn8	Early Spermatogonia-M5	red	0.176287	0.189662	0.121038	0.0762956	0.25614	0.15573	-0.00925085	0.133491	0.209539	-0.00481743	0.161415		knon	Late Spermatogonia-M2	turquoise	-0.0498471	0.133732	0.0130393	0.00561333	-0.00382189	0.0263607	-0.0136041
	rho-7	Epithelial Cells-M2	turquoise	-0.0463603	0.141049	0.112159	0.0312525		Eb1	Hub Cells-M2	turquoise	0.0127511	0.176651	0.100763	0.139455		CG32017	Cyst Cells-M2	blue	-0.0404664	0.0845926	0.0284944	-0.00253135		cwo	Early Spermatogonia-M7	yellow	0.143359	0.16291	0.0924938	0.0630448	0.115361	0.108561	0.0396285	0.133274	0.117391	-0.0026403	0.183383		prage	Late Spermatogonia-M4	yellow	0.0286602	0.021702	0.023256	0.0309605	0.00728182	0.0259287	0.0371964
	CG13197	Epithelial Cells-M2	turquoise	-0.060648	0.173569	0.112133	0.0167964		Pi3K68D	Hub Cells-M2	turquoise	0.126037	0.0604013	0.100692	0.117944		Liprin-alpha	Cyst Cells-M1	turquoise	0.0190089	0.0191666	0.0283661	0.0766505		DppIII	Early Spermatogonia-M1	blue	0.119417	0.138326	0.128617	0.0984585	0.170983	0.0984083	-0.0407939	0.132769	0.143501	-0.0156037	0.186746		shtd	Late Spermatogonia-M1	blue	0.0909763	0.0270525	-0.0102571	0.00492166	0.0350914	0.0258219	0.0920162
	CG42355	Epithelial Cells-M2	turquoise	-0.0782547	0.218662	0.112106	0.0193664		spd-2	Hub Cells-M2	turquoise	-0.0481968	0.0653975	0.100615	-0.00178899		cora	Cyst Cells-M1	turquoise	0.00466516	-0.0161403	0.0283097	0.0358301		CG2790	Early Spermatogonia-M4	black	0.118263	0.144662	0.109447	0.184681	0.125908	0.121508	0.0118847	0.13273	0.151401	-0.0070354	0.12144		RhoGAP100F	Late Spermatogonia-M1	blue	0.23656	0.00602995	-0.0272741	-0.0195359	0.0606264	0.0255991	0.187115
	JYalpha	Epithelial Cells-M2	turquoise	-0.0667634	0.10954	0.112101	0.0107712		stc	Hub Cells-M2	turquoise	-0.034676	0.135738	0.100597	0.129527		CG5455	Cyst Cells-M1	turquoise	0.0373219	-0.013142	0.0282636	0.0332381		PyK	Early Spermatogonia-M1	blue	0.215008	0.205026	0.142043	0.0611862	0.193239	0.149278	0.0621925	0.1327	0.164768	-0.023268	0.235428		brat	Late Spermatogonia-M1	blue	0.302013	0.00644419	-0.0469483	-0.0130998	0.0938246	0.0255827	0.219644
	Menl-2	Epithelial Cells-M2	turquoise	-0.171504	0.35118	0.112039	0.0186967		CG12516	Hub Cells-M1	blue	0.00334217	0.0985514	0.10041	0.0825346		Fit1	Cyst Cells-M2	blue	-0.0293676	0.0354045	0.0282565	0.104578		mars	Early Spermatogonia-M9	pink	0.207115	0.20862	0.131269	0.0579157	0.155786	0.188247	-0.000342211	0.132519	0.266643	0.0115878	0.155373		mfrn	Late Spermatogonia-M1	blue	0.129693	0.0255586	-0.0201176	0.00745879	0.0300097	0.0253976	0.0959943
	CG5139	Epithelial Cells-M2	turquoise	-0.132924	0.270391	0.11203	0.0223709		rump	Hub Cells-M2	turquoise	-0.061245	0.0599772	0.100207	0.013451		CG10465	Cyst Cells-M1	turquoise	0.0524851	0.0452495	0.0281523	0.036867		Axn	Early Spermatogonia-M3	turquoise	0.234784	0.213602	0.0695443	0.0177118	0.15893	0.251754	-0.0453738	0.13239	0.229741	0.0214957	0.160729		Ero1L	Late Spermatogonia-M1	blue	0.103352	0.0825191	-0.0224009	-0.00495264	0.0512263	0.0248887	0.136413
	Cep97	Epithelial Cells-M2	turquoise	-0.0992294	0.309323	0.112028	0.11123		CG15034	Hub Cells-M2	turquoise	-0.0183147	0.15168	0.100171	0.140732		CadN	Cyst Cells-M1	turquoise	0.0592724	0.037117	0.0280322	0.0667264		sli	Early Spermatogonia-M1	blue	0.118945	0.111133	0.154303	0.12517	0.165412	0.0109691	0.0410545	0.132225	0.0860582	-0.00408685	0.191917		CG18335	Late Spermatogonia-M4	yellow	0.0119735	0.0631263	0.00131246	0.0141282	-0.00847081	0.024672	0.0259402
	CG15482	Epithelial Cells-M2	turquoise	-0.102224	0.197395	0.11195	0.0138003		CG34417	Hub Cells-M1	blue	0.336078	-0.122146	0.100049	0.152772		Bruce	Cyst Cells-M1	turquoise	0.111938	0.0743156	0.0278828	0.138498		DOR	Early Spermatogonia-M8	green	0.0827801	0.0618377	0.0743278	0.0346927	0.114216	0.0487483	0.0438473	0.132138	0.0708715	0.0236713	0.0702729		CG4955	Late Spermatogonia-M2	turquoise	0.011272	0.095459	-0.00301904	0.0237106	0.0214125	0.0246147	0.0343269
	CG10383	Epithelial Cells-M2	turquoise	-0.1175	0.210345	0.111895	0.0660792		CG14183	Hub Cells-M2	turquoise	-0.135921	0.37016	0.0998893	0.13943		CG42674	Cyst Cells-M3	brown	-0.0151046	-0.0309056	0.027539	0.0161249		Vps26	Early Spermatogonia-M3	turquoise	0.121744	0.138621	0.0196477	0.0289173	0.0556124	0.148446	-0.0898848	0.132106	0.122061	0.00144987	0.0527532		VhaSFD	Late Spermatogonia-M4	yellow	0.0697369	0.0182454	0.0258921	0.0204596	0.0278335	0.0245405	0.0842349
	cnn	Epithelial Cells-M2	turquoise	-0.0899532	0.228213	0.111586	0.0708509		CG5565	Hub Cells-M2	turquoise	-0.125727	0.203165	0.0996707	0.0384977		PIP4K	Cyst Cells-M2	blue	-0.00593886	0.0326088	0.0274547	0.0372175		Nost	Early Spermatogonia-M2	brown	0.271908	0.281944	0.186094	0.0797152	0.161547	0.185529	-0.0915738	0.132006	0.193438	0.0517554	0.26646		CG18170	Late Spermatogonia-M5	brown	0.00460688	0.0871952	0.0202256	0.109783	0.0319696	0.0244842	-0.00770546
	Cand1	Epithelial Cells-M2	turquoise	-0.132455	0.221598	0.11157	0.0131342		CAP	Hub Cells-M2	turquoise	0.119567	0.0738439	0.0996555	0.165373		Tnks	Cyst Cells-M2	blue	-0.0137882	0.0484449	0.0274514	0.054347		mamo	Early Spermatogonia-M3	turquoise	0.207315	0.212688	0.159412	0.0274456	0.15436	0.212107	0.0288308	0.131923	0.162689	0.0303584	0.187422		CG6621	Late Spermatogonia-M4	yellow	0.0618614	0.0284836	0.0390216	0.0425723	0.0609243	0.0244279	0.0974594
	CG30048	Epithelial Cells-M2	turquoise	-0.0854645	0.136376	0.111439	0.00698661		Vps13B	Hub Cells-M2	turquoise	-0.218066	0.449641	0.0996286	0.135751		Sec8	Cyst Cells-M2	blue	-0.00505576	0.206878	0.0271472	0.0821331		vimar	Early Spermatogonia-M1	blue	0.221489	0.210675	0.16659	0.102803	0.128662	0.173449	-0.0137256	0.131743	0.153614	0.0178123	0.208366		CG31029	Late Spermatogonia-M2	turquoise	-0.03358	0.159555	0.0338729	0.0484303	-0.00380971	0.0243391	-0.00884789
	eRF1	Epithelial Cells-M2	turquoise	-0.0633284	0.216048	0.111255	0.106981		lok	Hub Cells-M2	turquoise	-0.0388557	0.0926386	0.0992955	0.122411		Pkc98E	Cyst Cells-M2	blue	-0.0193586	0.0349315	0.0269879	0.0144467		muskelin	Early Spermatogonia-M1	blue	0.280113	0.252387	0.133582	0.131095	0.21545	0.183464	-0.0515993	0.131402	0.165609	0.0132549	0.240722		CG8565	Late Spermatogonia-M5	brown	-0.041753	0.090762	0.0436726	0.0622194	0.0102021	0.0242962	-0.00591179
	CG10734	Epithelial Cells-M2	turquoise	-0.174483	0.411678	0.111122	0.0138943		Ubr3	Hub Cells-M2	turquoise	-0.0509204	0.0636158	0.0991713	0.0676142		Mlp84B	Cyst Cells-M1	turquoise	0.0511378	0.00327874	0.0268314	0.0100461		Nup54	Early Spermatogonia-M3	turquoise	0.142064	0.127675	0.135182	0.0886552	0.0937707	0.110816	-0.0480013	0.131309	0.0690099	0.028395	0.131006		CG14562	Late Spermatogonia-M4	yellow	0.0841707	0.0208587	0.0343763	0.0573094	0.0836602	0.0241583	0.123837
	CG3544	Epithelial Cells-M2	turquoise	-0.0466109	0.195705	0.111021	0.0226144		COX4L	Hub Cells-M2	turquoise	-0.0877624	0.155449	0.0990351	0.0237908		CG42245	Cyst Cells-M1	turquoise	0.00604271	-0.0080412	0.0265641	0.102758		fdl	Early Spermatogonia-M2	brown	0.153883	0.196899	0.131277	0.0372039	0.111501	0.116214	0.0626386	0.131072	0.161003	0.00580841	0.15243		phol	Late Spermatogonia-M1	blue	0.212176	0.0148456	0.00634445	0.0328461	0.0992228	0.0239485	0.187179
	Hsl	Epithelial Cells-M2	turquoise	-0.0810591	0.140817	0.110788	0.0771405		CG30015	Hub Cells-M1	blue	0.173947	0.039894	0.0990011	0.165441		Edc3	Cyst Cells-M1	turquoise	0.00647144	0.0155154	0.0264163	0.0410948		LRP1	Early Spermatogonia-M3	turquoise	0.115771	0.208478	0.0844208	-0.005742	0.0883509	0.146858	-0.0264228	0.130727	0.205881	0.0156304	0.0771763		CG15128	Late Spermatogonia-M2	turquoise	-0.00455902	0.12343	0.0329504	0.0482112	0.0248825	0.0238118	0.0383862
	CG13700	Epithelial Cells-M2	turquoise	-0.0821749	0.261678	0.110687	0.0260332		Mbs	Hub Cells-M2	turquoise	0.0162304	0.190148	0.0987797	0.160994		CG42353	Cyst Cells-M3	brown	-0.0459851	-0.00414884	0.0252503	0.010537		Chc	Early Spermatogonia-M3	turquoise	0.209821	0.205753	0.0754168	0.0794992	0.163177	0.140564	0.00973456	0.130563	0.154271	-0.0185613	0.166904		Actn	Late Spermatogonia-M1	blue	0.123127	0.0117298	0.00520947	0.0227013	0.0830503	0.0237979	0.108777
	CG12301	Epithelial Cells-M2	turquoise	-0.0543045	0.144298	0.110657	0.079974		CG8026	Hub Cells-M1	blue	0.128179	0.00992019	0.0987307	0.106326		CD98hc	Cyst Cells-M1	turquoise	0.0275107	0.0298615	0.0252074	0.120705		CG5674	Early Spermatogonia-M4	black	0.199477	0.197628	0.152087	0.0886036	0.167287	0.175125	-0.0373431	0.130255	0.204392	-0.0158944	0.175984		Trf4-2	Late Spermatogonia-M4	yellow	0.0574636	0.0340201	-0.0244724	0.0261122	0.0318306	0.023792	0.0711755
	CG6576	Epithelial Cells-M2	turquoise	-0.0838971	0.223171	0.110424	-0.000133594		Hmt4-20	Hub Cells-M2	turquoise	0.244463	0.105504	0.0985848	0.314798		CG1677	Cyst Cells-M1	turquoise	0.0650052	0.0256963	0.025194	0.130987		Plp	Early Spermatogonia-M3	turquoise	0.160494	0.173908	0.0825487	-0.00950209	0.117739	0.153946	-0.0527555	0.13025	0.202859	0.0177441	0.150509		CG32026	Late Spermatogonia-M2	turquoise	-0.0190274	0.131253	-0.00629475	0.057205	-0.0116603	0.0237843	0.0251507
	CG11369	Epithelial Cells-M2	turquoise	-0.0657953	0.259814	0.110371	0.0512601		CG4970	Hub Cells-M2	turquoise	-0.0809903	0.184472	0.0985254	0.0575278		fliI	Cyst Cells-M3	brown	-0.0305389	0.0185974	0.025157	0.0605209		eIF3k	Early Spermatogonia-M1	blue	0.130878	0.142064	0.0949343	0.086534	0.120204	0.0753458	0.0487591	0.130213	0.0988818	-0.0153807	0.169232		Root	Late Spermatogonia-M2	turquoise	-0.00873815	0.129628	0.0083986	0.0645922	0.0103339	0.0236967	0.0114991
	mgl	Epithelial Cells-M2	turquoise	-0.113376	0.30306	0.110244	0.0802232		spri	Hub Cells-M1	blue	0.30957	-0.0884535	0.0985082	0.197518		Mmp2	Cyst Cells-M1	turquoise	0.0277732	0.00832094	0.02478	0.00273203		ATPsynD	Early Spermatogonia-M3	turquoise	0.0857761	0.0887228	0.0660026	0.0355934	0.0503563	0.0421662	-0.0212115	0.13004	0.0671619	0.00917895	0.0885891		crol	Late Spermatogonia-M1	blue	0.211908	0.0498264	-0.0220773	-0.0136407	0.0930118	0.0236551	0.196646
	Atxn7	Epithelial Cells-M3	brown	-0.0307263	0.104363	0.110227	0.116382		RpS5a	Hub Cells-M2	turquoise	-0.000131068	0.138929	0.0980711	0.133355		laf	Cyst Cells-M1	turquoise	0.0703337	0.0258773	0.0247726	0.0196409		CG2247	Early Spermatogonia-M3	turquoise	0.139431	0.179499	0.106848	0.0484319	0.107388	0.131716	0.051883	0.129954	0.15717	-0.00321349	0.11587		mub	Late Spermatogonia-M1	blue	0.113912	0.0219768	0.0205603	-0.00272742	0.105897	0.023612	0.148759
	CG7251	Epithelial Cells-M2	turquoise	-0.097063	0.190022	0.110004	-0.0143508		CG43327	Hub Cells-M2	turquoise	-0.184862	0.27135	0.097966	0.0595147		rno	Cyst Cells-M2	blue	0.0301923	0.17607	0.0247523	0.164302		Dsp1	Early Spermatogonia-M5	red	0.108002	0.0991276	0.0961626	0.0788032	0.126978	0.058282	-0.0208941	0.12989	0.107343	0.0276985	0.121571		CG14974	Late Spermatogonia-M2	turquoise	-0.0034316	0.0348422	0.02938	-0.00253536	0.0332619	0.0235889	0.00152724
	CG31231	Epithelial Cells-M2	turquoise	-0.0880252	0.266713	0.109214	0.0652443		Phb2	Hub Cells-M2	turquoise	0.0334867	0.0902589	0.0978843	0.155444		DAAM	Cyst Cells-M1	turquoise	0.00422306	0.0412693	0.0246636	0.0562476		ZnT86D	Early Spermatogonia-M3	turquoise	0.16871	0.15217	0.111424	0.0293058	0.0860949	0.115537	-0.0266859	0.129779	0.115102	0.0209203	0.126786		CG46025	Late Spermatogonia-M2	turquoise	-0.0213946	0.0945474	0.0238912	0.046838	0.00450067	0.0235683	0.00914735
	Dic61B	Epithelial Cells-M2	turquoise	-0.06093	0.147413	0.10914	0.044207		Sec23	Hub Cells-M2	turquoise	0.0486577	0.0934189	0.0977205	0.0895003		CAP	Cyst Cells-M1	turquoise	0.0181393	0.0103642	0.0241082	0.0375276		TER94	Early Spermatogonia-M1	blue	0.159277	0.172153	0.142997	0.0900702	0.164131	0.109533	0.0348262	0.129524	0.154751	0.0138237	0.201743		CG6664	Late Spermatogonia-M1	blue	0.125966	0.00865268	-0.00282763	0.00424588	0.0975767	0.0235404	0.12509
	Fas2	Epithelial Cells-M2	turquoise	0.00129151	0.141719	0.109055	0.0833161		mor	Hub Cells-M2	turquoise	0.0110348	0.142181	0.0975592	0.148216		Cdc5	Cyst Cells-M1	turquoise	0.0158033	0.0450398	0.0239647	0.0913583		Caf1-180	Early Spermatogonia-M9	pink	0.163216	0.138503	0.0927665	-0.016222	0.182588	0.150487	-0.0878062	0.129472	0.325251	-0.0233757	0.140309		Tollo	Late Spermatogonia-M1	blue	0.0990752	0.0310897	0.0127379	-0.000411824	0.0363485	0.0234976	0.105731
	CG1958	Epithelial Cells-M2	turquoise	-0.0763685	0.2087	0.109043	-0.00400073		Hrb27C	Hub Cells-M2	turquoise	-0.0878166	0.244405	0.097497	0.151656		PEK	Cyst Cells-M1	turquoise	0.0346876	0.0769659	0.0233754	0.104396		PEK	Early Spermatogonia-M2	brown	0.226765	0.273182	0.133509	0.0625934	0.18089	0.143101	-0.0537785	0.129344	0.1485	0.0255329	0.190678		CG31804	Late Spermatogonia-M2	turquoise	0.0170291	0.0898806	0.0184732	0.0325255	0.013088	0.0231223	0.034528
	CG30275	Epithelial Cells-M2	turquoise	-0.133906	0.156338	0.108935	-0.038607		N	Hub Cells-M1	blue	0.085584	0.0882848	0.0974245	0.149133		Pitslre	Cyst Cells-M1	turquoise	0.0279092	0.0532192	0.0232039	0.131885		eco	Early Spermatogonia-M3	turquoise	0.132279	0.140787	0.0868135	0.0552983	0.0916875	0.158074	0.0251098	0.129236	0.171563	0.0155641	0.0966096		CG12684	Late Spermatogonia-M2	turquoise	-0.0291122	0.097683	0.0169157	0.0209284	-0.00110783	0.023108	0.0232029
	Droj2	Epithelial Cells-M2	turquoise	-0.0603385	0.22791	0.108761	0.130575		MESR4	Hub Cells-M2	turquoise	0.082912	0.128965	0.0971196	0.183903		CG30460	Cyst Cells-M1	turquoise	0.0861089	0.0278042	0.023034	0.0707975		N	Early Spermatogonia-M1	blue	0.277595	0.20308	0.172635	0.0971768	0.214515	0.150272	-0.00393506	0.129104	0.180962	0.0119195	0.261735		Mst89B	Late Spermatogonia-M2	turquoise	0.000925375	0.0763568	0.00173881	0.023297	0.0025731	0.0227689	0.0192349
	Mitofilin	Epithelial Cells-M2	turquoise	-0.149117	0.294194	0.108715	0.0376967		CG7251	Hub Cells-M2	turquoise	-0.0729765	0.155427	0.0970532	0.0383827		mmy	Cyst Cells-M1	turquoise	0.0146973	0.0269317	0.0228582	0.0610421		fs(1)h	Early Spermatogonia-M1	blue	0.317662	0.270767	0.156652	0.0979971	0.176963	0.252334	0.0202973	0.129026	0.224205	0.0269791	0.25664		Sec61alpha	Late Spermatogonia-M1	blue	0.078739	0.0396761	0.0124057	-0.00833596	0.0224927	0.022623	0.0823234
	CG10616	Epithelial Cells-M2	turquoise	-0.1342	0.225443	0.108432	0.0141862		CG12609	Hub Cells-M2	turquoise	-0.0551014	0.150413	0.0969742	0.00797472		Ing3	Cyst Cells-M1	turquoise	0.0391054	0.00565573	0.022362	0.00180715		Ankle2	Early Spermatogonia-M2	brown	0.20346	0.247681	0.167824	0.0880967	0.165749	0.138268	0.0157058	0.128966	0.174041	0.045866	0.215085		CG43327	Late Spermatogonia-M2	turquoise	-0.0165325	0.0980442	0.00939754	0.00969657	-0.0161993	0.0226194	-0.0015818
	Pkd2	Epithelial Cells-M2	turquoise	-0.0734123	0.151257	0.108341	0.0125456		Pitslre	Hub Cells-M2	turquoise	0.0241229	0.0696209	0.0969194	0.154654		Glg1	Cyst Cells-M1	turquoise	0.0314147	0.0211623	0.0220579	0.0487776		Bruce	Early Spermatogonia-M3	turquoise	0.228354	0.218696	0.161969	0.0175416	0.139078	0.207946	0.0155438	0.128901	0.188532	0.0238722	0.180667		Rho1	Late Spermatogonia-M5	brown	0.048491	-0.0169064	0.0663158	0.0713533	0.121338	0.0226116	0.0751543
	CG13008	Epithelial Cells-M2	turquoise	-0.105948	0.288163	0.108238	0.0424097		CG33340	Hub Cells-M2	turquoise	-0.156643	0.439239	0.0968346	0.1746		CG12576	Cyst Cells-M1	turquoise	0.0231355	0.0138585	0.0215994	0.0735232		Afti	Early Spermatogonia-M6	purple	0.25148	0.207799	0.133664	0.0801098	0.147468	0.299163	-0.0111756	0.128783	0.189235	-0.0227992	0.207025		CG32548	Late Spermatogonia-M2	turquoise	-0.0201846	0.106248	0.00526621	0.0292868	-0.0116502	0.0226111	0.00240643
	CG30378	Epithelial Cells-M2	turquoise	-0.0923069	0.273858	0.108046	0.0764056		CG6184	Hub Cells-M2	turquoise	-0.0537276	0.160215	0.0968043	0.0953506		Moca-cyp	Cyst Cells-M2	blue	0.00952849	0.0908957	0.0215587	0.0849628		CG15118	Early Spermatogonia-M3	turquoise	0.120977	0.142091	0.0983401	0.0415041	0.136516	0.119044	-0.00864461	0.128744	0.166015	-0.0225518	0.128183		CG43736	Late Spermatogonia-M1	blue	0.23624	-0.00943797	-0.0339475	0.0103728	0.0994339	0.0225678	0.191316
	lva	Epithelial Cells-M2	turquoise	-0.0356707	0.110339	0.107955	0.138448		PPYR1	Hub Cells-M2	turquoise	0.0106954	0.162722	0.0967889	0.112873		Sara	Cyst Cells-M1	turquoise	0.0221366	0.00318874	0.0215365	0.0307367		G9a	Early Spermatogonia-M9	pink	0.207428	0.172862	0.115699	0.0412843	0.163325	0.162145	0.0594311	0.128639	0.31444	0.0575517	0.172322		CG18190	Late Spermatogonia-M5	brown	0.0423166	-0.0333232	0.0392621	0.0520011	0.12663	0.0223687	0.0748335
	mud	Epithelial Cells-M2	turquoise	-0.0884308	0.304375	0.107876	0.121273		CG13168	Hub Cells-M2	turquoise	-0.0724717	0.305587	0.0967888	0.135754		CG14322	Cyst Cells-M1	turquoise	0.0681949	0.0337329	0.0202953	0.0710508		wdb	Early Spermatogonia-M3	turquoise	0.215239	0.239036	0.190514	0.0664972	0.167268	0.197348	-0.00256838	0.128551	0.249819	0.0347041	0.199031		dsd	Late Spermatogonia-M1	blue	0.118103	-0.0075547	0.000911627	0.00866986	0.0607113	0.0222155	0.111301
	ATP7	Epithelial Cells-M2	turquoise	-0.0823247	0.252162	0.107621	0.116882		CG11030	Hub Cells-M2	turquoise	0.0196381	0.121326	0.0967858	0.138041		CG8475	Cyst Cells-M1	turquoise	0.00831867	0.0138511	0.0200734	0.0424846		Hsc70Cb	Early Spermatogonia-M1	blue	0.240873	0.204032	0.153104	0.11334	0.204193	0.163741	0.0457737	0.128439	0.185144	0.0453691	0.23945		Pur-alpha	Late Spermatogonia-M5	brown	0.0168696	0.000431148	0.0533224	0.0263666	0.0746038	0.0219506	0.0549338
	CG10845	Epithelial Cells-M2	turquoise	-0.10243	0.222866	0.107243	0.0210315		CG31870	Hub Cells-M2	turquoise	-0.136403	0.316631	0.096709	0.107791		CG42724	Cyst Cells-M2	blue	0.0316854	0.252811	0.0200124	0.112053		Su(var)2-10	Early Spermatogonia-M1	blue	0.331513	0.266789	0.155752	0.0470799	0.184036	0.2585	0.0511128	0.128422	0.239653	0.0105457	0.250079		CG15572	Late Spermatogonia-M2	turquoise	-0.00063915	0.0584567	0.0194224	0.0348083	-0.00569844	0.0218223	0.0125366
	DppIII	Epithelial Cells-M2	turquoise	-0.114662	0.283368	0.107147	0.0796534		Pka-C3	Hub Cells-M1	blue	0.0883491	-0.0144281	0.0966872	0.00455459		CG3308	Cyst Cells-M1	turquoise	0.036009	0.0276272	0.0197376	0.0154538		trc	Early Spermatogonia-M1	blue	0.215	0.170716	0.18202	0.148497	0.159963	0.151476	0.0451855	0.128384	0.1297	0.0547405	0.210396		wap	Late Spermatogonia-M1	blue	0.07762	0.0136138	0.0170239	-0.0105263	0.0757683	0.0216583	0.107668
	RhoGAP71E	Epithelial Cells-M2	turquoise	-0.0669289	0.183002	0.106593	0.160963		Wdr59	Hub Cells-M2	turquoise	-0.0679035	0.165228	0.096585	0.0813602		slmb	Cyst Cells-M1	turquoise	0.06391	0.027875	0.0197368	0.0599837		ND-SGDH	Early Spermatogonia-M8	green	0.0318251	0.0443033	-0.0123119	0.00131911	0.0574859	0.0636541	0.013631	0.128129	0.0875064	-0.00472137	0.0359898		CG13898	Late Spermatogonia-M2	turquoise	-0.0343243	0.0949638	0.0228186	0.0265227	-0.0255487	0.0215972	-0.0232225
	scny	Epithelial Cells-M2	turquoise	-0.014069	0.148453	0.106584	0.175069		MBD-R2	Hub Cells-M2	turquoise	-0.0693847	0.188816	0.0963696	0.117083		CG30487	Cyst Cells-M1	turquoise	0.0522363	-0.0158888	0.0196718	-0.00306862		sno	Early Spermatogonia-M9	pink	0.175592	0.173075	0.134952	0.0417768	0.167322	0.171464	-0.0300502	0.128034	0.210659	0.0465373	0.167127		CG6481	Late Spermatogonia-M2	turquoise	-0.0334307	0.0701331	0.0150264	0.0406128	-0.0179732	0.0215297	-0.00192449
	Wee1	Epithelial Cells-M2	turquoise	-0.0547383	0.167003	0.106579	0.0761667		f-cup	Hub Cells-M2	turquoise	-0.0191195	0.233738	0.0963609	0.086233		Cp110	Cyst Cells-M2	blue	0.0329464	0.085068	0.019601	0.0685763		Arl4	Early Spermatogonia-M1	blue	0.132783	0.142145	0.118969	0.0842396	0.178244	0.0973711	0.014766	0.127961	0.109648	0.0687004	0.183322		SdhA	Late Spermatogonia-M4	yellow	0.075904	0.0333704	0.0163705	0.00649723	0.0233626	0.0214568	0.0831238
	YME1L	Epithelial Cells-M2	turquoise	-0.109725	0.300718	0.10647	0.0584039		Pka-C1	Hub Cells-M2	turquoise	0.0918873	0.0526689	0.0962789	0.108647		Lk6	Cyst Cells-M1	turquoise	0.0847831	0.0471285	0.0193426	0.142293		CG1578	Early Spermatogonia-M1	blue	0.281838	0.238394	0.158228	0.109831	0.22331	0.191974	-0.0144001	0.127601	0.194676	0.0836782	0.251463		CG15705	Late Spermatogonia-M2	turquoise	-0.00275944	0.0662136	-0.00420039	0.0297789	-0.0240196	0.0213986	-0.00309746
	CG7295	Epithelial Cells-M2	turquoise	-0.0823882	0.175506	0.105996	0.0503955		Su(var)2-10	Hub Cells-M2	turquoise	-0.0606919	0.166562	0.0962442	0.136967		CycE	Cyst Cells-M1	turquoise	0.00900701	0.0438592	0.0188011	0.129467		CG11902	Early Spermatogonia-M2	brown	0.19115	0.228974	0.0959948	0.0356237	0.109659	0.157064	0.0158441	0.127533	0.148359	-0.00798737	0.165966		CG31740	Late Spermatogonia-M2	turquoise	-0.0228264	0.0935152	0.0224944	0.0643617	-0.00694701	0.0213358	-0.0101368
	CG6380	Epithelial Cells-M2	turquoise	-0.0879186	0.230792	0.105875	0.0336523		eEF1gamma	Hub Cells-M2	turquoise	-0.092522	0.191335	0.0961438	0.109545		MICAL-like	Cyst Cells-M1	turquoise	0.0237437	0.00734118	0.0187771	0.0390011		CG6791	Early Spermatogonia-M1	blue	0.229325	0.221854	0.160944	0.0966114	0.139378	0.141409	-0.0471274	0.127475	0.161039	0.0208448	0.203823		CG9970	Late Spermatogonia-M2	turquoise	-0.0342985	0.0833486	0.0153235	-0.00452752	-0.0126133	0.0213295	-0.00982188
	CG4230	Epithelial Cells-M2	turquoise	-0.070823	0.219696	0.105682	0.0479693		Iyd	Hub Cells-M1	blue	0.124329	0.113196	0.096077	0.217549		hook	Cyst Cells-M1	turquoise	0.0272344	0.00867836	0.0185994	0.0592779		crol	Early Spermatogonia-M7	yellow	0.275782	0.268095	0.204062	0.0897642	0.177604	0.219573	0.00719818	0.127457	0.197114	0.0315493	0.286556		CG6527	Late Spermatogonia-M2	turquoise	-0.00266768	0.0873671	0.0118287	0.033678	-0.0166773	0.0212519	-0.0156557
	CG17717	Epithelial Cells-M2	turquoise	-0.0937348	0.149142	0.105647	-0.00752255		RpL6	Hub Cells-M2	turquoise	0.00485296	0.190839	0.0960463	0.170558		TSG101	Cyst Cells-M1	turquoise	0.0786204	0.0223982	0.0184423	0.0482957		HBS1	Early Spermatogonia-M3	turquoise	0.142424	0.142252	0.082034	0.0322668	0.131117	0.140414	-0.0570845	0.127453	0.125411	0.0145156	0.113152		CG2750	Late Spermatogonia-M2	turquoise	-0.0355923	0.114158	0.00849505	0.0431794	0.00146593	0.0212147	0.00606656
	CG43078	Epithelial Cells-M2	turquoise	-0.0893067	0.118334	0.105401	0.0276395		Dic61B	Hub Cells-M1	blue	0.00691329	0.0383585	0.0960365	0.0309719		Arfip	Cyst Cells-M2	blue	0.0248368	0.0632622	0.0184287	0.0780142		Arpc2	Early Spermatogonia-M3	turquoise	0.183471	0.164219	0.109353	0.020415	0.146871	0.139967	0.012165	0.127423	0.205486	-0.0102302	0.134258		hmw	Late Spermatogonia-M2	turquoise	-0.0382755	0.0974622	0.00948084	0.0392962	0.0106217	0.021161	-0.00677564
	fig	Epithelial Cells-M2	turquoise	-0.0764496	0.138781	0.10528	0.0431204		Mgat1	Hub Cells-M2	turquoise	-0.0298714	0.0414662	0.0958301	0.0470867		htk	Cyst Cells-M1	turquoise	0.0107654	0.0197279	0.0181236	0.0794942		yata	Early Spermatogonia-M1	blue	0.224321	0.201164	0.1729	0.086872	0.182717	0.16621	0.0188403	0.127356	0.154778	0.0389413	0.223403		CG31784	Late Spermatogonia-M2	turquoise	-0.0497805	0.1125	0.015405	0.0191834	-0.00575519	0.0210888	0.00435684
	CG32651	Epithelial Cells-M2	turquoise	-0.0548589	0.258663	0.105169	0.057541		Ptp61F	Hub Cells-M2	turquoise	-0.0521872	0.158714	0.0957237	0.116868		Saf-B	Cyst Cells-M2	blue	-0.0126708	0.140255	0.0178194	0.113044		Crtc	Early Spermatogonia-M1	blue	0.354992	0.300197	0.147008	0.0956869	0.219188	0.258352	-0.0220335	0.127209	0.215782	0.0656388	0.266822		CG17010	Late Spermatogonia-M2	turquoise	-0.0397437	0.0988209	-0.00693535	0.0271559	-0.0455166	0.0209511	-0.0262529
	CG12857	Epithelial Cells-M2	turquoise	-0.0952263	0.122561	0.104953	0.013633		Pdk1	Hub Cells-M2	turquoise	0.104497	0.144938	0.0955171	0.240952		sws	Cyst Cells-M1	turquoise	0.0432123	0.0155823	0.0177211	0.0748535		Usp47	Early Spermatogonia-M3	turquoise	0.236796	0.211346	0.174324	0.100782	0.108413	0.175908	0.0103942	0.127182	0.201898	0.0173407	0.18366		CG43750	Late Spermatogonia-M5	brown	-0.0180519	0.0312927	0.0298921	0.0400282	0.00110644	0.0207443	0.00220531
	CG15824	Epithelial Cells-M2	turquoise	-0.0839508	0.186598	0.104867	0.0411865		bor	Hub Cells-M2	turquoise	-0.0752239	0.267476	0.095508	0.111559		Axud1	Cyst Cells-M2	blue	-0.00458428	0.191214	0.0175718	0.112883		CG11444	Early Spermatogonia-M8	green	0.019494	0.0454321	0.0242	0.0329071	0.0248937	0.0516506	-0.0131588	0.127166	0.0295007	0.000386033	0.0349223		bun	Late Spermatogonia-M1	blue	0.132234	0.024738	-0.00862298	0.0465125	0.0853648	0.0206379	0.141398
	CG7848	Epithelial Cells-M2	turquoise	-0.0168665	0.194223	0.10475	0.0833658		Cul5	Hub Cells-M2	turquoise	0.0241834	0.0339013	0.0951745	0.0686691		CG11970	Cyst Cells-M1	turquoise	0.0133722	0.0269628	0.0173899	0.0488587		alpha-Man-IIb	Early Spermatogonia-M3	turquoise	0.1585	0.175681	0.0581357	0.0317583	0.087051	0.150001	-0.0308559	0.127013	0.189043	0.0395371	0.126899		CG32181	Late Spermatogonia-M2	turquoise	-0.0270263	0.0806501	0.0210131	0.0273872	-0.02027	0.0205625	-0.0122601
	CG34450	Epithelial Cells-M2	turquoise	-0.0899262	0.197488	0.104736	0.0240022		Graf	Hub Cells-M1	blue	0.200831	-0.0583397	0.0950612	0.151761		Hrb27C	Cyst Cells-M1	turquoise	0.0827173	0.0588272	0.0172904	0.172403		CG13097	Early Spermatogonia-M9	pink	0.110608	0.11108	0.0822122	-0.00613903	0.123421	0.122836	0.013189	0.126984	0.22573	0.0456704	0.116602		Tpc2	Late Spermatogonia-M2	turquoise	-0.0287557	0.0649576	0.0233417	0.025229	0.0079147	0.0205341	0.000666377
	Past1	Epithelial Cells-M2	turquoise	-0.053707	0.215194	0.104656	0.0479474		CG11658	Hub Cells-M1	blue	0.156474	0.0545698	0.0949548	0.127504		dbr	Cyst Cells-M2	blue	0.0173541	0.00746561	0.0171768	0.0420542		Cyp1	Early Spermatogonia-M1	blue	0.200867	0.182237	0.123831	0.0848467	0.152726	0.152385	-0.134069	0.126951	0.121272	0.042168	0.219719		Inos	Late Spermatogonia-M2	turquoise	0.0215861	0.0569769	-0.00164541	-0.0271776	0.0348151	0.0205205	0.0599961
	CG1317	Epithelial Cells-M2	turquoise	-0.107173	0.245939	0.104554	0.0511783		CG11656	Hub Cells-M2	turquoise	-0.0583607	0.0719463	0.0949113	-0.020098		oc	Cyst Cells-M2	blue	0.00464753	0.227921	0.0171524	0.0698482		Stim	Early Spermatogonia-M3	turquoise	0.111223	0.12914	0.10921	0.00800808	0.0991573	0.112545	0.0251124	0.12687	0.195766	0.00895521	0.0967645		CG16957	Late Spermatogonia-M2	turquoise	-0.0336096	0.0887817	0.0218399	0.0127898	-0.00419489	0.0204977	-0.0197306
	muc	Epithelial Cells-M2	turquoise	-0.0912011	0.23597	0.104136	0.112011		TM9SF4	Hub Cells-M2	turquoise	0.0178528	0.141629	0.0948689	0.0750876		Vps35	Cyst Cells-M2	blue	-0.0078575	0.0917224	0.0171114	0.0564711		CG8531	Early Spermatogonia-M3	turquoise	0.114384	0.122823	0.111877	0.0195674	0.0858067	0.102206	0.0269715	0.126716	0.100514	0.056135	0.112337		CG10589	Late Spermatogonia-M2	turquoise	-0.0435935	0.0786179	0.0296128	0.028362	0.00687202	0.0204684	-0.003501
	Klp67A	Epithelial Cells-M2	turquoise	-0.0251844	0.179184	0.104135	0.157		CG31784	Hub Cells-M2	turquoise	-0.0292067	0.262247	0.0945672	0.155554		atl	Cyst Cells-M1	turquoise	0.023055	0.00492777	0.0170929	0.0327127		Caf1-105	Early Spermatogonia-M3	turquoise	0.202154	0.212751	0.15535	0.0916332	0.162156	0.184052	-0.0229622	0.126583	0.178271	-0.00373016	0.195609		Ih	Late Spermatogonia-M4	yellow	-0.00950521	0.0419689	0.0146669	0.0102666	0.00070622	0.020395	0.00786741
	CG3662	Epithelial Cells-M2	turquoise	-0.0235973	0.134108	0.104046	0.0338933		ab	Hub Cells-M1	blue	0.0926491	-0.0936086	0.0944645	0.0519423		CG43998	Cyst Cells-M1	turquoise	0.0372031	-0.00876374	0.0170572	-0.0100893		fz4	Early Spermatogonia-M2	brown	0.200521	0.243809	0.133468	0.136285	0.156298	0.151496	-0.0551522	0.126477	0.169105	0.00244496	0.203127		Pfdn6	Late Spermatogonia-M2	turquoise	-0.00904192	0.00923456	0.00804046	0.020443	0.0355399	0.0203409	0.00238586
	CG34347	Epithelial Cells-M2	turquoise	-0.076544	0.14719	0.103985	0.0480982		CG6527	Hub Cells-M2	turquoise	-0.00806673	0.144536	0.0944269	0.11655		tsr	Cyst Cells-M1	turquoise	0.0418258	0.0240486	0.0169426	0.157418		Topors	Early Spermatogonia-M3	turquoise	0.154343	0.163384	0.110246	-0.00402693	0.0949963	0.136536	-0.00749241	0.126359	0.181688	0.0613478	0.122495		Pzl	Late Spermatogonia-M2	turquoise	-0.0246542	0.0508806	0.0571373	0.0660371	0.0220572	0.0202648	0.00567188
	Lmpt	Epithelial Cells-M2	turquoise	-0.0515605	0.17109	0.103904	0.0639758		T48	Hub Cells-M1	blue	0.268586	-0.0689614	0.0941254	0.122022		neur	Cyst Cells-M2	blue	-0.00449758	0.11498	0.0168703	0.0383284		CG42788	Early Spermatogonia-M6	purple	0.239991	0.179972	0.101613	0.0560441	0.140855	0.278226	0.0115269	0.126208	0.148911	0.0355456	0.218232		ced-6	Late Spermatogonia-M1	blue	0.181187	-0.0133171	0.066166	0.02384	0.125542	0.0202071	0.166545
	CG15260	Epithelial Cells-M2	turquoise	-0.0807423	0.217172	0.103677	0.0247255		CG16974	Hub Cells-M2	turquoise	0.0776943	0.0556448	0.0941238	0.041385		CG9775	Cyst Cells-M2	blue	0.0174895	0.12063	0.0165631	0.0792882		snRNP-U1-70K	Early Spermatogonia-M3	turquoise	0.0866475	0.0767844	0.00590806	-0.0507343	0.059707	0.0938028	0.007487	0.126206	0.139788	0.0301977	0.0179038		CG42820	Late Spermatogonia-M2	turquoise	0.00270593	0.100338	0.0133397	0.031905	0.044557	0.0200445	0.0214666
	CG33489	Epithelial Cells-M2	turquoise	-0.0501559	0.183738	0.103665	0.0541583		CG14718	Hub Cells-M2	turquoise	-0.258703	0.402352	0.0940871	0.0834052		CG10979	Cyst Cells-M1	turquoise	0.016011	0.0158818	0.0164785	0.0656236		CG2852	Early Spermatogonia-M7	yellow	0.185757	0.157793	0.196261	0.0819901	0.140896	0.112771	0.0257963	0.126104	0.137593	0.00918846	0.240143		Kap-alpha3	Late Spermatogonia-M1	blue	0.215892	-0.0134299	-0.029797	-0.00897531	0.0695039	0.0200314	0.162727
	CG15109	Epithelial Cells-M2	turquoise	-0.0936677	0.272372	0.103542	0.0698577		kuk	Hub Cells-M2	turquoise	0.126709	0.099416	0.0940287	0.231281		Hsp68	Cyst Cells-M2	blue	-0.00161099	0.0806438	0.0163239	0.0245373		mxc	Early Spermatogonia-M3	turquoise	0.191209	0.201888	0.0959826	0.0505498	0.139986	0.213226	0.0286331	0.126072	0.219719	0.00931717	0.152007		CG42383	Late Spermatogonia-M2	turquoise	-0.043291	0.096611	0.0196811	0.0276155	-0.0209095	0.0198744	-0.0119894
	CG32459	Epithelial Cells-M2	turquoise	-0.0914593	0.249714	0.103296	0.0295513		CG6791	Hub Cells-M2	turquoise	0.130359	0.0239163	0.0937709	0.0861961		CG8223	Cyst Cells-M2	blue	0.0100205	0.0517035	0.0163166	0.150194		wapl	Early Spermatogonia-M6	purple	0.273042	0.216567	0.122864	0.0673237	0.149414	0.360817	0.00224847	0.125858	0.228643	-0.0147466	0.208708		TMEM216	Late Spermatogonia-M1	blue	0.173358	-0.00135092	-0.018103	-0.0299918	0.0631664	0.0198057	0.13346
	CG11291	Epithelial Cells-M2	turquoise	-0.0666157	0.239754	0.103145	0.0756675		CG31542	Hub Cells-M2	turquoise	-0.151599	0.266312	0.093633	0.0443047		CG33095	Cyst Cells-M1	turquoise	0.0332858	-0.0103029	0.0162072	0.0672011		Galphaq	Early Spermatogonia-M3	turquoise	0.141183	0.166585	0.141289	0.0218619	0.101613	0.120062	0.0446534	0.125727	0.11546	0.0123805	0.16754		ZnT33D	Late Spermatogonia-M2	turquoise	-0.0287162	0.0593642	0.0276217	0.0238536	-0.0108345	0.0197008	-0.0107848
	CG9582	Epithelial Cells-M2	turquoise	-0.0579408	0.16879	0.103086	0.0511547		Dek	Hub Cells-M2	turquoise	-0.0148145	0.123776	0.0935778	0.137916		COX7AL	Cyst Cells-M1	turquoise	0.0409314	0.0456913	0.016183	0.0483579		CG16972	Early Spermatogonia-M3	turquoise	0.172439	0.181964	0.137821	0.110557	0.119291	0.155427	-0.0187794	0.1257	0.151082	0.0152948	0.15021		bru3	Late Spermatogonia-M2	turquoise	-0.0335185	0.0992612	0.036505	0.0594894	0.0215055	0.0195133	0.0104737
	CG4511	Epithelial Cells-M2	turquoise	-0.045239	0.126572	0.103027	0.0805769		CG3323	Hub Cells-M2	turquoise	-0.010064	0.217793	0.0935657	0.101618		slpr	Cyst Cells-M3	brown	-0.00525148	0.0101647	0.01614	0.0922194		sima	Early Spermatogonia-M1	blue	0.312867	0.255336	0.175282	0.102394	0.214763	0.24703	-0.0144284	0.125691	0.262464	0.0418084	0.267051		CG11050	Late Spermatogonia-M4	yellow	0.125608	0.00169138	0.00806739	0.00220149	0.0527604	0.0193837	0.112489
	bbg	Epithelial Cells-M2	turquoise	-0.00543697	0.120843	0.102917	0.0702843		CG14609	Hub Cells-M2	turquoise	-0.115417	0.167947	0.093495	0.0204507		l(1)G0289	Cyst Cells-M2	blue	-0.0152938	0.0385907	0.0157879	0.127498		shi	Early Spermatogonia-M2	brown	0.189874	0.232813	0.153557	0.0739809	0.151726	0.170885	-0.00173203	0.125652	0.127455	0.0408289	0.199697		CG7694	Late Spermatogonia-M4	yellow	0.0455815	0.0462262	-0.00150357	0.0184749	0.0302369	0.0191943	0.0747053
	salr	Epithelial Cells-M2	turquoise	-0.0754313	0.174645	0.10278	0.0169429		dj	Hub Cells-M2	turquoise	-0.319449	0.581405	0.0934263	0.152684		dop	Cyst Cells-M2	blue	0.0369035	0.140536	0.0156782	0.118638		CCT1	Early Spermatogonia-M1	blue	0.116489	0.113302	0.0715351	-0.018153	0.102558	0.0773316	-0.00478759	0.12555	0.123053	0.008709	0.120105		CG2267	Late Spermatogonia-M2	turquoise	-0.035206	0.107325	0.0133748	0.0261081	-0.000982477	0.0191804	-0.000696536
	BicC	Epithelial Cells-M2	turquoise	-0.0454283	0.156252	0.102634	0.188154		CG3483	Hub Cells-M2	turquoise	-0.0732212	0.258776	0.0933986	0.119948		CycY	Cyst Cells-M2	blue	-0.00269381	0.0256303	0.0156331	0.050109		CG9795	Early Spermatogonia-M3	turquoise	0.186889	0.186359	0.151673	0.111847	0.104123	0.145209	-0.0108137	0.125505	0.160371	0.0603958	0.154363		CG12147	Late Spermatogonia-M2	turquoise	0.00224856	0.0545154	0.00818436	0.0281394	0.0153344	0.0191502	0.0206463
	Pex3	Epithelial Cells-M2	turquoise	-0.0496364	0.0971372	0.102628	0.02121		DUBAI	Hub Cells-M2	turquoise	-0.065401	0.244399	0.0932759	0.0815631		CG15118	Cyst Cells-M1	turquoise	0.0689766	0.0315067	0.0150712	0.0147588		Pdcd4	Early Spermatogonia-M2	brown	0.191016	0.237766	0.153977	0.105285	0.151553	0.165334	-0.0528084	0.125438	0.21789	0.0382536	0.211375		scf	Late Spermatogonia-M5	brown	0.0364756	0.00496432	0.0387078	0.0407205	0.0652503	0.0191255	0.0444637
	sip3	Epithelial Cells-M2	turquoise	-0.0317785	0.118211	0.102238	0.0981207		CG5968	Hub Cells-M2	turquoise	-0.0812403	0.263968	0.0932122	0.1685		PDZ-GEF	Cyst Cells-M2	blue	0.00864286	0.0848771	0.0148815	0.0645919		eIF3e	Early Spermatogonia-M1	blue	0.123591	0.126392	0.0933246	0.0477063	0.0988552	0.0734267	0.0366816	0.125352	0.0742147	0.0233131	0.144979		CG17237	Late Spermatogonia-M2	turquoise	-0.011728	0.0623042	0.0317624	0.0290214	0.015854	0.0189937	0.00578845
	l(3)04053	Epithelial Cells-M2	turquoise	-0.0455152	0.0632029	0.102196	0.0767278		CG31358	Hub Cells-M2	turquoise	-0.0623638	0.092167	0.0932038	-0.000533448		Hel25E	Cyst Cells-M1	turquoise	0.0136904	0.0812365	0.0147643	0.104467		sls	Early Spermatogonia-M3	turquoise	0.0597596	0.107784	0.140043	0.0775237	0.0887963	0.0835809	-0.040341	0.125125	0.112902	0.0121489	0.0549126		janB	Late Spermatogonia-M2	turquoise	0.00992614	0.103606	0.00126374	0.0614214	0.021199	0.0189332	0.0259644
	Cul1	Epithelial Cells-M2	turquoise	-0.10691	0.144437	0.102079	0.0767625		velo	Hub Cells-M2	turquoise	-0.115711	0.205788	0.0931747	0.105867		sba	Cyst Cells-M2	blue	0.00908571	0.0920226	0.014662	0.0790753		Edc3	Early Spermatogonia-M1	blue	0.253527	0.222273	0.149866	0.0780155	0.185439	0.22854	-0.0170041	0.125033	0.219775	-0.0306941	0.234623		CG9313	Late Spermatogonia-M2	turquoise	-0.0250926	0.104503	0.00764642	0.00806179	0.0109242	0.0187086	0.00155624
	CG8478	Epithelial Cells-M2	turquoise	-0.0788188	0.164277	0.102035	0.0996283		CG15483	Hub Cells-M2	turquoise	-0.0236191	0.12281	0.0928968	0.0587908		GluProRS	Cyst Cells-M1	turquoise	0.0238795	0.047478	0.0146148	0.135877		pzg	Early Spermatogonia-M2	brown	0.288078	0.289237	0.161324	0.109849	0.17619	0.217641	-0.11655	0.124979	0.157539	0.0436282	0.265095		Trc8	Late Spermatogonia-M1	blue	0.120702	0.0229423	-0.0344961	0.0040371	0.0477864	0.0187036	0.104143
	bru2	Epithelial Cells-M2	turquoise	-0.0811687	0.146809	0.101969	0.0305195		Pkd2	Hub Cells-M2	turquoise	-0.116802	0.0543435	0.0927134	-0.0204318		mino	Cyst Cells-M1	turquoise	0.0252722	-0.00834814	0.0143873	0.0159651		Capr	Early Spermatogonia-M1	blue	0.319467	0.278409	0.196457	0.130878	0.148111	0.231618	-0.040627	0.124875	0.161121	0.0209304	0.260858		Abi	Late Spermatogonia-M1	blue	0.127362	0.0278781	0.00260138	0.0216838	0.0577859	0.0186969	0.123513
	fzo	Epithelial Cells-M2	turquoise	-0.116579	0.181985	0.101881	0.0268887		Not1	Hub Cells-M2	turquoise	-0.042339	0.265638	0.0925436	0.185146		CG42613	Cyst Cells-M1	turquoise	0.104093	0.0256272	0.0142192	0.028547		CG16974	Early Spermatogonia-M3	turquoise	0.145094	0.166924	0.0954202	0.0401914	0.128843	0.148694	-0.00568032	0.124809	0.142208	-0.022795	0.144853		CG6470	Late Spermatogonia-M2	turquoise	-0.0110842	0.0678878	0.0140974	0.00568271	0.0125924	0.0186582	0.0215743
	trio	Epithelial Cells-M2	turquoise	-0.0237573	0.123259	0.101844	0.121074		Usp16-45	Hub Cells-M2	turquoise	-0.0766821	0.0860522	0.0924611	0.055975		CG33189	Cyst Cells-M1	turquoise	0.119005	0.0187143	0.0137865	0.00540455		CoRest	Early Spermatogonia-M3	turquoise	0.143718	0.159787	0.129911	0.0185126	0.131584	0.127484	0.0222148	0.124777	0.160346	0.0447869	0.136279		Mur2B	Late Spermatogonia-M5	brown	0.0110147	-0.0317319	0.0278068	0.092774	0.0731742	0.0186174	0.0161651
	Uch	Epithelial Cells-M2	turquoise	-0.0459053	0.1783	0.101793	0.0693134		CG10126	Hub Cells-M2	turquoise	-0.0132692	0.133169	0.0924429	0.0320543		Alh	Cyst Cells-M3	brown	-0.00967641	0.00538726	0.0137378	0.0985805		mip130	Early Spermatogonia-M3	turquoise	0.0828536	0.103666	0.0391925	-0.0286562	0.0344746	0.122402	-0.0407659	0.124705	0.161376	0.0322614	0.0341641		Non1	Late Spermatogonia-M3	green	0.0304534	-0.0171463	0.146401	0.0254852	0.050062	0.0185709	0.0630592
	casp	Epithelial Cells-M2	turquoise	-0.00580565	0.139383	0.101725	0.120474		tral	Hub Cells-M2	turquoise	-0.0664505	0.253763	0.0921777	0.201895		CG7627	Cyst Cells-M1	turquoise	0.0204751	0.0124986	0.013705	0.124885		CG5455	Early Spermatogonia-M3	turquoise	0.0807536	0.0954648	0.120136	0.0223988	0.104547	0.0531964	-0.0120253	0.124258	0.101659	0.0185564	0.100806		CG15147	Late Spermatogonia-M2	turquoise	-0.00435999	0.0573564	0.0110712	0.021265	-0.0227977	0.0184947	0.00978857
	wa-cup	Epithelial Cells-M2	turquoise	-0.0731694	0.201569	0.101662	0.0280671		ppl	Hub Cells-M2	turquoise	-0.157897	0.19924	0.0918777	0.0254368		CG9582	Cyst Cells-M1	turquoise	0.0454051	0.00988937	0.0133933	-0.0269529		CG5004	Early Spermatogonia-M3	turquoise	0.224756	0.219584	0.138341	0.0502408	0.149104	0.190651	0.0208277	0.124078	0.213345	0.0469772	0.187132		CG32106	Late Spermatogonia-M2	turquoise	-0.0255375	0.0717299	-0.000351658	0.0582349	-0.0242087	0.0183426	-0.00558364
	CG15025	Epithelial Cells-M2	turquoise	-0.135384	0.252233	0.101551	0.0285606		CG17564	Hub Cells-M2	turquoise	-0.0322014	0.161851	0.0914762	0.0902232		CG6659	Cyst Cells-M1	turquoise	0.0305853	0.0149952	0.0129783	0.024865		rdgB	Early Spermatogonia-M7	yellow	0.0911946	0.129419	0.154192	0.1052	0.131842	0.0513038	0.0313142	0.124011	0.103566	0.00475622	0.182896		ttm50	Late Spermatogonia-M4	yellow	0.124361	0.00581028	-0.00467833	0.0246684	0.0232231	0.01834	0.0971406
	CG32655	Epithelial Cells-M2	turquoise	-0.147469	0.352788	0.10153	0.0220188		CG34347	Hub Cells-M2	turquoise	0.055884	0.136573	0.0914759	0.16405		CG14448	Cyst Cells-M1	turquoise	0.0686174	0.00156115	0.0124516	0.0138305		siz	Early Spermatogonia-M3	turquoise	0.170159	0.160958	0.157206	0.0519608	0.0913872	0.142508	0.0489646	0.123819	0.135065	0.00261615	0.157949		schlank	Late Spermatogonia-M4	yellow	0.0863698	0.0334914	0.00478005	0.0035729	0.0490594	0.0182783	0.110102
	CG8728	Epithelial Cells-M2	turquoise	-0.0894649	0.281973	0.101206	0.0640048		cert	Hub Cells-M2	turquoise	-0.0418085	0.0654589	0.0913931	-0.0408466		Iyd	Cyst Cells-M2	blue	0.0136226	0.236793	0.0122164	-0.00550436		CycE	Early Spermatogonia-M2	brown	0.278631	0.320118	0.195087	0.118061	0.182241	0.259572	-0.0515094	0.123769	0.209484	0.0666911	0.24426		CG17944	Late Spermatogonia-M2	turquoise	-0.00555029	0.0368858	0.00589222	0.0333286	0.00106634	0.0180038	0.00729686
	Ca-alpha1D	Epithelial Cells-M2	turquoise	-0.0539883	0.130877	0.101085	0.00643432		Kap-alpha3	Hub Cells-M2	turquoise	0.0508893	0.202222	0.0912674	0.206757		Pdk1	Cyst Cells-M1	turquoise	0.0878274	0.0281307	0.0120042	0.0872471		Glg1	Early Spermatogonia-M5	red	0.131509	0.126274	0.132262	0.0240374	0.227756	0.0954119	-0.0546586	0.123766	0.135933	0.0217957	0.153263		CG7557	Late Spermatogonia-M2	turquoise	-0.0338192	0.0637048	0.0126552	0.0298993	-0.0255481	0.0178239	-0.0127979
	CG9801	Epithelial Cells-M2	turquoise	-0.0296384	0.15204	0.100955	0.0635415		pigeon	Hub Cells-M2	turquoise	-0.00724248	0.0367299	0.0910224	-0.00699231		spidey	Cyst Cells-M2	blue	-0.0313859	0.0120679	0.0113927	0.00319771		Myo10A	Early Spermatogonia-M1	blue	0.238878	0.137319	0.0990069	0.0586785	0.181241	0.111691	0.0365445	0.123655	0.0796841	-0.0102811	0.220521		Dic2	Late Spermatogonia-M2	turquoise	-0.0362449	0.0820125	0.00587904	0.0144726	-0.0404934	0.0178116	-0.024813
	Acf	Epithelial Cells-M2	turquoise	-0.0624424	0.136344	0.100844	0.178785		CG31627	Hub Cells-M2	turquoise	-0.0457468	0.0475204	0.0910133	-0.0118698		hb	Cyst Cells-M1	turquoise	0.0324489	0.0279071	0.0112969	0.149391		dome	Early Spermatogonia-M2	brown	0.272245	0.306687	0.167852	0.105904	0.169061	0.226785	-0.0377991	0.123529	0.172788	0.00966809	0.249985		CG30350	Late Spermatogonia-M2	turquoise	-0.0247882	0.0597533	0.0275962	0.0362781	-0.00051785	0.0177311	-0.0151588
	emp	Epithelial Cells-M2	turquoise	-0.0684849	0.262172	0.100774	0.0539032		CG14355	Hub Cells-M2	turquoise	-0.283686	0.525021	0.090933	0.119681		CG32444	Cyst Cells-M1	turquoise	0.0920353	0.0103147	0.0112585	0.0172006		Ars2	Early Spermatogonia-M3	turquoise	0.0908232	0.116877	0.115871	0.0234572	0.115077	0.100181	0.00918219	0.123395	0.155472	-0.0139908	0.0933105		CG15771	Late Spermatogonia-M1	blue	0.180173	0.000188087	-0.00260364	0.0265228	0.0792797	0.0176465	0.148943
	CG15200	Epithelial Cells-M2	turquoise	-0.041491	0.111607	0.100715	-0.0104895		Nelf-A	Hub Cells-M1	blue	0.0890234	0.0265267	0.0907821	0.123882		CG16894	Cyst Cells-M1	turquoise	0.0789	0.00779888	0.0109919	0.00428756		Drep2	Early Spermatogonia-M1	blue	0.262856	0.195119	0.104071	0.0320739	0.178233	0.183364	0.0155801	0.123241	0.185936	0.0575197	0.202155		Vha68-3	Late Spermatogonia-M2	turquoise	-0.0195528	0.0892093	-0.0200653	-0.0117751	0.0106037	0.0174877	-0.00493045
	CG5214	Epithelial Cells-M2	turquoise	-0.0564213	0.202141	0.100681	0.0117101		Hsc70-1	Hub Cells-M2	turquoise	-0.0864749	0.190104	0.0907615	0.104433		scaf6	Cyst Cells-M2	blue	0.0266139	0.160985	0.0109792	0.0672701		bic	Early Spermatogonia-M3	turquoise	0.153985	0.134991	0.104483	0.0460108	0.110635	0.135917	-0.0258498	0.123133	0.135402	0.0294425	0.120529		Nup93-1	Late Spermatogonia-M4	yellow	0.0759996	0.013046	-0.00305053	0.064819	0.0334506	0.0174388	0.0793418
	nej	Epithelial Cells-M2	turquoise	-0.0144977	0.128695	0.10067	0.280314		stai	Hub Cells-M2	turquoise	-0.0183374	0.166997	0.0906827	0.153354		Chchd2	Cyst Cells-M1	turquoise	0.0435073	-0.00920786	0.0109436	0.0399428		Nup93-1	Early Spermatogonia-M2	brown	0.145733	0.208276	0.101519	0.052073	0.115708	0.0923887	0.0291063	0.122995	0.127307	-0.0358539	0.167368		CG31075	Late Spermatogonia-M1	blue	0.0561516	0.0288462	0.0216879	-0.00980929	0.0311477	0.0173466	0.0751137
	CG9626	Epithelial Cells-M2	turquoise	-0.0636244	0.151959	0.100555	0.0630405		phol	Hub Cells-M2	turquoise	-0.0665171	0.149969	0.0904948	0.0345476		Sar1	Cyst Cells-M2	blue	0.0452727	0.0730972	0.0107611	0.110581		ALiX	Early Spermatogonia-M3	turquoise	0.109069	0.114682	0.0533912	-0.0220014	0.0825866	0.07536	-0.0048536	0.122836	0.0953205	0.0198481	0.082791		retn	Late Spermatogonia-M1	blue	0.265446	-0.00551738	-0.049922	0.00353511	0.107239	0.0172405	0.185649
	capu	Epithelial Cells-M2	turquoise	-0.18624	0.441042	0.100551	0.0437794		CG31468	Hub Cells-M2	turquoise	0.0199149	0.352345	0.0903075	0.20703		Girdin	Cyst Cells-M1	turquoise	0.0616323	0.0662248	0.0107228	0.103066		CG6454	Early Spermatogonia-M1	blue	0.22774	0.20939	0.172632	0.103037	0.180118	0.157253	-0.0254155	0.122793	0.144657	0.0640644	0.207202		dl	Late Spermatogonia-M4	yellow	0.109827	0.000172878	-0.00655524	0.007208	0.0608614	0.0171078	0.106477
	CG14712	Epithelial Cells-M2	turquoise	-0.0656388	0.132729	0.100487	0.049896		jar	Hub Cells-M2	turquoise	0.0601104	0.204488	0.0902238	0.172622		woc	Cyst Cells-M1	turquoise	0.0360483	0.0690216	0.010678	0.188758		toc	Early Spermatogonia-M6	purple	0.224377	0.204906	0.103706	0.0567889	0.144823	0.226615	0.0266753	0.122783	0.218716	0.0126561	0.171121		bora	Late Spermatogonia-M1	blue	0.0804533	0.0350526	0.0171079	0.0109559	0.0556033	0.0170945	0.0835407
	tho2	Epithelial Cells-M2	turquoise	-0.0886282	0.154249	0.100194	0.0937437		Hsc70-3	Hub Cells-M2	turquoise	-0.178064	0.290635	0.090096	0.143796		Hrs	Cyst Cells-M1	turquoise	0.0358728	0.0624536	0.0105979	0.121933		l(3)mbt	Early Spermatogonia-M3	turquoise	0.158506	0.178572	0.0951393	0.0201394	0.12791	0.157018	-0.0197455	0.122625	0.143167	0.0420339	0.115934		CG32119	Late Spermatogonia-M2	turquoise	-0.0334905	0.122379	0.026162	0.0354294	0.011146	0.0170496	0.0275006
	CG10859	Epithelial Cells-M2	turquoise	-0.114751	0.344568	0.100141	0.0960339		ATPsynE	Hub Cells-M2	turquoise	-0.0905767	0.143215	0.089999	0.0751355		KCNQ	Cyst Cells-M1	turquoise	0.0141011	-0.0372298	0.010307	0.00687959		Uba1	Early Spermatogonia-M3	turquoise	0.25021	0.206642	0.1424	0.0675272	0.135893	0.222289	0.00200428	0.122423	0.169143	0.0432712	0.194547		usp	Late Spermatogonia-M1	blue	0.160159	0.00857748	-0.021995	0.0163378	0.0590935	0.0168711	0.134619
	mei-P26	Epithelial Cells-M2	turquoise	-0.0523205	0.166982	0.100123	0.200655		CG32459	Hub Cells-M2	turquoise	-0.0277974	0.237149	0.0899793	0.108708		CG30020	Cyst Cells-M1	turquoise	0.0239922	0.059312	0.00988712	0.0791112		Dhod	Early Spermatogonia-M1	blue	0.064244	0.0574046	0.0485232	0.0686782	0.103777	0.05246	-0.0092605	0.12226	0.0926933	0.0123522	0.0812992		CG32450	Late Spermatogonia-M2	turquoise	-0.00448166	0.0722187	0.0107247	0.0195585	-0.00606546	0.016754	0.000276952
	CG15286	Epithelial Cells-M2	turquoise	-0.124863	0.269193	0.100061	0.0014497		mon2	Hub Cells-M2	turquoise	-0.0114844	0.0885735	0.089902	0.0719668		wapl	Cyst Cells-M3	brown	-0.0207655	0.00630408	0.00943184	0.135046		Vap33	Early Spermatogonia-M3	turquoise	0.170669	0.173494	0.0975549	0.0251026	0.144556	0.16846	0.00199846	0.122155	0.191018	0.00649306	0.148962		cdi	Late Spermatogonia-M1	blue	0.145857	0.041479	-0.0247161	0.00811529	0.0726353	0.0166596	0.15043
	Tektin-C	Epithelial Cells-M2	turquoise	-0.100532	0.191965	0.0998499	0.0415445		CG1815	Hub Cells-M2	turquoise	-0.06286	0.155717	0.0898761	0.0741037		CG8097	Cyst Cells-M1	turquoise	0.034005	0.0123864	0.00929427	0.0241298		Ptp10D	Early Spermatogonia-M3	turquoise	0.182988	0.214976	0.120058	0.0616138	0.0880251	0.146766	0.0251346	0.122106	0.143409	0.00162792	0.151745		CG6380	Late Spermatogonia-M2	turquoise	0.0118455	0.100779	0.0104261	0.046783	0.0232122	0.0166164	0.0429977
	CG31784	Epithelial Cells-M2	turquoise	-0.12933	0.230422	0.0998408	0.0291249		EloA	Hub Cells-M2	turquoise	0.0660883	0.159442	0.0897418	0.223279		trr	Cyst Cells-M2	blue	0.0432416	0.0819697	0.00929152	0.130477		Tim10	Early Spermatogonia-M3	turquoise	0.0899314	0.0433914	0.0319485	-0.0216157	0.0315593	0.145926	-0.043362	0.122011	0.131862	0.0402791	-0.0164631		ms(2)34Fe	Late Spermatogonia-M2	turquoise	-0.0273245	0.0666056	0.00760881	0.044086	0.00150421	0.0166016	-0.000168915
	rha	Epithelial Cells-M2	turquoise	-0.144355	0.37723	0.0996736	0.0479074		poly	Hub Cells-M2	turquoise	-0.0456386	0.0338701	0.0897037	0.0634754		lqf	Cyst Cells-M1	turquoise	0.0463593	0.0315224	0.00928009	0.0381526		plum	Early Spermatogonia-M3	turquoise	0.115109	0.140728	0.115184	0.0239876	0.105223	0.128916	-0.053515	0.121786	0.144175	0.0525244	0.10763		CG7886	Late Spermatogonia-M2	turquoise	-0.0459476	0.175422	0.000746564	0.0328888	-0.00998133	0.0165202	0.00865696
	sunz	Epithelial Cells-M2	turquoise	-0.0627158	0.173011	0.0996665	0.061871		Pdcd4	Hub Cells-M1	blue	0.114982	-0.0707444	0.0897019	0.0528642		CG12213	Cyst Cells-M2	blue	0.0187713	0.0772853	0.00926429	0.00816315		CG1737	Early Spermatogonia-M3	turquoise	0.178033	0.204956	0.0913332	0.0288027	0.109693	0.197123	0.0205187	0.121769	0.205683	0.0145905	0.146567		Gld2	Late Spermatogonia-M2	turquoise	-0.0265358	0.143137	0.0172128	0.0134368	-0.0257621	0.0165074	0.00486178
	CG17377	Epithelial Cells-M2	turquoise	-0.118959	0.374048	0.0996562	0.0698457		CG30275	Hub Cells-M2	turquoise	-0.0042212	0.135178	0.0895914	0.127381		unc-13	Cyst Cells-M1	turquoise	0.0375227	0.00419886	0.00923737	0.0313277		Usp1	Early Spermatogonia-M3	turquoise	0.168292	0.169571	0.110758	0.0399405	0.140927	0.16854	0.0310202	0.121712	0.177165	0.0381221	0.157573		Pgi	Late Spermatogonia-M4	yellow	0.0804561	0.0182305	-0.012941	0.0117068	0.0452558	0.0164618	0.0831474
	CG10947	Epithelial Cells-M2	turquoise	-0.0893646	0.110063	0.0994276	-0.00471895		CG18266	Hub Cells-M2	turquoise	-0.0936956	0.198895	0.0894217	0.0697747		Rip11	Cyst Cells-M1	turquoise	0.0472753	0.0121892	0.0092198	0.0902661		mute	Early Spermatogonia-M3	turquoise	0.199718	0.198421	0.106452	0.0689737	0.169578	0.154865	0.00674524	0.121552	0.220347	0.0397643	0.170043		CG9003	Late Spermatogonia-M5	brown	0.0786138	0.00510479	0.000441911	0.0555126	0.112322	0.0164242	0.0766744
	nmo	Epithelial Cells-M2	turquoise	-0.0702583	0.218695	0.0993662	0.131206		Ptpmeg2	Hub Cells-M1	blue	0.200433	0.0202934	0.0893683	0.167859		velo	Cyst Cells-M1	turquoise	0.108464	0.0101306	0.00916934	0.0960375		CG33932	Early Spermatogonia-M1	blue	0.329641	0.280779	0.187079	0.120335	0.161546	0.272436	-0.00860284	0.121529	0.202366	0.0171752	0.291364		Cht12	Late Spermatogonia-M2	turquoise	-0.0281756	0.109535	0.0156876	0.0240632	0.00573471	0.016199	0.0100965
	CG14269	Epithelial Cells-M2	turquoise	-0.0495889	0.156177	0.0993445	0.0845737		eIF5B	Hub Cells-M2	turquoise	-0.249497	0.362784	0.0890604	0.0708029		ssp3	Cyst Cells-M2	blue	0.0587761	0.174124	0.00907929	0.105997		SNF4Agamma	Early Spermatogonia-M1	blue	0.244891	0.21151	0.153757	0.124967	0.161945	0.198481	-0.0348444	0.121495	0.168518	0.0438224	0.215636		blot	Late Spermatogonia-M4	yellow	0.17258	0.0183126	-0.0433675	0.00162965	0.032993	0.0161342	0.139462
	Nop17l	Epithelial Cells-M2	turquoise	-0.0406933	0.190314	0.099258	0.113041		whip	Hub Cells-M2	turquoise	-0.0693872	0.12979	0.0889839	0.0690612		Dp	Cyst Cells-M1	turquoise	0.0448575	0.0739393	0.00905339	0.137603		CG12499	Early Spermatogonia-M3	turquoise	0.137009	0.134481	0.0699122	0.0570168	0.112689	0.127455	0.00809445	0.121478	0.163841	-0.0159203	0.118862		Dhc36C	Late Spermatogonia-M2	turquoise	-0.00635017	0.0645977	0.0299319	0.0430748	0.0596616	0.0159814	0.0534533
	psidin	Epithelial Cells-M2	turquoise	-0.0630814	0.183905	0.0992001	0.08942		Hsp68	Hub Cells-M1	blue	0.00992789	0.0991239	0.0889792	0.0680392		Clamp	Cyst Cells-M1	turquoise	0.0170448	0.0223298	0.00895794	0.12711		mys	Early Spermatogonia-M2	brown	0.234259	0.284264	0.114451	0.0844066	0.110263	0.204823	0.0463923	0.121414	0.138232	0.0699505	0.199302		ymp	Late Spermatogonia-M2	turquoise	0.00650421	0.0922667	0.0102528	0.0420763	0.00394098	0.015857	0.0224041
	tant	Epithelial Cells-M2	turquoise	-0.0601594	0.132931	0.0991168	0.0446571		CG3610	Hub Cells-M2	turquoise	0.00364252	0.206968	0.0888781	0.0935441		CG15025	Cyst Cells-M1	turquoise	0.0585856	-0.00542111	0.0088696	0.0109328		CG14478	Early Spermatogonia-M1	blue	0.34664	0.31837	0.181076	0.103653	0.182693	0.262203	-0.0514831	0.12136	0.207711	0.0130403	0.270538		snRNP-U1-70K	Late Spermatogonia-M5	brown	0.0233685	-0.00475432	0.0839609	0.0377888	0.125925	0.0156335	0.0717929
	sba	Epithelial Cells-M2	turquoise	-0.100863	0.108474	0.0990908	0.0655979		CG7139	Hub Cells-M2	turquoise	0.0505032	0.0314863	0.0885992	0.0863783		Trf2	Cyst Cells-M1	turquoise	0.0884519	0.0607653	0.00883345	0.0914713		Hex-A	Early Spermatogonia-M1	blue	0.218601	0.170118	0.152926	0.0388353	0.205324	0.18554	-0.00643957	0.121359	0.15439	0.00245406	0.209493		spir	Late Spermatogonia-M4	yellow	0.10688	0.0876352	0.00703111	0.0231153	0.0490665	0.0156317	0.120179
	Srp54k	Epithelial Cells-M2	turquoise	-0.0709942	0.131053	0.0990259	0.0302755		bora	Hub Cells-M2	turquoise	-0.00854947	0.070565	0.0881776	0.0578667		Cenp-C	Cyst Cells-M2	blue	0.0257915	0.189391	0.00879966	0.110478		Rich	Early Spermatogonia-M1	blue	0.148649	0.125604	0.129976	0.0991115	0.130366	0.111606	-0.0167047	0.121234	0.0932956	0.0932894	0.152547		CG7453	Late Spermatogonia-M1	blue	0.135398	-0.0131064	-0.0405438	0.00513423	0.0492238	0.0155965	0.100572
	CG16758	Epithelial Cells-M2	turquoise	-0.00172023	0.232368	0.0989156	0.0568582		CG17387	Hub Cells-M2	turquoise	-0.0190756	0.181588	0.0880222	0.114763		CG2691	Cyst Cells-M1	turquoise	0.00638588	0.0184985	0.00819401	0.110589		CLIP-190	Early Spermatogonia-M3	turquoise	0.1512	0.144232	0.12478	0.0659122	0.127542	0.171387	-0.0230216	0.120976	0.215269	0.033925	0.120275		cup	Late Spermatogonia-M4	yellow	0.135455	0.04995	-0.00478165	0.0575765	0.122731	0.015536	0.175033
	CG3328	Epithelial Cells-M2	turquoise	-0.0302686	0.163556	0.0988695	0.050725		nos	Hub Cells-M1	blue	0.0493521	0.0797443	0.0878658	0.134369		CG5445	Cyst Cells-M1	turquoise	0.0684146	-0.0134739	0.00814623	0.030614		qua	Early Spermatogonia-M1	blue	0.230568	0.208518	0.199359	0.116001	0.189699	0.182721	0.000782377	0.120584	0.194828	0.0153027	0.238893		tay	Late Spermatogonia-M1	blue	0.245153	-0.0196638	-0.0428695	0.000584101	0.0993824	0.0154953	0.18881
	CG16739	Epithelial Cells-M2	turquoise	-0.0804875	0.230127	0.0988069	0.0152189		HERC2	Hub Cells-M2	turquoise	-0.0571367	0.228128	0.087803	0.143097		CG31917	Cyst Cells-M1	turquoise	0.0312497	0.00600737	0.0081088	0.00570405		Zir	Early Spermatogonia-M2	brown	0.18653	0.242628	0.117796	0.0312555	0.124711	0.147417	-0.00773098	0.120284	0.190099	0.00194861	0.1722		Strip	Late Spermatogonia-M4	yellow	0.0773149	0.0557349	-0.012896	0.0216002	0.0590072	0.0154241	0.0889636
	CG7156	Epithelial Cells-M2	turquoise	-0.0190818	0.0959574	0.098643	0.0534941		RFeSP	Hub Cells-M2	turquoise	-0.0283755	0.161931	0.0877245	0.114144		CG6454	Cyst Cells-M1	turquoise	0.0213551	-0.00704377	0.00756353	0.103736		gem	Early Spermatogonia-M2	brown	0.133273	0.171452	0.0458285	-0.0236458	0.145201	0.110102	0.000620315	0.120152	0.126111	-0.0102408	0.108197		CG42613	Late Spermatogonia-M2	turquoise	-0.0468008	0.101527	0.0457876	0.0431199	-0.0202688	0.0153034	-0.00384878
	CG2955	Epithelial Cells-M2	turquoise	-0.147629	0.380935	0.0984726	0.00626786		CG7766	Hub Cells-M2	turquoise	0.0332672	0.157751	0.0874542	0.17784		CycB3	Cyst Cells-M1	turquoise	0.0405423	0.0265798	0.00754272	0.147568		Prosap	Early Spermatogonia-M1	blue	0.314695	0.289926	0.189375	0.0956041	0.221068	0.272375	-0.0482318	0.120141	0.265773	0.00376974	0.278811		eIF3d1	Late Spermatogonia-M5	brown	0.0473944	-0.0281947	0.0721937	0.0436923	0.126708	0.0150821	0.0630152
	Hsc70-5	Epithelial Cells-M2	turquoise	-0.0897627	0.237336	0.0981112	0.0757072		AdipoR	Hub Cells-M2	turquoise	-0.0904722	0.185351	0.0874443	0.0377735		Ufl1	Cyst Cells-M1	turquoise	0.0199333	-0.0230665	0.00731527	0.0446925		Not3	Early Spermatogonia-M6	purple	0.192536	0.147093	0.112514	0.0495009	0.174787	0.256873	-0.00227236	0.120016	0.202643	-0.0113467	0.180987		CG12347	Late Spermatogonia-M2	turquoise	0.00943038	0.040799	-0.010314	0.0135266	0.0194109	0.015068	0.0038958
	sinah	Epithelial Cells-M2	turquoise	-0.105293	0.235701	0.0981029	0.00819518		jing	Hub Cells-M1	blue	0.204745	-0.066095	0.0874226	0.184725		slim	Cyst Cells-M1	turquoise	0.0716308	0.0122228	0.00731322	0.0267891		fry	Early Spermatogonia-M1	blue	0.169843	0.213003	0.149589	0.0966929	0.138235	0.149285	0.00221335	0.119961	0.124744	0.0800063	0.18871		CG3581	Late Spermatogonia-M2	turquoise	-0.032117	0.0916631	0.0292794	0.0373713	-0.0123624	0.0149057	-0.0153618
	Sac1	Epithelial Cells-M2	turquoise	-0.0988423	0.221338	0.0980054	0.0518873		CG31861	Hub Cells-M2	turquoise	-0.0623445	0.120525	0.0873959	0.0367182		Etl1	Cyst Cells-M2	blue	-0.00388149	0.0946965	0.0070431	0.037941		Yp2	Early Spermatogonia-M8	green	-0.0561455	-0.00549511	-0.0537694	0.0305438	0.00704078	-0.0649278	-0.00148609	0.119898	-0.0589914	-0.00390939	-0.00129726		alpha-Man-Ia	Late Spermatogonia-M5	brown	0.0673792	-0.036976	0.0224111	0.0570431	0.103648	0.0148437	0.0732963
	CG10177	Epithelial Cells-M2	turquoise	-0.0970131	0.182298	0.0977654	-0.0193835		Uch-L5R	Hub Cells-M1	blue	0.0449049	0.0700993	0.0873161	0.0878843		GCS2alpha	Cyst Cells-M1	turquoise	0.027999	-0.00920933	0.00680906	0.0465008		gus	Early Spermatogonia-M3	turquoise	0.128346	0.143571	0.0401903	0.012279	0.116406	0.141531	-0.0192089	0.119675	0.211891	-0.01969	0.10408		CG8915	Late Spermatogonia-M1	blue	0.141273	0.0111559	0.0233482	0.0171367	0.0711837	0.014697	0.115784
	CG6569	Epithelial Cells-M2	turquoise	-0.0962764	0.266138	0.0976792	0.00679903		CG6701	Hub Cells-M2	turquoise	0.0578049	0.131981	0.0870362	0.19143		CCT1	Cyst Cells-M2	blue	-0.000678033	0.0440567	0.00679431	0.0781082		Mtr4	Early Spermatogonia-M3	turquoise	0.0846472	0.0940079	0.0910589	0.0317952	0.0732307	0.0672031	0.0357275	0.119631	0.109074	0.0590187	0.103664		Baldspot	Late Spermatogonia-M1	blue	0.054032	0.0301857	-0.00197849	-0.000826065	0.0292435	0.0145532	0.0716123
	CG10510	Epithelial Cells-M2	turquoise	-0.0664862	0.154114	0.0976772	0.035492		CG13315	Hub Cells-M2	turquoise	-0.0214609	0.189526	0.08694	0.129054		cpo	Cyst Cells-M1	turquoise	0.0228926	0.0212208	0.00673988	0.0645246		Lam	Early Spermatogonia-M1	blue	0.28875	0.268886	0.166856	0.0646141	0.171206	0.195154	-0.0517849	0.119519	0.159744	0.0733284	0.256973		sky	Late Spermatogonia-M1	blue	0.139785	0.0659846	-0.0195719	-0.0316113	0.0894081	0.0145305	0.173993
	twe	Epithelial Cells-M2	turquoise	-0.0467075	0.214176	0.0976033	0.110097		CG42663	Hub Cells-M1	blue	0.198535	-0.0140977	0.0868534	0.102153		Rad23	Cyst Cells-M2	blue	-0.00234393	0.0408149	0.00670616	0.0643206		Map205	Early Spermatogonia-M3	turquoise	0.188914	0.192935	0.132991	0.0617035	0.150044	0.161878	-0.013749	0.119499	0.202935	0.0303986	0.163083		CG32295	Late Spermatogonia-M2	turquoise	0.000213625	0.0473667	0.0298173	0.0296322	0.0240863	0.014291	0.022077
	CG31286	Epithelial Cells-M2	turquoise	-0.102618	0.242605	0.0975849	0.0367307		dia	Hub Cells-M1	blue	0.12297	-0.0386566	0.0867865	0.0736184		hyx	Cyst Cells-M1	turquoise	0.0720171	0.0406506	0.00666164	0.0437254		sdt	Early Spermatogonia-M3	turquoise	0.153939	0.140551	0.0947323	0.0107817	0.149008	0.0850793	0.0334382	0.119489	0.137081	-0.0121248	0.154263		wdb	Late Spermatogonia-M5	brown	0.109433	-0.0282805	0.0484426	0.0900834	0.226824	0.0142568	0.161796
	Calx	Epithelial Cells-M2	turquoise	-0.0962656	0.221118	0.0974302	0.0361453		CG17230	Hub Cells-M2	turquoise	0.0131362	0.175292	0.0865884	0.135812		rictor	Cyst Cells-M1	turquoise	0.0305958	-0.0159968	0.00663256	0.0828722		rdgA	Early Spermatogonia-M1	blue	0.125919	0.0862776	0.0518412	0.0749309	0.104387	0.0764988	0.0269408	0.119425	0.0813136	0.0270226	0.115689		up	Late Spermatogonia-M2	turquoise	-0.0339598	0.0901969	0.0186087	0.0537105	0.0374447	0.0141899	0.013298
	beta-Spec	Epithelial Cells-M2	turquoise	-0.0370526	0.259027	0.0973424	0.166121		Cont	Hub Cells-M2	turquoise	0.0535397	0.0574158	0.0865779	0.114395		Rap2l	Cyst Cells-M1	turquoise	0.0507036	-0.012724	0.00639329	0.0202712		B52	Early Spermatogonia-M3	turquoise	0.16207	0.162482	0.0795838	0.0477782	0.138932	0.124166	0.0205753	0.119392	0.178765	-0.0128685	0.155045		U2af38	Late Spermatogonia-M1	blue	0.0713662	0.0113601	-0.00732811	-0.00771172	0.0150103	0.0134959	0.0823185
	CG11714	Epithelial Cells-M2	turquoise	-0.141232	0.314462	0.097286	0.0436213		Xpc	Hub Cells-M2	turquoise	-0.054747	0.213534	0.0864873	0.144224		Sgt1	Cyst Cells-M1	turquoise	0.0525753	0.0142563	0.00617686	0.0228525		AGO2	Early Spermatogonia-M3	turquoise	0.100128	0.134479	0.141025	0.0741101	0.100884	0.107284	0.0592434	0.119352	0.133981	0.0136894	0.117269		TrpRS	Late Spermatogonia-M1	blue	0.017582	0.0369954	0.00721521	-0.021297	0.0415076	0.0132575	0.0513845
	CG15143	Epithelial Cells-M2	turquoise	-0.0740049	0.17936	0.0972267	0.0440215		schuy	Hub Cells-M2	turquoise	-0.154299	0.255432	0.0864751	0.00871752		PAN2	Cyst Cells-M2	blue	-0.00998996	0.0411562	0.00600386	0.06739		Ada2b	Early Spermatogonia-M1	blue	0.246055	0.221551	0.15966	-0.0269302	0.171158	0.189646	-0.0847139	0.119305	0.190343	0.0139927	0.212086		Pka-C3	Late Spermatogonia-M2	turquoise	-0.041102	0.0724052	0.0492155	0.0349599	0.0119464	0.0132256	-0.0146558
	CG14605	Epithelial Cells-M2	turquoise	-0.0808511	0.189334	0.0971746	0.0419897		d4	Hub Cells-M2	turquoise	-0.0786469	0.143221	0.0864735	0.0655626		Cnot4	Cyst Cells-M2	blue	0.0498555	0.126738	0.00591141	0.0532334		CG30020	Early Spermatogonia-M3	turquoise	0.214673	0.21952	0.120414	0.0514219	0.0980661	0.178997	-0.00271341	0.119166	0.170407	-0.00211705	0.167742		Atg8b	Late Spermatogonia-M2	turquoise	0.0112227	0.0878437	-0.000833383	0.060422	0.00566731	0.0132204	0.0092392
	Actn3	Epithelial Cells-M2	turquoise	-0.0760166	0.251337	0.0970875	0.0253653		Msp300	Hub Cells-M2	turquoise	-0.200358	0.335871	0.086449	0.0749215		fl(2)d	Cyst Cells-M2	blue	-0.0116001	0.0489458	0.00590905	0.101939		Plap	Early Spermatogonia-M2	brown	0.14294	0.158746	0.151322	0.129854	0.0942076	0.0849069	0.0127409	0.11914	0.0832495	0.0601705	0.148193		scny	Late Spermatogonia-M4	yellow	0.118765	0.0339853	0.00447135	0.0558466	0.077734	0.0131126	0.130726
	CG9570	Epithelial Cells-M2	turquoise	-0.121242	0.257921	0.0969923	0.0400515		m-cup	Hub Cells-M2	turquoise	-0.0339051	0.31506	0.0863715	0.14586		CG5214	Cyst Cells-M1	turquoise	0.0421225	0.0183274	0.00583378	0.0297746		Tif-IA	Early Spermatogonia-M3	turquoise	0.0747212	0.111013	0.103624	0.0256323	0.0590419	0.0440627	0.0095045	0.119129	0.170328	0.0282731	0.0669317		CG11018	Late Spermatogonia-M2	turquoise	-0.0149894	0.0673637	0.0156582	0.0187076	-0.0020653	0.0128963	0.00439187
	CG10576	Epithelial Cells-M2	turquoise	-0.0231439	0.18899	0.0969193	0.148039		rhea	Hub Cells-M1	blue	0.292871	-0.1732	0.0861235	0.0293003		P58IPK	Cyst Cells-M2	blue	-0.00191916	0.0204864	0.00564114	0.0531713		Su(z)12	Early Spermatogonia-M2	brown	0.245946	0.265313	0.183462	0.0997721	0.179224	0.207474	-0.02943	0.119128	0.202432	0.0474135	0.260737		CG5521	Late Spermatogonia-M4	yellow	0.111465	-0.00204577	0.00515633	0.00489861	0.0982055	0.0126691	0.123793
	dmt	Epithelial Cells-M3	brown	-0.0425471	0.0642215	0.0967905	0.113785		CG12118	Hub Cells-M2	turquoise	-0.107891	0.135372	0.0860847	0.0604814		Wee1	Cyst Cells-M1	turquoise	0.0796142	0.0422077	0.00561024	0.03325		hook	Early Spermatogonia-M2	brown	0.136206	0.167379	0.120158	0.00251623	0.160686	0.107952	0.0156808	0.119064	0.159319	0.0138036	0.14939		CG6262	Late Spermatogonia-M2	turquoise	-0.0501835	0.1426	-0.00758939	0.0531151	-0.0213816	0.0125725	-0.0329243
	CG8042	Epithelial Cells-M2	turquoise	-0.101033	0.310555	0.0967073	0.0511713		porin	Hub Cells-M2	turquoise	-0.100714	0.138965	0.0858527	0.108229		oxt	Cyst Cells-M1	turquoise	0.0406972	-0.0366197	0.00560572	0.0169702		da	Early Spermatogonia-M1	blue	0.309612	0.267973	0.203552	0.133857	0.210005	0.232616	-0.031935	0.11889	0.177386	0.0344875	0.250652		CG42634	Late Spermatogonia-M2	turquoise	0.00798783	0.0453685	0.00650078	0.0465974	0.0101501	0.0124965	0.00978095
	CG18662	Epithelial Cells-M2	turquoise	-0.1067	0.302065	0.0966618	0.0243734		trx	Hub Cells-M2	turquoise	0.159579	0.0138481	0.0857726	0.129379		CG31525	Cyst Cells-M1	turquoise	0.0275881	-0.0121225	0.0054263	-0.0188596		Cerk	Early Spermatogonia-M6	purple	0.135526	0.105404	0.0675984	0.0261813	0.128754	0.178437	0.0203677	0.118835	0.163627	-0.0284235	0.122071		CG5122	Late Spermatogonia-M2	turquoise	-0.0276968	0.101219	0.0171229	0.0378337	0.0176157	0.0123602	0.000859036
	CG7387	Epithelial Cells-M2	turquoise	-0.0769388	0.206491	0.0963904	0.04764		pbl	Hub Cells-M3	brown	-0.0356003	0.0574786	0.0857708	0.0702433		Socs16D	Cyst Cells-M2	blue	0.0131545	0.0835249	0.00536443	0.127595		PPP1R15	Early Spermatogonia-M1	blue	0.163838	0.186879	0.137866	0.0976566	0.121428	0.135382	-0.00965822	0.118705	0.123823	0.0853361	0.168169		mnb	Late Spermatogonia-M5	brown	0.124706	-0.0634114	-0.0132897	0.0873558	0.147195	0.0123509	0.113948
	CG30429	Epithelial Cells-M2	turquoise	-0.107211	0.259342	0.096016	0.029942		Atg8b	Hub Cells-M2	turquoise	0.00812239	0.171715	0.0856924	0.0813806		Psi	Cyst Cells-M2	blue	0.00717177	0.174647	0.00533975	0.0787477		CG3847	Early Spermatogonia-M2	brown	0.234065	0.275371	0.174287	0.0970648	0.135056	0.203236	-0.0816194	0.118572	0.202627	0.0566283	0.208727		TrxT	Late Spermatogonia-M2	turquoise	-0.0439925	0.111159	0.0227579	0.0254467	-0.0353101	0.0122752	-0.00265916
	Dap160	Epithelial Cells-M2	turquoise	-0.0654971	0.192764	0.0959691	0.0711206		CG42724	Hub Cells-M2	turquoise	-0.0166221	0.172205	0.0855977	0.119305		CG6333	Cyst Cells-M1	turquoise	0.0523287	0.00359679	0.00532671	-0.00708508		arm	Early Spermatogonia-M1	blue	0.329664	0.271217	0.170117	0.149755	0.209817	0.220931	0.021191	0.118565	0.171039	0.00615395	0.286372		lute	Late Spermatogonia-M1	blue	0.0830509	0.0085125	0.00298829	-0.00842933	0.0354669	0.0121974	0.0782505
	Pcyt2	Epithelial Cells-M2	turquoise	-0.0899938	0.233726	0.0959277	0.0445545		Ufd4	Hub Cells-M2	turquoise	-0.0700772	0.302322	0.0855617	0.209204		l(1)G0320	Cyst Cells-M2	blue	-0.0016234	0.0167105	0.00517319	0.0523073		TM9SF2	Early Spermatogonia-M3	turquoise	0.129185	0.164665	0.158387	0.0757322	0.117694	0.0953389	0.0233634	0.11846	0.111602	0.0692305	0.126042		Cyt-c-d	Late Spermatogonia-M2	turquoise	-0.0212808	0.119684	0.00413744	0.0309261	-0.0249159	0.0121032	-0.0152948
	Cchl	Epithelial Cells-M2	turquoise	-0.11139	0.193276	0.0958533	0.0302208		GlcAT-P	Hub Cells-M1	blue	0.221808	-0.0687109	0.0854079	0.02711		CG12464	Cyst Cells-M1	turquoise	0.0285	-0.0138673	0.0051487	-0.00945954		CG9776	Early Spermatogonia-M3	turquoise	0.166011	0.172707	0.126308	0.0376865	0.125691	0.120647	-0.0290197	0.118453	0.225194	0.00738239	0.139506		Porin2	Late Spermatogonia-M2	turquoise	0.010453	0.0713985	-0.0142543	0.0157535	0.0260385	0.0118501	0.0194739
	Arp53D	Epithelial Cells-M2	turquoise	-0.108314	0.185761	0.0955557	0.0141951		CG31709	Hub Cells-M2	turquoise	-0.221834	0.357268	0.0853685	0.0569601		msl-1	Cyst Cells-M3	brown	-0.0221185	-0.00259069	0.00514682	0.0968282		Su(var)205	Early Spermatogonia-M3	turquoise	0.10593	0.118488	0.0691768	0.0219536	0.116874	0.146624	0.0225783	0.118414	0.128016	0.0288489	0.102066		CG30416	Late Spermatogonia-M2	turquoise	0.0394805	0.103377	0.00184006	0.0510721	0.0358108	0.0118301	0.0677173
	r-cup	Epithelial Cells-M2	turquoise	-0.0481873	0.122102	0.0953632	-0.00920969		zld	Hub Cells-M1	blue	0.294525	-0.072364	0.0853244	0.0881619		CG42258	Cyst Cells-M1	turquoise	0.0383777	0.0119248	0.00478276	0.0610935		Taf7	Early Spermatogonia-M3	turquoise	0.0856246	0.103695	0.141681	0.0705581	0.106807	0.087325	0.0234052	0.118354	0.138381	-0.0255231	0.148524		Tim17b2	Late Spermatogonia-M2	turquoise	-0.017466	0.0489284	-0.000324	0.0158432	-0.0174505	0.0118301	-0.0221557
	CG15580	Epithelial Cells-M2	turquoise	-0.0339513	0.172911	0.0953015	0.0395767		lgs	Hub Cells-M2	turquoise	-0.0188188	0.159613	0.0852613	0.0619903		ATPsynbeta	Cyst Cells-M1	turquoise	0.0123049	0.00611762	0.0047776	0.0697491		Mitofilin	Early Spermatogonia-M3	turquoise	0.124319	0.136195	0.169429	0.0901128	0.137022	0.120369	0.0252983	0.118318	0.140244	0.0371749	0.155557		CG30275	Late Spermatogonia-M2	turquoise	-0.0181113	0.0642881	0.0204191	0.0223625	-0.0125113	0.0117496	-0.00301199
	CG30416	Epithelial Cells-M2	turquoise	-0.0852429	0.226384	0.095204	-0.0162861		Nnp-1	Hub Cells-M2	turquoise	-0.0873144	0.0894025	0.0852363	0.0178534		Vps60	Cyst Cells-M1	turquoise	0.10383	-0.00176787	0.00463115	0.0576557		Asap	Early Spermatogonia-M1	blue	0.207116	0.17244	0.148318	0.0626602	0.175955	0.148713	-0.00944594	0.118209	0.167533	0.0103547	0.195628		CG31546	Late Spermatogonia-M4	yellow	-0.0136845	0.0703625	0.0146418	0.00449167	0.0122408	0.0114979	0.0174806
	ymp	Epithelial Cells-M2	turquoise	-0.0909918	0.314344	0.0951586	0.0382947		CG2162	Hub Cells-M1	blue	0.0598909	0.048609	0.0849483	0.0945672		Cnb	Cyst Cells-M1	turquoise	0.0131002	0.00518086	0.00447193	0.0052694		CG10803	Early Spermatogonia-M3	turquoise	0.113849	0.129281	0.0832923	0.0521363	0.122593	0.100136	0.00818551	0.118114	0.130004	-0.0136209	0.0959396		mthl1	Late Spermatogonia-M1	blue	0.144948	-0.0105	-0.0267574	0.00631873	0.080288	0.01136	0.118802
	CG7856	Epithelial Cells-M2	turquoise	-0.0781227	0.151177	0.0950852	0.0376536		blp	Hub Cells-M2	turquoise	-0.0218055	0.106974	0.0849303	0.0700503		Ubc10	Cyst Cells-M1	turquoise	0.0138146	0.0299337	0.00440246	0.028953		SMSr	Early Spermatogonia-M4	black	0.142407	0.124417	0.0882257	0.194834	0.130849	0.0892104	-0.022675	0.118026	0.147528	0.045161	0.122464		E2f1	Late Spermatogonia-M1	blue	0.220873	-0.0269447	-0.0432976	0.0199996	0.0947	0.0113563	0.159792
	ZnT33D	Epithelial Cells-M2	turquoise	-0.10396	0.245677	0.095031	0.0122973		Clk	Hub Cells-M2	turquoise	-0.0337425	0.15119	0.084896	0.116543		Smurf	Cyst Cells-M1	turquoise	0.116148	0.0404927	0.00435608	0.0807755		Mtor	Early Spermatogonia-M3	turquoise	0.251098	0.243479	0.156541	0.0738599	0.196134	0.240684	-0.0305352	0.117994	0.245602	0.0251474	0.204627		CG30460	Late Spermatogonia-M5	brown	-0.0157699	0.037744	0.0226651	0.0535981	0.0120216	0.0112065	0.00371806
	CG8520	Epithelial Cells-M2	turquoise	-0.0747079	0.178079	0.094997	0.0223737		MYPT-75D	Hub Cells-M1	blue	0.32275	-0.123762	0.0848092	0.0394913		Sfxn1-3	Cyst Cells-M1	turquoise	0.0437759	0.0182558	0.00435102	0.0235598		Tpi	Early Spermatogonia-M2	brown	0.110348	0.198524	0.165261	0.121961	0.114974	0.0906979	-0.029459	0.117937	0.0987107	0.0167134	0.171489		CG11474	Late Spermatogonia-M1	blue	0.0250388	-0.00906234	0.00376245	-0.0061095	-0.00436434	0.0111156	0.0215772
	CG15605	Epithelial Cells-M2	turquoise	-0.0426354	0.133736	0.0948887	0.0590688		CG1909	Hub Cells-M1	blue	0.247882	-0.172375	0.0848052	0.0928617		CG10862	Cyst Cells-M1	turquoise	0.0428593	0.00747654	0.00415379	-0.00456925		Gbs-70E	Early Spermatogonia-M1	blue	0.283211	0.19626	0.155977	0.0581191	0.19379	0.205635	0.00580495	0.117844	0.201042	-0.0437601	0.226001		sls	Late Spermatogonia-M3	green	-0.0518236	0.117238	0.094373	0.0900908	0.0936693	0.0109199	0.056703
	CG1137	Epithelial Cells-M2	turquoise	-0.10223	0.28733	0.0948335	0.0171761		CG15548	Hub Cells-M2	turquoise	0.00898854	0.183588	0.0847342	0.122351		CG7182	Cyst Cells-M1	turquoise	0.0507285	-0.0380908	0.00407704	-0.00728275		EDTP	Early Spermatogonia-M1	blue	0.221023	0.221113	0.186796	0.0912381	0.13814	0.215035	-0.0205716	0.117779	0.177657	0.0518026	0.210831		CG7556	Late Spermatogonia-M5	brown	0.0204567	-0.00883465	0.0544674	0.0291927	0.119675	0.0108568	0.0623801
	Usp7	Epithelial Cells-M2	turquoise	-0.106403	0.284162	0.0948192	0.0854905		sgl	Hub Cells-M2	turquoise	0.0978216	0.143973	0.0847122	0.176793		Amun	Cyst Cells-M1	turquoise	0.0659429	0.0413913	0.00402808	0.146264		CG1677	Early Spermatogonia-M9	pink	0.192582	0.162281	0.115271	0.0329902	0.092293	0.182832	0.0232005	0.117744	0.293281	0.00250591	0.136229		Spec2	Late Spermatogonia-M1	blue	0.109434	0.00945792	-0.042205	-0.0259495	0.0463997	0.0107736	0.0916752
	CG18659	Epithelial Cells-M2	turquoise	0.0414744	0.128405	0.0947235	0.0761649		corolla	Hub Cells-M2	turquoise	-0.0552703	0.25805	0.0845504	0.10514		CG42733	Cyst Cells-M1	turquoise	0.0766743	0.0244688	0.00401628	0.00586032		tum	Early Spermatogonia-M3	turquoise	0.204893	0.216132	0.117818	0.0882442	0.115038	0.17126	-0.0327915	0.117693	0.181321	0.00791074	0.175647		SsRbeta	Late Spermatogonia-M4	yellow	0.0409504	0.0533323	-0.0148435	0.00998566	0.0318502	0.0107193	0.0699021
	CG9855	Epithelial Cells-M2	turquoise	-0.081833	0.170458	0.0946156	0.030271		CG32512	Hub Cells-M2	turquoise	0.00782121	0.116401	0.0845041	0.052114		CG31678	Cyst Cells-M2	blue	0.065635	0.167174	0.00400131	0.0865747		dmpd	Early Spermatogonia-M3	turquoise	0.101343	0.129939	0.100132	0.0238191	0.059646	0.0951152	-0.00462085	0.117498	0.128215	-0.0260345	0.105374		Col4a1	Late Spermatogonia-M3	green	-0.031363	0.00461647	0.072301	0.0149223	0.017899	0.0105304	0.0130624
	CG1138	Epithelial Cells-M2	turquoise	-0.0951843	0.151053	0.0945303	0.0479705		brm	Hub Cells-M2	turquoise	0.00463394	0.086782	0.0843348	0.137479		CG34170	Cyst Cells-M1	turquoise	0.0672044	-0.00832713	0.00394858	-0.00726952		Ptpmeg	Early Spermatogonia-M3	turquoise	0.133084	0.17093	0.0776718	-0.00659303	0.0701052	0.160572	-0.0181511	0.117262	0.159716	0.015678	0.104167		rho-7	Late Spermatogonia-M1	blue	0.0969692	-0.00772212	-0.0286575	0.00779601	0.0182678	0.0102951	0.0779705
	CG8508	Epithelial Cells-M2	turquoise	-0.0891666	0.181419	0.0945223	0.0343362		Trf4-1	Hub Cells-M2	turquoise	0.0789052	0.0463036	0.0840749	0.0961138		Sec24AB	Cyst Cells-M1	turquoise	0.0723347	0.0312544	0.00389569	0.0616843		unc-104	Early Spermatogonia-M3	turquoise	0.161953	0.16964	0.0834867	0.0547157	0.0917514	0.13406	0.0648404	0.117069	0.156112	0.0138679	0.12925		COX5BL	Late Spermatogonia-M2	turquoise	-0.00202853	0.0713706	-0.0134714	0.0253441	-0.0051358	0.0102561	-0.0145509
	djl	Epithelial Cells-M2	turquoise	-0.187263	0.422538	0.0944807	-0.0110015		CG3124	Hub Cells-M2	turquoise	-0.231246	0.438831	0.0838722	0.184013		CG14894	Cyst Cells-M1	turquoise	0.0837632	0.0176643	0.00377896	0.0475341		mrj	Early Spermatogonia-M5	red	0.163595	0.119884	0.057896	-0.0188488	0.249368	0.0950345	-0.0268622	0.117019	0.149532	0.00679827	0.111062		lama	Late Spermatogonia-M4	yellow	0.092352	0.0249134	0.0123282	0.0234214	0.0609257	0.0101981	0.123988
	rib	Epithelial Cells-M2	turquoise	-0.0774151	0.052439	0.0943889	-0.0303433		CG31897	Hub Cells-M2	turquoise	-0.0223616	0.166568	0.0836824	0.0350565		CG9135	Cyst Cells-M2	blue	-0.0133516	0.0356943	0.00353957	0.0886936		26-29-p	Early Spermatogonia-M1	blue	0.239634	0.199226	0.217886	0.148305	0.164154	0.123783	0.0289235	0.117006	0.117624	0.0131371	0.280686		Xbp1	Late Spermatogonia-M5	brown	0.0560898	-0.00909862	0.0621617	0.0526862	0.129742	0.0101334	0.0830202
	CG6083	Epithelial Cells-M2	turquoise	-0.0494152	0.153272	0.094348	0.038938		Rok	Hub Cells-M2	turquoise	0.0556866	0.0285478	0.0835055	0.0743851		bin3	Cyst Cells-M1	turquoise	0.049133	0.0462925	0.00336594	0.133376		spd-2	Early Spermatogonia-M1	blue	0.15115	0.157353	0.136752	0.111969	0.135092	0.118044	-0.000956671	0.116935	0.123261	0.0290601	0.186286		sut4	Late Spermatogonia-M2	turquoise	-0.0439499	0.126014	0.0101472	0.0448395	0.00860982	0.0101178	0.00863636
	CG13872	Epithelial Cells-M2	turquoise	-0.0762267	0.196613	0.0943278	-0.0323879		Vha55	Hub Cells-M2	turquoise	0.0212473	0.119966	0.0833911	0.163211		CG10063	Cyst Cells-M1	turquoise	0.100772	0.0015793	0.00320314	0.0246108		Arp2	Early Spermatogonia-M3	turquoise	0.156892	0.142027	0.0434294	-0.00403526	0.093857	0.15978	-0.022159	0.116814	0.211136	0.0186792	0.0527558		Eaf	Late Spermatogonia-M1	blue	0.125736	0.0158336	-0.0216487	0.0162178	0.0569679	0.0100799	0.112652
	yps	Epithelial Cells-M2	turquoise	-0.0436451	0.21766	0.0942754	0.0998087		Psa	Hub Cells-M2	turquoise	-0.186335	0.275887	0.0833818	0.0743985		Caf1-180	Cyst Cells-M1	turquoise	0.0542349	0.0544493	0.0031975	0.17804		Hcs	Early Spermatogonia-M1	blue	0.184748	0.143146	0.110963	0.099093	0.125114	0.122538	-0.0211366	0.116647	0.138102	-0.0330415	0.156947		eIF4E5	Late Spermatogonia-M2	turquoise	-0.0218174	0.0413741	0.0278725	0.0404313	-0.0095052	0.00987973	-0.00181733
	CG30460	Epithelial Cells-M2	turquoise	-0.20476	0.344284	0.0939216	0.0216732		bt	Hub Cells-M2	turquoise	-0.250272	0.5115	0.0833784	0.181217		l(3)73Ah	Cyst Cells-M1	turquoise	0.0200953	0.0554412	0.00315834	0.0609607		CalpB	Early Spermatogonia-M5	red	0.204747	0.186747	0.11004	0.0638494	0.192258	0.159821	0.00968522	0.116632	0.170246	0.00826763	0.171821		CG10298	Late Spermatogonia-M2	turquoise	0.00489477	0.0781289	0.0203172	0.0178711	-0.00124333	0.00977533	0.0274095
	eIF4E7	Epithelial Cells-M2	turquoise	-0.0865606	0.218962	0.0937277	0.00792648		CG31482	Hub Cells-M2	turquoise	0.00185073	0.0918494	0.0833603	0.0700697		CG34457	Cyst Cells-M1	turquoise	0.0506689	-0.00106842	0.00278392	-0.00769432		CG12054	Early Spermatogonia-M1	blue	0.320182	0.243785	0.142631	0.0884462	0.189068	0.194488	0.00198936	0.116513	0.183788	0.00755625	0.260011		Pcyt1	Late Spermatogonia-M4	yellow	0.0602622	0.00384257	0.00936531	0.00420248	0.0328826	0.00972218	0.0657804
	CG13385	Epithelial Cells-M2	turquoise	-0.0642168	0.182332	0.0937233	0.0675882		ctrip	Hub Cells-M2	turquoise	-0.12739	0.323231	0.0833453	0.129323		SRPK	Cyst Cells-M2	blue	0.0314976	0.190561	0.00259991	0.0975076		Kdm2	Early Spermatogonia-M1	blue	0.229049	0.185707	0.119381	0.025814	0.186629	0.185886	-0.0150399	0.116374	0.189931	0.00356039	0.193278		CG15196	Late Spermatogonia-M2	turquoise	-0.00951636	0.0494682	6.49526377115192e-05	0.0133749	-0.00329247	0.00966097	-0.00776049
	SkpF	Epithelial Cells-M2	turquoise	-0.0522294	0.168219	0.0934785	0.0217296		Hsc70-2	Hub Cells-M2	turquoise	-0.0722077	0.2815	0.0832845	0.120149		RtGEF	Cyst Cells-M1	turquoise	0.0276898	-0.021333	0.00247836	0.01323		Cdep	Early Spermatogonia-M3	turquoise	0.136146	0.115238	0.0951712	0.0492563	0.114777	0.0830126	0.0128682	0.11616	0.116989	0.0151758	0.137534		Fs	Late Spermatogonia-M4	yellow	-0.0213783	0.0377092	-0.00823154	0.00119394	-0.00423186	0.00950632	-0.00663167
	Nf1	Epithelial Cells-M2	turquoise	-0.00532144	0.17901	0.0934509	0.151229		WASp	Hub Cells-M1	blue	0.218541	-0.0540058	0.083132	0.0790581		Axn	Cyst Cells-M1	turquoise	0.0557312	0.0520871	0.00230344	0.136762		elg1	Early Spermatogonia-M3	turquoise	0.220304	0.20971	0.0744148	0.0166279	0.110127	0.184898	0.040452	0.116067	0.198983	0.0150868	0.171479		CG8405	Late Spermatogonia-M1	blue	0.21414	0.013943	-0.0328626	0.0138788	0.0806567	0.00942806	0.181043
	CG7551	Epithelial Cells-M2	turquoise	-0.0528924	0.134856	0.0932813	0.00450817		CG43750	Hub Cells-M2	turquoise	0.0487192	0.209623	0.0831233	0.179183		Mtl	Cyst Cells-M1	turquoise	0.0855287	0.0155309	0.00229429	0.0232482		Sec24AB	Early Spermatogonia-M1	blue	0.251699	0.240959	0.188638	0.0964946	0.126989	0.195558	-0.0494368	0.116067	0.146855	-0.00278655	0.228022		Ide	Late Spermatogonia-M4	yellow	0.0487092	0.0147986	0.0111627	0.0453679	0.0418823	0.0094171	0.0673801
	CG10589	Epithelial Cells-M2	turquoise	-0.0957734	0.197963	0.0931372	0.0084791		Ubc2	Hub Cells-M2	turquoise	-0.0750838	0.216484	0.0831212	0.0930462		HERC2	Cyst Cells-M1	turquoise	0.0706518	-0.00180714	0.00213697	0.0685623		Dis3l2	Early Spermatogonia-M2	brown	0.175966	0.226311	0.11991	0.0812276	0.110321	0.116803	-0.025113	0.115709	0.138634	0.0563293	0.180593		CG43759	Late Spermatogonia-M1	blue	0.115293	0.0169346	-0.0147181	-0.011727	0.115166	0.00934932	0.140785
	CG42650	Epithelial Cells-M2	turquoise	-0.00864778	0.133173	0.0931159	0.0927827		IscU	Hub Cells-M2	turquoise	-0.0753129	0.14931	0.0828769	0.0220141		CG9705	Cyst Cells-M1	turquoise	0.00520347	-0.00924666	0.00212203	0.049545		alph	Early Spermatogonia-M3	turquoise	0.1204	0.13108	0.119678	0.0555672	0.0942268	0.112551	-0.0399668	0.115564	0.159506	0.0215612	0.147138		CG5270	Late Spermatogonia-M1	blue	0.106156	0.0179149	0.00123408	0.00976825	0.0352951	0.00908198	0.0919519
	Fmr1	Epithelial Cells-M2	turquoise	-0.0933237	0.172841	0.0930812	0.184333		CG8701	Hub Cells-M2	turquoise	-0.212613	0.477057	0.0827774	0.111298		sunz	Cyst Cells-M1	turquoise	0.0466816	0.00610563	0.00208813	-0.0216336		dbr	Early Spermatogonia-M9	pink	0.166558	0.139612	0.0596198	0.00463935	0.116044	0.172203	0.0454999	0.11538	0.235372	-0.0543312	0.120853		Cdc42	Late Spermatogonia-M4	yellow	0.07456	0.04079	0.0017277	0.00146753	0.046729	0.00902256	0.104552
	Mst84Da	Epithelial Cells-M2	turquoise	-0.145642	0.326998	0.0930777	0.0214564		RpL11	Hub Cells-M2	turquoise	-0.0589613	0.135451	0.0825801	0.0668684		KP78b	Cyst Cells-M1	turquoise	0.0414527	0.00607411	0.00207597	0.0208301		Ocrl	Early Spermatogonia-M1	blue	0.22811	0.190434	0.121666	0.0403267	0.126461	0.159148	0.0329239	0.11509	0.125128	0.0296261	0.208778		CG32767	Late Spermatogonia-M1	blue	0.267824	0.00192406	-0.0533676	0.0172962	0.118006	0.00897893	0.211213
	mbl	Epithelial Cells-M2	turquoise	-0.0818507	0.189608	0.092793	0.0270719		Ltn1	Hub Cells-M2	turquoise	-0.0620519	0.0887852	0.0824961	0.0338906		HDAC6	Cyst Cells-M1	turquoise	0.045682	0.0102741	0.00193703	0.0329572		HP5	Early Spermatogonia-M2	brown	0.212283	0.26483	0.126159	0.0531865	0.143697	0.19792	-0.0482828	0.115044	0.227964	0.00639929	0.178064		Gp93	Late Spermatogonia-M5	brown	0.0749158	-0.0161123	0.0459323	0.049867	0.133112	0.00897427	0.110161
	tn	Epithelial Cells-M2	turquoise	-0.00101451	0.171125	0.092592	0.111603		slgA	Hub Cells-M2	turquoise	-0.0368743	0.174096	0.0823806	0.137585		smid	Cyst Cells-M2	blue	0.0091349	0.0803494	0.00181359	0.105151		CG12099	Early Spermatogonia-M2	brown	0.164655	0.221147	0.119443	0.0724255	0.109549	0.109919	-0.013363	0.114354	0.100766	0.0448025	0.153111		CG8042	Late Spermatogonia-M2	turquoise	-0.0213187	0.115756	0.00958404	0.033144	0.0242489	0.00887998	0.011326
	CG17154	Epithelial Cells-M2	turquoise	-0.0025177	0.191728	0.0925318	0.0544645		CG3918	Hub Cells-M2	turquoise	0.000369662	0.138555	0.0823694	0.125821		Chd1	Cyst Cells-M1	turquoise	0.06537	0.0939868	0.00171337	0.153355		CG9485	Early Spermatogonia-M1	blue	0.181547	0.159649	0.153646	0.0916605	0.136884	0.140046	-0.0227581	0.114115	0.109162	0.0233551	0.198224		FoxK	Late Spermatogonia-M1	blue	0.159088	0.0232171	-0.0171205	-0.017	0.0470774	0.00878493	0.126763
	ZnT35C	Epithelial Cells-M2	turquoise	-0.0433935	0.148182	0.0922832	0.0435925		ocn	Hub Cells-M2	turquoise	-0.0906742	0.375963	0.0822816	0.153142		CG9263	Cyst Cells-M1	turquoise	0.0289307	-0.00310702	0.00132225	0.0191302		aay	Early Spermatogonia-M8	green	0.0970126	0.104377	0.0879389	0.0667157	0.132825	0.101227	-0.0356336	0.114062	0.100495	0.0749331	0.107416		CG3748	Late Spermatogonia-M2	turquoise	-0.0362814	0.0710338	-0.00784848	0.0447777	-0.0114382	0.00877945	-0.0137943
	CG44245	Epithelial Cells-M2	turquoise	-0.0608924	0.103704	0.0922658	0.0366134		cindr	Hub Cells-M1	blue	0.297164	-0.0877353	0.0820806	0.142724		CG5728	Cyst Cells-M1	turquoise	0.00794652	0.0171362	0.00117778	0.10331		eIF2Bdelta	Early Spermatogonia-M3	turquoise	0.0560543	0.102701	0.0642267	-0.0010362	0.028829	0.0952807	-0.0188704	0.11386	0.117072	-0.0010561	0.0291342		fl(2)d	Late Spermatogonia-M1	blue	0.145532	-0.0146946	0.00371822	0.0308397	0.0957232	0.00877541	0.120819
	Strn-Mlck	Epithelial Cells-M2	turquoise	-0.0893909	0.231563	0.0922478	0.0513821		Sytbeta	Hub Cells-M1	blue	0.0315464	-0.0133438	0.0820311	0.0633024		CG4572	Cyst Cells-M1	turquoise	0.0626805	-0.00826186	0.00104523	0.0246107		Rbf	Early Spermatogonia-M1	blue	0.296539	0.291277	0.199379	0.137885	0.200708	0.211526	-0.0430331	0.113825	0.147751	-0.0169846	0.303163		CG15034	Late Spermatogonia-M2	turquoise	-0.0228379	0.0316862	0.00702813	0.0246312	-0.000699498	0.00873453	0.00364467
	P5CDh2	Epithelial Cells-M2	turquoise	-0.153871	0.287527	0.0921125	0.0284642		RpL36	Hub Cells-M2	turquoise	-0.00261317	0.0590417	0.081954	0.0383607		GCC185	Cyst Cells-M1	turquoise	0.0636676	0.0430985	0.00104483	0.0618403		Cenp-C	Early Spermatogonia-M9	pink	0.211108	0.209809	0.101137	0.0219257	0.147746	0.204536	0.0180527	0.113821	0.275626	0.00908667	0.156417		zormin	Late Spermatogonia-M3	green	-0.0202661	0.0702706	0.041505	0.057885	0.0512576	0.00867346	0.0335796
	CG4681	Epithelial Cells-M2	turquoise	-0.0847806	0.262066	0.0920441	0.0351108		Glg1	Hub Cells-M2	turquoise	-0.00074961	0.0794971	0.0819466	0.11094		ken	Cyst Cells-M2	blue	0.0106489	0.0730585	0.000851449	0.0400061		Lpin	Early Spermatogonia-M2	brown	0.151502	0.204483	0.188369	0.0926371	0.168931	0.124507	-0.0307428	0.113723	0.0889053	0.0720695	0.198362		gom	Late Spermatogonia-M2	turquoise	-0.0404779	0.0665303	0.0371353	0.0603151	0.0173855	0.00835408	-0.00882529
	CG6614	Epithelial Cells-M2	turquoise	-0.036741	0.172884	0.0920383	0.0366246		lbk	Hub Cells-M2	turquoise	0.077945	0.161174	0.0819021	0.254265		Taf1	Cyst Cells-M2	blue	-0.0168476	0.141277	0.000537002	0.0966575		slgA	Early Spermatogonia-M3	turquoise	0.10017	0.111715	0.114774	0.0387323	0.0950713	0.105597	-0.0030883	0.11368	0.137504	0.0246354	0.102905		HDAC1	Late Spermatogonia-M1	blue	0.202826	0.000588659	-0.0234241	-0.023446	0.0657199	0.00807807	0.153532
	mEFTs	Epithelial Cells-M2	turquoise	-0.077298	0.196194	0.0918405	0.0409124		hiw	Hub Cells-M2	turquoise	0.00827053	0.0330229	0.0818361	0.00925214		CG15625	Cyst Cells-M1	turquoise	0.0557319	0.0232131	0.000469212	0.0476627		CG6659	Early Spermatogonia-M3	turquoise	0.142564	0.16182	0.132811	0.0119294	0.0756607	0.136194	-0.00703986	0.11343	0.130727	0.0272187	0.100602		Nelf-A	Late Spermatogonia-M1	blue	0.217707	0.00636001	-0.000124305	0.0288777	0.0893759	0.00767056	0.177465
	CG10126	Epithelial Cells-M2	turquoise	-0.084281	0.206999	0.0916546	0.0382057		schlank	Hub Cells-M1	blue	0.10221	0.0283718	0.0816855	0.12047		glo	Cyst Cells-M1	turquoise	0.0346533	0.0298436	0.000360337	0.0842209		Pink1	Early Spermatogonia-M2	brown	0.118172	0.199915	0.153325	0.147568	0.0741937	0.0825697	0.0126889	0.11342	0.0861411	0.0825888	0.148637		CG2955	Late Spermatogonia-M2	turquoise	-0.0439384	0.110876	0.00448523	0.0626842	0.0163917	0.00764537	0.000673417
	tamo	Epithelial Cells-M2	turquoise	-0.0426282	0.110168	0.0915526	0.0693049		CG15892	Hub Cells-M2	turquoise	-0.0875076	0.182611	0.0816295	0.1218		Rnp4F	Cyst Cells-M2	blue	0.0238479	0.139293	0.000359276	0.11183		Pi3K68D	Early Spermatogonia-M1	blue	0.278942	0.235023	0.185833	0.0863368	0.1293	0.222596	-0.02537	0.11327	0.194438	0.0217538	0.252006		Parg	Late Spermatogonia-M1	blue	0.107307	0.0238509	0.00619461	-0.0076054	0.0644451	0.00761399	0.102668
	Hrb87F	Epithelial Cells-M2	turquoise	-0.00452193	0.0924024	0.0914772	0.181646		Aef1	Hub Cells-M1	blue	0.0717403	0.154993	0.0816175	0.165703		Caf1-105	Cyst Cells-M1	turquoise	0.0534108	-0.0137295	0.000349818	0.031049		wts	Early Spermatogonia-M1	blue	0.235315	0.189424	0.166914	0.125475	0.167418	0.18247	0.0320041	0.113244	0.183738	0.017669	0.212028		Dyrk2	Late Spermatogonia-M4	yellow	0.0872996	0.041766	-0.0147339	0.0521369	0.0649408	0.00752692	0.115945
	ago	Epithelial Cells-M2	turquoise	-0.0357809	0.121144	0.0913362	0.18524		CG32017	Hub Cells-M1	blue	0.107079	0.152176	0.0815672	0.124712		CCT5	Cyst Cells-M1	turquoise	0.0390246	0.0159831	0.000306167	0.0858765		alphaCOP	Early Spermatogonia-M5	red	0.154152	0.140583	0.10757	0.0294126	0.161201	0.127042	0.0125974	0.113239	0.162733	0.00871131	0.149415		dop	Late Spermatogonia-M1	blue	0.181111	0.0400908	-0.0130977	-0.0177052	0.0997883	0.00743244	0.193787
	CG14736	Epithelial Cells-M2	turquoise	-0.0354766	0.0976485	0.0911819	-0.000168379		HmgD	Hub Cells-M2	turquoise	0.00921458	0.121659	0.0814537	0.090472		CG42375	Cyst Cells-M1	turquoise	0.00831634	-0.0219808	0.000142283	0.0147416		Egfr	Early Spermatogonia-M2	brown	0.0831427	0.110089	0.0654255	0.0625568	0.0586497	0.0570265	0.0128145	0.113219	0.113325	-0.0425796	0.116968		baz	Late Spermatogonia-M4	yellow	0.111838	0.0371258	-0.0231692	0.0213602	0.0914545	0.00737639	0.139893
	CG42556	Epithelial Cells-M2	turquoise	-0.102726	0.182293	0.0909977	0.0284731		nkd	Hub Cells-M2	turquoise	-0.0103429	0.0266985	0.0813982	0.0706315		D1	Cyst Cells-M1	turquoise	0.0551372	0.0190171	8.69599393622202e-06	0.111346		flfl	Early Spermatogonia-M3	turquoise	0.211012	0.176193	0.0984246	0.0602345	0.129165	0.190733	-0.00213624	0.113082	0.167625	-0.0322847	0.168614		Tektin-C	Late Spermatogonia-M2	turquoise	0.00730551	0.0776785	0.0318323	0.0371435	0.00910556	0.0071808	0.0381778
	CG13693	Epithelial Cells-M2	turquoise	-0.0705068	0.160309	0.0908176	0.0429238		TrpRS-m	Hub Cells-M2	turquoise	-0.107811	0.257873	0.0813692	0.0549926		CG12831	Cyst Cells-M1	turquoise	0.0629243	0.0206595	-0.000105395	0.00732498		cnk	Early Spermatogonia-M3	turquoise	0.232328	0.19976	0.114372	0.0804122	0.117892	0.199235	0.000922536	0.112966	0.180114	-0.00577571	0.2108		Wnk	Late Spermatogonia-M1	blue	0.220868	-0.0107346	-0.0432853	-0.00503758	0.0833246	0.00717931	0.168523
	CG12147	Epithelial Cells-M2	turquoise	-0.0719159	0.160824	0.0905932	0.0109345		sina	Hub Cells-M2	turquoise	-0.0313732	0.188296	0.0813447	0.105463		cbs	Cyst Cells-M1	turquoise	0.00936341	-0.00770474	-0.000305186	0.0610428		enok	Early Spermatogonia-M3	turquoise	0.188986	0.201003	0.120754	0.0426135	0.129605	0.184288	-0.0659164	0.112952	0.181119	-0.00565386	0.175934		CG5543	Late Spermatogonia-M1	blue	0.065646	-0.0067085	0.0204579	0.0122785	0.0386345	0.00714357	0.0821043
	Sec71	Epithelial Cells-M2	turquoise	-0.068132	0.181882	0.0904473	0.102865		CG7024	Hub Cells-M2	turquoise	-0.0220982	0.231642	0.0812927	0.095526		CG6695	Cyst Cells-M1	turquoise	0.0276054	0.0170562	-0.000406796	0.0737514		Aldh	Early Spermatogonia-M2	brown	0.112768	0.183106	0.197799	0.121654	0.130566	0.0810065	-0.00513022	0.112749	0.0846821	0.0517153	0.180521		CG4669	Late Spermatogonia-M2	turquoise	-0.0368399	0.0920577	0.0139701	0.0440556	-0.0173992	0.00689792	-0.0103483
	CG4995	Epithelial Cells-M2	turquoise	-0.111069	0.209269	0.0901835	0.0380062		Nph	Hub Cells-M2	turquoise	-0.0437277	0.182759	0.0812426	0.0989056		CG5815	Cyst Cells-M1	turquoise	0.0462771	0.00830054	-0.000523144	0.0546419		Vha13	Early Spermatogonia-M2	brown	0.174241	0.202462	0.072392	0.00585408	0.117398	0.131245	-0.0028347	0.112693	0.102756	0.083529	0.159127		mgl	Late Spermatogonia-M3	green	-0.00048975	0.0515699	0.0774342	0.0675445	0.0615101	0.00683841	0.0608422
	CG17754	Epithelial Cells-M2	turquoise	-0.128095	0.176579	0.0900468	0.0103012		CG7222	Hub Cells-M2	turquoise	-0.00562623	0.00902501	0.0811379	0.00352402		CG42284	Cyst Cells-M2	blue	0.0293016	0.195874	-0.000803135	0.0380205		Pi4KIIalpha	Early Spermatogonia-M3	turquoise	0.0846824	0.134528	0.123968	0.00952629	0.106624	0.0879512	-0.0186196	0.112682	0.128342	-0.00111544	0.100816		Deaf1	Late Spermatogonia-M1	blue	0.172499	0.00964492	-0.0367982	0.015067	0.0573558	0.00680964	0.133198
	snRNP-U1-70K	Epithelial Cells-M2	turquoise	-0.009248	0.0958935	0.0899625	0.13153		Tyler	Hub Cells-M2	turquoise	-0.0422321	0.191976	0.0810787	0.0329078		Ca-alpha1T	Cyst Cells-M1	turquoise	0.0328431	0.00461036	-0.000876634	-0.0116423		eIF3j	Early Spermatogonia-M3	turquoise	0.064394	0.103034	0.0743988	0.0322995	0.0687566	0.0553827	0.00727982	0.112668	0.130579	-0.0266838	0.062802		slgA	Late Spermatogonia-M5	brown	0.057605	0.0115519	0.0504646	0.0585145	0.0928819	0.00668432	0.0751749
	Dgk	Epithelial Cells-M2	turquoise	-0.1406	0.274859	0.0898092	0.0431555		Galphai	Hub Cells-M1	blue	0.298407	-0.0353098	0.0810388	0.179217		Pka-R2	Cyst Cells-M2	blue	0.0533891	0.122	-0.00092441	0.0530265		Cwc25	Early Spermatogonia-M3	turquoise	0.123127	0.126828	0.0652189	-0.0144121	0.0876753	0.130137	0.0174383	0.112547	0.158521	-0.0111292	0.103527		CG31231	Late Spermatogonia-M2	turquoise	-0.0257026	0.0882278	-0.00386166	0.0124814	-0.0246493	0.00661628	-0.00234971
	Ide	Epithelial Cells-M2	turquoise	-0.0681704	0.196098	0.0897846	0.104253		Fbl6	Hub Cells-M2	turquoise	0.0150523	0.078836	0.0809563	0.0436865		CG44435	Cyst Cells-M2	blue	0.0544721	0.251771	-0.000930704	0.0338123		shep	Early Spermatogonia-M9	pink	0.187333	0.197459	0.154233	0.0572882	0.152351	0.168965	0.0159938	0.112214	0.273481	0.0374397	0.174439		CCT1	Late Spermatogonia-M5	brown	0.0477598	-0.0389585	0.0504575	0.0656244	0.126153	0.00661623	0.0795987
	CG12035	Epithelial Cells-M2	turquoise	-0.0328816	0.105529	0.0897684	0.0332357		NAT1	Hub Cells-M2	turquoise	0.137035	0.0900773	0.0808293	0.166511		CG33111	Cyst Cells-M1	turquoise	0.0894606	-0.00598501	-0.000947667	0.0515386		CG8180	Early Spermatogonia-M1	blue	0.283783	0.230046	0.187551	0.0813043	0.247874	0.212218	-0.0451465	0.112187	0.198402	0.0257762	0.269183		jing	Late Spermatogonia-M4	yellow	0.127917	0.013358	-0.0290942	0.0231734	0.0768026	0.00644981	0.121412
	Hsp60D	Epithelial Cells-M2	turquoise	-0.0934767	0.185862	0.0897122	0.00257243		Sin3A	Hub Cells-M2	turquoise	0.102779	0.0290524	0.0808279	0.152666		CG9650	Cyst Cells-M1	turquoise	0.00918086	0.00268294	-0.0010039	0.0771408		Rpn13	Early Spermatogonia-M1	blue	0.230419	0.186649	0.159668	0.111471	0.182225	0.149748	0.0454438	0.112094	0.169065	-0.0144212	0.242763		ValRS-m	Late Spermatogonia-M5	brown	0.0170035	0.00785728	0.0271067	0.0196626	0.0629459	0.00642534	0.0303155
	Hsp83	Epithelial Cells-M2	turquoise	-0.0302751	0.192942	0.089556	0.189737		Nab2	Hub Cells-M2	turquoise	-0.0140382	0.14604	0.0806363	0.0737971		CG30122	Cyst Cells-M1	turquoise	0.0504642	0.0610277	-0.00100872	0.118611		CG11248	Early Spermatogonia-M3	turquoise	0.0545037	0.0503828	0.0626407	0.0479194	0.0763136	0.067413	-0.0320034	0.112034	0.0986049	0.025441	0.0553289		cad	Late Spermatogonia-M1	blue	0.248114	0.0249318	-0.0815566	-0.0267868	0.0387986	0.00638965	0.164449
	CG8036	Epithelial Cells-M2	turquoise	-0.0514871	0.130809	0.0895385	0.0859192		didum	Hub Cells-M2	turquoise	-0.157044	0.396366	0.0805836	0.18363		betaCOP	Cyst Cells-M1	turquoise	0.0285474	0.0141224	-0.00101454	0.0672282		Hel25E	Early Spermatogonia-M1	blue	0.13618	0.135418	0.104856	0.0918879	0.127447	0.069724	0.00761077	0.112016	0.117392	-0.0458466	0.146081		CG11703	Late Spermatogonia-M2	turquoise	-0.0261331	0.0485256	-0.00627968	0.0297799	-0.00931561	0.00638635	-0.0224051
	CG11227	Epithelial Cells-M2	turquoise	-0.0366943	0.220436	0.0892614	0.0352133		CG33308	Hub Cells-M2	turquoise	-0.0587734	0.225028	0.0805471	0.0958267		Arp2	Cyst Cells-M1	turquoise	0.0488374	0.0210837	-0.00106123	0.089713		Spp	Early Spermatogonia-M3	turquoise	0.0524019	0.0949423	0.0626	-0.00948696	0.0574331	0.0161693	-0.00761976	0.111906	0.0501379	-0.0409634	0.0557969		RasGAP1	Late Spermatogonia-M1	blue	0.188602	-0.0216199	-0.0153179	0.0383155	0.0850647	0.0063403	0.130166
	CG14693	Epithelial Cells-M2	turquoise	-0.0850671	0.135068	0.0891698	0.0573052		fzr	Hub Cells-M1	blue	0.0687181	0.00103208	0.0804343	0.0238801		nop5	Cyst Cells-M1	turquoise	0.0139606	0.0311953	-0.00111282	0.112792		shtd	Early Spermatogonia-M7	yellow	0.249627	0.226555	0.160177	0.0701588	0.143941	0.163998	0.118764	0.111793	0.11188	0.0874968	0.23949		Sec24AB	Late Spermatogonia-M1	blue	0.148095	0.0238435	-0.00755458	0.0379568	0.0563663	0.00610998	0.138764
	CNT1	Epithelial Cells-M2	turquoise	-0.0892949	0.163678	0.0889723	0.0446021		fdl	Hub Cells-M1	blue	0.105859	0.0322833	0.0801189	0.119659		CG32267	Cyst Cells-M1	turquoise	0.0436572	0.030089	-0.00112781	0.016723		CG31342	Early Spermatogonia-M1	blue	0.297717	0.270616	0.182425	0.120932	0.161333	0.208449	-0.0315621	0.111732	0.196155	-0.0288693	0.261676		gb	Late Spermatogonia-M1	blue	0.106538	-0.0147121	-0.0357761	-0.00482073	0.0538987	0.00608738	0.082388
	kibra	Epithelial Cells-M2	turquoise	-0.038571	0.0727654	0.0889491	0.0580401		Uba1	Hub Cells-M2	turquoise	0.00151335	0.240716	0.0800435	0.149688		scyl	Cyst Cells-M1	turquoise	0.0396336	0.0405902	-0.00121041	0.11201		Pka-R1	Early Spermatogonia-M2	brown	0.220235	0.266627	0.180524	0.0778272	0.165679	0.161418	0.0458365	0.111688	0.18297	0.0454503	0.220475		poe	Late Spermatogonia-M3	green	0.0407754	-0.0224561	0.134567	0.0730009	0.123687	0.00608152	0.0934407
	Wdr62	Epithelial Cells-M2	turquoise	-0.0857013	0.183207	0.0889286	0.101255		dx	Hub Cells-M3	brown	0.00566246	-0.00242284	0.0799159	0.0600558		CG15814	Cyst Cells-M1	turquoise	0.0555409	0.0213619	-0.00122743	0.0480248		Tdrd3	Early Spermatogonia-M3	turquoise	0.145563	0.164153	0.073388	0.0286041	0.106141	0.136269	0.0235064	0.111648	0.145694	0.0108444	0.132955		Hsc70-3	Late Spermatogonia-M5	brown	0.10557	-0.0126382	0.0656863	0.0643639	0.226567	0.0060694	0.151697
	ADD1	Epithelial Cells-M2	turquoise	-0.0197249	0.154093	0.088694	0.198588		CG42788	Hub Cells-M1	blue	0.102588	0.0376522	0.0798063	0.126037		CG30056	Cyst Cells-M1	turquoise	0.0464538	-0.00586656	-0.00127302	0.0126594		CG18190	Early Spermatogonia-M3	turquoise	0.123649	0.139318	0.121359	0.036914	0.0694271	0.119635	0.0141025	0.111576	0.145496	0.0267978	0.11537		Crtc	Late Spermatogonia-M1	blue	0.204431	0.00615977	-0.02031	0.0301877	0.109948	0.00599111	0.171307
	ms(2)34Fe	Epithelial Cells-M2	turquoise	-0.117426	0.260864	0.0886741	0.0158751		Rtf1	Hub Cells-M2	turquoise	-0.0335938	0.204617	0.0798019	0.117211		rdgB	Cyst Cells-M1	turquoise	0.0983999	0.038524	-0.00133122	0.0827066		Ctr9	Early Spermatogonia-M9	pink	0.11246	0.105562	0.00419618	0.0148002	0.101579	0.103248	-0.0499402	0.111537	0.160122	-0.0167169	0.0520136		Gint3	Late Spermatogonia-M5	brown	0.0506704	-0.0201905	0.0205452	0.0782096	0.0789535	0.00573924	0.0418918
	CG32572	Epithelial Cells-M2	turquoise	-0.135075	0.170244	0.0884694	-0.0102142		Sar1	Hub Cells-M1	blue	0.0764773	0.0545684	0.0797995	0.0645059		Prx5	Cyst Cells-M1	turquoise	0.0244382	-0.0108827	-0.00144808	0.0482506		eas	Early Spermatogonia-M3	turquoise	0.140831	0.14707	0.0615284	-0.0211194	0.0957986	0.110237	0.0421894	0.111471	0.135532	0.0126533	0.0907694		CG2162	Late Spermatogonia-M1	blue	0.117016	0.00644469	-0.0104624	-0.0115369	0.0685135	0.00570347	0.116513
	CG2854	Epithelial Cells-M2	turquoise	-0.0591079	0.148068	0.0883515	0.0220154		Npl4	Hub Cells-M2	turquoise	0.000262355	0.0790896	0.0796901	0.00582875		Lint-1	Cyst Cells-M1	turquoise	0.0308652	0.0272612	-0.00144905	0.077106		CG31546	Early Spermatogonia-M7	yellow	0.0969871	0.0935229	0.151202	0.108302	0.09915	0.0672414	0.0433208	0.111407	0.0549858	0.0271684	0.176923		kibra	Late Spermatogonia-M1	blue	0.151103	0.0287903	-0.0191443	0.00542703	0.102986	0.00554767	0.145578
	CG6013	Epithelial Cells-M2	turquoise	-0.0218755	0.143637	0.0881649	0.115663		CG32295	Hub Cells-M2	turquoise	-0.0989338	0.234033	0.0796446	0.116174		CG14505	Cyst Cells-M1	turquoise	0.0593161	0.0114512	-0.00151834	-0.0223606		mahe	Early Spermatogonia-M3	turquoise	0.225988	0.251241	0.147222	0.0456397	0.179143	0.216827	0.00204969	0.111358	0.247859	0.0281295	0.171675		Taf4	Late Spermatogonia-M1	blue	0.19992	-0.0193921	-0.0331031	0.0206567	0.067677	0.0054056	0.143105
	CG8135	Epithelial Cells-M2	turquoise	-0.00913398	0.0626747	0.0881041	0.0266121		CG33111	Hub Cells-M2	turquoise	0.137423	0.144029	0.0795593	0.182099		CG1815	Cyst Cells-M2	blue	0.033972	0.0673464	-0.00151977	0.0759961		cg	Early Spermatogonia-M1	blue	0.297224	0.260256	0.173493	0.127054	0.188003	0.236332	-0.00177337	0.111247	0.205225	-0.0119124	0.251092		Ank	Late Spermatogonia-M5	brown	0.052913	-0.0296619	0.0544301	0.0827398	0.17016	0.00532148	0.0972382
	Lon	Epithelial Cells-M2	turquoise	-0.0952482	0.181165	0.0880902	0.0412234		CCT2	Hub Cells-M2	turquoise	-0.0426606	0.152778	0.0795286	0.117846		Vps13	Cyst Cells-M1	turquoise	0.0795302	0.0920809	-0.00154525	0.0862268		Dcr-2	Early Spermatogonia-M3	turquoise	0.0596638	0.0915775	0.0970939	0.000247118	0.106824	0.081248	0.0171941	0.111225	0.122464	0.0526976	0.0821274		Hmt-1	Late Spermatogonia-M5	brown	0.0425537	0.0242796	0.0215623	-0.0091513	0.0535261	0.00531275	0.082586
	CG33285	Epithelial Cells-M2	turquoise	-0.023179	0.204672	0.0880339	0.0484804		CG13667	Hub Cells-M3	brown	0.0346296	0.00814757	0.0794388	0.128423		robl37BC	Cyst Cells-M1	turquoise	0.0573233	0.0333047	-0.00163436	0.0355817		LIMK1	Early Spermatogonia-M9	pink	0.121041	0.108724	0.0625033	0.0254417	0.115688	0.0985304	0.0374149	0.111194	0.17465	-0.0233533	0.111369		FASN1	Late Spermatogonia-M5	brown	-0.00174521	-0.00290082	0.0523596	0.0563908	0.0557428	0.00515178	0.0285046
	CG10600	Epithelial Cells-M2	turquoise	-0.0983583	0.279175	0.0876274	0.130321		Tektin-A	Hub Cells-M2	turquoise	-0.177267	0.334663	0.0792576	0.129293		Ctl2	Cyst Cells-M1	turquoise	0.0582568	0.0155459	-0.00165629	0.0351233		CG4511	Early Spermatogonia-M3	turquoise	0.186059	0.178333	0.151283	0.0228564	0.128468	0.14576	0.0170058	0.111183	0.147612	0.0331367	0.158071		NKCC	Late Spermatogonia-M2	turquoise	-0.00698306	0.0319386	0.00667733	0.0136458	0.0205546	0.00511551	0.0131982
	CG32112	Epithelial Cells-M2	turquoise	-0.0434942	0.250137	0.0876237	0.0678218		Not3	Hub Cells-M2	turquoise	-0.0498792	0.171118	0.0791685	0.109578		Klp61F	Cyst Cells-M1	turquoise	0.00339648	0.0475949	-0.0017615	0.129546		CG9705	Early Spermatogonia-M3	turquoise	0.185556	0.165861	0.122578	0.0540169	0.117108	0.184951	0.00379422	0.111113	0.164075	0.0662943	0.157924		CG42650	Late Spermatogonia-M2	turquoise	-0.0238715	0.028852	0.0209943	0.0251562	-0.000835945	0.00500929	-0.0167945
	CG30355	Epithelial Cells-M2	turquoise	-0.0813441	0.124938	0.0875062	0.0162583		Ube3a	Hub Cells-M2	turquoise	-0.0222574	0.127794	0.0791093	0.0590375		Tdrd3	Cyst Cells-M1	turquoise	0.0340335	0.0407021	-0.00176276	0.0621146		AP-1-2beta	Early Spermatogonia-M3	turquoise	0.192702	0.182297	0.104537	0.00686179	0.0880152	0.152877	0.00843972	0.111109	0.160515	0.00157266	0.169443		srl	Late Spermatogonia-M5	brown	0.0952648	-0.0319386	0.0536827	0.0508091	0.216094	0.00479961	0.138406
	Eb1	Epithelial Cells-M2	turquoise	-0.0589728	0.227248	0.0874683	0.0559954		CG12391	Hub Cells-M2	turquoise	-0.116968	0.0618519	0.0790808	-0.0192358		CG7220	Cyst Cells-M1	turquoise	0.0937697	0.00390392	-0.00179133	0.0542348		CG6230	Early Spermatogonia-M5	red	0.181737	0.167533	0.163995	0.0604434	0.245995	0.150194	-0.0597865	0.110989	0.143188	0.070744	0.181288		CG42816	Late Spermatogonia-M4	yellow	-0.0411701	0.0623949	0.0162266	0.0258181	-0.00370568	0.0047474	-0.00747705
	CG9920	Epithelial Cells-M2	turquoise	-0.0797692	0.286159	0.0874561	0.0576576		CtBP	Hub Cells-M2	turquoise	0.0905553	0.0518898	0.0788227	0.128525		mahj	Cyst Cells-M2	blue	0.00301197	0.168497	-0.00202518	0.103969		Dcr-1	Early Spermatogonia-M2	brown	0.239268	0.267404	0.101594	0.0490311	0.138955	0.192798	-0.038113	0.110963	0.143491	-0.0108864	0.185593		simj	Late Spermatogonia-M1	blue	0.194807	-0.00326971	-0.0364569	0.013352	0.0754489	0.00464082	0.142534
	Fip1	Epithelial Cells-M2	turquoise	-0.0944014	0.0714934	0.0872057	0.0814139		Nrx-1	Hub Cells-M2	turquoise	-0.088911	0.201641	0.0787907	0.0504159		CG13473	Cyst Cells-M1	turquoise	0.0355089	-0.0249502	-0.00223587	-0.0145068		sog	Early Spermatogonia-M2	brown	0.133568	0.151902	0.108208	0.0610695	0.132129	0.129767	0.0439324	0.110813	0.103832	0.00223921	0.1317		Trf4-1	Late Spermatogonia-M1	blue	0.271239	0.0046966	-0.0725821	-0.0225822	0.0643328	0.00452197	0.183096
	Plc21C	Epithelial Cells-M2	turquoise	-0.0316344	0.138826	0.0871949	0.117139		Klp61F	Hub Cells-M2	turquoise	-0.025065	0.128788	0.0786307	0.122819		CG2034	Cyst Cells-M1	turquoise	0.0549221	0.00613997	-0.00234052	0.020771		ATPsynCF6	Early Spermatogonia-M1	blue	0.0833757	0.0585816	0.0855971	0.0550774	0.102257	0.0413107	0.00325437	0.110659	0.0487059	0.0251222	0.119518		hyx	Late Spermatogonia-M5	brown	0.0223709	0.0295582	0.0222785	-0.0158158	0.0330508	0.00440673	0.0503829
	geko	Epithelial Cells-M2	turquoise	-0.0213071	0.122674	0.0871443	0.0404299		JYalpha	Hub Cells-M2	turquoise	-0.0597813	0.0985218	0.0786142	-0.0158206		Bub1	Cyst Cells-M1	turquoise	0.030472	0.044547	-0.00239116	0.0729645		Nedd4	Early Spermatogonia-M2	brown	0.22984	0.232252	0.218903	0.128093	0.197252	0.179754	-0.0562466	0.11063	0.157839	0.0421737	0.255665		larp	Late Spermatogonia-M1	blue	0.245014	-0.0368245	0.0135811	0.00216414	0.113407	0.00437491	0.198471
	CG13330	Epithelial Cells-M2	turquoise	-0.0611895	0.198545	0.086973	0.0090525		CG30222	Hub Cells-M2	turquoise	-0.0744657	0.130987	0.0785429	0.0326659		sina	Cyst Cells-M1	turquoise	0.0840833	-0.00258918	-0.00242396	0.0220265		bel	Early Spermatogonia-M1	blue	0.275279	0.248597	0.195523	0.138698	0.194278	0.221185	-0.00476267	0.110606	0.189933	-0.000665433	0.289808		His2Av	Late Spermatogonia-M5	brown	0.110445	-0.133858	0.0199935	0.146727	0.171953	0.00426998	0.0678591
	CG32486	Epithelial Cells-M2	turquoise	-0.037595	0.136305	0.086918	0.0696026		cpo	Hub Cells-M1	blue	0.0617115	0.0843502	0.0784827	0.129457		Nup358	Cyst Cells-M1	turquoise	0.048782	0.0824727	-0.00243459	0.197626		ValRS-m	Early Spermatogonia-M3	turquoise	0.0865385	0.0955036	0.0436187	0.0201106	0.0539734	0.0648269	-0.0357926	0.110567	0.0965744	0.00977568	0.0543032		CG7728	Late Spermatogonia-M5	brown	0.00448233	-0.00386488	0.0793616	0.0429773	0.153874	0.00423528	0.0637458
	CG3222	Epithelial Cells-M2	turquoise	-0.102069	0.23235	0.0868795	0.0112048		CG16903	Hub Cells-M2	turquoise	-0.0217527	0.142701	0.0784266	0.0812328		CG34408	Cyst Cells-M1	turquoise	0.0179643	-0.00825252	-0.00245789	0.0501494		gukh	Early Spermatogonia-M1	blue	0.23235	0.209436	0.145773	0.071974	0.151037	0.179619	-0.00177312	0.110439	0.148054	0.0124356	0.213127		pns	Late Spermatogonia-M1	blue	0.13481	0.0155073	-0.0218767	0.0139758	0.0906882	0.00415992	0.138772
	dpy	Epithelial Cells-M2	turquoise	-0.140985	0.221616	0.0867777	0.0452415		CG11249	Hub Cells-M2	turquoise	-0.00654838	0.0508135	0.0783609	0.0335573		wds	Cyst Cells-M1	turquoise	0.0148927	0.0289244	-0.00259877	0.0794968		Rga	Early Spermatogonia-M1	blue	0.235343	0.220741	0.152497	0.0776404	0.158159	0.157219	-0.00620385	0.110404	0.184824	0.0545313	0.226747		eIF4H2	Late Spermatogonia-M2	turquoise	-0.00200855	0.10353	0.0285272	0.0356839	0.0242333	0.00405128	0.0292381
	CG30376	Epithelial Cells-M2	turquoise	-0.125915	0.297053	0.0867522	0.0276676		Myo10A	Hub Cells-M1	blue	0.0902927	0.0419754	0.0783518	0.140972		ND-15	Cyst Cells-M1	turquoise	0.0682421	0.0267234	-0.00261599	0.0505993		vib	Early Spermatogonia-M5	red	0.103785	0.104625	0.0918813	0.0288521	0.1514	0.101945	0.0084784	0.110231	0.144995	0.0797969	0.106568		eEF2	Late Spermatogonia-M3	green	-0.0224824	-0.0374	0.273504	0.0655943	0.152626	0.00381613	0.0947563
	CG10365	Epithelial Cells-M2	turquoise	-0.0362628	0.132461	0.0866024	0.0196202		Bug22	Hub Cells-M2	turquoise	-0.00116119	0.225856	0.0783413	0.0998055		emb	Cyst Cells-M2	blue	0.00868084	0.0818199	-0.0027563	0.111831		CG12084	Early Spermatogonia-M1	blue	0.226764	0.215001	0.144267	0.0854739	0.198762	0.200492	-0.0135217	0.110165	0.146785	0.0584916	0.198359		Fur2	Late Spermatogonia-M1	blue	0.174025	-0.017667	0.00712092	0.0299291	0.092586	0.00372868	0.154449
	Ubr3	Epithelial Cells-M2	turquoise	-0.0333029	0.11401	0.0865734	0.0860757		CG8243	Hub Cells-M2	turquoise	-0.114268	0.112026	0.0782717	0.0368446		CG6470	Cyst Cells-M2	blue	0.0194751	0.0801734	-0.00279966	0.00840534		prel	Early Spermatogonia-M2	brown	0.151424	0.208035	0.10493	0.102165	0.0969466	0.126593	-0.0419497	0.110063	0.114644	-0.0219775	0.162526		CLIP-190	Late Spermatogonia-M5	brown	0.0482516	0.0525771	0.00502202	0.0634918	0.0939829	0.00370641	0.0708688
	CG7653	Epithelial Cells-M2	turquoise	-0.0667556	0.201507	0.0865638	0.0383364		Pof	Hub Cells-M2	turquoise	-0.151457	0.401584	0.0782593	0.210653		CG6923	Cyst Cells-M2	blue	0.0729149	0.10453	-0.00288546	0.0906031		CG17746	Early Spermatogonia-M2	brown	0.180691	0.186394	0.149674	0.0996494	0.170783	0.117607	-0.0354612	0.110036	0.100311	-0.0126256	0.202381		eIF4E3	Late Spermatogonia-M2	turquoise	-0.00792737	0.0671146	0.0122461	0.0349366	0.00890078	0.0035463	-0.00240286
	eIF4E4	Epithelial Cells-M2	turquoise	-0.101506	0.208528	0.0865535	0.034411		Top2	Hub Cells-M2	turquoise	0.021806	0.15702	0.0781619	0.221011		RhoGAP92B	Cyst Cells-M2	blue	0.0365989	0.154326	-0.00293554	0.0793473		Rab7	Early Spermatogonia-M3	turquoise	0.170047	0.204918	0.138552	0.0875048	0.116042	0.119987	0.0333694	0.11002	0.135571	0.0379553	0.178907		MED14	Late Spermatogonia-M1	blue	0.145772	0.0206182	0.0033211	-0.00569523	0.0590121	0.00325624	0.132618
	osa	Epithelial Cells-M2	turquoise	0.0301499	0.0609433	0.0865477	0.239121		Mfap1	Hub Cells-M2	turquoise	-0.0454261	0.0927534	0.0779932	0.0705148		CG11658	Cyst Cells-M1	turquoise	0.0191232	-0.0207628	-0.00341106	-0.00591264		RanGAP	Early Spermatogonia-M3	turquoise	0.132449	0.169254	0.154125	0.0867458	0.111942	0.144983	-0.0137821	0.109997	0.144424	0.0103844	0.139639		CG33995	Late Spermatogonia-M5	brown	0.0336022	-0.0319218	0.0344825	0.0837517	0.0512814	0.00315745	0.0193756
	nrv2	Epithelial Cells-M2	turquoise	-0.11646	0.232619	0.0860491	0.0312406		Spp	Hub Cells-M2	turquoise	-0.0780045	0.0834961	0.0778751	0.0197354		Ubc2	Cyst Cells-M1	turquoise	0.115618	0.0040238	-0.00341721	0.0420071		clos	Early Spermatogonia-M1	blue	0.201294	0.164933	0.0872327	0.0277818	0.170902	0.1507	0.0275857	0.109986	0.158422	-0.0326122	0.199694		Pif1A	Late Spermatogonia-M4	yellow	-0.0337439	0.11671	0.0225868	0.0229253	0.0408268	0.0030627	0.0553007
	CG2964	Epithelial Cells-M2	turquoise	-0.0897846	0.234177	0.0860031	0.03914		Oda	Hub Cells-M2	turquoise	0.157279	0.0455823	0.077785	0.218099		RASSF8	Cyst Cells-M1	turquoise	0.0463977	0.0317742	-0.00349418	0.0740803		CG5815	Early Spermatogonia-M9	pink	0.17451	0.172769	0.0817479	0.00258654	0.148382	0.162742	0.0592736	0.109836	0.252796	-0.00516503	0.125711		muskelin	Late Spermatogonia-M1	blue	0.142902	-0.0106668	0.0342449	-0.00651302	0.070574	0.00293333	0.122237
	CG32228	Epithelial Cells-M2	turquoise	-0.0294152	0.141286	0.0859402	0.00110392		CG44435	Hub Cells-M2	turquoise	-0.0106368	0.0916442	0.0777662	0.0672278		rpk	Cyst Cells-M1	turquoise	0.0550017	0.015891	-0.00351007	0.0556827		PMCA	Early Spermatogonia-M3	turquoise	0.0851592	0.128316	0.0444416	0.0434171	0.0910347	0.0963203	0.00968835	0.109741	0.149131	0.0298641	0.0409326		sdt	Late Spermatogonia-M1	blue	0.097959	-0.000297562	0.0176414	0.0262432	0.0738167	0.00280196	0.101344
	bor	Epithelial Cells-M2	turquoise	-0.103616	0.301089	0.0859242	0.0811343		Ppox	Hub Cells-M2	turquoise	-0.0482435	0.191824	0.0776882	0.11195		CG1638	Cyst Cells-M1	turquoise	0.0990006	-0.00510768	-0.00356207	0.0245662		CG1513	Early Spermatogonia-M1	blue	0.147781	0.146693	0.146442	0.0509187	0.172256	0.134731	-0.0186714	0.109619	0.132607	0.0218105	0.171508		CG3226	Late Spermatogonia-M1	blue	0.0833819	0.00830206	0.0143	0.000223796	0.0855342	0.00279372	0.117691
	CG12699	Epithelial Cells-M2	turquoise	-0.10975	0.318883	0.0859235	0.0279452		ymp	Hub Cells-M2	turquoise	0.0165368	0.258581	0.0775413	0.185951		SMSr	Cyst Cells-M1	turquoise	0.111113	0.0201726	-0.00361312	0.0199932		hfp	Early Spermatogonia-M2	brown	0.15541	0.190774	0.131181	-0.00246269	0.134411	0.146722	0.005244	0.1096	0.17362	-0.00706406	0.147076		bab1	Late Spermatogonia-M4	yellow	-0.0369529	0.0123606	0.0117358	0.115843	-0.0391857	0.00228257	-0.0681443
	Ack	Epithelial Cells-M2	turquoise	-0.0533677	0.231615	0.0859214	0.0514343		elg1	Hub Cells-M2	turquoise	0.00231369	0.0580662	0.0774042	0.0688754		Rpt6	Cyst Cells-M1	turquoise	0.0272008	0.0324018	-0.00373695	0.0722841		eIF2alpha	Early Spermatogonia-M3	turquoise	0.117046	0.131598	0.068084	0.0483812	0.0641399	0.0916455	0.0393611	0.10955	0.115402	-0.0402072	0.105793		Dap160	Late Spermatogonia-M5	brown	0.050966	-0.00467085	0.0130453	0.064863	0.122821	0.0021458	0.0765975
	CG6565	Epithelial Cells-M2	turquoise	-0.114292	0.239501	0.0857458	0.0520227		CG4681	Hub Cells-M2	turquoise	-0.0682805	0.101069	0.0773166	0.0704856		Vha68-1	Cyst Cells-M2	blue	0.0361784	0.0600798	-0.00373945	0.00147848		CG6191	Early Spermatogonia-M1	blue	0.22672	0.200773	0.166949	0.120162	0.17453	0.148322	-0.00840782	0.109521	0.127662	0.0588119	0.216539		numb	Late Spermatogonia-M1	blue	0.114442	0.00901808	-0.0130272	0.0106588	0.0695044	0.00205976	0.0992301
	CG6923	Epithelial Cells-M2	turquoise	-0.0796754	0.169563	0.085564	0.0350829		Klp59D	Hub Cells-M2	turquoise	-0.113713	0.222072	0.0770455	0.0562066		porin	Cyst Cells-M1	turquoise	0.0807014	0.0404626	-0.00378539	0.0662108		RhoGAP19D	Early Spermatogonia-M6	purple	0.265241	0.241099	0.211602	0.10181	0.157037	0.328767	0.0385576	0.109487	0.223572	0.0555659	0.248736		ca	Late Spermatogonia-M4	yellow	0.0973625	0.0289355	-0.0273935	0.0239407	0.0583572	0.00185948	0.0977198
	eIF5	Epithelial Cells-M2	turquoise	-0.0100027	0.164049	0.0853991	0.0617585		Src42A	Hub Cells-M1	blue	0.334486	-0.23038	0.0769823	0.0801914		Ptp36E	Cyst Cells-M1	turquoise	0.0688162	-0.030381	-0.00378806	-0.000916704		Nup205	Early Spermatogonia-M2	brown	0.186402	0.245857	0.134344	0.0759249	0.10931	0.127157	-0.0164937	0.109442	0.11097	-0.00803865	0.184973		CG11125	Late Spermatogonia-M4	yellow	0.0231986	0.0534997	0.0251189	0.0307004	0.0251379	0.00173295	0.0483184
	Zasp66	Epithelial Cells-M2	turquoise	-0.0569629	0.173312	0.0852347	0.087594		CG8086	Hub Cells-M1	blue	0.138758	-0.00702076	0.0769734	0.0840897		ast	Cyst Cells-M1	turquoise	0.0547476	0.0044481	-0.00387587	0.0212286		CG3744	Early Spermatogonia-M1	blue	0.263648	0.22005	0.171726	0.0581788	0.206625	0.210546	-0.0300862	0.109342	0.171857	0.0048359	0.247106		Acam	Late Spermatogonia-M2	turquoise	-0.0305149	0.0520146	0.0202882	0.0319579	-0.00228366	0.00170345	-0.0131668
	saturn	Epithelial Cells-M2	turquoise	-0.101602	0.17636	0.0852321	0.0110176		CkIIbeta2	Hub Cells-M2	turquoise	-0.0670785	0.142399	0.0768357	0.0580967		Ran	Cyst Cells-M1	turquoise	0.0525098	0.00165161	-0.0039594	0.0624475		scyl	Early Spermatogonia-M1	blue	0.203462	0.155642	0.107613	0.0581037	0.187511	0.176853	-0.0224113	0.109283	0.171888	0.00424939	0.175575		mam	Late Spermatogonia-M1	blue	0.163624	-0.00111557	-0.0241261	0.0202997	0.0797436	0.00155209	0.140823
	Dic3	Epithelial Cells-M2	turquoise	-0.0306286	0.161782	0.0851894	0.0757611		PNUTS	Hub Cells-M2	turquoise	0.175701	0.0840476	0.0768176	0.248937		CG15580	Cyst Cells-M1	turquoise	0.0406644	-0.0280533	-0.00397698	-0.0201159		Spt20	Early Spermatogonia-M1	blue	0.352424	0.27901	0.175059	0.098971	0.192727	0.252031	-0.0481224	0.10916	0.172826	0.0294597	0.30088		l(3)mbt	Late Spermatogonia-M5	brown	0.117371	-0.0337673	0.0172694	0.0851756	0.124975	0.00153369	0.105044
	vih	Epithelial Cells-M2	turquoise	-0.0769547	0.216127	0.0850614	0.115739		CG16719	Hub Cells-M2	turquoise	-0.0282432	0.0906768	0.0767849	0.0107236		CG2898	Cyst Cells-M1	turquoise	0.01922	-0.017852	-0.00397736	0.0379187		Vha44	Early Spermatogonia-M3	turquoise	0.0820245	0.090289	0.0501609	-0.00120043	0.102358	0.0608041	-0.0345286	0.109099	0.0820559	0.0161022	0.0674293		Chd64	Late Spermatogonia-M2	turquoise	0.012791	0.0179576	-0.00674641	-0.0240092	0.0135598	0.00151037	0.0319618
	Eno	Epithelial Cells-M2	turquoise	0.0265782	0.144107	0.0849944	0.105836		Hsp60D	Hub Cells-M2	turquoise	-0.0222267	0.165152	0.0764879	0.0535244		CG15824	Cyst Cells-M1	turquoise	0.0601744	0.018619	-0.00406309	0.00477447		mei-S332	Early Spermatogonia-M3	turquoise	0.0913372	0.136522	0.0814401	0.040233	0.068906	0.0425752	0.0171818	0.109057	0.107421	0.0306167	0.0813773		ssx	Late Spermatogonia-M1	blue	0.184192	0.00561872	-0.0328573	0.0170177	0.0527791	0.00142675	0.119356
	MEP-1	Epithelial Cells-M1	blue	0.0451286	-0.0180725	0.0849835	0.135182		ZnT35C	Hub Cells-M2	turquoise	0.00251319	0.0683396	0.0764044	0.0681422		Acox57D-p	Cyst Cells-M1	turquoise	0.015326	0.00413398	-0.00414329	0.0939372		sky	Early Spermatogonia-M1	blue	0.291657	0.237471	0.218439	0.110821	0.251944	0.180096	0.0190542	0.108911	0.177769	0.00817742	0.328266		CG15475	Late Spermatogonia-M2	turquoise	-0.0105657	0.0606143	0.00340792	0.0344836	0.00122383	0.00138305	0.000370345
	Zip99C	Epithelial Cells-M2	turquoise	-0.0895773	0.250122	0.0849088	0.0539781		RpL14	Hub Cells-M2	turquoise	-0.0701224	0.0899831	0.0763942	0.0268095		Ocrl	Cyst Cells-M1	turquoise	0.0070005	0.020292	-0.00420587	0.0159227		mon2	Early Spermatogonia-M2	brown	0.155062	0.225237	0.104111	0.0680392	0.0958825	0.11205	0.00159052	0.108816	0.108068	0.0623584	0.140039		bbc	Late Spermatogonia-M1	blue	0.131199	0.0243868	-0.00810046	0.0236576	0.0928457	0.00132	0.136551
	CG8086	Epithelial Cells-M2	turquoise	-0.0799353	0.184195	0.0848944	0.00140844		CG7839	Hub Cells-M2	turquoise	-0.0550455	0.0409593	0.0763841	0.0502148		lmgB	Cyst Cells-M1	turquoise	0.0765999	0.0109478	-0.0042304	0.0292045		Prp8	Early Spermatogonia-M1	blue	0.301508	0.256216	0.158857	0.0634011	0.175053	0.239453	0.0064978	0.108791	0.213884	0.0340903	0.241865		Tom20	Late Spermatogonia-M5	brown	0.0234022	-0.0517614	0.0887344	0.0508417	0.135046	0.00113129	0.0672632
	CG13334	Epithelial Cells-M2	turquoise	-0.093545	0.146215	0.0848292	0.0116271		cg	Hub Cells-M1	blue	0.0887154	0.102503	0.0763528	0.164044		RpL22-like	Cyst Cells-M1	turquoise	0.0309325	-0.00232006	-0.00436905	-0.00699018		jigr1	Early Spermatogonia-M1	blue	0.239017	0.220238	0.114906	0.0431763	0.201355	0.200833	-0.0211443	0.108778	0.211826	-0.00760749	0.200627		l(3)L1231	Late Spermatogonia-M1	blue	0.229743	-0.00806946	-0.0340759	0.0262919	0.0835538	0.00110583	0.170695
	CG42613	Epithelial Cells-M2	turquoise	-0.122883	0.276185	0.0845944	0.0339468		CG31815	Hub Cells-M1	blue	0.157241	-0.00710823	0.0763351	0.0805958		crq	Cyst Cells-M1	turquoise	0.00237314	0.000682574	-0.00447989	0.0515404		RasGAP1	Early Spermatogonia-M1	blue	0.254222	0.236254	0.188697	0.0861091	0.156055	0.176019	-0.0249336	0.10874	0.174906	-0.00822714	0.230995		Neurl4	Late Spermatogonia-M1	blue	0.044081	0.0432342	-0.00886714	0.0021089	0.0248194	0.00109247	0.0618297
	CG8292	Epithelial Cells-M2	turquoise	-0.0415862	0.138872	0.0845895	0.00704424		bdg	Hub Cells-M1	blue	0.19587	0.0250645	0.0762409	0.150173		Liprin-beta	Cyst Cells-M1	turquoise	0.0842702	0.0155424	-0.00449194	0.0245817		l(3)73Ah	Early Spermatogonia-M7	yellow	0.210627	0.179415	0.109434	0.0449213	0.13473	0.15328	0.00515896	0.10867	0.136985	0.00136654	0.179425		CG6418	Late Spermatogonia-M1	blue	0.107946	0.00163254	-0.00688459	0.00499692	0.037362	0.00107953	0.0872925
	Usp10	Epithelial Cells-M2	turquoise	-0.0177588	0.169762	0.0845795	0.193531		Parg	Hub Cells-M1	blue	0.0680336	0.105583	0.0760461	0.251774		Trl	Cyst Cells-M1	turquoise	0.0612123	0.0286257	-0.00456246	0.0276096		htk	Early Spermatogonia-M3	turquoise	0.1575	0.167079	0.0702041	0.0345465	0.133829	0.126541	-0.000652486	0.108587	0.152436	0.0200044	0.112747		Karybeta3	Late Spermatogonia-M3	green	0.0537914	0.0371687	0.12975	0.0344433	0.134654	0.00105442	0.142768
	CG1628	Epithelial Cells-M2	turquoise	-0.0427012	0.179748	0.0845524	0.0636934		foi	Hub Cells-M2	turquoise	0.0267993	0.147997	0.0758634	0.145974		pita	Cyst Cells-M1	turquoise	0.033261	-0.0100167	-0.00464389	0.0526031		Synj	Early Spermatogonia-M3	turquoise	0.137031	0.156841	0.128218	0.0524736	0.117088	0.156703	-0.00137177	0.108463	0.113708	0.0264138	0.138572		heph	Late Spermatogonia-M4	yellow	0.0667434	0.0292444	-0.0136824	0.0970925	0.0633761	0.00104567	0.103299
	CG9147	Epithelial Cells-M2	turquoise	-0.0428556	0.128136	0.0845483	0.0434481		dup	Hub Cells-M2	turquoise	-0.0457014	0.100247	0.0758633	0.0558466		Rheb	Cyst Cells-M1	turquoise	0.0436707	0.0181848	-0.00500535	0.0490754		gwl	Early Spermatogonia-M3	turquoise	0.243684	0.235585	0.109018	0.0855574	0.118885	0.198615	-0.0662126	0.108409	0.169001	0.00565165	0.205312		mys	Late Spermatogonia-M1	blue	0.162073	0.0135872	-0.030416	0.0085571	0.0574103	0.000882117	0.131847
	nkd	Epithelial Cells-M2	turquoise	-0.08158	0.106413	0.0843058	0.0178239		Glut1	Hub Cells-M2	turquoise	0.00822493	0.097311	0.0756417	0.0821726		CG6479	Cyst Cells-M1	turquoise	0.060556	0.0220717	-0.00503648	0.0285396		spir	Early Spermatogonia-M1	blue	0.330291	0.292091	0.247213	0.182967	0.231011	0.215895	0.00736541	0.108334	0.21317	0.0749745	0.327318		Fit1	Late Spermatogonia-M1	blue	0.135859	-0.0183569	-0.0265916	-0.00545985	0.048111	0.000729503	0.100779
	sstn	Epithelial Cells-M2	turquoise	-0.0485324	0.148146	0.0842603	0.0279531		CG1371	Hub Cells-M2	turquoise	0.125038	0.194036	0.0755723	0.206323		CG42556	Cyst Cells-M1	turquoise	0.0846075	0.0362089	-0.00508428	0.0513035		Pect	Early Spermatogonia-M3	turquoise	0.146679	0.14314	0.134809	0.0518011	0.11422	0.154126	-0.0405846	0.108227	0.161977	0.0720948	0.125921		Exn	Late Spermatogonia-M4	yellow	0.0556537	0.0288462	0.0104155	0.0390987	0.0272806	0.000528648	0.0805609
	ana1	Epithelial Cells-M2	turquoise	-0.10525	0.300334	0.0841945	0.084761		CG4557	Hub Cells-M2	turquoise	-0.0487116	0.0890241	0.0754681	-0.0245452		CG4991	Cyst Cells-M1	turquoise	0.000346554	0.0201164	-0.00511258	0.113459		Mad	Early Spermatogonia-M3	turquoise	0.167773	0.164215	0.139767	0.0322211	0.0762724	0.134722	0.0206773	0.108113	0.129026	0.0304982	0.164932		trol	Late Spermatogonia-M3	green	-0.00980454	-0.018548	0.0840483	0.0590568	0.0496316	0.000340259	0.0382547
	Usp1	Epithelial Cells-M2	turquoise	-0.0102526	0.12734	0.0840722	0.136122		CG2926	Hub Cells-M2	turquoise	0.0376912	0.164371	0.0754446	0.129629		CG6115	Cyst Cells-M1	turquoise	0.0340177	-0.000173169	-0.00512326	0.00600967		Sec31	Early Spermatogonia-M1	blue	0.289007	0.215623	0.141199	0.0680213	0.142921	0.229098	-0.01503	0.108063	0.17886	0.0452374	0.212633		Lar	Late Spermatogonia-M4	yellow	0.0718539	0.0419938	-0.0189896	0.0171982	0.0600154	0.000164915	0.109997
	Hex-t2	Epithelial Cells-M2	turquoise	-0.105042	0.302511	0.0840555	0.0617987		CG6424	Hub Cells-M1	blue	0.215591	-0.0263247	0.0753502	0.121723		CG8219	Cyst Cells-M2	blue	0.0101727	0.11823	-0.00529429	0.0302225		Ubc6	Early Spermatogonia-M3	turquoise	0.151629	0.180354	0.114004	0.00120281	0.0746095	0.115401	0.00559982	0.108039	0.153773	0.0199564	0.140586		dlg1	Late Spermatogonia-M1	blue	0.160765	-0.00697533	-0.0295464	0.0390962	0.054045	8.53743588143974e-05	0.131473
	mfrn	Epithelial Cells-M2	turquoise	-0.0436608	0.137074	0.0840489	0.0923266		CG13901	Hub Cells-M2	turquoise	-0.0491739	0.0662365	0.0753013	0.0125817		akirin	Cyst Cells-M2	blue	0.0236207	0.0658558	-0.00539078	0.0810705		fray	Early Spermatogonia-M3	turquoise	0.18332	0.181325	0.0727852	0.011719	0.0810015	0.18237	0.00623465	0.107956	0.164704	0.0559193	0.13237		Uba1	Late Spermatogonia-M1	blue	0.224111	-0.0239859	-0.00804603	0.0111512	0.14954	-2.94157e-06	0.202676
	CG4892	Epithelial Cells-M2	turquoise	-0.0857747	0.0756327	0.0840398	-0.0309519		IntS1	Hub Cells-M2	turquoise	-0.056555	0.0697489	0.0752967	0.0157059		Cyt-b5	Cyst Cells-M1	turquoise	0.0254036	0.00922999	-0.00543611	0.0379466		Pcyt1	Early Spermatogonia-M3	turquoise	0.0700902	0.0710099	0.0855336	0.0190229	0.057781	0.0687867	0.0355183	0.107912	0.0901938	0.0242082	0.0703657		CG15172	Late Spermatogonia-M2	turquoise	0.0196937	0.0550918	-0.0198942	0.00585051	0.0167526	-0.000356903	0.00743705
	CG1513	Epithelial Cells-M2	turquoise	-0.015817	0.122476	0.0840204	0.0831064		Asator	Hub Cells-M1	blue	0.119189	0.0565233	0.0752184	0.0710958		eIF2Bdelta	Cyst Cells-M1	turquoise	0.0142553	0.0137466	-0.00547515	0.0712927		CG5746	Early Spermatogonia-M2	brown	0.302827	0.290737	0.136548	0.103533	0.14672	0.197783	-0.0212797	0.107875	0.137298	0.0186805	0.2318		CG7794	Late Spermatogonia-M2	turquoise	-0.00881323	0.0499184	0.00369626	0.0359718	-0.0169846	-0.000560696	-0.0233548
	Idh3b	Epithelial Cells-M2	turquoise	-0.0583453	0.224448	0.0839915	0.042636		tacc	Hub Cells-M1	blue	0.122897	-0.0223333	0.075099	0.10754		CG12091	Cyst Cells-M1	turquoise	0.0652435	0.0274048	-0.00549365	0.0185567		Pcl	Early Spermatogonia-M2	brown	0.317586	0.316462	0.213495	0.108073	0.188713	0.25155	-0.0447326	0.107715	0.22828	0.00970163	0.285707		Tim10	Late Spermatogonia-M5	brown	0.017279	-0.0725405	0.023739	0.082277	0.0508428	-0.000724259	-0.0124676
	CG30110	Epithelial Cells-M2	turquoise	-0.0935641	0.137366	0.0839548	-0.0106705		CG44405	Hub Cells-M2	turquoise	0.00404987	0.0704909	0.0750968	0.0207661		RAF2	Cyst Cells-M2	blue	-0.00963746	0.0704534	-0.00563405	0.051504		cue	Early Spermatogonia-M1	blue	0.273287	0.235616	0.169673	0.118237	0.158549	0.170815	-0.043801	0.107694	0.176628	0.0763887	0.229843		CdGAPr	Late Spermatogonia-M4	yellow	0.111532	0.0143579	-0.0139872	0.0372185	0.0893851	-0.000776711	0.125004
	spir	Epithelial Cells-M2	turquoise	-0.130342	0.217255	0.0838438	0.0852038		Lmpt	Hub Cells-M1	blue	0.24421	-0.0834596	0.0749999	0.0963772		EMC1	Cyst Cells-M1	turquoise	0.080632	0.0581605	-0.00569597	0.0192102		mei-P26	Early Spermatogonia-M3	turquoise	0.233844	0.247244	0.138806	0.046901	0.162104	0.24472	-0.00598233	0.107487	0.235746	0.0761068	0.191575		wrd	Late Spermatogonia-M1	blue	0.153448	0.0348162	-0.014328	-0.0152691	0.0367808	-0.000812761	0.138113
	Acsl	Epithelial Cells-M2	turquoise	-0.0309264	0.14478	0.0838	0.127348		egl	Hub Cells-M1	blue	0.170131	0.0298362	0.0749932	0.110109		CG15452	Cyst Cells-M1	turquoise	0.0828557	0.00459328	-0.00581972	-0.00844739		sdk	Early Spermatogonia-M3	turquoise	0.213674	0.220549	0.145247	0.0798294	0.182989	0.18101	0.0262405	0.107305	0.188947	0.0109641	0.18471		a	Late Spermatogonia-M1	blue	0.195379	-0.0193253	-0.0426632	0.0147189	0.0552154	-0.000933064	0.12432
	E(bx)	Epithelial Cells-M2	turquoise	0.0106938	0.146297	0.083733	0.257854		CG11815	Hub Cells-M2	turquoise	-0.0168955	0.117352	0.0749618	0.0422356		Usp1	Cyst Cells-M1	turquoise	0.0581985	0.0203101	-0.00591556	0.0690699		peb	Early Spermatogonia-M3	turquoise	0.102552	0.0966724	0.0589169	0.0277064	0.0729186	0.0520864	0.015649	0.107289	0.108104	-0.0251461	0.0963086		CG6340	Late Spermatogonia-M4	yellow	0.13455	0.0368571	-0.022494	0.00195768	0.0689692	-0.0009367	0.145306
	CG5276	Epithelial Cells-M2	turquoise	-0.0727541	0.240673	0.0837251	0.053135		Noa36	Hub Cells-M2	turquoise	0.0869769	0.0724535	0.0748245	0.164305		CG10543	Cyst Cells-M1	turquoise	0.0478287	0.0393666	-0.00591816	0.0704349		X11L	Early Spermatogonia-M3	turquoise	0.247647	0.22454	0.153485	0.090069	0.158808	0.200982	-0.015329	0.107281	0.19718	0.00394752	0.199446		CG12963	Late Spermatogonia-M2	turquoise	-0.0145663	0.0486444	-0.00417365	0.0158094	0.026236	-0.00119184	-0.00696205
	Tpl94D	Epithelial Cells-M2	turquoise	-0.103408	0.253864	0.083669	0.00645768		ND-75	Hub Cells-M2	turquoise	-0.119011	0.066821	0.0747039	-0.0702387		Cog1	Cyst Cells-M1	turquoise	0.0502836	0.0190259	-0.00602166	0.0524981		CG34347	Early Spermatogonia-M3	turquoise	0.181004	0.176033	0.152185	0.0552579	0.113096	0.19618	-0.0732276	0.107217	0.169196	0.0307631	0.147041		CG7546	Late Spermatogonia-M1	blue	0.16681	-0.00144495	-0.0140701	0.0278225	0.0774026	-0.00133708	0.15335
	RapGAP1	Epithelial Cells-M2	turquoise	-0.0455441	0.158073	0.0834624	0.162426		CG3847	Hub Cells-M2	turquoise	-0.0429007	0.0233815	0.0746624	0.0804206		Uba2	Cyst Cells-M1	turquoise	0.0421161	0.0121324	-0.00614443	0.0458543		CG17528	Early Spermatogonia-M3	turquoise	0.125242	0.14788	0.0806339	-0.0113935	0.13759	0.142318	-0.0372921	0.107006	0.166616	0.0054096	0.0707368		CG1309	Late Spermatogonia-M1	blue	0.0768919	0.0315935	0.00522401	0.0125606	0.0498794	-0.0016793	0.0966673
	CG12024	Epithelial Cells-M3	brown	0.0448379	0.0424486	0.0834256	0.065745		CG15198	Hub Cells-M2	turquoise	0.0194862	0.055504	0.0745665	0.0592798		CG2218	Cyst Cells-M1	turquoise	0.0569057	0.0133891	-0.00617715	0.0729973		ssp3	Early Spermatogonia-M3	turquoise	0.10164	0.116671	0.121141	0.0211206	0.0876314	0.0828478	0.00339782	0.106641	0.17196	0.0050176	0.117144		MBD-R2	Late Spermatogonia-M1	blue	0.0900366	0.00344194	0.0246678	-0.0127584	0.0994318	-0.00175783	0.128064
	CG6470	Epithelial Cells-M2	turquoise	-0.102371	0.215836	0.0833291	0.0670561		hang	Hub Cells-M2	turquoise	0.0633058	0.0687609	0.0744406	0.189286		CG34355	Cyst Cells-M1	turquoise	0.0570602	0.0357049	-0.00638469	0.0449733		jumu	Early Spermatogonia-M3	turquoise	0.230675	0.216003	0.0578815	-0.0175334	0.119482	0.231241	-0.00463698	0.106566	0.206834	-0.0146391	0.178008		brm	Late Spermatogonia-M1	blue	0.208349	0.0118761	-0.000316244	-0.0191895	0.14938	-0.00176269	0.211183
	CG11125	Epithelial Cells-M2	turquoise	-0.0955584	0.237465	0.0833069	0.0435323		mge	Hub Cells-M2	turquoise	-0.0751815	0.218405	0.0743242	0.0798781		Rtf1	Cyst Cells-M1	turquoise	0.117055	0.0393091	-0.00653598	0.0516912		Fas2	Early Spermatogonia-M3	turquoise	0.114617	0.10076	0.090946	-0.00123702	0.0839821	0.131845	0.0260467	0.106279	0.0975696	-0.00438567	0.0906467		CG14712	Late Spermatogonia-M1	blue	0.160251	0.0291128	-0.0304376	-0.0128028	0.0958425	-0.00181374	0.151229
	BOD1	Epithelial Cells-M2	turquoise	-0.0350432	0.210558	0.0832721	0.109852		l(1)G0320	Hub Cells-M2	turquoise	-0.0371879	0.060665	0.0741063	0.0312772		saturn	Cyst Cells-M1	turquoise	0.0897144	0.00791813	-0.00662697	-0.00162714		Spn	Early Spermatogonia-M1	blue	0.307808	0.228606	0.142558	0.0905631	0.208209	0.234484	-0.0297532	0.106271	0.221566	-0.016847	0.261116		CG7611	Late Spermatogonia-M1	blue	0.120413	0.0159668	-0.0133172	-0.00189403	0.0563607	-0.00188464	0.105898
	bur	Epithelial Cells-M2	turquoise	-0.011739	0.138474	0.0831876	0.123451		Arp5	Hub Cells-M2	turquoise	-0.0861562	0.0822549	0.074034	0.0165192		prage	Cyst Cells-M1	turquoise	0.10385	0.0235478	-0.00676306	0.0589417		oys	Early Spermatogonia-M9	pink	0.190983	0.147993	0.0594492	-0.0170689	0.131787	0.171834	-0.0288864	0.106191	0.243118	-0.0509213	0.137325		CG43935	Late Spermatogonia-M2	turquoise	-0.0174951	0.101613	-0.00593995	0.0243008	-0.0201676	-0.00191421	-0.00215407
	CG11030	Epithelial Cells-M2	turquoise	0.00858141	0.148371	0.0831784	0.112736		CG8245	Hub Cells-M2	turquoise	-0.031876	0.126126	0.074001	0.0731345		Zif	Cyst Cells-M1	turquoise	0.0790956	0.0354125	-0.00688883	0.035994		Ssrp	Early Spermatogonia-M3	turquoise	0.193616	0.207952	0.155365	0.069359	0.144584	0.149841	-0.0264437	0.105888	0.16001	0.0480982	0.171576		Tim9b	Late Spermatogonia-M5	brown	0.00273366	-0.0399541	0.0327523	0.049726	0.0634298	-0.0019261	-0.0185305
	Cdc27	Epithelial Cells-M2	turquoise	-0.115893	0.219828	0.0831539	0.0650371		CG8097	Hub Cells-M2	turquoise	0.00110749	0.198678	0.0739463	0.110963		CG31459	Cyst Cells-M1	turquoise	0.078265	0.025412	-0.00695575	0.0246375		rols	Early Spermatogonia-M3	turquoise	0.0503789	0.0832878	0.134977	0.0484144	0.0917816	0.0335549	0.0479197	0.105868	0.0665388	0.00828478	0.113888		sol	Late Spermatogonia-M1	blue	0.218032	-0.00585902	-0.010889	0.0108249	0.0766593	-0.00192995	0.17499
	CG2839	Epithelial Cells-M2	turquoise	-0.0610286	0.17795	0.0830179	0.0408344		CG6479	Hub Cells-M2	turquoise	-0.0477363	0.136744	0.0739404	0.0752431		CG42635	Cyst Cells-M2	blue	0.0583007	0.170358	-0.00699151	0.0324657		ari-2	Early Spermatogonia-M1	blue	0.269014	0.233296	0.154559	0.0892949	0.189592	0.196057	-0.00588848	0.105729	0.175542	0.0479776	0.252392		gdl	Late Spermatogonia-M5	brown	0.0201856	-0.00102509	0.0190163	0.0621076	0.051297	-0.00195876	0.00877135
	mtd	Epithelial Cells-M2	turquoise	-0.0336389	0.147654	0.082826	0.156954		ifc	Hub Cells-M2	turquoise	-0.0710151	0.117301	0.0737783	0.0658748		CG7987	Cyst Cells-M1	turquoise	0.0270647	-0.00938173	-0.00726199	0.0310093		wech	Early Spermatogonia-M1	blue	0.253929	0.199059	0.119186	0.0807764	0.173265	0.208602	0.00311182	0.105593	0.197639	0.00641422	0.217822		GLS	Late Spermatogonia-M5	brown	0.0261802	-0.0227038	0.0326264	0.0299444	0.0643886	-0.00208473	0.0418098
	slim	Epithelial Cells-M2	turquoise	-0.0446256	0.157013	0.0828054	0.0429119		Sec8	Hub Cells-M1	blue	0.0202502	0.0318974	0.0737078	0.122291		CG14839	Cyst Cells-M1	turquoise	0.0784876	0.0037108	-0.00732034	-0.0128142		PCB	Early Spermatogonia-M3	turquoise	0.197031	0.159348	0.0904388	0.00872567	0.0786992	0.157311	0.00310613	0.105529	0.164921	-0.0188125	0.124637		stg	Late Spermatogonia-M1	blue	0.241526	0.0140484	-0.0728817	0.0115723	0.11329	-0.00221342	0.191746
	form3	Epithelial Cells-M2	turquoise	-0.0565138	0.122211	0.0826921	0.031124		Mhc	Hub Cells-M2	turquoise	-0.128707	0.336519	0.0735763	0.126458		CG10298	Cyst Cells-M1	turquoise	0.0666594	0.00661963	-0.00739534	0.0378358		S	Early Spermatogonia-M1	blue	0.30894	0.261466	0.155558	0.107246	0.225143	0.226043	-0.0182641	0.105492	0.186926	0.0317856	0.259309		CrebB	Late Spermatogonia-M5	brown	0.083446	-0.0575499	-0.00798504	0.0798072	0.130087	-0.00226857	0.067666
	CG18171	Epithelial Cells-M2	turquoise	-0.0919385	0.241828	0.0825587	0.0432851		armi	Hub Cells-M2	turquoise	-0.0326711	0.0751833	0.0733701	0.0599283		CG11122	Cyst Cells-M1	turquoise	0.0824042	0.0229267	-0.00746136	0.0736217		YME1L	Early Spermatogonia-M3	turquoise	0.169106	0.142742	0.121584	0.0485954	0.0833677	0.117256	0.0250787	0.105364	0.121398	0.000417156	0.163042		dpr17	Late Spermatogonia-M2	turquoise	-0.0336079	0.127939	0.00665667	0.0425575	0.00215803	-0.00234188	-0.00749594
	CG31213	Epithelial Cells-M2	turquoise	-0.0835613	0.260097	0.0824723	0.0259585		Hat1	Hub Cells-M2	turquoise	-0.0856812	0.0534879	0.0733473	-0.055655		Mur2B	Cyst Cells-M1	turquoise	0.0334764	-0.0215621	-0.00754991	0.0463234		CG2201	Early Spermatogonia-M1	blue	0.21107	0.189202	0.139645	0.0794178	0.174624	0.123582	-0.041741	0.105314	0.157081	-0.0315557	0.227658		CG33489	Late Spermatogonia-M2	turquoise	0.000165705	0.0389702	0.0138297	0.0522069	0.00611382	-0.0025024	0.00583504
	Mst33A	Epithelial Cells-M2	turquoise	-0.180785	0.288879	0.0824658	-0.031		Pde11	Hub Cells-M1	blue	0.343994	-0.111705	0.0732765	0.166327		CG9875	Cyst Cells-M1	turquoise	0.0733305	0.0079943	-0.00769887	0.0139535		Txl	Early Spermatogonia-M3	turquoise	0.0998513	0.0824013	0.0582338	0.0659964	0.0468131	0.071375	-0.00618141	0.105287	0.091569	0.0408328	0.0768317		pzg	Late Spermatogonia-M1	blue	0.226953	0.0024726	-0.0169823	0.00208588	0.0949348	-0.00257534	0.178473
	Pcf11	Epithelial Cells-M2	turquoise	-0.0366209	0.0983535	0.0824218	0.04397		IleRS	Hub Cells-M2	turquoise	0.037012	0.0733082	0.0731701	0.114039		Ubr3	Cyst Cells-M1	turquoise	0.0696767	0.0657581	-0.0077262	0.122091		Pgk	Early Spermatogonia-M3	turquoise	0.079279	0.0996091	0.0379236	0.00101594	0.0700127	0.088334	-0.00887592	0.105146	0.121183	0.0324233	0.0336602		GlnRS	Late Spermatogonia-M5	brown	0.0765055	-0.0541652	0.0459084	0.049724	0.118834	-0.00268049	0.0746748
	CG5521	Epithelial Cells-M2	turquoise	-0.0431862	0.079662	0.0822967	0.14319		Ubc10	Hub Cells-M2	turquoise	-0.00249293	0.11498	0.0731403	0.0943995		Acyp	Cyst Cells-M1	turquoise	0.0789718	-0.0189027	-0.00773263	0.0219638		CG8858	Early Spermatogonia-M3	turquoise	0.129722	0.15346	0.113141	0.0544284	0.112297	0.0954102	0.0241811	0.105125	0.115594	0.000503394	0.119922		CG8229	Late Spermatogonia-M5	brown	0.0431078	-0.066424	0.0163725	0.0980423	0.0997786	-0.00277144	0.0217497
	CG30384	Epithelial Cells-M2	turquoise	-0.0636058	0.215735	0.0822205	0.032062		Rim	Hub Cells-M1	blue	0.300735	-0.286356	0.073077	-0.00594585		CG7115	Cyst Cells-M1	turquoise	0.0431868	0.0250281	-0.00774871	0.0557418		simj	Early Spermatogonia-M1	blue	0.255948	0.223283	0.186788	0.110666	0.169146	0.163054	0.0179371	0.104859	0.137695	-0.0188735	0.243869		CG30183	Late Spermatogonia-M1	blue	0.185091	0.0216524	-0.03279	-0.0463758	0.106599	-0.00286655	0.178315
	Zasp52	Epithelial Cells-M2	turquoise	-0.0273948	0.0899279	0.0822019	0.0717904		Miro	Hub Cells-M2	turquoise	-0.105055	0.264849	0.0728816	0.120662		su(w[a])	Cyst Cells-M1	turquoise	0.0661697	0.0659367	-0.00780728	0.0992921		atl	Early Spermatogonia-M1	blue	0.182375	0.152379	0.116513	0.0503772	0.134453	0.14982	-0.00228137	0.104838	0.147679	-0.00140024	0.189974		Mi-2	Late Spermatogonia-M5	brown	0.10754	-0.056327	0.0962699	0.104879	0.245936	-0.00290391	0.154626
	qtc	Epithelial Cells-M2	turquoise	-0.0630092	0.153613	0.0821519	0.0276927		zf30C	Hub Cells-M1	blue	0.0359283	-0.0154866	0.0728454	-0.00749364		CG31551	Cyst Cells-M2	blue	0.0298796	0.131806	-0.00785128	0.0461903		Mical	Early Spermatogonia-M3	turquoise	0.190623	0.183746	0.163328	0.0322486	0.146281	0.144505	0.0337035	0.104785	0.187593	0.0174392	0.169701		CG12567	Late Spermatogonia-M5	brown	0.0573512	-0.0258884	0.021759	0.0642767	0.156837	-0.00333426	0.0897977
	CG31797	Epithelial Cells-M2	turquoise	-0.0328522	0.130373	0.0821166	0.0213798		PAPLA1	Hub Cells-M2	turquoise	0.0322018	0.0838283	0.0728209	0.0548445		CG6621	Cyst Cells-M2	blue	0.0348959	0.117317	-0.00785291	0.103432		Sur-8	Early Spermatogonia-M9	pink	0.133323	0.124092	0.00875019	-0.0145621	0.146522	0.123391	-0.00539091	0.104758	0.232906	-0.00641348	0.0932254		CG32240	Late Spermatogonia-M2	turquoise	-0.0332181	0.0850901	-0.00165397	0.0336669	-0.0138048	-0.00342171	-0.0172675
	CG9328	Epithelial Cells-M2	turquoise	-0.0348918	0.0845819	0.0819447	0.0612275		rictor	Hub Cells-M2	turquoise	0.0250385	0.0839846	0.0727921	0.119187		Rich	Cyst Cells-M1	turquoise	0.0589781	0.0193801	-0.00791069	0.0731684		Arp3	Early Spermatogonia-M2	brown	0.209758	0.243788	0.143359	0.0250402	0.145119	0.164427	-0.00313789	0.104724	0.152569	-0.00645921	0.213712		vsg	Late Spermatogonia-M5	brown	0.106816	-0.0597589	0.0126468	0.0970537	0.127099	-0.00352467	0.0839712
	CG10011	Epithelial Cells-M2	turquoise	-0.0870794	0.124679	0.0819192	0.0697741		Spt5	Hub Cells-M2	turquoise	0.0494971	0.0512079	0.0727851	0.0767549		ATP7	Cyst Cells-M1	turquoise	0.0738996	0.027743	-0.0079618	0.0660345		CG12301	Early Spermatogonia-M3	turquoise	0.0656769	0.0791384	0.0423932	-0.033948	0.0864719	0.0645104	-0.0252357	0.10463	0.13417	-0.00197279	0.0548553		Mhc	Late Spermatogonia-M3	green	-0.0389078	0.0766496	0.0397485	0.0684647	0.0599118	-0.00355339	0.0402796
	Usp2	Epithelial Cells-M2	turquoise	-0.031654	0.168548	0.0819103	0.0284868		CG7492	Hub Cells-M2	turquoise	-0.0310925	0.115252	0.0727766	0.00130264		Synd	Cyst Cells-M1	turquoise	0.0449589	0.0117177	-0.00799126	0.0276601		lqf	Early Spermatogonia-M3	turquoise	0.130166	0.116589	0.0957457	-0.0194025	0.0983214	0.149392	-0.0375179	0.104594	0.179424	0.0537124	0.0994253		plx	Late Spermatogonia-M1	blue	0.115431	0.0200402	-0.0144122	-0.0102607	0.0702105	-0.0036531	0.108789
	CG8349	Epithelial Cells-M2	turquoise	-0.0763413	0.134315	0.0818439	0.0737261		CG4390	Hub Cells-M2	turquoise	-0.085624	0.118882	0.0727608	0.0217724		GLS	Cyst Cells-M1	turquoise	0.0608077	0.00427136	-0.00799147	0.0145315		Calx	Early Spermatogonia-M4	black	0.157559	0.212322	0.1381	0.206784	0.136963	0.1529	0.0127891	0.104592	0.151641	0.0465397	0.151396		CG8635	Late Spermatogonia-M5	brown	0.0124478	-0.016358	0.0634082	0.0526931	0.118091	-0.00367399	0.0542152
	ctrip	Epithelial Cells-M2	turquoise	-0.0939799	0.249447	0.0818221	0.160519		CG9135	Hub Cells-M1	blue	0.0742361	-0.013331	0.0726864	0.0496965		CG10948	Cyst Cells-M2	blue	0.0637788	0.0844839	-0.00808877	0.0885218		CG9922	Early Spermatogonia-M3	turquoise	0.0953444	0.0954737	0.0966045	0.0351689	0.106475	0.092419	0.0248167	0.104581	0.13794	0.021901	0.0864951		Not1	Late Spermatogonia-M4	yellow	0.182324	0.0315943	0.00139081	0.0673859	0.117262	-0.00385855	0.206773
	CG5681	Epithelial Cells-M2	turquoise	-0.0792293	0.153762	0.0817606	0.030391		COX5A	Hub Cells-M2	turquoise	-0.0638416	0.172585	0.0726713	0.0931214		geko	Cyst Cells-M2	blue	0.0274247	0.118583	-0.0082576	0.0167391		CG18135	Early Spermatogonia-M3	turquoise	0.106394	0.125489	0.0544925	-0.00186714	0.0914937	0.0894706	-0.0200653	0.104546	0.118725	0.00450382	0.0849884		CG31709	Late Spermatogonia-M5	brown	-0.0121743	0.0323783	0.0157688	0.0835481	0.0419611	-0.00409507	-0.00842825
	SMSr	Epithelial Cells-M2	turquoise	-0.0738731	0.279849	0.081657	0.0271922		Dup99B	Hub Cells-M2	turquoise	-0.0408528	0.179556	0.0725833	0.130141		r-cup	Cyst Cells-M1	turquoise	0.0585396	-0.00525655	-0.00833176	0.000690244		slpr	Early Spermatogonia-M3	turquoise	0.244755	0.252488	0.141501	0.105295	0.138848	0.200382	-0.00780273	0.104499	0.246473	0.017351	0.192643		Sos	Late Spermatogonia-M1	blue	0.143922	-0.000701894	-0.0144568	-0.0127968	0.0903308	-0.00418125	0.117055
	CG33284	Epithelial Cells-M2	turquoise	-0.174725	0.364959	0.0815674	0.0218675		ftz-f1	Hub Cells-M1	blue	0.432468	-0.145748	0.0725638	0.123208		spaw	Cyst Cells-M2	blue	0.0391301	0.216053	-0.00841022	0.00108138		Vps35	Early Spermatogonia-M3	turquoise	0.174632	0.143727	0.109977	0.0558234	0.138031	0.124102	-0.0284109	0.104447	0.130797	0.0244129	0.14955		twi	Late Spermatogonia-M4	yellow	-0.0343833	0.0336016	0.00373309	0.0549335	-0.00292153	-0.00421077	-0.0231856
	Prosap	Epithelial Cells-M2	turquoise	-0.0336113	0.110217	0.0815229	0.117447		bun	Hub Cells-M1	blue	0.398449	-0.061197	0.0724121	0.257593		Ack	Cyst Cells-M1	turquoise	0.0631861	0.00822154	-0.00852052	0.0615269		drongo	Early Spermatogonia-M1	blue	0.234189	0.207339	0.128421	0.113688	0.189625	0.192724	-0.017246	0.104429	0.1551	0.008805	0.216662		Hexim	Late Spermatogonia-M1	blue	0.0608081	-0.0123929	-0.00328068	-0.0370695	0.0527013	-0.00439494	0.0665855
	SNF4Agamma	Epithelial Cells-M2	turquoise	-0.0156772	0.11608	0.0813349	0.150908		loopin-1	Hub Cells-M2	turquoise	-0.314797	0.629172	0.0723639	0.14953		SMC5	Cyst Cells-M1	turquoise	0.0258298	-0.0235824	-0.00855793	0.0124093		Daxx	Early Spermatogonia-M3	turquoise	0.216867	0.230824	0.206417	0.0808414	0.167749	0.208227	-0.0151406	0.104344	0.196715	0.0469214	0.225852		ZnT49B	Late Spermatogonia-M5	brown	0.0369015	-0.0167381	0.0380709	0.0326956	0.095336	-0.00441577	0.0440461
	DUBAI	Epithelial Cells-M2	turquoise	-0.0503298	0.240838	0.0811676	0.0928585		Rip11	Hub Cells-M1	blue	0.152225	-0.0508157	0.0723627	0.0807991		Uba1	Cyst Cells-M1	turquoise	0.0781431	0.0722961	-0.00861482	0.160678		jvl	Early Spermatogonia-M2	brown	0.23274	0.256478	0.195097	0.115547	0.125266	0.23451	-0.022622	0.104248	0.197843	0.0309807	0.245124		Sap-r	Late Spermatogonia-M5	brown	0.0285653	0.00595185	0.0865294	0.0617077	0.16961	-0.00444242	0.0842212
	CG15530	Epithelial Cells-M2	turquoise	-0.131013	0.306439	0.0810819	0.0247753		CG9130	Hub Cells-M2	turquoise	-0.366072	0.565747	0.072242	0.0989317		AlaRS	Cyst Cells-M1	turquoise	0.0265748	-0.0137319	-0.00862971	0.0352521		CG12236	Early Spermatogonia-M2	brown	0.241352	0.276996	0.176164	0.085361	0.151287	0.21535	-0.0594029	0.104149	0.198966	0.00894791	0.224619		kermit	Late Spermatogonia-M5	brown	0.0354827	-0.0305714	0.0077038	0.0629325	0.0573707	-0.00444791	0.0154668
	CG42671	Epithelial Cells-M2	turquoise	0.00770263	0.179883	0.0809933	0.0997173		CG4768	Hub Cells-M2	turquoise	-0.0201378	0.0600679	0.0722018	0.0759579		Upf1	Cyst Cells-M1	turquoise	0.023507	-0.018061	-0.00863977	0.0435408		CG42518	Early Spermatogonia-M1	blue	0.110943	0.103192	0.125498	0.0759779	0.10838	0.108846	-0.0686777	0.104088	0.121609	0.0927362	0.133137		CG11929	Late Spermatogonia-M2	turquoise	0.019626	0.0742015	-0.00146614	0.0116721	0.0294587	-0.0044729	0.0274607
	cora	Epithelial Cells-M2	turquoise	-0.0800401	0.175171	0.0809302	0.0730185		Myb	Hub Cells-M2	turquoise	-0.105882	0.182008	0.0720909	0.0348843		abs	Cyst Cells-M1	turquoise	0.0617048	0.0335239	-0.00868198	0.0579783		Rme-8	Early Spermatogonia-M6	purple	0.200581	0.173036	0.131939	0.0571293	0.161513	0.262987	0.0440974	0.104077	0.198039	0.0420447	0.195052		CG17162	Late Spermatogonia-M5	brown	0.0626805	-0.0549045	-0.0158563	0.0712153	0.114371	-0.00451294	0.056702
	CG15572	Epithelial Cells-M2	turquoise	-0.124242	0.24644	0.0809296	0.0132093		CG14316	Hub Cells-M2	turquoise	-0.0693683	0.0802384	0.0718833	0.0289837		spn-E	Cyst Cells-M2	blue	-0.0116064	0.0608609	-0.00873424	0.0702141		CG45050	Early Spermatogonia-M3	turquoise	0.188376	0.193832	0.154924	0.0906502	0.140429	0.174777	-0.00273909	0.104071	0.203419	0.031736	0.179604		Lis-1	Late Spermatogonia-M5	brown	0.0786502	-0.0351679	0.015056	0.0460334	0.145762	-0.00465918	0.0999352
	CG9316	Epithelial Cells-M2	turquoise	-0.0871347	0.23467	0.0808492	0.012539		Gp93	Hub Cells-M2	turquoise	-0.150144	0.235181	0.0717668	0.0537176		CG5026	Cyst Cells-M1	turquoise	0.0234508	0.0121989	-0.0087991	0.0706282		pelo	Early Spermatogonia-M3	turquoise	0.0906576	0.089611	0.0265111	0.0216644	0.0580407	0.0890166	0.0373407	0.103579	0.0765062	0.0103815	0.0475247		Pitslre	Late Spermatogonia-M4	yellow	0.117282	-0.0183259	0.0192326	0.0265927	0.1225	-0.00467753	0.146846
	CG12118	Epithelial Cells-M2	turquoise	-0.0522288	0.123147	0.0808407	0.0331127		SMSr	Hub Cells-M2	turquoise	-0.0464878	0.257163	0.0717607	0.123433		CG12121	Cyst Cells-M1	turquoise	0.0400655	-0.00752634	-0.0088036	0.0412334		CG44774	Early Spermatogonia-M1	blue	0.26378	0.218941	0.146454	0.121124	0.208999	0.218095	-0.0379723	0.103396	0.201472	0.00434997	0.22697		psq	Late Spermatogonia-M4	yellow	0.155961	-0.0123984	-0.0123269	0.0514622	0.133011	-0.00507881	0.174034
	Uba1	Epithelial Cells-M2	turquoise	-0.00719258	0.135379	0.08079	0.211713		CG3552	Hub Cells-M2	turquoise	0.0273713	0.22684	0.0714316	0.199387		shrb	Cyst Cells-M1	turquoise	0.0555126	0.0320786	-0.00891428	0.0469934		Tab2	Early Spermatogonia-M1	blue	0.269071	0.199902	0.173611	0.070203	0.173294	0.205098	0.0133601	0.103088	0.195881	0.027532	0.209206		sli	Late Spermatogonia-M4	yellow	0.061147	0.0146668	-0.00925685	0.00987559	0.0082885	-0.00509021	0.0622855
	SsRbeta	Epithelial Cells-M3	brown	0.0321874	0.0223118	0.080762	0.0262721		CG31099	Hub Cells-M2	turquoise	-0.0317961	0.18237	0.0714168	0.0961698		CG14613	Cyst Cells-M1	turquoise	0.0230115	0.0012568	-0.00893314	0.000866505		exd	Early Spermatogonia-M2	brown	0.204544	0.264229	0.11934	0.057724	0.122378	0.132318	0.0200876	0.103003	0.174108	0.0265371	0.199849		acj6	Late Spermatogonia-M2	turquoise	-0.00332535	0.0515743	0.0165785	0.0425147	0.018958	-0.00534057	-0.00185127
	Cyt-c-d	Epithelial Cells-M2	turquoise	-0.0420579	0.29387	0.0807149	0.0841533		apolpp	Hub Cells-M2	turquoise	-0.0181343	0.121625	0.0713195	0.125763		RpS13	Cyst Cells-M1	turquoise	0.037046	0.0441261	-0.00896054	0.0879609		mEFTu2	Early Spermatogonia-M3	turquoise	0.0352948	0.0699057	0.0382936	0.0430287	0.0338218	-0.000804695	0.012339	0.102907	0.0410789	0.00532951	0.027505		Vps13B	Late Spermatogonia-M2	turquoise	0.0366974	0.0995783	0.00519158	0.0304052	0.0599163	-0.00547438	0.0771068
	Taf1	Epithelial Cells-M2	turquoise	0.0377083	0.102342	0.0807073	0.158209		CG11779	Hub Cells-M2	turquoise	-0.0567775	0.172811	0.0712166	0.0817109		CG31910	Cyst Cells-M1	turquoise	0.110671	0.0276839	-0.00907911	0.021834		Cdc37	Early Spermatogonia-M3	turquoise	0.0271635	0.0562245	0.087656	0.0400641	0.0950322	0.0354826	0.00384437	0.102697	0.0675987	0.00118597	0.0381055		CG34200	Late Spermatogonia-M1	blue	0.0330181	0.0196206	0.00128871	-0.0198186	0.0244748	-0.0056132	0.0272615
	CG13544	Epithelial Cells-M2	turquoise	-0.0663231	0.231528	0.0805493	0.0301242		Set2	Hub Cells-M2	turquoise	0.00353937	0.153318	0.0712114	0.130134		CG14232	Cyst Cells-M1	turquoise	0.0897684	-0.0148876	-0.00908652	0.012133		Spps	Early Spermatogonia-M1	blue	0.295657	0.237642	0.161196	0.0635936	0.149014	0.169854	-0.0198228	0.102684	0.149935	0.0191653	0.257171		Atx2	Late Spermatogonia-M1	blue	0.234806	0.00372746	-0.0594535	0.000936925	0.106994	-0.00571842	0.19204
	CG18568	Epithelial Cells-M2	turquoise	-0.144926	0.321221	0.0804827	0.0424498		Acam	Hub Cells-M2	turquoise	-0.0929291	0.302346	0.0712056	0.090508		Rpn8	Cyst Cells-M1	turquoise	0.0899302	0.0485745	-0.0091305	0.111454		Ran	Early Spermatogonia-M1	blue	0.251765	0.236953	0.202877	0.0789152	0.127698	0.16732	-0.165993	0.102663	0.153115	0.00446577	0.236713		Usp20-33	Late Spermatogonia-M1	blue	0.117949	-0.00374803	-0.0155615	0.00528285	0.0633438	-0.00574906	0.122581
	Gyf	Epithelial Cells-M2	turquoise	-0.0143781	0.141303	0.0804751	0.117507		CG10561	Hub Cells-M2	turquoise	-0.0548214	0.229123	0.0711907	0.0621935		Not3	Cyst Cells-M2	blue	-0.00279261	0.00356047	-0.0091575	0.0434821		Sin3A	Early Spermatogonia-M3	turquoise	0.23125	0.220526	0.106019	0.0222445	0.174835	0.176749	-0.0426176	0.102491	0.197207	-0.0351586	0.183973		Adgf-A2	Late Spermatogonia-M2	turquoise	0.00372207	0.065452	0.0183189	0.0216961	0.00555359	-0.00577294	0.0185422
	Synd	Epithelial Cells-M2	turquoise	-0.0262413	0.162738	0.0804047	0.131107		CG31008	Hub Cells-M1	blue	0.0390938	0.0454381	0.0711432	0.00653302		CG14269	Cyst Cells-M1	turquoise	0.0338664	0.0212434	-0.00918025	-0.00928862		CG2182	Early Spermatogonia-M3	turquoise	0.149657	0.138456	0.0898829	0.0317041	0.111585	0.144211	-0.095556	0.102439	0.184064	-0.00645238	0.132728		eIF2Bdelta	Late Spermatogonia-M5	brown	-0.00028627	-0.0311051	0.0143329	0.0370057	0.0517904	-0.00604292	0.00317726
	bond	Epithelial Cells-M2	turquoise	-0.0513139	0.202194	0.0802105	0.0525303		sky	Hub Cells-M1	blue	0.15072	-0.0118793	0.0711252	0.131758		HIPP1	Cyst Cells-M1	turquoise	0.0303368	0.040955	-0.00918418	0.114389		Fer1HCH	Early Spermatogonia-M1	blue	0.172864	0.187796	0.25881	0.130041	0.183142	0.114683	0.028899	0.102432	0.0616957	0.0503852	0.308679		Dcr-1	Late Spermatogonia-M1	blue	0.142617	0.00674709	0.000474962	0.0172343	0.0575571	-0.00626372	0.129721
	CG11122	Epithelial Cells-M2	turquoise	0.0243468	0.139235	0.0801498	0.173972		pod1	Hub Cells-M1	blue	0.046296	0.128716	0.0710131	0.177286		CG43345	Cyst Cells-M1	turquoise	0.0417733	0.0319846	-0.00920259	0.0285674		Rala	Early Spermatogonia-M3	turquoise	0.157759	0.18036	0.115188	0.0606962	0.0995962	0.131254	-0.00483518	0.102428	0.184054	-0.0190315	0.145898		Prosalpha6T	Late Spermatogonia-M4	yellow	0.0403526	0.0465043	-0.00897173	0.0140087	0.0255596	-0.00638012	0.0573102
	alpha-Man-Ia	Epithelial Cells-M2	turquoise	0.0198399	0.127245	0.0801145	0.182452		CG14200	Hub Cells-M2	turquoise	0.029019	0.105106	0.0710108	0.145883		fog	Cyst Cells-M2	blue	-0.00592526	0.00852671	-0.00920401	0.0206362		Acox57D-p	Early Spermatogonia-M1	blue	0.259219	0.148758	0.101499	0.0888807	0.181955	0.165308	0.018042	0.102357	0.141416	-0.043733	0.224767		Nna1	Late Spermatogonia-M2	turquoise	-0.0303514	0.138946	-0.0033282	0.0225296	-0.0116873	-0.00643239	0.00661599
	CG31804	Epithelial Cells-M2	turquoise	-0.0805247	0.203041	0.0800003	0.0502522		CG32445	Hub Cells-M2	turquoise	-0.070049	0.268335	0.0709183	0.118857		CG8230	Cyst Cells-M1	turquoise	0.0185942	0.0484264	-0.0092942	0.0916979		ttk	Early Spermatogonia-M6	purple	0.239196	0.216123	0.169523	0.0813661	0.221723	0.32986	0.00760008	0.102349	0.244202	-0.0173036	0.232163		CG11714	Late Spermatogonia-M2	turquoise	-0.0117605	0.0810347	-0.00948174	0.0402082	0.0135199	-0.00650277	0.00306952
	CG32181	Epithelial Cells-M2	turquoise	-0.101075	0.251136	0.0799967	0.0224268		eEF1delta	Hub Cells-M2	turquoise	-0.022788	0.220941	0.0708109	0.127796		mu2	Cyst Cells-M2	blue	0.0325215	0.115941	-0.00934055	0.0561623		dom	Early Spermatogonia-M3	turquoise	0.167594	0.16004	0.00382662	-0.0722917	0.0603327	0.190072	-0.0183287	0.102298	0.174496	-0.0346289	0.0693006		yki	Late Spermatogonia-M1	blue	0.155847	0.0140982	-0.0406586	-0.00605713	0.0426124	-0.00651694	0.109978
	ND-42	Epithelial Cells-M2	turquoise	-0.0272691	0.0700829	0.0799843	0.0589337		CG4572	Hub Cells-M2	turquoise	-0.0590401	0.0289724	0.0708059	-0.0151966		CG8229	Cyst Cells-M1	turquoise	0.0459004	-0.00995165	-0.00942235	0.0123628		Parg	Early Spermatogonia-M1	blue	0.16637	0.170686	0.1212	0.0721577	0.14919	0.118941	0.00268951	0.102211	0.165095	0.00577976	0.196115		CG4161	Late Spermatogonia-M2	turquoise	-0.00902094	0.0866681	-0.0104482	0.0376513	0.0138148	-0.00652586	0.00936557
	CG7202	Epithelial Cells-M2	turquoise	-0.0755632	0.214416	0.0799607	-0.00130934		CG14894	Hub Cells-M2	turquoise	0.0136963	0.227292	0.0707723	0.151676		CG1571	Cyst Cells-M1	turquoise	0.0980665	0.0451758	-0.00956582	0.017795		baz	Early Spermatogonia-M1	blue	0.21638	0.200995	0.183609	0.141891	0.170521	0.178993	0.0114296	0.102085	0.149914	0.0384162	0.214017		LanA	Late Spermatogonia-M3	green	-0.0110933	-0.00525147	0.0567775	0.033424	0.0527763	-0.00666206	0.028254
	CG31805	Epithelial Cells-M2	turquoise	-0.0874908	0.195607	0.0798717	0.034202		Pcyt2	Hub Cells-M2	turquoise	0.0142644	0.252529	0.0706852	0.148239		eIF4E3	Cyst Cells-M1	turquoise	0.109832	0.0430144	-0.00970787	0.0660819		Dgp-1	Early Spermatogonia-M1	blue	0.201233	0.177469	0.134728	0.0858061	0.154126	0.131013	0.0417352	0.101941	0.160646	-0.00867404	0.211861		Der-1	Late Spermatogonia-M4	yellow	0.0581274	0.0208298	-0.0153915	0.00455966	0.0319649	-0.00676324	0.039079
	Src42A	Epithelial Cells-M2	turquoise	-0.0248442	0.120461	0.0798345	0.0607154		CG30412	Hub Cells-M2	turquoise	-0.0763027	0.12033	0.0706782	-0.00102353		Prosbeta3	Cyst Cells-M1	turquoise	0.0242056	0.0136023	-0.00976849	0.0483318		Eip75B	Early Spermatogonia-M1	blue	0.256669	0.182951	0.154092	0.041092	0.16548	0.189776	0.0421385	0.101798	0.15324	0.0681659	0.232957		Asph	Late Spermatogonia-M5	brown	-0.0310704	-0.00291335	0.0098328	0.050702	0.0055362	-0.00676626	-0.0135046
	mbc	Epithelial Cells-M2	turquoise	-0.00168403	0.0437573	0.0793546	0.0870737		ref(2)P	Hub Cells-M1	blue	0.0651651	-0.00772767	0.0705908	0.0858805		CG16957	Cyst Cells-M2	blue	-0.00123383	0.00105492	-0.00977046	-0.00916093		alpha-Spec	Early Spermatogonia-M6	purple	0.0715277	0.0671596	-0.0053075	-0.0963509	0.0166464	0.113098	0.0246747	0.101717	0.107803	0.0206731	-0.0332165		Arp2	Late Spermatogonia-M5	brown	0.0926595	-0.0625747	0.0199055	0.108322	0.164424	-0.0068517	0.0937334
	CG5455	Epithelial Cells-M2	turquoise	-0.0429717	0.137396	0.0793416	0.0364355		Usp12-46	Hub Cells-M1	blue	0.289862	-0.151934	0.0705849	0.0754895		CG14442	Cyst Cells-M1	turquoise	0.0613074	0.0380934	-0.00979146	0.144343		homer	Early Spermatogonia-M3	turquoise	0.142905	0.163925	0.131578	0.0539786	0.0781804	0.145991	-0.00420537	0.101653	0.122347	0.00164478	0.107212		vtd	Late Spermatogonia-M5	brown	-0.00539512	-0.0108638	0.0208717	0.0395526	0.0692287	-0.00725494	0.0351106
	Khc-73	Epithelial Cells-M2	turquoise	-0.0273102	0.178172	0.0792179	0.117925		CG31075	Hub Cells-M2	turquoise	0.0228088	0.0347742	0.0705642	0.0745108		KdelR	Cyst Cells-M1	turquoise	0.0421923	0.020268	-0.0098348	0.0377689		Pak3	Early Spermatogonia-M9	pink	0.226501	0.189372	0.0463995	0.0113108	0.119955	0.1897	-0.00416532	0.101564	0.276246	0.00714307	0.151724		Atg13	Late Spermatogonia-M1	blue	0.106348	0.00425298	-0.00157715	-0.0063852	0.0578594	-0.00727781	0.110584
	Strip	Epithelial Cells-M2	turquoise	-0.0868676	0.218714	0.0791825	0.0699236		CG9005	Hub Cells-M1	blue	0.313962	-0.160774	0.0704257	0.125309		Sirt2	Cyst Cells-M1	turquoise	0.0692388	0.0285626	-0.00983671	0.0580489		ZAP3	Early Spermatogonia-M3	turquoise	0.132439	0.138132	0.14207	0.0960321	0.133733	0.139629	0.00673401	0.101488	0.157556	0.0176442	0.133938		fs(1)M3	Late Spermatogonia-M1	blue	0.162339	-0.00450634	-0.0100828	-0.00875858	0.0555223	-0.00763205	0.111633
	atl	Epithelial Cells-M2	turquoise	-0.0505675	0.213784	0.0791808	0.0775207		kst	Hub Cells-M1	blue	0.124755	-0.00344373	0.0701992	0.0992058		CG8765	Cyst Cells-M1	turquoise	0.0440472	0.0431513	-0.00994174	0.0638843		CG7492	Early Spermatogonia-M1	blue	0.191119	0.162557	0.133981	0.0794417	0.143209	0.128237	0.0285024	0.101432	0.0847571	-0.00392206	0.215838		CG13245	Late Spermatogonia-M2	turquoise	0.0126609	0.087338	0.000932045	0.104691	0.00912407	-0.00778363	0.000180159
	slmb	Epithelial Cells-M2	turquoise	0.000145685	0.157743	0.0791005	0.110067		SAK	Hub Cells-M2	turquoise	-0.0791821	0.076355	0.0699713	-0.0116003		blp	Cyst Cells-M1	turquoise	0.052962	-0.00832044	-0.010091	0.0411347		Tl	Early Spermatogonia-M1	blue	0.366246	0.301923	0.195076	0.105351	0.2298	0.283722	-0.0377104	0.101369	0.248966	0.0518471	0.306301		lqfR	Late Spermatogonia-M1	blue	0.0967894	0.00925235	-0.0191822	0.0170053	0.061046	-0.00799223	0.100983
	Ehbp1	Epithelial Cells-M2	turquoise	-0.0979639	0.153236	0.0790684	0.0109124		geminin	Hub Cells-M2	turquoise	-0.0834565	0.0446749	0.0697952	0.0529556		Rpn1	Cyst Cells-M1	turquoise	0.0494481	0.00470498	-0.0101888	0.103127		MAPk-Ak2	Early Spermatogonia-M1	blue	0.232911	0.196446	0.109669	0.049146	0.14821	0.135336	0.0252126	0.101235	0.177901	0.0158527	0.190384		CG12391	Late Spermatogonia-M5	brown	0.0779878	-0.0213555	0.0440198	0.0545417	0.23391	-0.00800818	0.137787
	gom	Epithelial Cells-M2	turquoise	-0.0902997	0.195343	0.0790422	0.0599456		ArfGAP3	Hub Cells-M2	turquoise	0.0270415	0.0846189	0.0696328	0.0820307		CG12729	Cyst Cells-M1	turquoise	0.0529116	-0.00332683	-0.0102671	-0.000462558		SPoCk	Early Spermatogonia-M3	turquoise	0.119691	0.139011	0.139357	0.0450344	0.0894386	0.156761	0.0128352	0.101216	0.159848	0.00128334	0.106489		CG34355	Late Spermatogonia-M5	brown	0.0316133	-0.0471757	-0.0168346	0.0916358	0.0137875	-0.0082139	-0.00671019
	Atg16	Epithelial Cells-M2	turquoise	-0.0181088	0.153071	0.0790034	0.0823142		Menl-2	Hub Cells-M2	turquoise	-0.118218	0.346042	0.0693452	0.10417		dila	Cyst Cells-M2	blue	0.0315008	0.0977485	-0.0103088	0.0289885		su(w[a])	Early Spermatogonia-M3	turquoise	0.0931439	0.104756	0.118145	0.0204382	0.0934281	0.103825	-0.000651014	0.100939	0.164044	0.0264366	0.105591		bves	Late Spermatogonia-M1	blue	0.0833256	0.0177042	-0.0122564	-0.0232546	0.0423068	-0.00847797	0.0864387
	CG10979	Epithelial Cells-M2	turquoise	0.0307362	0.0501514	0.0788696	0.169953		eIF3g2	Hub Cells-M2	turquoise	-0.12501	0.0548869	0.0693136	-0.02319		Ars2	Cyst Cells-M1	turquoise	0.00714935	0.0597894	-0.0105943	0.0973418		Cirl	Early Spermatogonia-M6	purple	0.226127	0.230187	0.132393	0.115749	0.133183	0.273307	-0.0484454	0.100608	0.181412	-0.0176955	0.202131		yrt	Late Spermatogonia-M4	yellow	0.118545	0.00375533	-0.0254601	0.0174222	0.0693897	-0.00856343	0.130877
	Adk1	Epithelial Cells-M2	turquoise	-0.0701335	0.22355	0.0787725	0.0208569		CG4704	Hub Cells-M2	turquoise	-0.0366551	0.117124	0.0692642	0.0531381		CG33791	Cyst Cells-M2	blue	0.0554661	0.354673	-0.0106374	0.0460418		ana3	Early Spermatogonia-M6	purple	0.190337	0.177628	0.105298	0.0481107	0.115262	0.235569	-0.0487874	0.100436	0.152349	0.04559	0.180537		Dgk	Late Spermatogonia-M2	turquoise	-0.0315474	0.0918456	0.000449423	0.0337649	-0.0228252	-0.00856372	-0.0240144
	C3G	Epithelial Cells-M2	turquoise	-0.0217596	0.0681053	0.0786983	0.0499002		Sec71	Hub Cells-M2	turquoise	-0.146439	0.143184	0.0692222	-0.0345415		DnaJ-1	Cyst Cells-M1	turquoise	0.0661189	-0.0184419	-0.0106644	0.0689823		CG1628	Early Spermatogonia-M10	magenta	0.0509175	0.0513573	0.0755908	0.0308646	0.0774561	0.0653408	-0.0267895	0.100346	0.0704983	0.256226	0.0589119		CG3306	Late Spermatogonia-M2	turquoise	-0.0216554	0.083346	0.0174957	0.0193597	-0.0030833	-0.00870072	-0.00124341
	Taf4	Epithelial Cells-M2	turquoise	-0.0549853	0.193503	0.0786505	0.0918673		Lint-1	Hub Cells-M2	turquoise	-0.0402471	0.119054	0.0692084	0.0559399		Adk3	Cyst Cells-M2	blue	0.0149115	0.242493	-0.0106724	0.0429095		Cont	Early Spermatogonia-M1	blue	0.193779	0.180308	0.117696	0.0569136	0.163952	0.157338	0.0304077	0.100103	0.129346	0.00959402	0.182326		CG17564	Late Spermatogonia-M2	turquoise	0.015531	0.0649779	-0.00551967	0.0288718	0.00837552	-0.00871303	0.0161575
	CG10317	Epithelial Cells-M2	turquoise	-0.0352853	0.217757	0.0785882	0.0651306		nmdyn-D7	Hub Cells-M2	turquoise	-0.0304429	0.144125	0.0691594	0.0710603		MBD-R2	Cyst Cells-M1	turquoise	0.0792271	0.0272329	-0.0107224	0.0521771		Khc-73	Early Spermatogonia-M3	turquoise	0.188973	0.185364	0.171215	0.0624224	0.147572	0.191464	-0.0106758	0.0999564	0.175935	0.046891	0.197448		Eps-15	Late Spermatogonia-M1	blue	0.108621	0.0360393	0.0046741	0.0117548	0.0616497	-0.00872406	0.108681
	CG32437	Epithelial Cells-M2	turquoise	-0.125761	0.255073	0.0785678	0.00697284		CG9641	Hub Cells-M2	turquoise	-0.0428184	0.0874314	0.0690821	0.062349		barr	Cyst Cells-M1	turquoise	0.0175217	-0.0152247	-0.0108687	0.0492006		Spred	Early Spermatogonia-M3	turquoise	0.10373	0.107021	0.094639	-0.0227996	0.117942	0.130171	-0.0153535	0.0998531	0.157211	0.0368821	0.093261		RhoGEF64C	Late Spermatogonia-M1	blue	0.208388	0.0325718	-0.0522789	-0.0415781	0.0619292	-0.00901554	0.18521
	Sytbeta	Epithelial Cells-M2	turquoise	-0.0307149	0.122667	0.0785107	0.050039		CG7094	Hub Cells-M2	turquoise	-0.0750326	0.142712	0.0690327	0.0528647		Tango11	Cyst Cells-M1	turquoise	0.0915999	0.00702298	-0.010875	0.0273027		pav	Early Spermatogonia-M3	turquoise	0.206062	0.179812	0.12997	0.0135107	0.15708	0.214055	0.000980397	0.099684	0.196216	0.0240219	0.182546		Moe	Late Spermatogonia-M5	brown	0.0665358	-0.0766935	0.0213604	0.159868	0.0910491	-0.00907372	0.0179335
	fry	Epithelial Cells-M2	turquoise	-0.0758189	0.225666	0.0784178	0.10013		CG14968	Hub Cells-M2	turquoise	-0.027007	0.0964822	0.068887	0.0892332		ATPsynE	Cyst Cells-M1	turquoise	0.0907228	0.0527982	-0.0108944	0.100775		aurA	Early Spermatogonia-M4	black	0.122761	0.119362	0.121493	0.107068	0.11586	0.117447	-0.00930616	0.0996078	0.128861	0.0130944	0.134199		Rala	Late Spermatogonia-M5	brown	0.0494978	-0.0401732	0.019398	0.0437934	0.133316	-0.00933352	0.0769944
	wb	Epithelial Cells-M2	turquoise	-0.0831634	0.0782029	0.0784097	-0.015783		E2f2	Hub Cells-M2	turquoise	-0.0342191	0.0483662	0.0687515	0.0754357		eIF6	Cyst Cells-M1	turquoise	0.0413237	-0.0196531	-0.0109672	-0.0117615		Psi	Early Spermatogonia-M6	purple	0.194791	0.175745	0.116871	0.0544519	0.165519	0.199624	0.0213819	0.0995595	0.190637	0.00255174	0.187159		mbt	Late Spermatogonia-M1	blue	0.194838	0.0142465	-0.0439102	0.00477988	0.0523037	-0.00936808	0.152282
	CG9389	Epithelial Cells-M2	turquoise	-0.163132	0.397065	0.0783977	0.070142		mars	Hub Cells-M2	turquoise	-0.0102615	0.0920282	0.0687106	0.0555343		CG17010	Cyst Cells-M1	turquoise	0.0950456	-0.00101749	-0.0110916	0.00378435		tor	Early Spermatogonia-M2	brown	0.228582	0.251194	0.147065	0.097055	0.15931	0.145904	-0.00399609	0.0995589	0.16617	0.0246327	0.232566		Gnf1	Late Spermatogonia-M5	brown	0.103089	-0.0413886	0.0288921	0.0711728	0.174299	-0.00956021	0.127793
	CG15892	Epithelial Cells-M2	turquoise	-0.0820331	0.207777	0.0783472	0.0138241		CG11417	Hub Cells-M1	blue	0.0223192	0.0559141	0.0686924	0.112436		CG30103	Cyst Cells-M1	turquoise	0.0356261	-0.00915953	-0.0111109	0.00242256		trx	Early Spermatogonia-M3	turquoise	0.224728	0.200375	0.116155	0.0204819	0.112906	0.182409	0.00376909	0.0992825	0.235878	-0.0260044	0.1827		CG32719	Late Spermatogonia-M2	turquoise	-0.00317526	0.0242346	0.020758	0.0135978	0.0362452	-0.00963108	0.0209055
	glob2	Epithelial Cells-M2	turquoise	-0.102949	0.164083	0.0782914	-0.00271667		eIF4E1	Hub Cells-M2	turquoise	-0.0609133	0.0735407	0.0686594	0.0514646		CG12126	Cyst Cells-M1	turquoise	0.044701	-0.0260904	-0.0112213	0.00682958		P58IPK	Early Spermatogonia-M3	turquoise	0.161639	0.159183	0.0842497	0.0438002	0.0786128	0.114782	0.0129233	0.0992553	0.161188	-0.0301107	0.124597		PCB	Late Spermatogonia-M4	yellow	0.095605	0.0502102	-0.025171	0.0620927	0.0722097	-0.00969613	0.126745
	CG15256	Epithelial Cells-M2	turquoise	-0.0711697	0.141194	0.0782743	0.00245616		Rpn13	Hub Cells-M2	turquoise	-0.0486666	0.142625	0.0686567	0.113837		CG3565	Cyst Cells-M1	turquoise	0.0565742	0.00202692	-0.0113027	0.00187571		alpha-Man-IIa	Early Spermatogonia-M1	blue	0.144394	0.154797	0.106613	0.0608505	0.0941704	0.0870376	0.0209217	0.0990234	0.0859341	-0.0354035	0.160561		nonA-l	Late Spermatogonia-M5	brown	0.0216552	-0.0417604	-0.00134528	0.055773	0.0920618	-0.00976409	0.0167165
	bdg	Epithelial Cells-M2	turquoise	-0.0644914	0.199751	0.0782736	0.0349204		CG16984	Hub Cells-M2	turquoise	-0.0143532	0.151847	0.068379	0.126646		Lap1	Cyst Cells-M1	turquoise	0.0594807	0.0185036	-0.0113504	0.000606717		hyd	Early Spermatogonia-M3	turquoise	0.221201	0.202737	0.103896	0.0355782	0.152312	0.211897	0.0149747	0.0989359	0.221185	-0.00330791	0.176381		hdc	Late Spermatogonia-M1	blue	0.156554	0.00811209	-0.0119716	0.0161768	0.0958889	-0.00978058	0.151155
	Rcc1	Epithelial Cells-M2	turquoise	-0.0445099	0.12487	0.0781926	0.100774		Lnk	Hub Cells-M1	blue	0.139059	-0.0535694	0.0683752	0.0756581		CG31802	Cyst Cells-M1	turquoise	0.0905681	0.0262185	-0.0114024	0.0165858		Nab2	Early Spermatogonia-M9	pink	0.129578	0.164756	0.0997437	0.020208	0.136301	0.122733	-0.0219999	0.0988309	0.211802	-0.0198408	0.1066		CG8097	Late Spermatogonia-M5	brown	0.0116205	-0.0103497	0.0216305	0.0428911	0.0893173	-0.010081	0.0349004
	CG2528	Epithelial Cells-M2	turquoise	-0.137532	0.26705	0.078065	0.0227132		Usp5	Hub Cells-M2	turquoise	-0.0605636	0.0479362	0.0682878	0.0541225		nmdyn-D7	Cyst Cells-M1	turquoise	0.0998843	4.7481628700362e-05	-0.0114496	0.00501834		Spt5	Early Spermatogonia-M3	turquoise	0.11299	0.13894	0.0616604	0.0117301	0.0927474	0.124401	0.0342133	0.0987857	0.132397	-0.0216662	0.0950223		CG43675	Late Spermatogonia-M5	brown	0.0381538	-0.077131	-0.000957437	0.152616	0.0699156	-0.0101125	-0.0220409
	CG14441	Epithelial Cells-M2	turquoise	-0.0909737	0.158759	0.0778173	0.0675257		CG6709	Hub Cells-M2	turquoise	-0.0508456	0.118465	0.0682855	0.0123412		CG14974	Cyst Cells-M1	turquoise	0.0401577	0.00207721	-0.0114499	-0.00179839		wdn	Early Spermatogonia-M3	turquoise	0.199689	0.173659	0.0309512	-0.00351257	0.12176	0.178057	0.0213776	0.0987687	0.192663	-0.0225653	0.136432		foi	Late Spermatogonia-M1	blue	0.227684	-0.000885883	-0.0425198	-0.0146044	0.0861531	-0.0101751	0.171438
	pns	Epithelial Cells-M2	turquoise	-0.0277951	0.103515	0.0778083	0.0672385		blow	Hub Cells-M2	turquoise	-0.0625249	0.087872	0.0681288	0.0328006		SmD3	Cyst Cells-M1	turquoise	0.0411146	0.0282557	-0.0115268	0.0638362		akirin	Early Spermatogonia-M5	red	0.160412	0.130983	0.0994319	0.0789783	0.229725	0.113413	-0.0010701	0.0987287	0.148873	0.0159563	0.146768		MRP	Late Spermatogonia-M1	blue	0.144773	0.0363033	0.00836218	-0.00757722	0.0792945	-0.0104765	0.14331
	CG9449	Epithelial Cells-M2	turquoise	-0.0279904	0.128131	0.0776533	0.0411895		CycB	Hub Cells-M2	turquoise	-0.0911887	0.259284	0.0681103	0.207337		pelo	Cyst Cells-M1	turquoise	0.0306425	0.0483595	-0.011585	0.0844259		Flo2	Early Spermatogonia-M7	yellow	0.15536	0.176944	0.117201	0.111465	0.142332	0.125668	0.0637055	0.0986986	0.13013	0.0052235	0.175082		spri	Late Spermatogonia-M1	blue	0.184345	-0.0257936	-0.0253851	0.0408671	0.0818399	-0.010501	0.151336
	CG12679	Epithelial Cells-M2	turquoise	-0.0627949	0.151524	0.077564	0.0114452		CG5886	Hub Cells-M2	turquoise	-0.143273	0.294028	0.0680248	0.1086		Tim17b2	Cyst Cells-M1	turquoise	0.0692726	0.0192087	-0.0116166	0.0158107		loqs	Early Spermatogonia-M1	blue	0.0685128	0.0617617	0.0556827	0.038458	0.101478	0.0361129	0.00435769	0.0986982	0.0378184	0.0203838	0.104668		ome	Late Spermatogonia-M2	turquoise	0.0053591	0.021118	0.00711946	0.0216572	0.0311514	-0.0107007	0.0157283
	Bug22	Epithelial Cells-M2	turquoise	-0.0371118	0.138782	0.0775281	0.0501984		Atg17	Hub Cells-M1	blue	0.262608	-0.0904085	0.0678095	0.175657		CG15258	Cyst Cells-M1	turquoise	0.0874039	0.00150565	-0.0116441	0.021796		mu2	Early Spermatogonia-M3	turquoise	0.159681	0.162049	0.0835692	0.0293165	0.0786983	0.147748	-0.0223734	0.0986304	0.153884	0.0207591	0.133849		SLO2	Late Spermatogonia-M1	blue	0.0775055	-0.00703609	-0.0356965	0.0254548	0.0327991	-0.0109503	0.0601595
	mri	Epithelial Cells-M2	turquoise	-0.0149825	0.0874934	0.0774741	0.036659		cmb	Hub Cells-M2	turquoise	-0.0786902	0.290917	0.0677964	0.150666		CG13581	Cyst Cells-M1	turquoise	0.0584697	0.0166063	-0.0116846	0.0422661		Sac1	Early Spermatogonia-M8	green	0.117158	0.132826	0.0652431	0.0597405	0.0603731	0.0815139	-0.00215977	0.0985802	0.108458	0.0154622	0.107867		Gug	Late Spermatogonia-M1	blue	0.231429	-0.0166332	-0.0401868	0.0381603	0.114025	-0.0110701	0.189393
	CG9899	Epithelial Cells-M2	turquoise	-0.0820172	0.18533	0.0773711	0.0165231		RAF2	Hub Cells-M1	blue	0.071701	-0.00122169	0.0677765	0.109861		rux	Cyst Cells-M1	turquoise	0.0814001	0.0137656	-0.0117121	0.0570866		Ptp61F	Early Spermatogonia-M3	turquoise	0.15752	0.180313	0.103387	0.00481631	0.0900293	0.158731	-0.0532213	0.0985665	0.238515	0.0308595	0.0822847		Nedd4	Late Spermatogonia-M1	blue	0.169088	0.0215827	-0.0414299	-0.00165472	0.100521	-0.0110969	0.173232
	CG14297	Epithelial Cells-M2	turquoise	-0.115589	0.24003	0.0773508	0.00545738		alpha-Spec	Hub Cells-M2	turquoise	-0.0172456	0.203361	0.0677638	0.15315		RpL28	Cyst Cells-M1	turquoise	0.0610692	0.013526	-0.0117483	0.0527844		TrpRS	Early Spermatogonia-M5	red	0.068495	0.054098	0.0252541	-0.0253879	0.126393	0.0642662	-0.0452883	0.0985019	0.107241	-0.0225956	0.0586232		Cf2	Late Spermatogonia-M4	yellow	0.154543	-0.000471346	-0.0293583	0.0903232	0.0718298	-0.0111407	0.12924
	Adgf-B	Epithelial Cells-M2	turquoise	-0.107806	0.155885	0.0773412	-0.00891885		mbt	Hub Cells-M2	turquoise	-0.0116334	0.0607672	0.0677278	0.167061		CG12084	Cyst Cells-M2	blue	0.0380517	0.0847635	-0.0117485	0.0895036		Rap1	Early Spermatogonia-M5	red	0.152882	0.123415	0.0757323	0.028883	0.157929	0.149649	0.0118749	0.0982137	0.162129	-0.0421628	0.122298		CG1288	Late Spermatogonia-M2	turquoise	-0.0406594	0.0826601	-0.0124879	0.050387	-0.00878151	-0.0113506	-0.0169831
	CG44085	Epithelial Cells-M2	turquoise	-0.0826702	0.166863	0.0773073	0.0653151		RpS3	Hub Cells-M2	turquoise	-0.00303378	0.121377	0.0676975	0.0435684		stmA	Cyst Cells-M2	blue	0.00406697	0.0293463	-0.0118	0.0527725		Pde11	Early Spermatogonia-M5	red	0.216835	0.190619	0.166687	0.0842176	0.209059	0.188219	-0.0027955	0.0982085	0.163722	-0.0144047	0.184433		CG31342	Late Spermatogonia-M1	blue	0.219641	-0.0181074	-0.0398767	0.00288788	0.0871961	-0.0113923	0.160505
	CG11414	Epithelial Cells-M2	turquoise	-0.0199738	0.14387	0.0771843	0.0610459		Dhod	Hub Cells-M2	turquoise	0.0236835	0.195231	0.0673005	0.123982		CG1647	Cyst Cells-M1	turquoise	0.0286913	-0.00974053	-0.0118023	0.0404515		Aef1	Early Spermatogonia-M2	brown	0.251761	0.266732	0.0997292	0.0347842	0.147279	0.167993	-0.00326747	0.0981469	0.181058	0.0211776	0.198881		CG42837	Late Spermatogonia-M5	brown	0.0689493	-0.0407197	-0.00552861	0.0578085	0.0827312	-0.0114313	0.0374562
	Cht12	Epithelial Cells-M2	turquoise	-0.112229	0.322905	0.0771302	0.026523		dpp	Hub Cells-M2	turquoise	-0.0496163	0.0257955	0.0672298	0.0272603		l(3)76BDm	Cyst Cells-M1	turquoise	0.0111962	-0.0091762	-0.0118211	0.0421463		grp	Early Spermatogonia-M3	turquoise	0.22466	0.244508	0.126281	0.0724382	0.160078	0.214182	0.0289862	0.0977915	0.203133	0.0203539	0.194929		SkpB	Late Spermatogonia-M2	turquoise	-0.00222308	0.0332385	0.0110275	0.0227114	0.0238003	-0.0116847	0.00469765
	mlt	Epithelial Cells-M2	turquoise	-0.0853023	0.239064	0.0769751	0.0382213		fliI	Hub Cells-M2	turquoise	-0.0494305	0.0249368	0.0671967	-0.0291601		ValRS-m	Cyst Cells-M2	blue	0.0162495	0.048382	-0.0118376	0.0245889		Wdr33	Early Spermatogonia-M1	blue	0.198245	0.198264	0.129591	0.0864613	0.131857	0.152006	-0.00637963	0.0977344	0.149056	0.0431762	0.197473		CG32066	Late Spermatogonia-M4	yellow	0.0592995	-0.0119481	0.0045642	0.0303317	0.0717402	-0.0118158	0.0863447
	CG12693	Epithelial Cells-M2	turquoise	-0.0787639	0.187483	0.0768673	0.0611814		Glt	Hub Cells-M1	blue	0.0820276	0.134747	0.0671939	0.162788		wisp	Cyst Cells-M1	turquoise	0.0277455	0.0141193	-0.0118627	0.146604		l(2)k09913	Early Spermatogonia-M1	blue	0.260068	0.2022	0.130156	0.0912971	0.130514	0.169345	-0.0326883	0.097597	0.136796	0.00949008	0.243511		CG1703	Late Spermatogonia-M5	brown	0.0323267	-0.0157455	0.0531136	0.0466602	0.168311	-0.0118314	0.0925231
	Mical	Epithelial Cells-M2	turquoise	0.00476403	0.205211	0.0768048	0.17892		mil	Hub Cells-M2	turquoise	-0.0703829	0.165383	0.0671144	0.0483086		CG1902	Cyst Cells-M1	turquoise	0.0783119	0.000679527	-0.0119162	0.0499445		magu	Early Spermatogonia-M1	blue	0.231535	0.18822	0.152802	0.110228	0.155016	0.173243	0.00917404	0.0974409	0.161497	-0.00903633	0.218765		CG31697	Late Spermatogonia-M2	turquoise	-0.0119607	0.0378979	0.00065906	0.0188368	0.0239811	-0.0119112	-0.00323025
	CG5614	Epithelial Cells-M2	turquoise	-0.131971	0.339244	0.0767788	0.00878759		Ctl2	Hub Cells-M2	turquoise	-0.110305	0.202625	0.0670276	0.000482942		CG12391	Cyst Cells-M2	blue	-0.000247162	0.0226618	-0.0119273	0.0754039		Rab3-GAP	Early Spermatogonia-M3	turquoise	0.0632125	0.103929	0.146771	0.074003	0.0544192	0.0518792	-0.0229931	0.0972929	0.0382359	0.122153	0.112152		hop	Late Spermatogonia-M1	blue	0.183868	-0.00779429	-0.0432102	0.0148008	0.0869322	-0.0119296	0.14601
	CG31729	Epithelial Cells-M2	turquoise	0.0572376	0.0939425	0.0767318	0.111512		Doa	Hub Cells-M1	blue	0.244108	-0.119104	0.0669846	0.0969727		CG42810	Cyst Cells-M1	turquoise	0.0344753	0.00810052	-0.0119482	0.000917462		pico	Early Spermatogonia-M1	blue	0.32702	0.278537	0.130752	0.0304665	0.157291	0.25359	-0.0117867	0.0971778	0.225132	0.00791935	0.228328		Rs1	Late Spermatogonia-M1	blue	0.079976	0.00464519	0.0108057	0.020076	0.070561	-0.0120649	0.0883267
	CG1172	Epithelial Cells-M2	turquoise	0.0423237	0.133543	0.0765031	0.134508		Roe1	Hub Cells-M2	turquoise	-0.0268741	0.140528	0.0669324	0.110122		maf-S	Cyst Cells-M1	turquoise	0.0625538	0.0418771	-0.0119548	0.0661376		RpS17	Early Spermatogonia-M1	blue	0.145517	0.150314	0.129464	0.0780975	0.157447	0.0782599	0.0245594	0.0971767	0.0687966	-0.0402426	0.185348		BRWD3	Late Spermatogonia-M1	blue	0.226974	-0.000654016	-0.0244992	-0.0206397	0.137683	-0.0120967	0.22175
	Cka	Epithelial Cells-M2	turquoise	-0.0833611	0.140216	0.07644	0.0802597		Patr-1	Hub Cells-M2	turquoise	0.0519459	0.00727675	0.0669176	0.10137		MAN1	Cyst Cells-M1	turquoise	0.0726178	0.0259191	-0.0120248	0.0379169		CG10413	Early Spermatogonia-M3	turquoise	0.160631	0.177354	0.113856	0.0797618	0.102849	0.120936	0.0599848	0.0971573	0.132806	-0.0170062	0.15307		Hsp83	Late Spermatogonia-M5	brown	0.0338399	-0.036968	0.161982	0.04517	0.221718	-0.0121805	0.124729
	CG5071	Epithelial Cells-M2	turquoise	-0.112053	0.171059	0.0764173	0.0107865		obe	Hub Cells-M3	brown	-5.43647e-05	-0.0069642	0.0668141	0.0268134		Hrb98DE	Cyst Cells-M1	turquoise	0.138419	0.0832718	-0.0120306	0.107862		Pp2C1	Early Spermatogonia-M3	turquoise	0.23366	0.228477	0.137279	0.0773709	0.112765	0.226113	-0.0443105	0.0971213	0.213257	-0.00172031	0.175205		H	Late Spermatogonia-M1	blue	0.189726	-0.000688855	-0.0491637	-0.00585619	0.103813	-0.0123202	0.162666
	I-t	Epithelial Cells-M2	turquoise	-0.036644	0.206119	0.0764138	0.0799149		Uch	Hub Cells-M2	turquoise	0.00954522	0.17175	0.0667055	0.119253		CG14013	Cyst Cells-M1	turquoise	0.0708095	-0.000886327	-0.012065	-0.0112921		Mhc	Early Spermatogonia-M3	turquoise	0.100582	0.118922	0.136866	0.0454358	0.084946	0.0858759	0.0113194	0.0966217	0.123648	0.00958924	0.0915484		CG10859	Late Spermatogonia-M2	turquoise	-0.0288876	0.0626435	-0.00597259	0.0412592	0.012319	-0.0123937	-0.00295816
	CG43897	Epithelial Cells-M2	turquoise	-0.0304425	0.225323	0.0763755	0.0694312		Ubc87F	Hub Cells-M2	turquoise	-0.062575	0.0972158	0.0666426	0.0793717		CG14488	Cyst Cells-M1	turquoise	0.084023	0.03688	-0.0122285	0.0123006		TfIIA-L	Early Spermatogonia-M2	brown	0.203987	0.260152	0.128131	0.0410972	0.133308	0.160294	-0.0139676	0.09659	0.152024	0.0566644	0.188281		Rab35	Late Spermatogonia-M1	blue	0.179412	0.0153243	-0.0179583	0.0167024	0.118029	-0.0124726	0.175221
	CG3552	Epithelial Cells-M2	turquoise	-0.0216103	0.166958	0.0761111	0.0601964		lost	Hub Cells-M2	turquoise	-0.0434707	0.138112	0.0665596	0.148891		CG9646	Cyst Cells-M1	turquoise	0.0512341	-0.0267648	-0.0123413	0.0109597		wdp	Early Spermatogonia-M5	red	0.0458815	0.0487918	0.00993601	0.0585196	0.114103	0.0441587	0.0405971	0.0965172	0.0795862	0.0371138	0.056697		Prm	Late Spermatogonia-M5	brown	-0.0249534	0.0108518	-0.00157858	0.03305	0.0155009	-0.0128645	-0.00353823
	CysRS-m	Epithelial Cells-M2	turquoise	-0.107284	0.241121	0.076092	0.0708792		eRF1	Hub Cells-M2	turquoise	-0.0656954	0.0761893	0.0665227	0.0344705		CG3558	Cyst Cells-M1	turquoise	0.0600794	0.031055	-0.0124619	0.0612377		Trf4-2	Early Spermatogonia-M7	yellow	0.186142	0.177092	0.158497	0.114213	0.124064	0.11401	0.100656	0.0963664	0.124418	0.0551202	0.223264		Pde11	Late Spermatogonia-M1	blue	0.151742	-0.00838837	0.00184396	0.0513727	0.0958865	-0.0129802	0.144378
	CG15498	Epithelial Cells-M2	turquoise	-0.0384786	0.18728	0.0760332	0.0870008		TfIIA-L	Hub Cells-M2	turquoise	-0.0653228	0.103778	0.0664454	0.0374788		CG2201	Cyst Cells-M1	turquoise	0.0206911	-0.00575083	-0.0125057	0.0111101		CG42671	Early Spermatogonia-M3	turquoise	0.169773	0.153318	0.12725	0.0688144	0.124294	0.173612	-0.00241401	0.0963595	0.133096	-0.0280854	0.153174		hubl	Late Spermatogonia-M2	turquoise	-0.0200109	0.111241	-0.00460298	0.0655845	0.00273508	-0.0130918	0.00171395
	CG5043	Epithelial Cells-M2	turquoise	-0.112009	0.171131	0.0759998	-0.0114142		hubl	Hub Cells-M2	turquoise	-0.182244	0.3344	0.0663098	0.0640558		Prosbeta5R2	Cyst Cells-M1	turquoise	0.0819761	0.03535	-0.0128681	0.00560537		lola	Early Spermatogonia-M1	blue	0.26968	0.236692	0.18787	0.131885	0.215386	0.22034	0.00840355	0.09627	0.246507	0.0249365	0.252283		CG44433	Late Spermatogonia-M2	turquoise	-0.00638898	0.111757	-0.0319339	0.0439367	0.00369267	-0.0133532	0.0299368
	Drp1	Epithelial Cells-M2	turquoise	-0.0259433	0.14384	0.0759717	0.103901		sinah	Hub Cells-M2	turquoise	-0.0635337	0.251694	0.0663081	0.0848939		Sfmbt	Cyst Cells-M2	blue	-0.0142498	0.0323079	-0.0129983	0.0770483		otu	Early Spermatogonia-M3	turquoise	0.0985272	0.165049	0.0804347	0.0148213	0.0273292	0.148362	0.00176493	0.0961927	0.132626	0.0277297	0.087433		CG10492	Late Spermatogonia-M1	blue	0.272021	0.000350176	-0.074955	-0.00950486	0.0959471	-0.013652	0.207175
	Shab	Epithelial Cells-M2	turquoise	-0.0683018	0.179027	0.0758984	0.018429		Meltrin	Hub Cells-M1	blue	0.233129	-0.0556773	0.0662842	0.101715		CG5877	Cyst Cells-M1	turquoise	0.0386174	-0.00165425	-0.0131056	0.0427072		Src42A	Early Spermatogonia-M3	turquoise	0.166952	0.16375	0.114684	0.0829045	0.0953425	0.13612	0.0227367	0.096081	0.126262	-0.000836665	0.16289		rpk	Late Spermatogonia-M5	brown	0.0128408	-0.0273111	-0.00123916	0.0357215	0.0935654	-0.0138492	0.030566
	CG7264	Epithelial Cells-M2	turquoise	-0.0940332	0.190601	0.0758586	0.0513706		UQCR-C1	Hub Cells-M2	turquoise	-0.0598605	0.190865	0.0662736	0.108898		Syx18	Cyst Cells-M1	turquoise	0.0612583	-0.00814262	-0.0131555	0.0622472		RhoGDI	Early Spermatogonia-M3	turquoise	0.12818	0.140356	0.113847	0.0281169	0.0887151	0.107345	0.03062	0.096053	0.137808	0.0472627	0.125446		Jabba	Late Spermatogonia-M5	brown	0.126819	-0.110484	0.0520955	0.0998545	0.194481	-0.0138535	0.113576
	CG32450	Epithelial Cells-M2	turquoise	-0.0810164	0.154795	0.0757888	0.0324942		mib2	Hub Cells-M2	turquoise	-0.0989745	0.340278	0.0661398	0.128643		DCP2	Cyst Cells-M1	turquoise	0.0407618	0.0256624	-0.0131976	0.0593092		sol	Early Spermatogonia-M1	blue	0.333234	0.292981	0.232348	0.145109	0.197626	0.222366	-0.00729298	0.0960376	0.160494	0.0624306	0.296091		Sik3	Late Spermatogonia-M4	yellow	0.134178	-0.0040603	-0.0182508	0.0837164	0.080437	-0.0140045	0.14632
	CG32371	Epithelial Cells-M2	turquoise	-0.0901663	0.323165	0.0757802	0.033054		Mad	Hub Cells-M2	turquoise	0.0525156	0.00335635	0.0661394	0.0712065		mus201	Cyst Cells-M1	turquoise	0.0324753	0.0263063	-0.0132116	0.0280752		Cul3	Early Spermatogonia-M3	turquoise	0.139465	0.124026	0.13747	0.0409218	0.119438	0.105264	-0.0274995	0.0959359	0.13691	0.0529069	0.117235		CG43078	Late Spermatogonia-M5	brown	0.00642072	-0.0190932	0.0155817	0.0166616	0.0454547	-0.0141205	0.0181591
	CG42383	Epithelial Cells-M2	turquoise	-0.0675551	0.220474	0.0757584	0.0317272		Ance	Hub Cells-M2	turquoise	-0.0411126	0.171806	0.0661298	0.060917		CG6184	Cyst Cells-M1	turquoise	0.0354535	0.0240998	-0.013272	0.0222452		CG10600	Early Spermatogonia-M5	red	0.23929	0.196982	0.142387	0.087866	0.249436	0.204817	-0.044204	0.0959127	0.178356	0.0232001	0.201903		mod	Late Spermatogonia-M5	brown	0.0521771	-0.0595095	0.0987	0.0699499	0.241296	-0.0142566	0.118683
	prel	Epithelial Cells-M2	turquoise	0.00527617	0.0767029	0.0757466	0.0133683		up	Hub Cells-M2	turquoise	-0.113834	0.308173	0.0661211	0.0996453		boil	Cyst Cells-M1	turquoise	0.101307	0.0429126	-0.0133088	0.0182729		dock	Early Spermatogonia-M1	blue	0.186066	0.164975	0.119473	0.0817644	0.115101	0.152292	0.0207296	0.0958435	0.128158	0.0344607	0.163966		Rbfox1	Late Spermatogonia-M5	brown	0.00172515	0.0289401	0.0378764	0.156951	0.0814835	-0.0146242	0.0154683
	ham	Epithelial Cells-M2	turquoise	-0.0727711	0.143454	0.0757123	0.0213574		Rpt6	Hub Cells-M2	turquoise	-0.0421687	0.157646	0.0661176	0.141552		CG33995	Cyst Cells-M1	turquoise	0.0414856	-0.0354496	-0.0136232	0.0226951		scra	Early Spermatogonia-M3	turquoise	0.194124	0.213106	0.0825091	0.00479961	0.0934539	0.169441	0.00889053	0.0958205	0.202029	-0.0245927	0.143504		Acox57D-p	Late Spermatogonia-M1	blue	0.196538	0.0184776	-0.0214177	-0.0264217	0.0729434	-0.0146358	0.167509
	CG32240	Epithelial Cells-M2	turquoise	-0.116469	0.17905	0.0756974	-0.00923348		Letm1	Hub Cells-M2	turquoise	-0.0192994	0.176535	0.0660401	0.112305		REG	Cyst Cells-M1	turquoise	0.0313717	0.000385437	-0.0136976	0.0424629		l(3)L1231	Early Spermatogonia-M6	purple	0.293274	0.262616	0.130543	0.0500116	0.199255	0.373687	-0.00378326	0.0957844	0.237998	-0.00738509	0.227522		CG6230	Late Spermatogonia-M4	yellow	0.0917611	0.0337595	-0.0159723	0.0620197	0.0713443	-0.01465	0.109267
	ABCB7	Epithelial Cells-M2	turquoise	-0.0923711	0.132528	0.0756939	-0.00325657		Pp2A-29B	Hub Cells-M2	turquoise	0.0239273	0.248588	0.0659242	0.201689		larp	Cyst Cells-M1	turquoise	0.0024866	0.063202	-0.0138056	0.126088		Ufl1	Early Spermatogonia-M2	brown	0.0935832	0.115748	0.0693007	0.0141211	0.0942736	0.0635598	-0.0788449	0.095645	0.101069	0.00250092	0.0947609		CG31482	Late Spermatogonia-M2	turquoise	-0.000933741	0.0899584	-0.00069752	0.031322	-0.0161466	-0.0146855	-0.00588991
	MESK2	Epithelial Cells-M2	turquoise	-0.0315149	0.133443	0.075624	0.0554137		CG31245	Hub Cells-M2	turquoise	0.0248212	0.19744	0.065828	0.169031		CG9641	Cyst Cells-M1	turquoise	0.0427022	0.0395777	-0.0139293	0.10411		CG42837	Early Spermatogonia-M3	turquoise	0.123256	0.0859935	0.0523442	-0.0160058	0.0862107	0.103602	-0.00497291	0.0955485	0.148011	-0.00588399	0.0377268		Pif1B	Late Spermatogonia-M5	brown	-0.0220065	0.0760317	0.017579	0.114273	0.0458389	-0.0147008	0.005225
	cona	Epithelial Cells-M2	turquoise	-0.0586555	0.11306	0.0755883	0.0503245		CG33303	Hub Cells-M2	turquoise	-0.0366726	0.121651	0.0658168	0.0127233		eIF3m	Cyst Cells-M1	turquoise	0.0495021	0.0434092	-0.0139532	0.0962205		CG9005	Early Spermatogonia-M1	blue	0.286925	0.256929	0.172654	0.0675881	0.157918	0.219228	-0.0427732	0.0955298	0.172335	0.0337379	0.239298		CG6420	Late Spermatogonia-M1	blue	0.151815	-0.0119782	-0.043447	0.00205522	0.0356015	-0.0147707	0.122518
	Impbeta11	Epithelial Cells-M2	turquoise	-0.0411124	0.13987	0.0755453	0.0358804		CG43367	Hub Cells-M1	blue	0.232651	-0.0126915	0.0657711	0.198288		Coprox	Cyst Cells-M1	turquoise	0.048841	-0.0158725	-0.0140306	0.0254565		Mfap1	Early Spermatogonia-M3	turquoise	0.0445502	0.0794731	0.105293	-0.0130965	0.0833393	0.0559756	0.0218185	0.0955078	0.136823	-0.0041018	0.0783031		otu	Late Spermatogonia-M5	brown	0.0695814	-0.0482387	0.0224418	0.0575435	0.19397	-0.0148386	0.0933867
	kdn	Epithelial Cells-M2	turquoise	-0.00245605	0.143268	0.0755377	0.102945		Alh	Hub Cells-M2	turquoise	0.103682	0.104831	0.0657198	0.123086		Nelf-A	Cyst Cells-M2	blue	0.000573285	0.077397	-0.0140325	0.108048		bbg	Early Spermatogonia-M3	turquoise	0.15339	0.184576	0.150289	0.0539347	0.129845	0.131172	0.027612	0.0953803	0.161772	-0.0159622	0.164881		Parp	Late Spermatogonia-M5	brown	0.0136751	-0.0731084	0.0121275	0.102808	0.0957325	-0.0148521	-0.00514136
	CG11537	Epithelial Cells-M2	turquoise	-0.107167	0.223649	0.0754457	0.0329847		Ccm3	Hub Cells-M2	turquoise	0.0588882	0.0548808	0.0656747	0.135195		Sf3b2	Cyst Cells-M1	turquoise	0.0269369	0.0493991	-0.0141338	0.102555		CG6664	Early Spermatogonia-M1	blue	0.172262	0.167612	0.134387	0.0690745	0.133886	0.112741	0.00963447	0.0952392	0.126357	-0.00567549	0.178745		iPLA2-VIA	Late Spermatogonia-M5	brown	0.0453193	-0.0325338	0.0103608	0.0248261	0.120391	-0.0152039	0.0701545
	CG42458	Epithelial Cells-M2	turquoise	-0.0360662	0.179974	0.0754108	0.0698962		Las	Hub Cells-M2	turquoise	-0.00117584	0.103382	0.065644	0.0777491		Su(var)3-7	Cyst Cells-M1	turquoise	0.0547471	0.0287255	-0.0142379	0.150866		hdc	Early Spermatogonia-M1	blue	0.288294	0.265062	0.177913	0.0938208	0.172481	0.21746	-0.0139762	0.0951802	0.193182	0.00981822	0.246249		CG42238	Late Spermatogonia-M4	yellow	0.0411339	0.00920043	-0.00238169	0.0422422	0.0487057	-0.0154656	0.0619954
	SdhA	Epithelial Cells-M2	turquoise	-0.0737547	0.206179	0.0753479	0.0421716		Synj	Hub Cells-M2	turquoise	0.0635372	0.0907282	0.065617	0.189962		CG1316	Cyst Cells-M1	turquoise	0.0512264	0.0222107	-0.0143106	0.0588552		vap	Early Spermatogonia-M3	turquoise	0.12787	0.130557	0.0341389	0.0309576	0.0847686	0.119422	0.0416941	0.0950489	0.145439	0.00298704	0.110758		Smurf	Late Spermatogonia-M1	blue	0.18987	-0.0213651	-0.0512449	0.00191906	0.0751878	-0.0155466	0.144844
	da	Epithelial Cells-M2	turquoise	0.0273401	0.0388925	0.07525	0.157389		robl62A	Hub Cells-M2	turquoise	-0.0491305	0.160119	0.0656069	0.127358		CG5885	Cyst Cells-M1	turquoise	0.0722837	0.0476228	-0.0143435	0.0636933		AP-2alpha	Early Spermatogonia-M3	turquoise	0.217062	0.201217	0.0829651	0.0228591	0.110068	0.208747	0.00116724	0.0950008	0.233832	0.0162756	0.172023		Hsc70-1	Late Spermatogonia-M2	turquoise	-0.0087339	0.0640548	-0.00505472	0.0235482	-0.000685352	-0.0156997	0.010196
	CG33340	Epithelial Cells-M2	turquoise	-0.209107	0.486684	0.0750929	0.0113899		lwr	Hub Cells-M2	turquoise	0.0446576	0.0268426	0.0655572	0.0890975		flfl	Cyst Cells-M1	turquoise	0.0289824	0.0517019	-0.0143649	0.128368		kto	Early Spermatogonia-M1	blue	0.219694	0.224559	0.171756	0.0631281	0.153116	0.164333	-0.00594596	0.0949518	0.171027	0.0395217	0.213619		cv-c	Late Spermatogonia-M5	brown	0.00634514	0.0123107	0.0622383	0.0438417	0.0567918	-0.015992	0.0404246
	CG12923	Epithelial Cells-M2	turquoise	-0.00324006	0.120444	0.0750895	0.0480854		Eno	Hub Cells-M2	turquoise	-0.0182187	0.222867	0.0653522	0.164968		CG31882	Cyst Cells-M2	blue	0.0236931	0.0883166	-0.0144377	-0.00899632		snz	Early Spermatogonia-M3	turquoise	0.137849	0.129251	0.0966617	0.030388	0.0899545	0.111006	-0.0342201	0.0949169	0.140156	0.000784163	0.107683		CG9650	Late Spermatogonia-M5	brown	-0.000155148	-0.0330409	0.0228771	0.07302	0.103486	-0.0160327	0.00638403
	laf	Epithelial Cells-M2	turquoise	-0.0696902	0.138268	0.0750484	0.039409		CG42271	Hub Cells-M2	turquoise	-0.0138734	0.0700743	0.0652473	0.0771615		CG4286	Cyst Cells-M1	turquoise	0.043947	-0.02511	-0.014489	0.00549092		Cf2	Early Spermatogonia-M1	blue	0.240129	0.210778	0.123309	0.054521	0.114717	0.188592	-0.0148419	0.0948922	0.137549	-0.0144227	0.199825		ctrip	Late Spermatogonia-M1	blue	0.261971	0.00923412	-0.0758325	0.019323	0.109653	-0.0160332	0.208545
	CG43638	Epithelial Cells-M2	turquoise	-0.084036	0.226105	0.0749949	0.00450058		CG2127	Hub Cells-M2	turquoise	-0.212414	0.521335	0.0651511	0.21277		Trp1	Cyst Cells-M1	turquoise	0.047305	-0.0087108	-0.0146854	0.00861914		Atg17	Early Spermatogonia-M2	brown	0.195888	0.234702	0.125591	0.0687097	0.125131	0.198324	-0.0447117	0.0947736	0.166457	0.0138767	0.169171		csw	Late Spermatogonia-M5	brown	0.0885224	-0.0480925	0.0292355	0.0945825	0.141232	-0.0160446	0.0848712
	Slmap	Epithelial Cells-M2	turquoise	-0.0893175	0.224121	0.0749676	0.0202669		CG8405	Hub Cells-M2	turquoise	0.00677271	0.123046	0.0651115	0.148601		Tmc	Cyst Cells-M1	turquoise	0.0159142	-0.0273723	-0.0146934	-0.0117225		B4	Early Spermatogonia-M2	brown	0.20238	0.237491	0.10613	0.0665725	0.143372	0.158838	0.00212019	0.0946753	0.146308	-0.00383611	0.182755		Slmap	Late Spermatogonia-M5	brown	0.0291286	0.0131579	-0.0174299	0.0446196	0.10817	-0.0164069	0.0521055
	CdGAPr	Epithelial Cells-M2	turquoise	-0.0499041	0.194948	0.0749206	0.120094		Patronin	Hub Cells-M1	blue	0.234618	0.0300794	0.0650713	0.24627		Kap-alpha1	Cyst Cells-M1	turquoise	0.0326525	0.0177735	-0.0146992	0.0345393		Impbeta11	Early Spermatogonia-M1	blue	0.128564	0.136389	0.12152	0.0459362	0.0740696	0.0645172	-0.00931594	0.0945735	0.11138	-0.0226338	0.156777		dx	Late Spermatogonia-M1	blue	0.200192	0.010257	-0.0503408	-0.0250741	0.10497	-0.0164228	0.162862
	CG14926	Epithelial Cells-M2	turquoise	-0.100665	0.297032	0.0749063	0.00619132		PPP1R15	Hub Cells-M2	turquoise	-0.0320586	0.0603268	0.0649721	0.0402294		CG30369	Cyst Cells-M1	turquoise	0.0860699	-0.0311075	-0.0150118	-0.0223249		Hers	Early Spermatogonia-M6	purple	0.261317	0.251398	0.161776	0.0617937	0.178387	0.31773	0.0272613	0.0944894	0.236015	0.0146349	0.223743		lmgB	Late Spermatogonia-M5	brown	0.0590226	-0.124974	0.0142378	0.134611	0.102955	-0.0164955	0.00523628
	CG42841	Epithelial Cells-M2	turquoise	-0.0548991	0.125332	0.0747879	0.0557387		Pka-R1	Hub Cells-M2	turquoise	0.0402023	0.0939587	0.0649558	0.151419		RpL40	Cyst Cells-M1	turquoise	0.0263245	0.0332235	-0.0150209	0.0808871		Ubqn	Early Spermatogonia-M3	turquoise	0.257961	0.246569	0.175965	0.0518776	0.154504	0.248186	-0.0252206	0.0944221	0.248418	0.0403345	0.21576		CG4452	Late Spermatogonia-M5	brown	0.0427747	-0.0170882	0.0221957	0.0212776	0.128874	-0.0166515	0.0622695
	Mlp84B	Epithelial Cells-M2	turquoise	-0.0514389	0.16471	0.0746618	0.0393304		eEF1alpha1	Hub Cells-M2	turquoise	-0.0551983	0.240455	0.0649448	0.196681		sau	Cyst Cells-M1	turquoise	0.0572895	0.0387723	-0.0150856	0.0237754		garz	Early Spermatogonia-M1	blue	0.195992	0.164374	0.127496	0.0980081	0.192458	0.142201	0.0210273	0.0942911	0.154433	0.0243275	0.190382		cue	Late Spermatogonia-M1	blue	0.184017	-0.0160372	-0.0132262	-0.0177571	0.0859881	-0.0167952	0.150741
	spen	Epithelial Cells-M2	turquoise	0.071559	0.144148	0.0745953	0.250891		CG2765	Hub Cells-M2	turquoise	0.0862864	0.0555514	0.0647769	0.114559		APP-BP1	Cyst Cells-M1	turquoise	0.0619408	-0.00593064	-0.0151915	-0.0207738		Ccm3	Early Spermatogonia-M3	turquoise	0.090972	0.0858941	0.0478319	-0.000898609	0.103488	0.0544679	-0.0140483	0.093996	0.061638	-0.0165268	0.0641496		sea	Late Spermatogonia-M5	brown	0.0618121	-0.124237	0.0141363	0.133972	0.0756747	-0.0169129	0.000381219
	CG17010	Epithelial Cells-M2	turquoise	-0.0867822	0.283325	0.0745866	0.0734106		S-Lap5	Hub Cells-M2	turquoise	-0.0613854	0.170903	0.0646303	-0.00025584		CG14717	Cyst Cells-M2	blue	0.0406362	0.0259165	-0.0152345	0.00398162		CG17202	Early Spermatogonia-M1	blue	0.140979	0.124679	0.1178	0.0696166	0.155171	0.107091	-0.02543	0.0938613	0.139368	0.0269082	0.154755		pst	Late Spermatogonia-M5	brown	-0.00958268	-0.00217503	0.015888	0.0476176	0.093015	-0.0169322	0.0266264
	Nnp-1	Epithelial Cells-M2	turquoise	-0.0633674	0.130896	0.0745647	0.099316		ValRS-m	Hub Cells-M2	turquoise	-0.0849822	0.128803	0.0645947	0.0567239		ATPsynF	Cyst Cells-M1	turquoise	0.0656421	-0.00122293	-0.015301	0.0618241		mus101	Early Spermatogonia-M1	blue	0.209826	0.18295	0.143205	0.0942841	0.132729	0.135094	-0.00635999	0.0936551	0.14296	0.0175176	0.188463		Hers	Late Spermatogonia-M1	blue	0.156841	-0.00183538	-0.0249248	0.0263324	0.11786	-0.0169452	0.14427
	bsf	Epithelial Cells-M2	turquoise	0.0286552	0.106018	0.0745019	0.129046		CkIIbeta	Hub Cells-M2	turquoise	0.00468087	0.141693	0.0645561	0.118188		Nup98-96	Cyst Cells-M1	turquoise	0.0573665	0.0307647	-0.0153316	0.0958027		crm	Early Spermatogonia-M3	turquoise	0.205469	0.208081	0.100685	0.0485977	0.140192	0.249711	0.0213871	0.0935836	0.173123	0.00355601	0.182157		CG42375	Late Spermatogonia-M5	brown	0.00601156	-0.0242896	0.0151345	0.0697574	0.0559512	-0.017016	0.0010085
	CG30461	Epithelial Cells-M2	turquoise	-0.0448418	0.140841	0.0743733	0.00525819		CG7332	Hub Cells-M2	turquoise	-0.102613	0.143124	0.0645263	0.0326845		Tim8	Cyst Cells-M1	turquoise	0.0565648	0.0104933	-0.0154366	0.0150888		l(3)04053	Early Spermatogonia-M1	blue	0.241183	0.198199	0.127915	0.101998	0.15252	0.177782	0.0394744	0.0934823	0.112921	0.0119014	0.232932		hb	Late Spermatogonia-M1	blue	0.254103	-0.0326793	-0.0829473	0.0169311	0.07508	-0.017079	0.149208
	CG11155	Epithelial Cells-M2	turquoise	-0.0276008	0.143487	0.0743389	0.0745202		Hex-t2	Hub Cells-M2	turquoise	-0.0893059	0.256328	0.0644617	0.125464		kkv	Cyst Cells-M1	turquoise	0.06969	0.0139657	-0.0156501	0.0205		CG33995	Early Spermatogonia-M5	red	0.103587	0.0433769	0.00796427	-0.00223375	0.223241	0.105351	0.00381043	0.0933401	0.140641	-0.0076532	0.0378622		Hat1	Late Spermatogonia-M1	blue	0.0410684	0.00675361	-0.00819171	0.000265372	0.0559447	-0.0170922	0.0582882
	Lrch	Epithelial Cells-M2	turquoise	-0.0559699	0.12029	0.0742975	0.094108		CG42830	Hub Cells-M2	turquoise	0.00117355	0.0994228	0.0644097	0.108496		Cp15	Cyst Cells-M1	turquoise	0.0151563	0.0084163	-0.015671	0.016037		CG2841	Early Spermatogonia-M3	turquoise	0.181519	0.184366	0.147921	-0.000148544	0.0892323	0.150656	0.0196065	0.0932981	0.178302	-0.0305251	0.166479		ACC	Late Spermatogonia-M4	yellow	0.152903	-0.0150849	0.00146029	0.00912889	0.142685	-0.0176788	0.175398
	bru3	Epithelial Cells-M2	turquoise	-0.129429	0.217852	0.0742951	0.0425852		CG1674	Hub Cells-M2	turquoise	-0.00265682	0.136117	0.0643213	0.0682376		CG42837	Cyst Cells-M1	turquoise	0.0961257	-0.0258743	-0.0157383	-0.0132177		p120ctn	Early Spermatogonia-M1	blue	0.213887	0.181172	0.123481	0.0517193	0.211296	0.159281	-0.0184063	0.0930576	0.193781	0.0179901	0.18711		ed	Late Spermatogonia-M1	blue	0.197492	-0.0212224	-0.0392708	0.00080261	0.101354	-0.0180084	0.169505
	mmy	Epithelial Cells-M2	turquoise	0.0181501	0.0862118	0.0741668	0.144061		nudC	Hub Cells-M2	turquoise	-0.028128	0.181828	0.06432	0.106658		CG11929	Cyst Cells-M2	blue	0.0810945	0.10696	-0.0158808	0.0480234		Naa30A	Early Spermatogonia-M1	blue	0.22224	0.164186	0.105392	0.0171401	0.146898	0.180829	-0.0719744	0.0930191	0.124914	-0.0369861	0.181958		zip	Late Spermatogonia-M5	brown	0.0222118	0.00904943	0.0887685	0.0961925	0.227311	-0.0181772	0.112189
	Hsc70Cb	Epithelial Cells-M2	turquoise	-0.0218312	0.123908	0.074128	0.200853		CG7220	Hub Cells-M2	turquoise	0.052847	0.142849	0.0642956	0.190116		Ctr9	Cyst Cells-M1	turquoise	0.0477456	0.0128926	-0.016033	0.0767792		Eno	Early Spermatogonia-M1	blue	0.324011	0.250337	0.14645	0.088592	0.178235	0.207042	-0.0560433	0.0929752	0.135088	0.0388026	0.264329		fwd	Late Spermatogonia-M4	yellow	0.150898	0.00559246	-0.0290265	0.0489793	0.097329	-0.018289	0.165398
	CG44403	Epithelial Cells-M2	turquoise	-0.0553944	0.182185	0.0740979	0.0733079		CG18662	Hub Cells-M2	turquoise	-0.121361	0.207093	0.0642213	0.137005		CG17991	Cyst Cells-M1	turquoise	0.125625	0.00671628	-0.0160848	0.03248		CG44249	Early Spermatogonia-M7	yellow	0.134194	0.172516	0.225994	0.145576	0.156085	0.0647085	0.0630432	0.0929718	0.0555219	0.0523427	0.254538		woc	Late Spermatogonia-M1	blue	0.234891	-0.00639438	0.0234666	0.00268641	0.172612	-0.018338	0.223531
	CG32117	Epithelial Cells-M2	turquoise	-0.0228041	0.120639	0.0740943	0.00537363		cona	Hub Cells-M2	turquoise	-0.0655287	0.104312	0.0641663	0.00508448		eIF3h	Cyst Cells-M2	blue	-0.0155091	0.0297797	-0.0160872	0.0603624		ush	Early Spermatogonia-M3	turquoise	0.15914	0.145045	0.104897	0.040577	0.102994	0.161488	0.015043	0.0929577	0.153696	0.00893871	0.132882		Ranbp21	Late Spermatogonia-M1	blue	0.235928	0.00733896	-0.0436552	0.000583869	0.084817	-0.0185995	0.173678
	Rbp6	Epithelial Cells-M2	turquoise	-0.0570399	0.148731	0.0740643	0.0121961		CG2918	Hub Cells-M2	turquoise	-0.0835533	0.07446	0.0641581	0.027937		BtbVII	Cyst Cells-M1	turquoise	0.0194272	0.0132584	-0.0161149	0.089755		Caper	Early Spermatogonia-M1	blue	0.174615	0.152375	0.181381	0.119799	0.163314	0.135283	0.00136207	0.0926918	0.158035	0.00828964	0.213382		Trf2	Late Spermatogonia-M5	brown	0.17228	-0.058605	-0.0137305	0.0611492	0.203208	-0.0186224	0.162975
	arr	Epithelial Cells-M2	turquoise	-0.0297352	0.128047	0.0739357	0.0906212		CG8209	Hub Cells-M2	turquoise	-0.0350262	0.0407516	0.0641013	-0.0031804		CG42853	Cyst Cells-M1	turquoise	0.0613701	-0.00423974	-0.0161824	-0.00408935		lin	Early Spermatogonia-M1	blue	0.287811	0.235351	0.168354	0.112719	0.163057	0.205041	-0.0216042	0.0925721	0.186119	0.00231801	0.239779		osk	Late Spermatogonia-M1	blue	0.207818	-0.000990074	-0.0144218	-0.0149335	0.133992	-0.0186275	0.168803
	Cdc37	Epithelial Cells-M2	turquoise	-0.0225234	0.154198	0.0735418	0.0752477		sol	Hub Cells-M2	turquoise	0.0818361	0.0011861	0.0640495	0.11818		Oseg1	Cyst Cells-M1	turquoise	0.0287272	-0.00393891	-0.0162274	0.0446167		Su(dx)	Early Spermatogonia-M2	brown	0.247534	0.279305	0.142701	0.108362	0.137977	0.188574	-0.0241631	0.0925665	0.159569	0.0421458	0.1924		alpha-Spec	Late Spermatogonia-M5	brown	0.00791986	-0.048186	0.0639457	0.111458	0.100221	-0.0186662	0.0187749
	Ns4	Epithelial Cells-M2	turquoise	0.00674635	0.11855	0.0734042	0.0904141		stau	Hub Cells-M2	turquoise	0.0401632	0.0401961	0.0640404	0.15485		CG14968	Cyst Cells-M1	turquoise	0.0857681	0.0303278	-0.0162408	0.00618744		Fer2LCH	Early Spermatogonia-M1	blue	0.142895	0.173149	0.188331	0.105166	0.12368	0.0958932	-0.00915757	0.092434	0.0671155	-0.00548333	0.241704		CG4497	Late Spermatogonia-M1	blue	0.0953288	0.00888061	-0.0334585	-0.0158628	0.0662849	-0.0187612	0.0872113
	shep	Epithelial Cells-M2	turquoise	0.0294928	0.180062	0.0734013	0.125167		CG4270	Hub Cells-M2	turquoise	-0.0303379	0.170361	0.0639411	0.116073		CG4751	Cyst Cells-M2	blue	-0.0282928	0.0792284	-0.016256	0.0679357		CG6340	Early Spermatogonia-M2	brown	0.231361	0.309257	0.175909	0.134805	0.128035	0.180904	-0.0462922	0.0924269	0.113338	0.0235952	0.233598		Caf1-180	Late Spermatogonia-M5	brown	0.0780751	-0.0288506	0.0685251	0.0799707	0.232582	-0.0190349	0.135518
	CG34287	Epithelial Cells-M2	turquoise	-0.0550347	0.164221	0.0733594	0.0490887		CG12343	Hub Cells-M2	turquoise	-0.0320934	0.093775	0.0639088	0.0873013		Fer2LCH	Cyst Cells-M1	turquoise	0.0577174	0.0206622	-0.0164205	0.0134286		GATAd	Early Spermatogonia-M3	turquoise	0.145101	0.167996	0.131189	0.106437	0.0853426	0.117982	0.0792658	0.0924206	0.139899	0.0580876	0.142452		spen	Late Spermatogonia-M1	blue	0.258771	0.0287258	-0.0577797	0.00975618	0.158482	-0.0192587	0.212078
	rdgB	Epithelial Cells-M2	turquoise	-0.124832	0.220244	0.0733499	0.0154301		dtn	Hub Cells-M2	turquoise	0.0812906	0.0568003	0.0638749	0.135069		CG13625	Cyst Cells-M2	blue	0.050228	0.14858	-0.0164867	0.0407556		Acsl	Early Spermatogonia-M3	turquoise	0.230626	0.225006	0.13744	0.0464899	0.152101	0.166039	-0.0172345	0.0922165	0.184092	0.024825	0.194851		tral	Late Spermatogonia-M1	blue	0.282019	-0.0361792	-0.0599319	0.00965597	0.123025	-0.0192991	0.206811
	CG10862	Epithelial Cells-M2	turquoise	-0.0627719	0.144924	0.0732521	-0.0177949		CG11052	Hub Cells-M1	blue	0.00853788	0.0426086	0.0638523	0.0905685		Srp68	Cyst Cells-M2	blue	0.0146124	0.0622935	-0.0165968	0.0623404		CG2747	Early Spermatogonia-M1	blue	0.221488	0.182732	0.159263	0.0936166	0.172079	0.159944	0.00758634	0.092208	0.18062	0.0511918	0.229817		Cul1	Late Spermatogonia-M5	brown	0.110966	-0.0507855	-0.0336054	0.0929839	0.142717	-0.0196635	0.0875266
	MetRS	Epithelial Cells-M2	turquoise	-0.0403833	0.198286	0.0731793	0.0872438		CG1812	Hub Cells-M2	turquoise	-0.0320411	0.05511	0.0638403	-0.021622		CG13870	Cyst Cells-M2	blue	0.0535641	0.0558823	-0.0166433	0.0161669		Usf	Early Spermatogonia-M3	turquoise	0.148432	0.149325	0.144125	0.0569163	0.0925549	0.176615	0.0285073	0.0920884	0.16331	-0.0291614	0.155155		Ars2	Late Spermatogonia-M5	brown	0.0634878	-0.00821014	0.0338368	0.0471413	0.163301	-0.0197367	0.113416
	CG11018	Epithelial Cells-M2	turquoise	-0.0639714	0.203	0.073159	0.022036		CG17377	Hub Cells-M2	turquoise	-0.104998	0.351979	0.063799	0.123143		CG10510	Cyst Cells-M2	blue	0.0681582	0.0936465	-0.0166443	-0.00987689		RpS28b	Early Spermatogonia-M1	blue	0.246309	0.223886	0.174818	0.174666	0.121369	0.134734	-0.0380411	0.0920036	0.0341393	0.0966654	0.274184		MTA1-like	Late Spermatogonia-M1	blue	0.174108	-0.0251505	-0.0142155	0.0262775	0.0898333	-0.0198673	0.123245
	mew	Epithelial Cells-M2	turquoise	-0.112866	0.0935094	0.0731203	-0.0113526		Trl	Hub Cells-M2	turquoise	0.0430337	0.17862	0.0637869	0.157073		CG16852	Cyst Cells-M1	turquoise	0.0551198	0.0440476	-0.016663	0.0302182		C3G	Early Spermatogonia-M3	turquoise	0.149773	0.170465	0.0855252	0.0570664	0.102689	0.133455	0.0345298	0.0919793	0.13917	0.0292716	0.121636		PPP4R2r	Late Spermatogonia-M5	brown	0.0274558	-0.0670027	0.0341941	0.0579346	0.1171	-0.019887	0.048792
	rnh1	Epithelial Cells-M2	turquoise	-0.0630252	0.158086	0.072983	0.0179462		CG32085	Hub Cells-M2	turquoise	-0.122047	0.0731616	0.0637508	-0.0506401		CG1648	Cyst Cells-M1	turquoise	0.0396138	0.0209634	-0.016901	-0.0345786		cindr	Early Spermatogonia-M2	brown	0.209938	0.267026	0.137223	0.113273	0.143672	0.179154	0.00720068	0.0918977	0.145562	0.0286949	0.195676		Pka-C1	Late Spermatogonia-M5	brown	0.0989891	-0.0684997	0.0060398	0.0863235	0.134086	-0.0204274	0.0761669
	CG13747	Epithelial Cells-M2	turquoise	-0.0735675	0.136806	0.0726091	-0.0112306		CG4880	Hub Cells-M2	turquoise	-0.0515957	0.206138	0.0637421	0.147264		CG8635	Cyst Cells-M1	turquoise	0.0781345	0.0128101	-0.0169362	0.0392331		Bdp1	Early Spermatogonia-M8	green	0.0852583	0.0921403	0.0494135	0.0331161	0.130274	0.102396	0.00709142	0.0917233	0.106048	-0.0124834	0.113976		BtbVII	Late Spermatogonia-M1	blue	0.23411	-0.00968343	-0.0567137	-0.0168981	0.111765	-0.0204572	0.182972
	sd	Epithelial Cells-M2	turquoise	-0.0641875	0.162427	0.0724954	0.0680181		Cf2	Hub Cells-M1	blue	0.0200902	-0.00469084	0.0637353	-1.99122e-05		GlcAT-P	Cyst Cells-M1	turquoise	0.0613022	0.0316258	-0.0169546	0.0707394		Baldspot	Early Spermatogonia-M1	blue	0.165505	0.171093	0.137616	0.0740473	0.163913	0.136261	-0.0736745	0.0917087	0.125842	0.0599688	0.196105		sba	Late Spermatogonia-M1	blue	0.161212	0.029822	-0.0603674	-0.0163368	0.0806048	-0.0204927	0.136581
	Drep3	Epithelial Cells-M2	turquoise	-0.0805929	0.081924	0.0724854	-0.000754793		CG8929	Hub Cells-M2	turquoise	-0.0343961	0.132755	0.0637327	0.147135		Sec23	Cyst Cells-M1	turquoise	0.0323258	0.00589326	-0.0169776	0.0402541		raw	Early Spermatogonia-M1	blue	0.243029	0.237889	0.183166	0.106359	0.197018	0.20241	-0.0135751	0.0917007	0.188664	0.0646652	0.240577		Fib	Late Spermatogonia-M5	brown	0.0434637	-0.0338671	0.0519108	0.0481462	0.130089	-0.0205381	0.072847
	Pura	Epithelial Cells-M2	turquoise	-0.0480254	0.133824	0.0724757	0.0989911		CG32846	Hub Cells-M2	turquoise	-0.0321188	0.0214813	0.0637239	0.00870416		OstDelta	Cyst Cells-M1	turquoise	0.00696056	-0.0280823	-0.0170011	0.0264755		Slbp	Early Spermatogonia-M2	brown	0.146315	0.165627	0.117288	0.0694033	0.122574	0.107697	-0.0261221	0.0916512	0.108633	0.00197097	0.157852		tun	Late Spermatogonia-M5	brown	0.0279485	-0.0481357	-0.00266411	0.0849636	0.0478159	-0.020801	-0.00103535
	PDZ-GEF	Epithelial Cells-M2	turquoise	-0.00648051	0.210826	0.0724587	0.200376		Incenp	Hub Cells-M2	turquoise	-0.0804646	0.0706334	0.0637203	0.0382698		grsm	Cyst Cells-M2	blue	0.0511294	0.103841	-0.0170204	0.0404824		dx	Early Spermatogonia-M3	turquoise	0.219249	0.201387	0.0882162	0.0605653	0.116961	0.193581	-0.033771	0.0913177	0.15738	0.00497431	0.171195		CG33229	Late Spermatogonia-M5	brown	0.020596	-0.0845608	0.0240959	0.15319	0.113154	-0.0208487	0.0111952
	eRF3	Epithelial Cells-M2	turquoise	0.0200171	0.100741	0.0724311	0.179306		tant	Hub Cells-M2	turquoise	0.0203138	0.184056	0.0636891	0.103061		CG16719	Cyst Cells-M2	blue	0.0276735	0.122963	-0.0170394	0.00195473		mmy	Early Spermatogonia-M1	blue	0.114866	0.109398	0.0875216	0.0812877	0.0591862	0.11314	-0.0434919	0.0912172	0.119919	0.0118188	0.108081		KP78b	Late Spermatogonia-M2	turquoise	-0.035665	0.0278113	0.0158243	0.0265269	-0.0051165	-0.0209269	-0.0192425
	mrj	Epithelial Cells-M2	turquoise	-0.121457	0.281457	0.0723675	0.0340244		CG10749	Hub Cells-M2	turquoise	-0.0634106	0.242856	0.0635839	0.103524		CG6693	Cyst Cells-M1	turquoise	0.0398404	-0.0351457	-0.0172046	0.008419		Rif1	Early Spermatogonia-M1	blue	0.2082	0.186228	0.176096	0.161221	0.194334	0.139802	0.0146961	0.0910796	0.205302	-0.0308772	0.237688		Spps	Late Spermatogonia-M1	blue	0.179944	0.00316469	-0.0670524	-0.0177366	0.0280303	-0.0209494	0.11194
	CG33704	Epithelial Cells-M2	turquoise	-0.0487257	0.236802	0.0721557	0.0255705		Acyp	Hub Cells-M2	turquoise	-0.00449232	0.169029	0.0635693	0.14963		CG10366	Cyst Cells-M1	turquoise	0.0508516	0.00242809	-0.0172408	0.0188049		alc	Early Spermatogonia-M2	brown	0.142856	0.207228	0.145275	0.107358	0.0859893	0.0721667	0.0233442	0.0909496	0.12172	0.0424793	0.157739		trr	Late Spermatogonia-M1	blue	0.216218	0.00527007	-0.0413585	0.0288258	0.116255	-0.0210523	0.161858
	tzn	Epithelial Cells-M2	turquoise	-0.0329138	0.10696	0.0721279	0.076857		Zif	Hub Cells-M2	turquoise	-0.000584831	0.161895	0.0634296	0.0951506		l(2)05287	Cyst Cells-M1	turquoise	0.0469358	0.0308615	-0.0172575	0.0374144		Psc	Early Spermatogonia-M3	turquoise	0.182276	0.171957	0.0812733	0.0615591	0.0910869	0.156477	0.00189171	0.0908249	0.192671	0.00249109	0.143985		faf	Late Spermatogonia-M1	blue	0.2117	-0.0207504	-0.034131	0.0121088	0.148245	-0.0212152	0.196343
	Liprin-gamma	Epithelial Cells-M2	turquoise	-0.0450693	0.166854	0.0720422	0.0633699		glu	Hub Cells-M2	turquoise	0.00592043	0.00451183	0.0633729	0.0412608		Caf1-55	Cyst Cells-M1	turquoise	0.0457725	0.034691	-0.017283	0.0892567		Hmu	Early Spermatogonia-M1	blue	0.216922	0.198224	0.127208	0.0736887	0.13526	0.142052	-0.0104792	0.0907809	0.127364	0.000420305	0.214809		ken	Late Spermatogonia-M1	blue	0.128478	0.0109798	-0.015277	0.00394641	0.0806293	-0.0213007	0.126879
	Kr-h2	Epithelial Cells-M2	turquoise	0.00325132	0.118637	0.0719381	0.082744		Rho1	Hub Cells-M2	turquoise	0.0807659	0.0989593	0.0633366	0.161147		yki	Cyst Cells-M1	turquoise	0.0389722	0.0461117	-0.0173926	0.0512465		PhKgamma	Early Spermatogonia-M3	turquoise	0.214361	0.220989	0.0982077	0.0709185	0.122614	0.193364	0.0264814	0.0907454	0.192708	-0.028218	0.134781		Pez	Late Spermatogonia-M1	blue	0.202406	0.000953026	-0.047356	-0.0170152	0.0805525	-0.0218157	0.152219
	CG10252	Epithelial Cells-M2	turquoise	-0.14278	0.296509	0.0719014	-0.000223276		Top1	Hub Cells-M2	turquoise	0.0460423	0.113292	0.0633044	0.208173		CG11703	Cyst Cells-M1	turquoise	0.0623442	0.0092272	-0.0174267	0.00427892		Rok	Early Spermatogonia-M3	turquoise	0.191301	0.191101	0.149236	0.07464	0.157296	0.177844	0.0599083	0.0906517	0.187063	-0.0226605	0.172769		EcR	Late Spermatogonia-M5	brown	0.0854205	-0.0452845	-0.00964465	0.100543	0.123139	-0.0218424	0.0792322
	rin	Epithelial Cells-M2	turquoise	0.00233109	0.174272	0.071671	0.163371		BI-1	Hub Cells-M2	turquoise	-0.0940274	0.18084	0.0633002	0.0776852		lgs	Cyst Cells-M1	turquoise	0.0819377	0.0445329	-0.0174694	0.0616366		Uba2	Early Spermatogonia-M3	turquoise	0.0698541	0.0939466	0.113429	0.0887946	0.122702	0.117125	0.000315743	0.0906398	0.130172	-0.00640076	0.103271		lin	Late Spermatogonia-M1	blue	0.186659	-0.00411804	-0.0664922	0.000584548	0.0428537	-0.0218496	0.130384
	NK7.1	Epithelial Cells-M2	turquoise	-0.0993186	0.125461	0.0716641	0.0394655		Mst84Da	Hub Cells-M2	turquoise	-0.070679	0.286653	0.0632802	0.17212		CG14043	Cyst Cells-M1	turquoise	0.073831	-0.00890024	-0.0174906	0.0194787		kel	Early Spermatogonia-M6	purple	0.20731	0.199564	0.108861	0.0549817	0.153552	0.262425	0.0356807	0.0906179	0.169812	-0.00722231	0.172458		Ptp61F	Late Spermatogonia-M5	brown	0.0983895	-0.0604534	0.0172159	0.105248	0.202405	-0.0222008	0.114676
	CG15468	Epithelial Cells-M2	turquoise	-0.0137133	0.156499	0.0716535	0.0825967		CG42675	Hub Cells-M2	turquoise	-0.100142	0.230599	0.0632282	0.0358335		CG43816	Cyst Cells-M2	blue	0.0579513	0.227755	-0.01761	0.0280353		bun	Early Spermatogonia-M1	blue	0.249028	0.241291	0.173741	0.0891639	0.212724	0.17886	0.00666922	0.0904407	0.207491	-0.0261039	0.229236		Ptip	Late Spermatogonia-M1	blue	0.249289	0.0131232	-0.0743769	-0.00783164	0.0946843	-0.0223791	0.194576
	CG6340	Epithelial Cells-M2	turquoise	-0.013339	0.0981938	0.0715204	0.122004		Pld	Hub Cells-M1	blue	0.140464	0.113259	0.0631709	0.204551		CG30065	Cyst Cells-M1	turquoise	0.0158491	0.00409425	-0.0176241	-0.00507362		CG4238	Early Spermatogonia-M1	blue	0.0981883	0.101935	0.118226	0.0689191	0.103751	0.0854885	-0.0344649	0.0903821	0.0798043	0.0513455	0.143396		osa	Late Spermatogonia-M1	blue	0.320315	-0.0367392	-0.0942966	-0.00171913	0.128736	-0.0226514	0.232963
	Vps8	Epithelial Cells-M2	turquoise	-0.0370089	0.101832	0.0714697	0.0975984		LanA	Hub Cells-M2	turquoise	5.72815710201386e-05	0.200384	0.0631529	0.0975084		fs(1)N	Cyst Cells-M1	turquoise	0.0613651	0.0125169	-0.0176269	0.0919239		ATPsynF	Early Spermatogonia-M1	blue	0.130443	0.117869	0.111027	0.0318304	0.119822	0.0752065	-0.0322872	0.0903292	0.0730894	0.063149	0.146704		CG31224	Late Spermatogonia-M1	blue	0.257363	-0.0162732	-0.0517483	0.0247756	0.100226	-0.0227292	0.186516
	CenG1A	Epithelial Cells-M2	turquoise	-0.0501109	0.0632113	0.0712493	0.0737557		GlyP	Hub Cells-M2	turquoise	0.073344	0.0751029	0.0629769	0.151966		Rap1	Cyst Cells-M1	turquoise	0.0576486	-0.0113899	-0.017738	0.0577161		lili	Early Spermatogonia-M3	turquoise	0.154656	0.178243	0.100091	0.0015019	0.0875666	0.154478	0.0520704	0.0903096	0.145431	0.0362089	0.11617		CG1910	Late Spermatogonia-M5	brown	0.0380931	-0.0257622	0.094904	0.0264745	0.226564	-0.0230336	0.0978426
	CG8526	Epithelial Cells-M2	turquoise	-0.104456	0.274629	0.0712063	0.00735258		Smr	Hub Cells-M2	turquoise	0.113948	0.00814681	0.0629295	0.153704		mrj	Cyst Cells-M1	turquoise	0.112904	0.0046204	-0.01774	0.0353464		CG42245	Early Spermatogonia-M9	pink	0.0756641	0.0221581	-0.158431	-0.162088	0.00390764	0.136881	0.0137253	0.0902144	0.252993	-0.0154257	-0.150454		CG42379	Late Spermatogonia-M5	brown	0.0412374	-0.0880415	0.0194207	0.103334	0.0466956	-0.0234024	0.00136909
	Prm	Epithelial Cells-M2	turquoise	-0.0627932	0.20508	0.0711136	0.0795142		alpha-Man-IIb	Hub Cells-M1	blue	0.11669	-0.0908335	0.0629285	0.0149235		Unr	Cyst Cells-M1	turquoise	0.0084806	0.0488442	-0.0178781	0.12435		Atg13	Early Spermatogonia-M6	purple	0.205599	0.200328	0.131218	0.065474	0.182865	0.286147	-0.00488394	0.0902072	0.214861	0.0244418	0.190651		garz	Late Spermatogonia-M1	blue	0.0848918	0.0284759	-0.0319654	-0.00723932	0.0785937	-0.0235557	0.109565
	pps	Epithelial Cells-M2	turquoise	-0.00710808	0.108967	0.0709998	0.149661		CG14641	Hub Cells-M2	turquoise	0.0242032	0.107247	0.0628714	0.127344		Nop17l	Cyst Cells-M1	turquoise	0.0887313	0.0366618	-0.0178804	0.0291017		Nup154	Early Spermatogonia-M3	turquoise	0.212559	0.228031	0.110879	0.102393	0.149468	0.163407	-0.0148031	0.0901152	0.205394	0.00704153	0.209257		cic	Late Spermatogonia-M5	brown	0.227168	-0.0927096	-0.0403796	0.0878912	0.202542	-0.0235706	0.171722
	ocn	Epithelial Cells-M2	turquoise	-0.167393	0.417727	0.0709406	-0.0153805		mamo	Hub Cells-M2	turquoise	-0.0450951	0.179496	0.0627394	0.13589		CG43168	Cyst Cells-M1	turquoise	0.125942	0.0338231	-0.0179074	0.0329657		CycT	Early Spermatogonia-M3	turquoise	0.216351	0.212779	0.181613	0.0551271	0.125666	0.246745	-0.000950113	0.0901114	0.200625	0.057575	0.172439		polo	Late Spermatogonia-M5	brown	0.0874754	-0.0420686	0.0577236	0.0837271	0.230998	-0.0242267	0.135837
	MESR4	Epithelial Cells-M2	turquoise	0.0225265	0.0497122	0.0708244	0.152206		magu	Hub Cells-M2	turquoise	-0.0986858	0.0625281	0.0626737	-0.00563534		Pop2	Cyst Cells-M1	turquoise	0.0818367	0.0138755	-0.0180389	0.0187477		dos	Early Spermatogonia-M1	blue	0.233626	0.2005	0.102969	0.0385604	0.14031	0.197963	0.0250512	0.0900814	0.173019	0.0211572	0.184542		Edem2	Late Spermatogonia-M4	yellow	0.111499	0.00122693	-0.00529585	0.0518982	0.071512	-0.0245443	0.117664
	peb	Epithelial Cells-M2	turquoise	-0.119865	0.142482	0.0707416	0.00816558		hydra	Hub Cells-M2	turquoise	-0.150138	0.391721	0.0625419	0.158808		asp	Cyst Cells-M1	turquoise	0.0301641	0.0474113	-0.0180549	0.0784997		CG32512	Early Spermatogonia-M1	blue	0.189629	0.174224	0.156858	0.110479	0.134779	0.107502	0.069689	0.0899553	0.131698	0.00578273	0.202635		Su(var)3-7	Late Spermatogonia-M1	blue	0.212216	0.00167562	-0.0330578	0.00632696	0.11287	-0.0246877	0.185353
	Cirl	Epithelial Cells-M2	turquoise	-0.0391739	0.130926	0.070624	0.116679		Fak	Hub Cells-M1	blue	0.0791369	-0.000252694	0.062537	0.164549		Glt	Cyst Cells-M2	blue	0.0355578	0.0720938	-0.0181252	0.000320369		CG9246	Early Spermatogonia-M3	turquoise	0.0811428	0.124272	0.03813	-0.0168881	0.0675281	0.122054	-0.0103407	0.0898452	0.170598	-0.0219551	0.0652936		scrib	Late Spermatogonia-M1	blue	0.174357	0.0273425	-0.0476983	-0.00702014	0.0763169	-0.0247541	0.150449
	CG14740	Epithelial Cells-M2	turquoise	-0.125087	0.239612	0.0704925	0.0016039		Adk3	Hub Cells-M1	blue	0.0676579	0.0878035	0.062501	0.0386352		mEFTu2	Cyst Cells-M1	turquoise	0.0907858	-0.00708176	-0.0182118	0.0149486		PpD3	Early Spermatogonia-M3	turquoise	0.142292	0.124967	0.0688491	0.0151379	0.0854933	0.112131	0.0193477	0.0896599	0.13061	-0.0247786	0.101888		Bap170	Late Spermatogonia-M1	blue	0.195731	-0.00737037	-0.04826	-0.0164497	0.0355649	-0.0254926	0.134838
	oaf	Epithelial Cells-M2	turquoise	-0.020215	0.0746052	0.0704729	0.0867326		CG12121	Hub Cells-M2	turquoise	-0.0381622	0.15786	0.0624445	0.0761664		CG14316	Cyst Cells-M1	turquoise	0.0639154	-0.010625	-0.0182309	-0.00508205		Sfxn1-3	Early Spermatogonia-M1	blue	0.0944858	0.086455	0.0837406	0.0461515	0.0629878	0.0782204	0.0343343	0.0894851	0.0803374	0.0286994	0.115438		Mcr	Late Spermatogonia-M4	yellow	0.137463	0.0142796	-0.0236291	0.0283169	0.0815754	-0.0260455	0.145895
	yki	Epithelial Cells-M2	turquoise	-0.0171662	0.0584114	0.0704529	0.114735		CG12567	Hub Cells-M1	blue	0.112903	-0.0853579	0.0623398	0.0332595		geminin	Cyst Cells-M1	turquoise	0.00671743	-0.0159799	-0.0182463	0.0176239		Usp12-46	Early Spermatogonia-M3	turquoise	0.154121	0.187603	0.0855044	0.0866623	0.0863102	0.15618	0.0113681	0.0893311	0.127563	-0.0183847	0.114107		wcy	Late Spermatogonia-M5	brown	0.175249	-0.0963316	0.00887188	0.120634	0.211342	-0.026056	0.15237
	CG3092	Epithelial Cells-M2	turquoise	-0.105501	0.192103	0.0703592	-0.0241107		Tango11	Hub Cells-M2	turquoise	-0.0678499	0.221072	0.062295	0.067821		CG31861	Cyst Cells-M1	turquoise	0.0656438	-0.0152306	-0.0182928	0.0208883		AP-2mu	Early Spermatogonia-M1	blue	0.173381	0.165063	0.104284	0.123693	0.104722	0.08656	0.00929521	0.0892748	0.0931427	-0.0041424	0.179215		wech	Late Spermatogonia-M1	blue	0.214585	-0.0401467	-0.0178229	0.0207764	0.141432	-0.0261064	0.182625
	shot	Epithelial Cells-M2	turquoise	-0.0910352	0.234974	0.07033	0.162101		Ncc69	Hub Cells-M2	turquoise	0.0214145	0.0839062	0.0622387	0.0362402		wcy	Cyst Cells-M1	turquoise	0.0147387	0.014654	-0.0183776	0.0682896		CG43783	Early Spermatogonia-M2	brown	0.0927297	0.174451	0.165444	0.13659	0.137376	0.0687853	0.0556847	0.0892618	0.0552015	0.0391074	0.179663		CG6424	Late Spermatogonia-M5	brown	0.064717	-0.0424345	-0.000936618	0.0570279	0.113292	-0.0264052	0.0533528
	CG8677	Epithelial Cells-M2	turquoise	-0.0231848	0.118125	0.0702605	0.187087		smid	Hub Cells-M2	turquoise	-0.00383014	0.123755	0.0622368	0.134803		CG18662	Cyst Cells-M1	turquoise	0.0977808	0.0228809	-0.0183813	0.00796334		RpL36	Early Spermatogonia-M1	blue	0.136019	0.110888	0.160396	0.11937	0.131136	0.0365219	0.0127585	0.0890064	0.0344926	0.0112537	0.19526		puf	Late Spermatogonia-M1	blue	0.161771	0.0212675	-0.0301135	0.0132385	0.10218	-0.0264946	0.160071
	hppy	Epithelial Cells-M2	turquoise	-0.0573564	0.133194	0.0701806	0.0762751		CG33489	Hub Cells-M2	turquoise	-0.0367516	0.135529	0.0621551	0.0675923		CG33339	Cyst Cells-M2	blue	0.0391701	0.153835	-0.018391	-0.0018048		djl	Early Spermatogonia-M8	green	-0.00094654	0.0120127	0.137043	0.111209	0.0337442	-0.0117992	0.0422599	0.0887064	0.00511833	0.0741757	0.0898169		rhea	Late Spermatogonia-M1	blue	0.152253	0.0180531	-0.0246682	0.0269334	0.0906969	-0.0269028	0.145363
	lds	Epithelial Cells-M2	turquoise	-0.0537989	0.0829491	0.0701681	0.081973		CG17549	Hub Cells-M2	turquoise	-0.0327896	0.108242	0.0621432	0.0979282		Ubc7	Cyst Cells-M2	blue	0.00143438	0.0142212	-0.0184155	0.0297634		Lar	Early Spermatogonia-M2	brown	0.222371	0.288719	0.164741	0.124003	0.126723	0.186846	-0.0311067	0.0885494	0.148259	0.00787491	0.222433		CG42674	Late Spermatogonia-M5	brown	0.109513	-0.0737822	-0.0101831	0.0781817	0.129217	-0.026948	0.0648062
	CG8303	Epithelial Cells-M2	turquoise	-0.0838278	0.191114	0.0700777	0.060165		Sac1	Hub Cells-M2	turquoise	-0.0711462	0.16828	0.0620449	0.0621651		CG32681	Cyst Cells-M1	turquoise	0.0811558	0.00833132	-0.0186066	0.00178698		pes	Early Spermatogonia-M9	pink	0.214572	0.170111	0.108161	0.0185686	0.138197	0.224993	-0.0102462	0.0883802	0.261013	0.0400984	0.161618		mask	Late Spermatogonia-M1	blue	0.22484	0.0104947	-0.0281213	-0.000342852	0.135465	-0.0269875	0.202375
	ms(2)35Ci	Epithelial Cells-M2	turquoise	-0.0632987	0.11406	0.0700643	0.0170961		Cyt-c-p	Hub Cells-M2	turquoise	-0.0325005	0.0886383	0.0619864	0.0395748		CG8043	Cyst Cells-M1	turquoise	0.0589409	-0.00278458	-0.0187147	-0.0377685		Sap47	Early Spermatogonia-M3	turquoise	0.0896964	0.0947905	0.092207	0.0421398	0.086074	0.0546962	0.0241452	0.0883579	0.0916751	0.00314843	0.0830348		CG6686	Late Spermatogonia-M5	brown	0.0211424	-0.0255121	0.0308277	0.0744289	0.092479	-0.0275183	0.048976
	CG13359	Epithelial Cells-M2	turquoise	-0.0666571	0.150415	0.0700086	0.00791717		RpS30	Hub Cells-M2	turquoise	-0.0293606	0.257784	0.0619733	0.184797		VhaAC45	Cyst Cells-M1	turquoise	0.0696184	0.047239	-0.0187294	0.0843382		CG31145	Early Spermatogonia-M9	pink	0.0319768	0.0342569	0.0137772	0.0110217	0.0830862	0.0374476	0.00137234	0.088263	0.108903	0.00115963	0.0136904		me31B	Late Spermatogonia-M5	brown	0.142551	-0.0870419	0.0289442	0.0693521	0.238124	-0.0276717	0.171546
	CG9970	Epithelial Cells-M2	turquoise	-0.0494938	0.200625	0.069851	0.0143218		cib	Hub Cells-M1	blue	0.193409	0.0146118	0.0619654	0.155659		CG4681	Cyst Cells-M1	turquoise	0.0895691	-0.0184894	-0.0188302	0.0139093		Sec8	Early Spermatogonia-M2	brown	0.135632	0.173519	0.102961	0.0259662	0.100789	0.108196	0.0035007	0.0881889	0.09115	0.00878531	0.135772		MED1	Late Spermatogonia-M5	brown	0.0727549	-0.0369853	0.0103051	0.0409852	0.130898	-0.027843	0.085978
	CG8001	Epithelial Cells-M2	turquoise	-0.0727649	0.234973	0.0698006	0.00967559		eIF3d1	Hub Cells-M2	turquoise	-0.0333366	0.117321	0.0619477	0.0928273		Capr	Cyst Cells-M1	turquoise	0.00866071	0.0341456	-0.0188327	0.162127		Ssdp	Early Spermatogonia-M9	pink	0.257651	0.218407	0.0897755	0.0328289	0.14015	0.23445	-0.0233559	0.0881659	0.32398	0.0185403	0.158391		jumu	Late Spermatogonia-M1	blue	0.190374	-0.00818337	-0.00217608	0.0142263	0.11046	-0.0283202	0.159271
	CG9393	Epithelial Cells-M2	turquoise	-0.0147805	0.133605	0.0696865	0.0634036		CG42458	Hub Cells-M1	blue	0.230597	-0.060259	0.061916	0.0948466		lilli	Cyst Cells-M1	turquoise	0.0911664	0.0440931	-0.0188363	0.0814535		Uev1A	Early Spermatogonia-M3	turquoise	0.134854	0.118858	0.037489	-0.00496596	0.0723287	0.12389	0.0388191	0.0881252	0.151151	0.0245596	0.0944907		Jarid2	Late Spermatogonia-M5	brown	0.160191	-0.0381221	0.0118229	0.0721435	0.228314	-0.028741	0.182221
	CG14739	Epithelial Cells-M2	turquoise	-0.0761545	0.215366	0.0696144	0.0184402		Dmtn	Hub Cells-M1	blue	0.367352	-0.00259878	0.0618568	0.228278		CG2100	Cyst Cells-M1	turquoise	0.055178	-0.00442206	-0.0188863	0.0074583		Inx2	Early Spermatogonia-M3	turquoise	0.150989	0.186047	0.112006	0.033228	0.129765	0.144063	-0.0170768	0.088018	0.160817	0.0326881	0.142996		FBXO11	Late Spermatogonia-M1	blue	0.195885	-0.0168623	-0.0248186	-0.000436086	0.100442	-0.0288913	0.160343
	homer	Epithelial Cells-M2	turquoise	-0.048097	0.104745	0.0695561	0.0388464		CycT	Hub Cells-M2	turquoise	-0.0851749	0.180505	0.0618275	0.123205		CG17154	Cyst Cells-M1	turquoise	0.0384429	-0.018242	-0.0189655	-0.00932039		S6KL	Early Spermatogonia-M2	brown	0.205432	0.270572	0.133846	0.084258	0.104281	0.139189	-0.0132097	0.0879367	0.127429	0.0524215	0.182897		NFAT	Late Spermatogonia-M5	brown	0.0430346	-0.116828	-0.00059029	0.126253	0.0874119	-0.029143	-0.0171706
	CG32236	Epithelial Cells-M2	turquoise	-0.0747222	0.161136	0.0694117	-0.00628311		eIF3a	Hub Cells-M2	turquoise	-0.122399	0.247366	0.0618131	0.0664999		Rpt3R	Cyst Cells-M1	turquoise	0.0742845	0.0122284	-0.0189876	0.0235209		yrt	Early Spermatogonia-M2	brown	0.202738	0.268575	0.157482	0.0954353	0.180721	0.184897	0.0253013	0.0879262	0.187198	0.0388717	0.207766		enc	Late Spermatogonia-M1	blue	0.335332	-0.0173101	-0.112246	-0.0121076	0.111646	-0.029443	0.224248
	CG5355	Epithelial Cells-M2	turquoise	0.012552	0.117785	0.0692055	0.087774		mtsh	Hub Cells-M2	turquoise	0.0221856	0.153307	0.0613581	0.124318		CG11125	Cyst Cells-M1	turquoise	0.0754851	0.00366044	-0.0191642	-0.00802493		CycB3	Early Spermatogonia-M6	purple	0.246103	0.21021	0.135229	0.0547722	0.142914	0.337611	-0.0121977	0.0878997	0.174781	0.0272509	0.228547		eIF3a	Late Spermatogonia-M3	green	0.00416647	-0.0444261	0.182647	0.0876271	0.138747	-0.0295886	0.0877916
	CG11815	Epithelial Cells-M2	turquoise	-0.0310044	0.131266	0.0691196	0.0162642		larp	Hub Cells-M2	turquoise	-0.0385814	0.227452	0.0612315	0.237199		CG5280	Cyst Cells-M1	turquoise	0.0682054	0.0147249	-0.0193438	-0.0410696		oc	Early Spermatogonia-M7	yellow	0.10478	0.163806	0.262168	0.161243	0.155621	0.0382093	0.16468	0.0877738	0.0158251	0.0495754	0.299263		didum	Late Spermatogonia-M5	brown	0.0659677	0.0191254	0.0352776	0.0710532	0.142839	-0.0297382	0.112748
	CG6701	Epithelial Cells-M2	turquoise	-0.0336401	0.208649	0.0690446	0.103293		Hsp83	Hub Cells-M2	turquoise	-0.066488	0.208647	0.0611372	0.206134		CG3679	Cyst Cells-M2	blue	0.0116607	0.021225	-0.0194248	0.071926		Tomosyn	Early Spermatogonia-M3	turquoise	0.12994	0.164209	0.0325963	-0.0237764	0.0695554	0.119316	0.00576826	0.0876444	0.141291	-0.0378336	0.096831		Pdk1	Late Spermatogonia-M1	blue	0.130577	-0.0221139	-0.00327843	0.0375233	0.079124	-0.0306698	0.114468
	CG43209	Epithelial Cells-M2	turquoise	-0.0412655	0.112922	0.0690435	0.0272864		wa-cup	Hub Cells-M2	turquoise	-0.108992	0.302093	0.0610104	0.121277		CG33490	Cyst Cells-M1	turquoise	0.0799267	0.0523286	-0.0194312	0.0460671		CG8414	Early Spermatogonia-M3	turquoise	0.150814	0.175468	0.106781	0.0397876	0.0964898	0.135786	-0.0164478	0.0874798	0.191903	0.0143901	0.122916		Apc	Late Spermatogonia-M1	blue	0.171962	0.0023721	-0.0414669	-0.0274142	0.0818848	-0.0309168	0.133528
	CG12069	Epithelial Cells-M2	turquoise	-0.133665	0.224867	0.0690383	-0.000352572		Syx18	Hub Cells-M2	turquoise	-0.0107671	0.0535741	0.0609964	0.0566569		CG13539	Cyst Cells-M1	turquoise	0.0594967	0.00260753	-0.0194684	0.0154145		Past1	Early Spermatogonia-M1	blue	0.168775	0.172191	0.146066	0.0594472	0.123124	0.136625	-0.0113303	0.0873996	0.0974738	0.062707	0.176685		Vps60	Late Spermatogonia-M5	brown	0.0189621	-0.022714	-0.0164951	0.0465319	0.0842317	-0.0311236	0.0247589
	CG32137	Epithelial Cells-M2	turquoise	-0.0758817	0.131803	0.0688601	0.014212		CG4836	Hub Cells-M2	turquoise	-0.490302	0.661271	0.0609639	0.103022		RpS27A	Cyst Cells-M1	turquoise	0.0544051	0.0102493	-0.0195298	0.0642558		pont	Early Spermatogonia-M3	turquoise	0.0588116	0.089666	0.0793484	0.0443313	0.0485073	0.0772509	0.0119538	0.0873335	0.13475	0.02463	0.0762357		CG7987	Late Spermatogonia-M5	brown	0.0731836	-0.0789173	0.0364561	0.12868	0.12889	-0.0313294	0.0462501
	CG11927	Epithelial Cells-M2	turquoise	-0.062785	0.107163	0.0688355	0.0329457		Dhc62B	Hub Cells-M2	turquoise	-0.0350707	0.079963	0.0609426	0.0255267		CG42692	Cyst Cells-M1	turquoise	0.0494571	0.00138379	-0.0198396	-0.0109949		Paip2	Early Spermatogonia-M3	turquoise	0.0935347	0.121311	0.108468	0.0694744	0.129907	0.0616711	0.0358832	0.087309	0.11923	0.0101196	0.0922172		fs(1)h	Late Spermatogonia-M1	blue	0.247647	-0.0255121	-0.0424928	0.0112833	0.121071	-0.031679	0.199539
	CG31010	Epithelial Cells-M2	turquoise	-0.139266	0.265364	0.0687491	-0.0186202		Pgi	Hub Cells-M2	turquoise	-0.00357324	0.218793	0.0607196	0.172426		CG13577	Cyst Cells-M1	turquoise	0.0917242	0.00444609	-0.0198768	0.0619998		pea	Early Spermatogonia-M3	turquoise	0.117145	0.131235	0.0348329	0.0334091	0.0635706	0.119357	-0.0161399	0.0872884	0.172952	0.0285573	0.0855778		gw	Late Spermatogonia-M1	blue	0.231353	-0.0443335	-0.0351562	0.0343492	0.120136	-0.0329638	0.191887
	CG16894	Epithelial Cells-M2	turquoise	-0.0693394	0.152633	0.0685622	0.0055524		CG7430	Hub Cells-M2	turquoise	-0.156556	0.152278	0.0606317	-0.0275486		Mtr4	Cyst Cells-M1	turquoise	0.0357101	0.0297087	-0.0198833	0.0556134		Nup58	Early Spermatogonia-M3	turquoise	0.155721	0.171428	0.0791684	0.0325584	0.111851	0.135242	0.042472	0.0872689	0.129712	0.0204464	0.101197		sti	Late Spermatogonia-M5	brown	0.0828036	-0.0384985	0.0269168	0.0323236	0.204489	-0.0332476	0.129445
	CG17030	Epithelial Cells-M2	turquoise	-0.0189861	0.118223	0.068533	-0.0224353		cup	Hub Cells-M2	turquoise	-0.0523186	0.250469	0.0605171	0.181092		CG14650	Cyst Cells-M2	blue	0.0133704	0.0992787	-0.0199474	0.115334		dop	Early Spermatogonia-M1	blue	0.275364	0.204186	0.125726	0.044823	0.199145	0.22947	0.0200185	0.0871493	0.194525	0.00240466	0.236572		Sec16	Late Spermatogonia-M1	blue	0.277631	-0.0119696	-0.0917626	0.000759389	0.0869151	-0.0333339	0.183884
	CG33095	Epithelial Cells-M2	turquoise	0.0590923	0.0784701	0.0684887	0.0966022		CG30416	Hub Cells-M2	turquoise	-0.0739132	0.205937	0.0603446	0.0944628		Rrp1	Cyst Cells-M1	turquoise	0.0330376	0.0150729	-0.0200941	0.0506178		CG12567	Early Spermatogonia-M3	turquoise	0.149451	0.158964	0.0814206	0.0544212	0.11522	0.203068	-0.0299897	0.0868376	0.202	-0.0241516	0.126123		Tlk	Late Spermatogonia-M1	blue	0.272081	-0.0386232	-0.0808148	0.00909052	0.123809	-0.0334369	0.223527
[truncated: 1,963 more rows]
