# Supplementary material for: Comparative single-nucleus transcriptomics reveals asymmetric evolution of the Drosophila male and female germlines
Source: PLoS Biol. 2026 Jul 20;24(7):e3003869. doi: 10.1371/journal.pbio.3003869 (PMC13384527; doi:10.1371/journal.pbio.3003869)
Supplement: S8 Data — (XLSX) [file pbio.3003869.s066.xlsx]

## Sheet: S8 Data. Ovary Coexpression
S8 Data. Coexpression network analysis across ovary cell types and strains
	Germline - Germarium 1 and 2a								Germline - Germarium 2a-2b											Germline - Germarium 2b-3									Stalk & Polar Cells																Follicle Stem Cells
	gene_name	module	color code id	kME_Germline - Germarium 1 and 2a-M1	kME_Germline - Germarium 1 and 2a-M2	kME_Germline - Germarium 1 and 2a-M3	kME_grey		gene_name	module	color code id	kME_Germline - Germarium 2a-2b-M1	kME_Germline - Germarium 2a-2b-M2	kME_Germline - Germarium 2a-2b-M3	kME_Germline - Germarium 2a-2b-M4	kME_Germline - Germarium 2a-2b-M5	kME_Germline - Germarium 2a-2b-M6	kME_grey		gene_name	module	color code id	kME_Germline - Germarium 2b-3-M1	kME_Germline - Germarium 2b-3-M2	kME_Germline - Germarium 2b-3-M3	kME_Germline - Germarium 2b-3-M4	kME_grey		gene_name	module	color code id	kME_Stalk & Polar Cells-M1	kME_Stalk & Polar Cells-M2	kME_Stalk & Polar Cells-M3	kME_Stalk & Polar Cells-M4	kME_Stalk & Polar Cells-M5	kME_Stalk & Polar Cells-M6	kME_Stalk & Polar Cells-M7	kME_Stalk & Polar Cells-M8	kME_Stalk & Polar Cells-M9	kME_Stalk & Polar Cells-M10	kME_Stalk & Polar Cells-M11	kME_grey		gene_name	module	color code id	kME_Follicle Stem Cells-M1	kME_Follicle Stem Cells-M2
	abo	Germline - Germarium 1 and 2a-M1	turquoise	0.161987	0.0810148	0.0171027	0.151452		a	Germline - Germarium 2a-2b-M1	blue	0.179367	0.0770827	-0.0844948	0.072842	-0.0311121	0.11797	0.118852		Adh	Germline - Germarium 2b-3-M1	turquoise	0.129961	0.0873461	-0.0363615	-0.038511	0.0793568		a	Stalk & Polar Cells-M1	blue	0.254546	0.221904	0.220507	0.136636	0.205701	0.185182	0.142106	0.163598	0.235248	0.19555	0.1381	0.236249		Acph-1	Follicle Stem Cells-M1	turquoise	0.0968252	0.0661816
	Adh	Germline - Germarium 1 and 2a-M1	turquoise	0.329758	-0.0910452	0.0599713	0.213142		Acph-1	Germline - Germarium 2a-2b-M2	turquoise	0.0648849	0.0858357	0.0214821	0.03094	0.0107302	0.0536233	0.0826038		adp	Germline - Germarium 2b-3-M2	brown	0.0336998	0.071229	0.0346881	0.0242868	0.0526301		abo	Stalk & Polar Cells-M2	brown	0.147373	0.138893	0.165836	0.119696	0.171108	0.143615	0.0420836	0.120429	0.0732561	0.122802	0.0948307	0.168059		Adh	Follicle Stem Cells-M1	turquoise	0.116484	0.0342706
	Mps1	Germline - Germarium 1 and 2a-M2	blue	0.0229826	0.175293	0.050488	0.10545		Adh	Germline - Germarium 2a-2b-M2	turquoise	0.0447524	0.171156	0.00996831	0.0769837	-0.00745458	-0.0258966	0.143462		AnxB9	Germline - Germarium 2b-3-M3	blue	0.0212128	0.0316187	0.0959122	0.0264622	0.0593749		Adh	Stalk & Polar Cells-M3	turquoise	0.238593	0.264422	0.275759	0.133744	0.228758	0.148898	0.158092	0.202208	0.157438	0.201514	0.157119	0.27302		adp	Follicle Stem Cells-M1	turquoise	0.0699907	-0.0203973
	AnxB9	Germline - Germarium 1 and 2a-M2	blue	-0.0493825	0.189268	0.0251426	0.0518661		aop	Germline - Germarium 2a-2b-M1	blue	0.195212	0.150472	-0.0425553	0.119985	-0.0253323	0.10382	0.159235		bru1	Germline - Germarium 2b-3-M3	blue	0.0890677	0.0791765	0.139412	0.0398712	0.11686		adp	Stalk & Polar Cells-M3	turquoise	0.136164	0.144508	0.153194	0.0951631	0.133397	0.0980571	0.0496654	0.116421	0.0636902	0.110833	0.057211	0.153404		amx	Follicle Stem Cells-M2	blue	0.049142	0.0561907
	aop	Germline - Germarium 1 and 2a-M2	blue	0.0607709	0.229336	-0.0295916	0.117037		RpLP0	Germline - Germarium 2a-2b-M3	brown	0.0388838	-0.00320288	0.346403	0.000473103	0.143016	0.0569167	0.032868		Arl1	Germline - Germarium 2b-3-M3	blue	0.018827	0.0434744	0.0407983	0.0146412	0.0281218		Mps1	Stalk & Polar Cells-M2	brown	0.196178	0.20629	0.221257	0.105688	0.213103	0.129809	0.115867	0.149502	0.136201	0.185242	0.143924	0.223534		aop	Follicle Stem Cells-M2	blue	0.0788025	0.200217
	RpLP0	Germline - Germarium 1 and 2a-M3	brown	0.0508972	0.00728324	0.233398	0.0463804		bru1	Germline - Germarium 2a-2b-M1	blue	0.19128	0.14401	-0.0291726	0.113606	-0.0185846	0.103847	0.162318		arr	Germline - Germarium 2b-3-M1	turquoise	0.0648517	0.036552	0.0276848	0.0166397	0.0701915		aop	Stalk & Polar Cells-M1	blue	0.334021	0.289576	0.275041	0.24338	0.249839	0.338458	0.176453	0.212173	0.199854	0.239288	0.175559	0.29804		RpLP0	Follicle Stem Cells-M3	yellow	0.0995087	0.10078
	bru1	Germline - Germarium 1 and 2a-M2	blue	-0.0370813	0.152811	-0.0348314	0.0415271		ash2	Germline - Germarium 2a-2b-M2	turquoise	0.0196455	0.0866797	0.0450451	0.0133221	0.0536972	0.0147594	0.0697835		ash2	Germline - Germarium 2b-3-M1	turquoise	0.0375356	0.0361806	-0.0141143	-0.0120609	0.0243592		ash2	Stalk & Polar Cells-M3	turquoise	0.0828493	0.0986635	0.118703	0.0610903	0.103668	0.0150276	0.0646769	0.0757896	0.0360904	0.0641138	0.0943415	0.109114		bru1	Follicle Stem Cells-M1	turquoise	0.268074	0.234297
	arm	Germline - Germarium 1 and 2a-M2	blue	0.065456	0.199782	0.0493528	0.163416		asp	Germline - Germarium 2a-2b-M1	blue	0.212156	0.126999	-0.0197528	0.107007	0.00525852	0.12862	0.1643		asp	Germline - Germarium 2b-3-M3	blue	0.0747022	0.0863802	0.169806	0.0620611	0.125976		aub	Stalk & Polar Cells-M3	turquoise	0.194887	0.191517	0.188786	0.152058	0.147501	0.215307	0.144874	0.140496	0.111492	0.138081	0.167866	0.191659		asp	Follicle Stem Cells-M1	turquoise	0.279323	0.18709
	arr	Germline - Germarium 1 and 2a-M1	turquoise	0.095065	0.105289	0.0270629	0.125994		aub	Germline - Germarium 2a-2b-M2	turquoise	0.0060606	0.0671271	0.0177589	0.0250925	0.0465674	0.0114884	0.0421992		awd	Germline - Germarium 2b-3-M2	brown	0.0460927	0.0746893	0.0294482	0.00785367	0.056463		baz	Stalk & Polar Cells-M4	yellow	0.249385	0.214257	0.251916	0.339471	0.205149	0.174346	0.114025	0.171681	0.142152	0.209638	0.13138	0.254518		aub	Follicle Stem Cells-M1	turquoise	0.0733571	0.0480415
	ash2	Germline - Germarium 1 and 2a-M1	turquoise	0.174828	-0.0294851	-0.0263502	0.111429		bam	Germline - Germarium 2a-2b-M4	yellow	0.123511	0.107924	-0.0143997	0.257526	-0.0352559	0.0366749	0.125013		Axs	Germline - Germarium 2b-3-M2	brown	0.0315367	0.0517072	0.00155915	-0.00399487	0.0278389		ben	Stalk & Polar Cells-M3	turquoise	0.199012	0.231487	0.2358	0.172297	0.210332	0.116727	0.114061	0.182711	0.110249	0.194994	0.132143	0.223754		Axs	Follicle Stem Cells-M2	blue	0.0275061	0.0640351
	asp	Germline - Germarium 1 and 2a-M2	blue	-0.175377	0.230974	-0.0626131	-0.0256665		ben	Germline - Germarium 2a-2b-M2	turquoise	0.0783299	0.138346	-0.00028643	0.0564498	-0.00897375	0.00909886	0.120809		ben	Germline - Germarium 2b-3-M1	turquoise	0.112397	0.0487842	0.00747899	0.0116447	0.0712658		bi	Stalk & Polar Cells-M3	turquoise	0.0402479	0.0798923	0.0941137	0.175103	0.056446	0.0736444	0.0153685	0.0674258	0.0307741	0.052086	0.0410916	0.0718783		bam	Follicle Stem Cells-M4	brown	0.0901576	0.085006
	aub	Germline - Germarium 1 and 2a-M1	turquoise	0.201872	-0.112215	-0.00853466	0.0858455		bi	Germline - Germarium 2a-2b-M5	red	-0.0187939	0.0269582	0.00595255	-0.0405391	0.165914	0.0414779	0.0108731		bi	Germline - Germarium 2b-3-M1	turquoise	0.00872254	-0.0487252	-0.0368408	0.021605	-0.0200351		BicC	Stalk & Polar Cells-M5	green	0.301922	0.280844	0.324247	0.158076	0.391817	0.236974	0.13045	0.252742	0.156922	0.290723	0.133151	0.337643		ben	Follicle Stem Cells-M1	turquoise	0.160504	0.0832444
	awd	Germline - Germarium 1 and 2a-M1	turquoise	0.118151	0.0938755	0.150861	0.140017		bic	Germline - Germarium 2a-2b-M1	blue	0.126852	0.080193	0.0901435	0.0824658	-0.00344374	0.0775912	0.111044		BicC	Germline - Germarium 2b-3-M1	turquoise	0.166848	0.115973	0.0784229	0.0456988	0.156569		BicD	Stalk & Polar Cells-M3	turquoise	0.296882	0.304094	0.326126	0.1938	0.286288	0.223777	0.172079	0.258269	0.182195	0.290018	0.177534	0.321109		bi	Follicle Stem Cells-M1	turquoise	0.0223584	0.0208723
	ben	Germline - Germarium 1 and 2a-M1	turquoise	0.18361	-0.0230701	0.0834297	0.11814		BicC	Germline - Germarium 2a-2b-M2	turquoise	0.140783	0.177324	-0.0988129	0.122439	-0.0484684	0.0310967	0.170053		BicD	Germline - Germarium 2b-3-M1	turquoise	0.142301	0.0902999	0.0507166	0.0348423	0.119696		bsk	Stalk & Polar Cells-M1	blue	0.110466	0.105584	0.0841739	0.0725281	0.0979799	0.0926521	0.0425621	0.0714214	0.0197979	0.0659685	0.0451109	0.0967791		bic	Follicle Stem Cells-M1	turquoise	0.200644	0.13245
	bic	Germline - Germarium 1 and 2a-M2	blue	-0.0188975	0.193526	0.0768505	0.0789866		BicD	Germline - Germarium 2a-2b-M2	turquoise	0.16464	0.219075	-0.0371687	0.115689	-0.0180332	0.0936703	0.198957		brm	Germline - Germarium 2b-3-M3	blue	0.0347815	0.0825454	0.186364	0.0508124	0.124462		c(3)G	Stalk & Polar Cells-M3	turquoise	0.124499	0.162038	0.245844	0.0969598	0.15391	0.12253	0.109652	0.192078	0.0844301	0.188146	0.182658	0.207888		BicC	Follicle Stem Cells-M1	turquoise	0.351818	0.188846
	brm	Germline - Germarium 1 and 2a-M2	blue	-0.110818	0.429676	-0.0188812	0.126381		brm	Germline - Germarium 2a-2b-M1	blue	0.254715	0.103096	-0.0332485	0.122271	-0.00287858	0.119504	0.171648		bur	Germline - Germarium 2b-3-M3	blue	0.0782334	0.0787113	0.128351	0.0312474	0.112256		ca	Stalk & Polar Cells-M3	turquoise	0.264086	0.244096	0.292963	0.181212	0.278478	0.164029	0.167785	0.204865	0.147258	0.226268	0.200672	0.288577		BicD	Follicle Stem Cells-M1	turquoise	0.20113	0.149634
	bur	Germline - Germarium 1 and 2a-M2	blue	0.00130026	0.241128	0.0194001	0.116142		bur	Germline - Germarium 2a-2b-M1	blue	0.20198	0.11611	0.0127793	0.107505	0.000308515	0.118054	0.150131		c(3)G	Germline - Germarium 2b-3-M1	turquoise	0.132684	-0.0420591	-0.0591038	0.05409	0.0453958		cad	Stalk & Polar Cells-M1	blue	0.323439	0.280771	0.28965	0.160857	0.290952	0.340411	0.17781	0.233764	0.213873	0.251205	0.140809	0.307149		brm	Follicle Stem Cells-M2	blue	0.208273	0.226843
	c(3)G	Germline - Germarium 1 and 2a-M1	turquoise	0.185255	-0.293496	-0.0454178	-0.0169689		c(3)G	Germline - Germarium 2a-2b-M2	turquoise	-0.0694982	0.135579	0.0108618	-0.085385	0.0873251	0.065316	0.0494515		Cam	Germline - Germarium 2b-3-M1	turquoise	0.270661	0.172954	0.0446288	-0.00521	0.192475		Cam	Stalk & Polar Cells-M3	turquoise	0.289564	0.309567	0.331223	0.209952	0.288871	0.15566	0.168011	0.209417	0.254998	0.261191	0.206919	0.32035		c(3)G	Follicle Stem Cells-M1	turquoise	0.16898	-0.00432299
	cact	Germline - Germarium 1 and 2a-M2	blue	0.124197	0.268773	0.0369283	0.242977		cact	Germline - Germarium 2a-2b-M4	yellow	0.187252	0.164241	-0.0466498	0.28012	-0.032925	0.0639576	0.188553		CkIIbeta	Germline - Germarium 2b-3-M1	turquoise	0.170482	0.102963	0.0129803	0.0113487	0.11596		car	Stalk & Polar Cells-M3	turquoise	0.149928	0.144754	0.170131	0.14762	0.167463	0.0979574	0.0622713	0.123472	0.0827417	0.140409	0.0952843	0.164196		cact	Follicle Stem Cells-M1	turquoise	0.182205	0.12268
	Cam	Germline - Germarium 1 and 2a-M1	turquoise	0.429709	-0.0478834	0.0300003	0.263207		Cam	Germline - Germarium 2a-2b-M2	turquoise	0.0783162	0.28084	-0.110235	0.110543	-0.0931024	-0.00420876	0.194404		Pka-C1	Germline - Germarium 2b-3-M1	turquoise	0.170875	0.0547103	-0.0525479	-0.0333132	0.0832614		CkIIbeta	Stalk & Polar Cells-M3	turquoise	0.258214	0.27975	0.289531	0.35214	0.231691	0.186917	0.16329	0.191484	0.170294	0.195892	0.203377	0.275774		Cam	Follicle Stem Cells-M1	turquoise	0.148532	0.0736232
	capu	Germline - Germarium 1 and 2a-M1	turquoise	0.148257	0.0778876	0.0204871	0.160863		capu	Germline - Germarium 2a-2b-M2	turquoise	0.0762068	0.101532	0.0191721	0.0553986	0.00678617	0.0162013	0.0954901		chif	Germline - Germarium 2b-3-M3	blue	0.066424	0.10071	0.159959	0.0435805	0.119985		Cat	Stalk & Polar Cells-M3	turquoise	0.221614	0.20611	0.220364	0.127976	0.207748	0.14522	0.196439	0.172934	0.128897	0.190527	0.135741	0.226662		capu	Follicle Stem Cells-M1	turquoise	0.100799	0.0312727
	CkIIbeta	Germline - Germarium 1 and 2a-M1	turquoise	0.341421	-0.00371765	-0.00634766	0.230476		CkIIbeta	Germline - Germarium 2a-2b-M2	turquoise	0.0493897	0.193828	-0.03963	0.0500646	0.0049681	0.0162133	0.131511		cin	Germline - Germarium 2b-3-M1	turquoise	0.1144	0.0465502	-0.0592976	-0.0256321	0.0522039		Pka-C1	Stalk & Polar Cells-M3	turquoise	0.250085	0.278422	0.353	0.20825	0.263299	0.282396	0.140061	0.230322	0.144441	0.229559	0.184184	0.320155		CkIIbeta	Follicle Stem Cells-M1	turquoise	0.105124	0.0411846
	Pka-C1	Germline - Germarium 1 and 2a-M1	turquoise	0.38071	-0.184133	-0.0582553	0.175667		Pka-C1	Germline - Germarium 2a-2b-M2	turquoise	0.0381006	0.212443	-0.000232516	0.0395724	0.0352542	-0.00178057	0.144753		Chc	Germline - Germarium 2b-3-M3	blue	0.0500764	0.0541256	0.114203	0.0653992	0.0927497		Cp190	Stalk & Polar Cells-M3	turquoise	0.305339	0.301532	0.374522	0.160889	0.327742	0.187339	0.130931	0.268448	0.110223	0.290674	0.258164	0.352987		Pka-C1	Follicle Stem Cells-M1	turquoise	0.139717	0.027861
	Cp190	Germline - Germarium 1 and 2a-M1	turquoise	0.223997	0.133966	-0.0521469	0.202428		Cp190	Germline - Germarium 2a-2b-M2	turquoise	0.143116	0.186027	-0.064174	0.101389	-0.0077882	0.0455796	0.174186		comt	Germline - Germarium 2b-3-M3	blue	-0.0511337	0.0312979	0.140857	0.0490106	0.0161435		cg	Stalk & Polar Cells-M1	blue	0.348552	0.284308	0.299862	0.224125	0.279197	0.226528	0.167078	0.218625	0.29277	0.251691	0.238555	0.319353		Cp190	Follicle Stem Cells-M1	turquoise	0.297247	0.171539
	Cf2	Germline - Germarium 1 and 2a-M2	blue	0.0747658	0.245298	0.0015745	0.175186		Cf2	Germline - Germarium 2a-2b-M1	blue	0.190911	0.122473	-0.0341664	0.112876	-0.0225415	0.0804042	0.149992		Cp15	Germline - Germarium 2b-3-M4	yellow	-0.0216057	-0.0625884	-0.0425072	0.0144767	-0.0376093		Col4a1	Stalk & Polar Cells-M3	turquoise	0.193482	0.214976	0.219436	0.157296	0.176269	0.215291	0.135885	0.112392	0.135887	0.163199	0.131142	0.216077		chic	Follicle Stem Cells-M1	turquoise	0.15779	0.105305
	cg	Germline - Germarium 1 and 2a-M2	blue	0.0642178	0.226839	-0.012221	0.144548		cg	Germline - Germarium 2a-2b-M1	blue	0.202275	0.136433	-0.00595345	0.125009	-0.000884764	0.10324	0.164752		Cp38	Germline - Germarium 2b-3-M1	turquoise	0.0223562	-0.0506231	-0.0685571	-0.00679376	-0.0146638		cin	Stalk & Polar Cells-M3	turquoise	0.120554	0.129454	0.199236	0.156235	0.144871	0.118654	0.070659	0.117538	0.0739963	0.137407	0.117942	0.172315		cin	Follicle Stem Cells-M1	turquoise	0.116076	0.0279896
	chif	Germline - Germarium 1 and 2a-M2	blue	-0.0489393	0.239933	-0.0512837	0.052418		Col4a1	Germline - Germarium 2a-2b-M3	brown	-0.0185231	-0.0444288	0.238657	-0.0608013	0.171839	0.0427972	-0.0208851		crc	Germline - Germarium 2b-3-M1	turquoise	0.0628774	0.0283035	-0.00899518	-0.00279268	0.0182504		ck	Stalk & Polar Cells-M3	turquoise	0.28566	0.281518	0.340592	0.198935	0.303968	0.232288	0.148186	0.251076	0.160307	0.27476	0.180969	0.330199		ck	Follicle Stem Cells-M1	turquoise	0.191066	0.109237
	chic	Germline - Germarium 1 and 2a-M1	turquoise	0.205154	0.139698	0.0565015	0.2131		chif	Germline - Germarium 2a-2b-M1	blue	0.192064	0.136006	0.0184705	0.111346	0.0216587	0.087128	0.156392		csw	Germline - Germarium 2b-3-M1	turquoise	0.11903	0.0396242	-0.026856	-0.0606243	0.063503		comt	Stalk & Polar Cells-M1	blue	0.219722	0.168949	0.130506	0.137544	0.151097	0.124079	0.0767513	0.149035	0.119876	0.146761	0.141052	0.162176		comt	Follicle Stem Cells-M2	blue	0.0059643	0.111691
	cin	Germline - Germarium 1 and 2a-M1	turquoise	0.29235	-0.162072	0.020665	0.128633		chic	Germline - Germarium 2a-2b-M2	turquoise	0.109624	0.168149	0.000862639	0.102078	-0.010197	0.0293372	0.150275		cta	Germline - Germarium 2b-3-M1	turquoise	0.111743	0.0700583	0.0149984	0.0125609	0.0705488		Cp15	Stalk & Polar Cells-M3	turquoise	0.178694	0.261367	0.221304	0.0754625	0.234008	0.103672	0.0702679	0.191358	0.104949	0.176622	0.0889174	0.217823		cos	Follicle Stem Cells-M1	turquoise	0.155821	0.120266
	ck	Germline - Germarium 1 and 2a-M1	turquoise	0.143493	0.108535	-0.0801567	0.146909		cin	Germline - Germarium 2a-2b-M2	turquoise	0.00292175	0.13925	-0.0148039	0.0213529	-0.0165356	-0.0205507	0.0878754		cup	Germline - Germarium 2b-3-M1	turquoise	0.162023	0.0984773	0.032467	0.0218648	0.123055		Cp16	Stalk & Polar Cells-M1	blue	0.0924712	0.110526	0.0835634	0.0538872	0.0799954	0.0510278	0.0170921	0.0580218	0.0235143	0.0526482	0.0512224	0.0983103		Cp15	Follicle Stem Cells-M1	turquoise	0.0791511	-0.0304438
	cl	Germline - Germarium 1 and 2a-M2	blue	-0.0473927	0.172196	0.0663011	0.0594921		ck	Germline - Germarium 2a-2b-M2	turquoise	0.160987	0.176845	-0.0463063	0.091056	-0.00153103	0.0812612	0.170963		CycB	Germline - Germarium 2b-3-M1	turquoise	0.188115	0.0786468	-0.0146763	0.0553514	0.108681		Cp19	Stalk & Polar Cells-M3	turquoise	0.104125	0.132069	0.121853	0.065258	0.118765	0.0716427	0.0616696	0.107048	0.0325596	0.101272	0.0612722	0.124824		Cp19	Follicle Stem Cells-M1	turquoise	0.0213481	-0.00705995
	Chc	Germline - Germarium 1 and 2a-M2	blue	-0.137111	0.173638	0.0487509	-0.0294331		cl	Germline - Germarium 2a-2b-M1	blue	0.106142	0.0449993	0.0100173	0.0645768	-0.0115228	0.0510616	0.0810923		D1	Germline - Germarium 2b-3-M1	turquoise	0.189955	0.0728866	-0.0175548	0.01116	0.114565		Cp36	Stalk & Polar Cells-M3	turquoise	0.204987	0.240515	0.207585	0.103651	0.194376	0.133307	0.136299	0.140198	0.094851	0.168714	0.111873	0.217248		Cp36	Follicle Stem Cells-M1	turquoise	0.0371744	0.0284069
	comt	Germline - Germarium 1 and 2a-M2	blue	-0.258674	0.320406	0.0083644	-0.0414982		Chc	Germline - Germarium 2a-2b-M1	blue	0.174328	0.078926	0.0478767	0.0884614	0.0280661	0.123598	0.122834		Dab	Germline - Germarium 2b-3-M3	blue	0.0505275	0.0811177	0.173996	0.055379	0.112412		Cp38	Stalk & Polar Cells-M3	turquoise	0.174805	0.247329	0.221672	0.0993834	0.198744	0.113973	0.0787925	0.166355	0.0717718	0.177501	0.0862606	0.209412		Cp38	Follicle Stem Cells-M1	turquoise	0.0858523	-0.0222294
	cos	Germline - Germarium 1 and 2a-M2	blue	0.021228	0.115288	-0.00825359	0.0795493		comt	Germline - Germarium 2a-2b-M1	blue	0.167359	-0.011389	0.0117526	0.103356	-0.00762165	0.126683	0.0552052		SmF	Germline - Germarium 2b-3-M1	turquoise	0.0431487	0.00582903	-0.0161124	-0.0344766	0.0222456		crc	Stalk & Polar Cells-M3	turquoise	0.270167	0.271508	0.304891	0.174453	0.237585	0.267448	0.196033	0.220772	0.171087	0.225628	0.165571	0.292755		crc	Follicle Stem Cells-M1	turquoise	0.0988579	0.0595639
	Cp15	Germline - Germarium 1 and 2a-M3	brown	0.00406715	0.0472205	0.52193	0.0274935		Cp15	Germline - Germarium 2a-2b-M2	turquoise	-0.0640583	0.0232324	0.163472	-0.0424668	0.0366601	0.00166149	-0.00536062		Dip-B	Germline - Germarium 2b-3-M1	turquoise	0.0174319	0.0186276	-0.0288954	-0.00837175	0.00337262		crm	Stalk & Polar Cells-M3	turquoise	0.318455	0.306217	0.370053	0.241783	0.354263	0.196379	0.140116	0.260639	0.140208	0.30382	0.153565	0.362971		crm	Follicle Stem Cells-M1	turquoise	0.229587	0.124556
	Cp16	Germline - Germarium 1 and 2a-M3	brown	-0.037643	-0.0152804	0.235846	-0.0451351		Cp36	Germline - Germarium 2a-2b-M3	brown	0.00238334	-0.0142337	0.27512	-0.0311991	0.144771	0.0432007	0.00898598		Dl	Germline - Germarium 2b-3-M1	turquoise	0.179459	0.0919989	0.0128274	0.0224177	0.117378		crn	Stalk & Polar Cells-M1	blue	0.128267	0.100916	0.111223	0.105409	0.108086	0.0396056	0.0281387	0.112089	0.0202587	0.0985527	0.0809416	0.122554		csw	Follicle Stem Cells-M1	turquoise	0.195067	0.0572037
	Cp19	Germline - Germarium 1 and 2a-M3	brown	0.0199617	0.0232136	0.196568	0.0272203		Cp38	Germline - Germarium 2a-2b-M3	brown	-0.0418882	0.019603	0.278765	-0.0475121	0.138616	0.00890002	0.0206701		Lar	Germline - Germarium 2b-3-M3	blue	0.0596832	0.0765961	0.16017	0.0605654	0.113072		csw	Stalk & Polar Cells-M3	turquoise	0.232583	0.246088	0.324668	0.240663	0.239679	0.163863	0.144361	0.208181	0.152931	0.24863	0.164684	0.292403		cta	Follicle Stem Cells-M1	turquoise	0.132595	0.10534
	crc	Germline - Germarium 1 and 2a-M1	turquoise	0.154038	-0.0632545	0.0446992	0.0766702		crc	Germline - Germarium 2a-2b-M2	turquoise	0.0180577	0.0676532	0.131405	0.0207222	0.0897194	-0.0131128	0.0529697		dnc	Germline - Germarium 2b-3-M2	brown	0.107686	0.160209	0.0689517	0.00800673	0.096964		cup	Stalk & Polar Cells-M3	turquoise	0.295291	0.324759	0.370932	0.199709	0.327066	0.320272	0.163907	0.224184	0.182518	0.271652	0.171482	0.347944		cup	Follicle Stem Cells-M1	turquoise	0.292196	0.136546
	crn	Germline - Germarium 1 and 2a-M2	blue	0.0183134	0.167051	-0.0130608	0.0970111		crn	Germline - Germarium 2a-2b-M1	blue	0.0805093	0.0160147	0.0268254	0.0314505	0.0127655	0.0499455	0.0430672		dsh	Germline - Germarium 2b-3-M3	blue	0.0177175	0.0429168	0.10397	0.0356681	0.0613218		cv	Stalk & Polar Cells-M3	turquoise	0.0631236	0.082681	0.0829651	0.0596836	0.0595716	0.0905822	0.0337779	0.0447048	0.0215935	0.0646181	0.0445216	0.0725375		CycA	Follicle Stem Cells-M1	turquoise	0.309044	0.141719
	csw	Germline - Germarium 1 and 2a-M1	turquoise	0.210245	-0.154253	-0.0884782	0.0775929		csw	Germline - Germarium 2a-2b-M2	turquoise	0.0283169	0.144458	0.0213973	0.0343023	0.0467769	-0.0084352	0.104919		dwg	Germline - Germarium 2b-3-M3	blue	0.0152549	0.03013	0.0547925	0.021877	0.0431546		CycB	Stalk & Polar Cells-M3	turquoise	0.284337	0.289032	0.383224	0.124217	0.3878	0.111175	0.0618988	0.274044	0.155996	0.304351	0.1603	0.353513		CycB	Follicle Stem Cells-M1	turquoise	0.326087	0.0976329
	cta	Germline - Germarium 1 and 2a-M1	turquoise	0.145622	0.023962	0.0153983	0.0829823		cta	Germline - Germarium 2a-2b-M2	turquoise	0.111029	0.155754	-0.0080007	0.0789969	-0.0041735	0.0478199	0.138087		dx	Germline - Germarium 2b-3-M1	turquoise	0.130795	0.0769288	0.0522397	0.027488	0.0977242		D1	Stalk & Polar Cells-M3	turquoise	0.255301	0.283398	0.367049	0.117674	0.348997	0.147554	0.0860014	0.25707	0.0947412	0.292116	0.192498	0.334402		D1	Follicle Stem Cells-M1	turquoise	0.28642	0.0779873
	cup	Germline - Germarium 1 and 2a-M1	turquoise	0.269873	-0.00879743	-0.0317364	0.173135		cup	Germline - Germarium 2a-2b-M2	turquoise	0.0797689	0.198516	-0.0283268	0.0822624	0.00181951	0.00651899	0.156487		eas	Germline - Germarium 2b-3-M1	turquoise	0.101379	0.0588978	0.0171197	0.00839051	0.0685664		SmF	Stalk & Polar Cells-M1	blue	0.119123	0.114539	0.123494	0.0649304	0.120128	0.0819166	0.0857091	0.0817727	0.081574	0.103373	0.067214	0.128708		Dab	Follicle Stem Cells-M5	green	0.237327	0.161922
	CycB	Germline - Germarium 1 and 2a-M1	turquoise	0.0758147	-0.102659	-0.106029	0.0316967		CycB	Germline - Germarium 2a-2b-M2	turquoise	0.0611452	0.201244	-0.187586	0.0476979	-0.103586	0.00819491	0.154379		EcR	Germline - Germarium 2b-3-M1	turquoise	0.105844	0.0528671	-0.00189229	0.00913775	0.0668498		Dhod	Stalk & Polar Cells-M2	brown	0.19774	0.198548	0.169948	0.107722	0.148269	0.117359	0.138723	0.100429	0.0913573	0.128162	0.146958	0.179682		SmF	Follicle Stem Cells-M1	turquoise	0.0600472	-0.00707856
	D1	Germline - Germarium 1 and 2a-M1	turquoise	0.315977	-0.0418336	-0.0382786	0.203535		D1	Germline - Germarium 2a-2b-M2	turquoise	0.0806829	0.233574	-0.0550656	0.0863008	-0.0184092	0.0143933	0.179245		ed	Germline - Germarium 2b-3-M3	blue	0.042642	0.0794419	0.179801	0.0541301	0.108549		Dip-B	Stalk & Polar Cells-M3	turquoise	0.225152	0.2634	0.287748	0.166627	0.234154	0.117884	0.14695	0.207295	0.13032	0.225422	0.181411	0.272425		Dip-B	Follicle Stem Cells-M1	turquoise	0.13309	0.0720494
	Dab	Germline - Germarium 1 and 2a-M2	blue	-0.060321	0.249295	-0.0378834	0.0797511		Dab	Germline - Germarium 2a-2b-M1	blue	0.22711	0.110281	-0.0500087	0.126797	-0.00612687	0.121159	0.159844		Eip75B	Germline - Germarium 2b-3-M3	blue	0.0521876	0.120656	0.193317	0.0597374	0.137777		Dip-C	Stalk & Polar Cells-M1	blue	0.12526	0.11418	0.112771	0.0327274	0.125406	0.0819951	0.0742686	0.121251	0.0627457	0.0954105	0.0483497	0.115871		Dl	Follicle Stem Cells-M1	turquoise	0.155521	0.06112
	SmF	Germline - Germarium 1 and 2a-M1	turquoise	0.0961877	-0.05299	0.0324185	0.0424511		Sap-r	Germline - Germarium 2a-2b-M4	yellow	0.0952212	0.0501618	0.123515	0.19034	0.0722972	0.0423623	0.081419		emc	Germline - Germarium 2b-3-M3	blue	0.0263552	0.0663231	0.0905498	0.0337767	0.0602723		Dl	Stalk & Polar Cells-M3	turquoise	0.287443	0.291595	0.298224	0.163925	0.255544	0.174396	0.17169	0.200983	0.164909	0.225658	0.339292	0.302076		Lar	Follicle Stem Cells-M2	blue	0.0663499	0.187091
	Dhod	Germline - Germarium 1 and 2a-M2	blue	0.00226625	0.109474	-0.0163825	0.0494484		SmF	Germline - Germarium 2a-2b-M2	turquoise	0.0384361	0.0770394	-0.00721156	0.0341827	-0.0109607	-0.00936098	0.0656361		ena	Germline - Germarium 2b-3-M2	brown	0.101729	0.184955	0.101479	0.0302777	0.124954		dnc	Stalk & Polar Cells-M4	yellow	0.260126	0.279017	0.219862	0.461375	0.203915	0.223114	0.159989	0.151191	0.117272	0.13912	0.146281	0.226115		dor	Follicle Stem Cells-M4	brown	0.0638504	0.033478
	Dip-B	Germline - Germarium 1 and 2a-M1	turquoise	0.155036	-0.00772488	0.0803569	0.118668		Dip-B	Germline - Germarium 2a-2b-M2	turquoise	0.0475807	0.0889894	0.0933762	0.0464124	0.0605169	0.0189452	0.0802916		E(Pc)	Germline - Germarium 2b-3-M1	turquoise	0.166023	0.0742497	0.0343018	0.0164639	0.124021		dor	Stalk & Polar Cells-M2	brown	0.143919	0.139753	0.119028	0.128379	0.129496	0.0580167	0.0986854	0.0908088	0.0441453	0.0828286	0.0708197	0.131271		dsh	Follicle Stem Cells-M1	turquoise	0.136248	0.0821787
	Dip-C	Germline - Germarium 1 and 2a-M2	blue	-0.00206803	0.142648	0.0566985	0.0812629		Dl	Germline - Germarium 2a-2b-M2	turquoise	0.0940752	0.240229	-0.0800771	0.0917591	-0.0133602	0.0152506	0.186937		exd	Germline - Germarium 2b-3-M3	blue	0.0640033	0.084331	0.126315	0.0369799	0.091326		Pka-C3	Stalk & Polar Cells-M3	turquoise	0.140208	0.145271	0.150056	0.108926	0.151179	0.0867748	0.116106	0.138092	0.106673	0.11183	0.101709	0.148441		dwg	Follicle Stem Cells-M1	turquoise	0.0793315	0.0500293
	Dl	Germline - Germarium 1 and 2a-M1	turquoise	0.35276	-0.142247	-0.0115128	0.170833		Lar	Germline - Germarium 2a-2b-M1	blue	0.184439	0.0856081	0.000220764	0.083121	0.0286849	0.113845	0.123648		exu	Germline - Germarium 2b-3-M2	brown	0.13622	0.199486	0.10706	0.00712941	0.162426		dwg	Stalk & Polar Cells-M3	turquoise	0.190691	0.187559	0.198326	0.17417	0.171811	0.117807	0.12425	0.132348	0.0853555	0.170404	0.106075	0.199736		dx	Follicle Stem Cells-M1	turquoise	0.246719	0.134918
	Lar	Germline - Germarium 1 and 2a-M2	blue	-0.028295	0.268281	-0.000453625	0.0868412		dnc	Germline - Germarium 2a-2b-M4	yellow	0.168668	0.182957	-0.0189176	0.244356	-0.0259979	0.0475516	0.175344		fliI	Germline - Germarium 2b-3-M1	turquoise	0.0316982	-0.00224284	-0.0246501	0.0196402	-0.00544459		dx	Stalk & Polar Cells-M3	turquoise	0.287984	0.285224	0.352916	0.227763	0.327955	0.171538	0.181568	0.248309	0.156848	0.2991	0.167166	0.345579		ea	Follicle Stem Cells-M1	turquoise	0.0575014	0.0246874
	Pka-C3	Germline - Germarium 1 and 2a-M3	brown	-0.0402441	-0.0381655	0.0590952	-0.0368125		dor	Germline - Germarium 2a-2b-M1	blue	0.0827727	0.028342	0.0237179	0.0264607	0.0137139	0.0304508	0.0546761		flw	Germline - Germarium 2b-3-M1	turquoise	0.0929852	0.0364178	-0.00870357	-0.00103904	0.0521204		ea	Stalk & Polar Cells-M3	turquoise	0.135131	0.129206	0.165824	0.135307	0.127585	0.0551918	0.0714833	0.121616	0.0688494	0.117857	0.128899	0.153273		eas	Follicle Stem Cells-M1	turquoise	0.0805234	0.02856
	dsh	Germline - Germarium 1 and 2a-M2	blue	-0.0121313	0.163713	0.0308387	0.0910862		dsh	Germline - Germarium 2a-2b-M1	blue	0.164547	0.104779	0.0135123	0.090223	0.0202711	0.0744112	0.130147		fog	Germline - Germarium 2b-3-M1	turquoise	0.0652605	0.00977658	-0.0353434	0.0126275	0.0150716		E(bx)	Stalk & Polar Cells-M3	turquoise	0.256623	0.239778	0.308555	0.173629	0.257596	0.161105	0.222761	0.224673	0.185418	0.244541	0.191793	0.291338		ed	Follicle Stem Cells-M2	blue	0.0739534	0.228204
	dwg	Germline - Germarium 1 and 2a-M2	blue	-0.0154612	0.181533	0.06115	0.090437		dwg	Germline - Germarium 2a-2b-M1	blue	0.105961	0.0518945	0.0327806	0.0686772	0.0116933	0.0714145	0.0819718		for	Germline - Germarium 2b-3-M2	brown	0.123644	0.22097	0.132884	0.00381113	0.160508		ecd	Stalk & Polar Cells-M1	blue	0.135421	0.104304	0.124714	0.0461926	0.130095	0.0713933	0.0778151	0.0887837	0.0682977	0.134267	0.0713753	0.142395		eEF2	Follicle Stem Cells-M1	turquoise	0.187095	0.119858
	dx	Germline - Germarium 1 and 2a-M1	turquoise	0.197576	0.098184	-0.0303186	0.189667		dx	Germline - Germarium 2a-2b-M2	turquoise	0.13888	0.175885	-0.0260408	0.0876785	0.00556394	0.045022	0.169486		fs(1)K10	Germline - Germarium 2b-3-M4	yellow	0.0549854	0.0289062	0.102763	0.224586	0.0789712		EcR	Stalk & Polar Cells-M3	turquoise	0.197053	0.238076	0.257666	0.162198	0.17577	0.182286	0.18904	0.15304	0.381376	0.171749	0.178272	0.232858		egl	Follicle Stem Cells-M1	turquoise	0.168084	0.109083
	ea	Germline - Germarium 1 and 2a-M1	turquoise	0.0571649	0.0372872	0.0192103	0.0651178		eas	Germline - Germarium 2a-2b-M2	turquoise	0.0950779	0.149778	-0.0108184	0.0665651	0.0121512	0.0287545	0.132251		fs(1)Ya	Germline - Germarium 2b-3-M2	brown	0.0227868	0.073139	0.024449	-0.00345256	0.0355068		ed	Stalk & Polar Cells-M6	purple	0.308358	0.271564	0.271287	0.205753	0.236177	0.464146	0.192082	0.204005	0.175462	0.20808	0.21249	0.294693		Eip75B	Follicle Stem Cells-M6	red	0.0279047	0.161615
	eas	Germline - Germarium 1 and 2a-M1	turquoise	0.177058	-0.0360029	-0.026721	0.106726		EcR	Germline - Germarium 2a-2b-M2	turquoise	0.0629426	0.163074	0.0205755	0.055517	0.0675901	0.00637082	0.129408		dup	Germline - Germarium 2b-3-M1	turquoise	0.136128	0.11587	0.0382071	0.013793	0.116184		egl	Stalk & Polar Cells-M3	turquoise	0.279704	0.270841	0.315367	0.193918	0.295178	0.193035	0.228075	0.233616	0.220156	0.250195	0.194914	0.31121		emc	Follicle Stem Cells-M2	blue	0.0312418	0.105617
	ecd	Germline - Germarium 1 and 2a-M2	blue	-0.0131303	0.135262	0.0338072	0.0620768		ed	Germline - Germarium 2a-2b-M1	blue	0.238285	0.0875816	0.0240595	0.112925	0.0617856	0.171543	0.14004		ftz-f1	Germline - Germarium 2b-3-M1	turquoise	0.157563	0.111869	0.054099	0.0174476	0.125451		Eip75B	Stalk & Polar Cells-M1	blue	0.319928	0.305944	0.298882	0.171486	0.282889	0.206503	0.237002	0.239948	0.1963	0.241937	0.211538	0.311313		Eno	Follicle Stem Cells-M1	turquoise	0.196416	0.123423
	EcR	Germline - Germarium 1 and 2a-M1	turquoise	0.26483	-0.0414914	-0.000236717	0.172005		eEF2	Germline - Germarium 2a-2b-M3	brown	-0.0633896	-0.181233	0.463087	-0.0822663	0.246673	0.0155282	-0.113565		fz	Germline - Germarium 2b-3-M3	blue	0.0540603	0.0980131	0.155679	0.0359027	0.115084		emc	Stalk & Polar Cells-M1	blue	0.255852	0.209084	0.20873	0.110099	0.214176	0.164355	0.164238	0.163149	0.148525	0.194504	0.191786	0.231964		E(Pc)	Follicle Stem Cells-M1	turquoise	0.280471	0.165312
	ed	Germline - Germarium 1 and 2a-M2	blue	-0.167152	0.341089	-0.0449553	0.021015		Eip75B	Germline - Germarium 2a-2b-M1	blue	0.233089	0.0967259	-0.0476824	0.144048	-0.0195181	0.103735	0.148315		Gdh	Germline - Germarium 2b-3-M3	blue	0.0076364	0.0558258	0.0939646	0.0318916	0.0490807		E(Pc)	Stalk & Polar Cells-M3	turquoise	0.308671	0.288838	0.372727	0.173997	0.348619	0.200057	0.156334	0.262188	0.266563	0.299281	0.203019	0.356697		esc	Follicle Stem Cells-M1	turquoise	0.149154	0.109221
	egl	Germline - Germarium 1 and 2a-M2	blue	-0.0163418	0.150684	0.00757238	0.0535721		emc	Germline - Germarium 2a-2b-M1	blue	0.140567	0.0445966	0.0472462	0.069736	0.0193138	0.0919296	0.0781095		gdl	Germline - Germarium 2b-3-M1	turquoise	0.0732726	0.0333752	-0.0170865	-0.0110682	0.0300686		esc	Stalk & Polar Cells-M3	turquoise	0.185667	0.177713	0.207788	0.110711	0.185277	0.148899	0.0957125	0.171943	0.081192	0.194269	0.125753	0.210439		exu	Follicle Stem Cells-M1	turquoise	0.224004	0.147013
	Eip75B	Germline - Germarium 1 and 2a-M2	blue	-0.0421251	0.38523	0.0282478	0.144433		ena	Germline - Germarium 2a-2b-M1	blue	0.229745	0.175955	-0.0105333	0.142907	0.00806335	0.086765	0.198189		Galphai	Germline - Germarium 2b-3-M1	turquoise	0.131225	0.0915215	0.0169493	0.00603149	0.0941546		exd	Stalk & Polar Cells-M1	blue	0.28081	0.251233	0.274365	0.143027	0.255487	0.140698	0.146542	0.228727	0.152751	0.226423	0.161599	0.28798		Fas2	Follicle Stem Cells-M6	red	-0.0187504	0.0788041
	emc	Germline - Germarium 1 and 2a-M2	blue	-0.0462948	0.253046	0.0173867	0.0729997		E(Pc)	Germline - Germarium 2a-2b-M2	turquoise	0.129252	0.202794	-0.0771159	0.0920364	-0.0122483	0.0409668	0.186674		Gbeta13F	Germline - Germarium 2b-3-M1	turquoise	0.137407	0.0935603	0.0812411	0.027299	0.125943		E(z)	Stalk & Polar Cells-M3	turquoise	0.223362	0.196723	0.25929	0.116945	0.20965	0.117737	0.182411	0.203071	0.132869	0.225278	0.126862	0.250286		fl(2)d	Follicle Stem Cells-M1	turquoise	0.11157	0.0679154
	ena	Germline - Germarium 1 and 2a-M2	blue	0.0776848	0.199384	0.00605038	0.130336		exd	Germline - Germarium 2a-2b-M1	blue	0.174154	0.120355	-0.0100311	0.126372	-0.0145078	0.0833207	0.143465		Galphao	Germline - Germarium 2b-3-M2	brown	0.132136	0.16142	0.0514681	0.0227842	0.106516		Fas2	Stalk & Polar Cells-M3	turquoise	0.135805	0.159171	0.166401	0.235616	0.0997478	0.135389	0.0938969	0.0992672	0.135491	0.0989782	0.0719258	0.1496		fliI	Follicle Stem Cells-M1	turquoise	0.217149	0.148081
	E(Pc)	Germline - Germarium 1 and 2a-M1	turquoise	0.230917	0.0178833	-0.0660079	0.162882		Fas2	Germline - Germarium 2a-2b-M5	red	0.00926056	0.00654255	0.141269	-0.0288177	0.301555	0.074764	0.012258		gro	Germline - Germarium 2b-3-M1	turquoise	0.160732	0.0979004	0.0512915	0.0393223	0.118884		Fas3	Stalk & Polar Cells-M1	blue	0.153345	0.135774	0.124121	0.0737016	0.119459	0.141286	0.136432	0.104267	0.127461	0.102078	0.109493	0.130115		for	Follicle Stem Cells-M4	brown	0.213076	0.198448
	exd	Germline - Germarium 1 and 2a-M2	blue	0.0472877	0.236065	0.0161471	0.15275		Fas3	Germline - Germarium 2a-2b-M3	brown	0.0183016	-0.00657332	0.14598	-0.0119581	0.129204	0.0456388	0.0072777		Gs1	Germline - Germarium 2b-3-M2	brown	0.0760663	0.178192	0.113832	0.0155911	0.123545		fl(2)d	Stalk & Polar Cells-M3	turquoise	0.254356	0.276417	0.306768	0.172089	0.233197	0.201297	0.198903	0.191651	0.303568	0.233059	0.178697	0.288868		png	Follicle Stem Cells-M5	green	0.128347	0.122254
	fl(2)d	Germline - Germarium 1 and 2a-M1	turquoise	0.148798	-0.00294888	0.0176887	0.108767		fl(2)d	Germline - Germarium 2a-2b-M2	turquoise	0.101099	0.172237	0.000574168	0.0662857	0.0175005	0.0339262	0.148149		GstD1	Germline - Germarium 2b-3-M2	brown	0.125055	0.20941	0.0894958	-0.00697354	0.142642		flw	Stalk & Polar Cells-M4	yellow	0.172168	0.18518	0.166774	0.325325	0.131433	0.121615	0.12073	0.0940923	0.10521	0.0901394	0.131478	0.172066		dup	Follicle Stem Cells-M1	turquoise	0.216739	0.0936303
	fliI	Germline - Germarium 1 and 2a-M1	turquoise	0.107417	0.0235892	-0.0184161	0.0955134		fliI	Germline - Germarium 2a-2b-M2	turquoise	0.0664997	0.103682	0.00827673	0.0339216	0.029125	0.0367038	0.0932543		hb	Germline - Germarium 2b-3-M1	turquoise	0.21259	0.153512	0.0756867	0.00757329	0.168423		fs(1)Ya	Stalk & Polar Cells-M3	turquoise	0.247643	0.272639	0.295047	0.170037	0.257771	0.171835	0.117182	0.215251	0.128884	0.223839	0.102596	0.290137		ftz-f1	Follicle Stem Cells-M1	turquoise	0.17778	0.127318
	flw	Germline - Germarium 1 and 2a-M1	turquoise	0.169502	-0.00670688	-9.63336e-05	0.108077		flw	Germline - Germarium 2a-2b-M2	turquoise	0.049852	0.111025	-0.00634959	0.0530858	-0.00244725	-0.00803553	0.0885805		her	Germline - Germarium 2b-3-M3	blue	0.0276389	0.0572582	0.085811	0.00183131	0.0593648		dup	Stalk & Polar Cells-M3	turquoise	0.271291	0.296929	0.342263	0.162574	0.300326	0.168574	0.117964	0.257515	0.16803	0.286239	0.129865	0.328937		fz	Follicle Stem Cells-M2	blue	0.13985	0.210799
	fog	Germline - Germarium 1 and 2a-M1	turquoise	0.155509	-0.0904329	-0.026635	0.0677404		fog	Germline - Germarium 2a-2b-M2	turquoise	0.0385879	0.126247	-0.015887	0.014014	0.0312424	0.0309536	0.0888606		hfw	Germline - Germarium 2b-3-M1	turquoise	0.100571	0.0772643	0.0122795	0.00194765	0.0746974		ftz-f1	Stalk & Polar Cells-M3	turquoise	0.267556	0.283704	0.278728	0.192743	0.214231	0.179547	0.403339	0.176863	0.177153	0.178872	0.233119	0.268473		fzy	Follicle Stem Cells-M4	brown	0.119272	0.0854951
	fs(1)K10	Germline - Germarium 1 and 2a-M2	blue	0.0647246	0.145916	0.00755388	0.111651		for	Germline - Germarium 2a-2b-M4	yellow	0.212196	0.189171	-0.0162578	0.308828	-0.0198772	0.0510279	0.203789		His2Av	Germline - Germarium 2b-3-M1	turquoise	0.205895	0.0933653	-0.0825161	-0.0287879	0.0905965		fz	Stalk & Polar Cells-M7	pink	0.267035	0.243082	0.214994	0.177097	0.17679	0.152352	0.493607	0.140734	0.158529	0.158972	0.219539	0.228213		gdl	Follicle Stem Cells-M1	turquoise	0.0770175	-0.00542236
	png	Germline - Germarium 1 and 2a-M2	blue	-0.0125354	0.190998	0.0456639	0.0976327		png	Germline - Germarium 2a-2b-M1	blue	0.128602	0.0527833	0.0283827	0.0847859	-0.00724971	0.057361	0.0911351		Hrb98DE	Germline - Germarium 2b-3-M1	turquoise	0.161183	0.116465	0.0715883	0.0289806	0.138098		fzy	Stalk & Polar Cells-M3	turquoise	0.260436	0.241253	0.268228	0.137613	0.261334	0.159437	0.101373	0.211451	0.112213	0.222283	0.149736	0.277802		Galphai	Follicle Stem Cells-M1	turquoise	0.206701	0.108182
	dup	Germline - Germarium 1 and 2a-M1	turquoise	0.197833	-0.0463822	-0.0470855	0.101831		dup	Germline - Germarium 2a-2b-M2	turquoise	0.102641	0.197566	-0.00715926	0.08902	0.0220081	0.0334958	0.173048		Hsc70-3	Germline - Germarium 2b-3-M2	brown	0.131046	0.191421	0.0870826	0.0169494	0.145589		g	Stalk & Polar Cells-M3	turquoise	0.307732	0.289502	0.319366	0.314116	0.255275	0.222266	0.149565	0.202572	0.154617	0.224835	0.239339	0.31521		Gbeta13F	Follicle Stem Cells-M1	turquoise	0.190596	0.117553
	ftz-f1	Germline - Germarium 1 and 2a-M1	turquoise	0.178921	-0.0579575	-0.0460477	0.0851288		ftz-f1	Germline - Germarium 2a-2b-M2	turquoise	0.128708	0.20528	-0.0500931	0.10264	0.013987	0.0513424	0.179021		Hsf	Germline - Germarium 2b-3-M1	turquoise	0.135159	0.0834376	0.0407936	0.0160998	0.0983165		gdl	Stalk & Polar Cells-M3	turquoise	0.00778543	0.0337567	0.0823109	0.0100713	0.0466598	0.0235075	0.0138859	0.0748548	0.00780328	0.052431	0.0106366	0.0588245		grau	Follicle Stem Cells-M2	blue	0.0465523	0.0700355
	fu	Germline - Germarium 1 and 2a-M2	blue	-0.00214845	0.147616	0.00617147	0.0729727		fz	Germline - Germarium 2a-2b-M1	blue	0.204093	0.109846	-0.0183288	0.127877	-0.0110833	0.098012	0.14325		Hsp26	Germline - Germarium 2b-3-M1	turquoise	0.334908	0.198363	-0.125968	-0.0986506	0.160758		Galphai	Stalk & Polar Cells-M3	turquoise	0.276557	0.292542	0.336668	0.195174	0.27373	0.175192	0.227225	0.243336	0.169017	0.247614	0.18604	0.324442		Gs1	Follicle Stem Cells-M2	blue	0.168528	0.176126
	fz	Germline - Germarium 1 and 2a-M2	blue	-0.0430329	0.253208	0.0270197	0.0736526		fzy	Germline - Germarium 2a-2b-M1	blue	0.127343	0.0815953	0.021646	0.0787361	-0.00289852	0.0380294	0.107447		Hsp67Ba	Germline - Germarium 2b-3-M3	blue	-0.211809	0.0623257	0.406764	0.110222	0.0598942		DCTN1-p150	Stalk & Polar Cells-M3	turquoise	0.293841	0.258804	0.332671	0.163505	0.324717	0.140004	0.153639	0.254341	0.151455	0.286387	0.156082	0.325457		GstD1	Follicle Stem Cells-M5	green	0.102197	0.119055
	fzy	Germline - Germarium 1 and 2a-M2	blue	0.061998	0.254338	0.0062574	0.176227		g	Germline - Germarium 2a-2b-M2	turquoise	0.140171	0.182395	-0.0139741	0.0967226	-0.0102738	0.0547977	0.168684		Hsp83	Germline - Germarium 2b-3-M2	brown	0.0553413	0.121562	0.0275786	-0.00848852	0.0596696		Galphao	Stalk & Polar Cells-M3	turquoise	0.239574	0.240983	0.261192	0.191978	0.213894	0.195157	0.180901	0.150892	0.283634	0.1944	0.1363	0.249033		H	Follicle Stem Cells-M1	turquoise	0.259335	0.157811
	g	Germline - Germarium 1 and 2a-M1	turquoise	0.184469	0.104422	0.0232592	0.172268		Gdh	Germline - Germarium 2a-2b-M1	blue	0.126109	0.032514	0.0577667	0.0593258	0.0281835	0.0582297	0.0780877		Idh	Germline - Germarium 2b-3-M3	blue	0.0224166	0.0537495	0.0758351	-0.00475048	0.0603001		Got1	Stalk & Polar Cells-M3	turquoise	0.181877	0.204025	0.222711	0.108895	0.209413	0.0999734	0.115398	0.184092	0.104365	0.185328	0.114478	0.220204		hb	Follicle Stem Cells-M1	turquoise	0.246783	0.111606
	gdl	Germline - Germarium 1 and 2a-M1	turquoise	0.188731	-0.0927683	0.0234342	0.0935446		gdl	Germline - Germarium 2a-2b-M2	turquoise	-0.00396439	0.0875282	-0.000222709	-0.0185694	0.0230343	-0.0143384	0.0563504		janA	Germline - Germarium 2b-3-M1	turquoise	0.0415606	0.0304156	0.0125877	-0.00591812	0.0157482		Got2	Stalk & Polar Cells-M2	brown	0.284534	0.284153	0.274375	0.198704	0.2554	0.213516	0.193438	0.200139	0.150407	0.215688	0.139537	0.288235		her	Follicle Stem Cells-M2	blue	0.0681462	0.107223
	Galphai	Germline - Germarium 1 and 2a-M1	turquoise	0.289399	0.0724901	-0.0177143	0.239917		Galphai	Germline - Germarium 2a-2b-M2	turquoise	0.129509	0.215479	-0.025126	0.108083	0.012433	0.0433036	0.189403		kel	Germline - Germarium 2b-3-M1	turquoise	0.0775279	0.0383263	0.0140287	-0.0015204	0.0530407		gro	Stalk & Polar Cells-M3	turquoise	0.299912	0.280733	0.326667	0.133103	0.312523	0.179932	0.12831	0.226996	0.183785	0.262299	0.255997	0.321785		hfw	Follicle Stem Cells-M1	turquoise	0.0613327	0.0377277
	DCTN1-p150	Germline - Germarium 1 and 2a-M2	blue	-0.0816547	0.0656717	0.041928	-0.0255356		gnu	Germline - Germarium 2a-2b-M1	blue	0.157754	0.0885316	0.0167821	0.0913608	-0.00656715	0.0758756	0.12091		klar	Germline - Germarium 2b-3-M1	turquoise	0.0497918	-0.0101704	-0.0292322	0.0346205	0.000519996		GstD1	Stalk & Polar Cells-M1	blue	0.273799	0.249488	0.238198	0.130262	0.272798	0.135121	0.127962	0.229584	0.10836	0.21161	0.180795	0.256854		His2Av	Follicle Stem Cells-M1	turquoise	0.217799	-0.00630223
	gnu	Germline - Germarium 1 and 2a-M2	blue	-0.0399612	0.138786	0.0608623	0.0492575		Galphao	Germline - Germarium 2a-2b-M2	turquoise	0.145181	0.191866	-0.0448263	0.119949	-0.0104067	0.0730174	0.171217		kz	Germline - Germarium 2b-3-M1	turquoise	0.0155304	0.00291531	-0.0156996	-0.00741167	0.00936645		hay	Stalk & Polar Cells-M1	blue	0.186509	0.178967	0.180002	0.101475	0.166052	0.110628	0.136896	0.149554	0.104625	0.153852	0.107345	0.193131		Hmr	Follicle Stem Cells-M1	turquoise	0.13068	0.0951958
	Galphao	Germline - Germarium 1 and 2a-M1	turquoise	0.205212	0.0720665	-0.0447012	0.146905		Got1	Germline - Germarium 2a-2b-M2	turquoise	0.0248834	0.0716705	0.0157349	0.0384243	0.0162525	0.0032505	0.0596796		egh	Germline - Germarium 2b-3-M1	turquoise	0.168901	0.109602	0.0830654	0.0229891	0.143336		hb	Stalk & Polar Cells-M3	turquoise	0.261202	0.24372	0.300611	0.127003	0.28588	0.126805	0.0976493	0.246534	0.108784	0.254488	0.173642	0.291012		Hsc70-3	Follicle Stem Cells-M1	turquoise	0.221405	0.165085
	Got2	Germline - Germarium 1 and 2a-M1	turquoise	0.141607	0.0412148	0.0125657	0.158698		Got2	Germline - Germarium 2a-2b-M2	turquoise	0.0892767	0.109864	0.0373948	0.0951045	-0.0155222	0.0163267	0.119399		l(1)10Bb	Germline - Germarium 2b-3-M2	brown	0.0739225	0.0789682	0.0342529	0.00186462	0.0546881		Hex-A	Stalk & Polar Cells-M2	brown	0.366387	0.378048	0.367584	0.298913	0.331971	0.246967	0.213115	0.265364	0.178701	0.302735	0.193244	0.372299		Hsc70-5	Follicle Stem Cells-M1	turquoise	0.182557	0.120502
	grau	Germline - Germarium 1 and 2a-M2	blue	-0.0183812	0.168792	0.0324391	0.0820675		Gs1	Germline - Germarium 2a-2b-M1	blue	0.207827	0.133684	-0.0429157	0.158295	-0.0542489	0.0584196	0.16594		Hlc	Germline - Germarium 2b-3-M1	turquoise	0.0302441	-0.0175925	-0.0215433	0.000109312	-0.0100934		His2Av	Stalk & Polar Cells-M3	turquoise	0.173962	0.260598	0.31371	0.0853014	0.278177	0.120036	0.0838906	0.225892	0.0833284	0.235359	0.112756	0.273904		Hsp26	Follicle Stem Cells-M1	turquoise	0.261729	-0.0101186
	gro	Germline - Germarium 1 and 2a-M1	turquoise	0.159452	0.105935	-0.00620755	0.176788		GstD1	Germline - Germarium 2a-2b-M4	yellow	0.157392	0.150596	-0.0222223	0.280888	-0.0753861	0.0122574	0.171544		dlg1	Germline - Germarium 2b-3-M1	turquoise	0.173422	0.0759939	0.0447698	0.0590264	0.115495		Hmr	Stalk & Polar Cells-M1	blue	0.278712	0.240621	0.27003	0.24318	0.259639	0.140829	0.148442	0.180012	0.14262	0.247157	0.142073	0.279418		Hsp67Ba	Follicle Stem Cells-M2	blue	0.0509644	0.294246
	Gs1	Germline - Germarium 1 and 2a-M2	blue	0.0228508	0.282929	0.0430065	0.145055		hb	Germline - Germarium 2a-2b-M2	turquoise	0.165288	0.220612	-0.0855555	0.136883	-0.0390548	0.0318981	0.209337		ifc	Germline - Germarium 2b-3-M1	turquoise	0.0683706	0.0367705	-0.0163097	0.00449438	0.0293012		Hrb98DE	Stalk & Polar Cells-M3	turquoise	0.25719	0.249425	0.281249	0.179927	0.226611	0.161056	0.192108	0.213913	0.163741	0.190736	0.291965	0.268283		Hsp83	Follicle Stem Cells-M4	brown	0.208519	0.108772
	GstD1	Germline - Germarium 1 and 2a-M1	turquoise	0.130449	0.10114	0.0829321	0.167805		her	Germline - Germarium 2a-2b-M1	blue	0.135791	0.0618837	-0.0044662	0.0736376	0.0130288	0.0669978	0.0890164		eIF4A	Germline - Germarium 2b-3-M1	turquoise	0.0682153	0.0269892	-0.0204657	-0.00264147	0.0424227		Hsc70-3	Stalk & Polar Cells-M3	turquoise	0.312569	0.316762	0.345219	0.239081	0.336251	0.131359	0.147711	0.244545	0.156725	0.284411	0.171453	0.343832		ImpL2	Follicle Stem Cells-M2	blue	-0.0440333	0.0719534
	hay	Germline - Germarium 1 and 2a-M1	turquoise	0.0980786	0.13874	0.0335802	0.124823		hfw	Germline - Germarium 2a-2b-M2	turquoise	0.0304101	0.0970029	0.017203	0.0410433	0.00480949	-0.00222329	0.0745051		stc	Germline - Germarium 2b-3-M3	blue	-0.0612549	0.0219823	0.126003	0.0457325	0.0212042		Hsc70-5	Stalk & Polar Cells-M2	brown	0.307164	0.318069	0.29852	0.163883	0.285955	0.149223	0.123896	0.247247	0.222715	0.25717	0.158844	0.306581		janA	Follicle Stem Cells-M1	turquoise	0.104689	0.0366107
	hb	Germline - Germarium 1 and 2a-M1	turquoise	0.287393	0.0824881	-0.028647	0.254786		His2Av	Germline - Germarium 2a-2b-M2	turquoise	-0.00937878	0.258332	-0.0482593	0.0659949	-0.00923228	-0.101763	0.169694		ND-B17	Germline - Germarium 2b-3-M1	turquoise	0.0238264	0.00797393	-0.0201608	-0.00240881	0.0104192		Hsf	Stalk & Polar Cells-M3	turquoise	0.211175	0.217848	0.312266	0.11368	0.235885	0.128871	0.106475	0.218879	0.167047	0.246563	0.113146	0.282089		kar	Follicle Stem Cells-M2	blue	0.00392431	0.149836
	her	Germline - Germarium 1 and 2a-M2	blue	-0.034337	0.208208	0.00343275	0.0605587		Hmr	Germline - Germarium 2a-2b-M1	blue	0.20213	0.133167	-0.0157636	0.121733	-0.0106412	0.0733774	0.163641		Catsup	Germline - Germarium 2b-3-M2	brown	0.0594306	0.0832977	0.0311477	0.00573437	0.0653268		Hsp26	Stalk & Polar Cells-M3	turquoise	0.174815	0.252115	0.357827	0.128018	0.282222	0.0988687	0.0722166	0.223785	0.0755987	0.250216	0.141515	0.298581		Khc	Follicle Stem Cells-M5	green	0.208298	0.154703
	hfw	Germline - Germarium 1 and 2a-M1	turquoise	0.199013	-0.0618775	-0.0121228	0.122363		Hrb98DE	Germline - Germarium 2a-2b-M2	turquoise	0.160815	0.177073	-0.0708131	0.102474	-0.0303882	0.0591458	0.178394		swm	Germline - Germarium 2b-3-M3	blue	0.102365	0.0700986	0.128318	0.0104593	0.128444		Hsp67Ba	Stalk & Polar Cells-M1	blue	0.289652	0.201911	0.10058	0.129882	0.175932	0.11207	0.081374	0.113379	0.111608	0.180048	0.101606	0.174714		klar	Follicle Stem Cells-M6	red	0.066956	0.124681
	His2Av	Germline - Germarium 1 and 2a-M1	turquoise	0.459005	-0.228135	-0.00997069	0.218554		Hsc70-3	Germline - Germarium 2a-2b-M2	turquoise	0.0968157	0.132271	0.0034826	0.112544	-0.0193218	-0.0041246	0.122881		l(2)gl	Germline - Germarium 2b-3-M1	turquoise	0.344563	0.0987195	-0.227826	-0.0903368	0.108316		Hsp83	Stalk & Polar Cells-M1	blue	0.260018	0.256817	0.257866	0.0766894	0.293522	0.133598	0.17163	0.193238	0.0769751	0.238859	0.129756	0.265895		egh	Follicle Stem Cells-M1	turquoise	0.225781	0.129248
	Hmr	Germline - Germarium 1 and 2a-M2	blue	0.0469342	0.258629	-0.0277123	0.136564		Hsf	Germline - Germarium 2a-2b-M2	turquoise	0.108522	0.159772	-0.0145919	0.063504	0.0239374	0.0427828	0.141397		dre4	Germline - Germarium 2b-3-M3	blue	-0.0222902	-0.00757747	0.0965995	0.0314887	0.0319629		Idh	Stalk & Polar Cells-M1	blue	0.274719	0.242832	0.232555	0.109458	0.240085	0.148365	0.172395	0.195433	0.132268	0.221353	0.13379	0.256578		l(1)10Bb	Follicle Stem Cells-M1	turquoise	0.0687222	0.00101703
	Hsc70-3	Germline - Germarium 1 and 2a-M1	turquoise	0.183715	-0.0104704	0.0891379	0.1391		Hsp26	Germline - Germarium 2a-2b-M2	turquoise	-0.0493499	0.322851	-0.0499676	0.102806	-0.0553497	-0.170793	0.196556		Prosbeta6	Germline - Germarium 2b-3-M2	brown	0.0472844	0.0814293	-0.00710796	-0.0142471	0.0439063		kar	Stalk & Polar Cells-M2	brown	0.204005	0.212883	0.151933	0.167216	0.130591	0.182027	0.124183	0.114942	0.161605	0.111216	0.164013	0.179225		Hlc	Follicle Stem Cells-M1	turquoise	0.0793855	0.0156254
	Hsc70-5	Germline - Germarium 1 and 2a-M2	blue	-0.0318317	0.125044	-0.0135583	0.0400722		Hsp67Ba	Germline - Germarium 2a-2b-M1	blue	0.330896	-0.103682	-0.0138384	0.162775	-0.0752074	0.256453	0.0437176		l(3)mbt	Germline - Germarium 2b-3-M1	turquoise	0.112628	0.0731762	0.0399121	0.0307707	0.0951303		kel	Stalk & Polar Cells-M3	turquoise	0.210939	0.195067	0.243264	0.118091	0.205225	0.16227	0.101726	0.193363	0.186364	0.214343	0.15427	0.243343		ifc	Follicle Stem Cells-M1	turquoise	0.169969	0.0513879
	Hsf	Germline - Germarium 1 and 2a-M1	turquoise	0.20351	0.0277401	0.0373976	0.17028		Hsp83	Germline - Germarium 2a-2b-M4	yellow	0.0210367	-0.00774159	0.163773	0.0966988	-0.00201566	-0.0553826	0.0285735		lace	Germline - Germarium 2b-3-M3	blue	0.0363077	0.0706032	0.15365	0.0331139	0.0922459		klar	Stalk & Polar Cells-M7	pink	0.277879	0.266175	0.272406	0.225191	0.19104	0.192841	0.53093	0.200302	0.207681	0.172459	0.233482	0.265942		eIF4A	Follicle Stem Cells-M1	turquoise	0.166235	0.068377
	Hsp26	Germline - Germarium 1 and 2a-M1	turquoise	0.573274	-0.336462	0.0588109	0.27527		Ide	Germline - Germarium 2a-2b-M1	blue	0.132015	0.0499562	-0.00040869	0.0770319	0.0157086	0.0741261	0.0876254		Lam	Germline - Germarium 2b-3-M1	turquoise	0.108707	0.0744375	0.0365556	-0.0011217	0.091853		kz	Stalk & Polar Cells-M4	yellow	0.223634	0.221479	0.199685	0.267452	0.189322	0.128668	0.112106	0.146395	0.125173	0.179941	0.0955805	0.212333		Arpc1	Follicle Stem Cells-M1	turquoise	0.0652317	0.0646716
	Hsp67Ba	Germline - Germarium 1 and 2a-M2	blue	-0.435884	0.58195	0.0909037	-0.0434263		Idh	Germline - Germarium 2a-2b-M1	blue	0.165717	0.0929349	0.00862092	0.11512	-0.0336044	0.0670274	0.132682		LanA	Germline - Germarium 2b-3-M4	yellow	-0.0100863	-0.0454515	-0.0486188	0.000733428	-0.0471319		egh	Stalk & Polar Cells-M3	turquoise	0.27878	0.266316	0.318655	0.22702	0.280648	0.156075	0.128184	0.221289	0.163211	0.256048	0.167773	0.310495		stc	Follicle Stem Cells-M2	blue	0.130645	0.211349
	Ide	Germline - Germarium 1 and 2a-M2	blue	0.0267643	0.181708	0.0504728	0.108065		Jra	Germline - Germarium 2a-2b-M1	blue	0.12487	0.0695338	0.0169965	0.0748497	0.00709163	0.0654434	0.0970185		lds	Germline - Germarium 2b-3-M3	blue	0.0329907	0.0674893	0.117169	0.0719614	0.0806304		l(1)10Bb	Stalk & Polar Cells-M8	magenta	0.0821616	0.0774356	0.103382	0.01028	0.112124	0.0524744	0.00193782	0.164366	0.0169146	0.0890684	0.0562063	0.0978655		Mtr4	Follicle Stem Cells-M1	turquoise	0.117127	0.0614457
	Idh	Germline - Germarium 1 and 2a-M2	blue	0.0342065	0.192175	0.0706268	0.131583		kay	Germline - Germarium 2a-2b-M2	turquoise	-0.00856228	0.0371391	0.0956719	-0.00289112	0.0951217	-0.00115229	0.0301703		Rab32	Germline - Germarium 2b-3-M3	blue	0.0267865	0.0702426	0.126134	0.0511228	0.080169		Grip91	Stalk & Polar Cells-M3	turquoise	0.197375	0.223688	0.254903	0.172838	0.228516	0.136195	0.101066	0.194074	0.0882638	0.195418	0.109838	0.23359		ND-B17	Follicle Stem Cells-M4	brown	0.0789104	0.0767532
	ImpL2	Germline - Germarium 1 and 2a-M1	turquoise	0.0120746	-0.0736236	0.0415335	-0.0302427		kel	Germline - Germarium 2a-2b-M2	turquoise	0.100557	0.128202	0.0142523	0.0789752	0.0160154	0.0476472	0.12524		RpL36	Germline - Germarium 2b-3-M2	brown	0.0277207	0.0361344	0.0246212	-0.0181295	0.0390107		dlg1	Stalk & Polar Cells-M3	turquoise	0.231823	0.238934	0.289548	0.305445	0.226086	0.192714	0.193168	0.173347	0.160143	0.181318	0.203253	0.268745		wek	Follicle Stem Cells-M2	blue	0.0346588	0.0716087
	janA	Germline - Germarium 1 and 2a-M1	turquoise	0.135614	0.0354614	0.0925977	0.126465		kto	Germline - Germarium 2a-2b-M1	blue	0.105309	0.0292321	0.0513864	0.0558221	0.0331248	0.0640651	0.0603628		RpLP1	Germline - Germarium 2b-3-M1	turquoise	0.0318991	0.00714581	-0.0139934	0.00457404	0.0162635		ifc	Stalk & Polar Cells-M3	turquoise	0.216666	0.248998	0.264441	0.144245	0.234851	0.173666	0.12436	0.199361	0.120375	0.192465	0.147755	0.256941		Catsup	Follicle Stem Cells-M4	brown	0.0988864	0.069633
	Jra	Germline - Germarium 1 and 2a-M2	blue	0.00741608	0.196549	0.0429547	0.102631		egh	Germline - Germarium 2a-2b-M2	turquoise	0.156313	0.23573	-0.0936234	0.125034	-0.0331341	0.069797	0.203291		RpS3	Germline - Germarium 2b-3-M1	turquoise	0.0349705	7.27657e-05	0.000670641	0.0336927	0.0238908		eIF4A	Stalk & Polar Cells-M3	turquoise	0.287109	0.317934	0.323563	0.183908	0.294448	0.243772	0.174563	0.24742	0.178687	0.247055	0.189732	0.317472		CG10561	Follicle Stem Cells-M4	brown	0.00942381	0.037926
	kar	Germline - Germarium 1 and 2a-M2	blue	-0.0761447	0.0387234	0.0154125	-0.0481321		l(1)10Bb	Germline - Germarium 2a-2b-M2	turquoise	0.0300313	0.0876187	-0.0170285	0.0469679	-0.0110292	-0.0207594	0.0690196		mal	Germline - Germarium 2b-3-M1	turquoise	0.0696179	0.0547969	0.00801666	0.0181652	0.0514877		Pgant35A	Stalk & Polar Cells-M3	turquoise	0.0931216	0.0885023	0.104843	0.0739409	0.109435	0.0998122	0.0326483	0.063537	0.0339564	0.0972564	0.0591434	0.103286		l(2)gl	Follicle Stem Cells-M1	turquoise	0.190226	-0.105647
	kay	Germline - Germarium 1 and 2a-M1	turquoise	0.11326	-0.0717813	-0.00969753	0.0578899		Hlc	Germline - Germarium 2a-2b-M2	turquoise	0.0239173	0.0846824	0.0769314	0.0356376	0.0486134	-0.0102848	0.0676957		Map205	Germline - Germarium 2b-3-M1	turquoise	0.147152	0.0700165	0.02599	0.0222344	0.0918472		CIAPIN1	Stalk & Polar Cells-M3	turquoise	0.120439	0.124206	0.139623	0.0798388	0.121599	0.0812716	0.069807	0.129096	0.0566226	0.0990555	0.0873633	0.137272		Prosbeta6	Follicle Stem Cells-M1	turquoise	0.0866354	0.0466095
	kel	Germline - Germarium 1 and 2a-M1	turquoise	0.178688	0.0465237	-0.0360016	0.145214		Grip91	Germline - Germarium 2a-2b-M2	turquoise	0.0819991	0.127858	0.00282608	0.0768788	0.0118538	0.0261629	0.121543		twe	Germline - Germarium 2b-3-M1	turquoise	0.0945114	0.0889138	-0.0118062	-0.0269039	0.0705573		stc	Stalk & Polar Cells-M1	blue	0.342253	0.310806	0.307199	0.225579	0.305756	0.254813	0.171491	0.222671	0.188981	0.238079	0.153076	0.330937		dco	Follicle Stem Cells-M1	turquoise	0.274761	0.175902
	kto	Germline - Germarium 1 and 2a-M2	blue	-0.0738818	0.169542	0.0254339	0.0268267		dlg1	Germline - Germarium 2a-2b-M2	turquoise	0.100629	0.1836	-0.0348845	0.0485631	0.0341148	0.0467366	0.148252		mei-218	Germline - Germarium 2b-3-M1	turquoise	0.13036	0.0531791	-0.00370487	-0.0212727	0.0892654		Mtr4	Stalk & Polar Cells-M3	turquoise	0.256002	0.257366	0.247547	0.161194	0.220355	0.178138	0.113812	0.168752	0.142305	0.173696	0.140288	0.254447		hyd	Follicle Stem Cells-M1	turquoise	0.262162	0.172906
	kz	Germline - Germarium 1 and 2a-M1	turquoise	0.10576	-0.00192083	0.00631895	0.0767275		ifc	Germline - Germarium 2a-2b-M2	turquoise	0.0554023	0.145671	-0.0157523	0.0547396	-0.00246294	0.0175969	0.11079		mei-W68	Germline - Germarium 2b-3-M1	turquoise	0.247875	0.0517622	-0.151018	-0.0591575	0.0831928		ND-B17	Stalk & Polar Cells-M8	magenta	0.140432	0.149654	0.136236	0.0614583	0.121059	0.113538	0.0813121	0.1999	0.0768906	0.131701	0.135285	0.138325		l(3)mbt	Follicle Stem Cells-M1	turquoise	0.186645	0.0944616
	egh	Germline - Germarium 1 and 2a-M1	turquoise	0.187184	0.054208	-0.0596692	0.12699		eIF4A	Germline - Germarium 2a-2b-M3	brown	0.0177177	0.0322587	0.277055	0.00187409	0.116995	0.0298765	0.042165		Men	Germline - Germarium 2b-3-M1	turquoise	0.120001	0.0959234	-0.00306087	0.00264724	0.0840131		wek	Stalk & Polar Cells-M1	blue	0.205099	0.165764	0.190933	0.112296	0.202135	0.149771	0.0734074	0.15001	0.104141	0.189187	0.110169	0.202051		sti	Follicle Stem Cells-M1	turquoise	0.243798	0.10856
	l(1)10Bb	Germline - Germarium 1 and 2a-M1	turquoise	0.210657	-0.039369	0.0208687	0.136938		stc	Germline - Germarium 2a-2b-M1	blue	0.183011	0.0283891	0.0864866	0.0791107	0.0388153	0.12205	0.0915882		Met	Germline - Germarium 2b-3-M3	blue	-0.0326161	0.0107714	0.0747869	0.00676767	0.00450374		mRpL4	Stalk & Polar Cells-M3	turquoise	0.0763086	0.0909051	0.105273	0.0468235	0.0706692	0.0516092	0.0879753	0.0537731	0.0301602	0.0850189	0.0693999	0.0943186		lace	Follicle Stem Cells-M2	blue	0.115048	0.159704
	Hlc	Germline - Germarium 1 and 2a-M1	turquoise	0.144118	-0.0540318	0.021611	0.0830521		Mtr4	Germline - Germarium 2a-2b-M2	turquoise	0.0640162	0.080068	0.0465736	0.0368333	0.0222737	0.0187994	0.0800164		msl-3	Germline - Germarium 2b-3-M1	turquoise	0.125425	0.0447246	-0.0051917	-0.014632	0.0833968		Catsup	Stalk & Polar Cells-M3	turquoise	0.0991369	0.103682	0.132945	0.0649753	0.103306	0.0741708	0.0747209	0.0868519	0.0660469	0.0879466	0.0631438	0.123116		Lam	Follicle Stem Cells-M1	turquoise	0.197948	0.121781
	Grip91	Germline - Germarium 1 and 2a-M1	turquoise	0.173928	0.0556129	0.0314364	0.153177		wek	Germline - Germarium 2a-2b-M1	blue	0.113566	0.0542145	0.0317703	0.0516075	0.0148533	0.0665375	0.0797839		mnd	Germline - Germarium 2b-3-M2	brown	0.0783109	0.141654	0.0619128	-0.00204435	0.094381		CG10561	Stalk & Polar Cells-M3	turquoise	0.122676	0.11625	0.146238	0.0996544	0.141326	0.0947305	0.0379716	0.12226	0.0697566	0.130784	0.0785022	0.146714		lin	Follicle Stem Cells-M1	turquoise	0.179421	0.114073
	dlg1	Germline - Germarium 1 and 2a-M1	turquoise	0.189239	-0.0632524	-0.0731174	0.0901684		crp	Germline - Germarium 2a-2b-M1	blue	0.168973	0.0972422	0.0394719	0.0870619	0.0271326	0.0894316	0.130845		mus201	Germline - Germarium 2b-3-M3	blue	-0.00697419	0.04231	0.134493	0.0515084	0.0495127		swm	Stalk & Polar Cells-M3	turquoise	0.308286	0.291508	0.331757	0.220623	0.316907	0.215394	0.129731	0.234061	0.171865	0.300554	0.138782	0.330946		lt	Follicle Stem Cells-M2	blue	0.0259367	0.174992
	ifc	Germline - Germarium 1 and 2a-M1	turquoise	0.247183	-0.0249655	0.00551646	0.183166		swm	Germline - Germarium 2a-2b-M1	blue	0.213801	0.161133	-0.04101	0.119404	-0.00580544	0.102482	0.173014		mus312	Germline - Germarium 2b-3-M1	turquoise	0.0998803	0.0835513	0.00801416	-0.027812	0.0623621		AspRS	Stalk & Polar Cells-M3	turquoise	0.257971	0.246394	0.257322	0.139506	0.227936	0.105464	0.112129	0.200727	0.157103	0.20558	0.14503	0.260041		Rab32	Follicle Stem Cells-M2	blue	0.145354	0.190151
	eIF4A	Germline - Germarium 1 and 2a-M1	turquoise	0.164037	-0.0038653	0.153357	0.122696		AspRS	Germline - Germarium 2a-2b-M1	blue	0.110516	0.0351474	0.0665058	0.0653788	0.0291367	0.0637782	0.0749252		Myb	Germline - Germarium 2b-3-M3	blue	0.0154861	0.0574113	0.172824	0.0553834	0.0900469		l(2)gl	Stalk & Polar Cells-M3	turquoise	0.0967884	0.189989	0.352436	0.147924	0.214862	0.197817	0.0707883	0.232037	0.123006	0.187731	0.129676	0.262833		RpL36	Follicle Stem Cells-M3	yellow	0.0522347	0.0856421
	stc	Germline - Germarium 1 and 2a-M2	blue	-0.169815	0.259143	0.0265031	0.00476597		l(2)gl	Germline - Germarium 2a-2b-M2	turquoise	-0.174808	0.295517	-0.0469453	-0.0319898	0.0346579	-0.191334	0.126296		Atpalpha	Germline - Germarium 2b-3-M1	turquoise	0.0832272	0.0883885	0.0424747	-0.0153031	0.0662398		dre4	Stalk & Polar Cells-M2	brown	0.307469	0.32105	0.329852	0.175087	0.294611	0.174183	0.246846	0.224106	0.147034	0.277418	0.193842	0.323424		RpLP1	Follicle Stem Cells-M3	yellow	0.0694438	0.0945509
	Mtr4	Germline - Germarium 1 and 2a-M1	turquoise	0.116798	0.0172833	0.0330755	0.0886392		dre4	Germline - Germarium 2a-2b-M1	blue	0.140309	0.046491	0.0726657	0.0561471	0.0369739	0.0863554	0.0924391		nod	Germline - Germarium 2b-3-M1	turquoise	0.118601	0.0824913	-0.0139872	0.00633765	0.067529		l(3)73Ah	Stalk & Polar Cells-M3	turquoise	0.192584	0.200896	0.20843	0.120884	0.212856	0.0944743	0.110365	0.169975	0.10518	0.19072	0.12	0.217501		RpS3	Follicle Stem Cells-M1	turquoise	0.129114	0.0667981
	wek	Germline - Germarium 1 and 2a-M2	blue	-0.00903367	0.171098	0.00871213	0.0784306		Prosbeta6	Germline - Germarium 2a-2b-M2	turquoise	0.0748908	0.121844	0.00805834	0.0733737	-0.0118778	-0.00490852	0.113457		nos	Germline - Germarium 2b-3-M1	turquoise	0.14971	0.0845394	0.0638223	0.0478004	0.120454		Prosbeta6	Stalk & Polar Cells-M3	turquoise	0.0948972	0.119566	0.159466	0.0456005	0.126294	0.0741686	0.0146217	0.0903941	0.0488929	0.108431	0.0142111	0.136343		RpL32	Follicle Stem Cells-M3	yellow	0.0679818	0.0851903
	crp	Germline - Germarium 1 and 2a-M2	blue	-0.0261964	0.23775	0.0548028	0.097617		l(3)mbt	Germline - Germarium 2a-2b-M2	turquoise	0.120188	0.185387	-0.00072593	0.091396	0.0255278	0.044077	0.169408		numb	Germline - Germarium 2b-3-M2	brown	0.0954865	0.135682	0.0755252	-0.00129929	0.0952107		l(3)mbt	Stalk & Polar Cells-M3	turquoise	0.269576	0.28057	0.315681	0.111805	0.315079	0.151834	0.174846	0.232444	0.145257	0.261897	0.168946	0.307183		Rcc1	Follicle Stem Cells-M1	turquoise	0.233231	0.115665
	l(2)37Bb	Germline - Germarium 1 and 2a-M1	turquoise	0.0144247	-0.0429699	0.0435782	-0.00997031		sti	Germline - Germarium 2a-2b-M2	turquoise	0.159923	0.190126	-0.050961	0.124413	-0.00588067	0.0720069	0.19003		osk	Germline - Germarium 2b-3-M3	blue	-0.0273675	0.0119329	0.185334	0.0777406	0.0429668		sti	Stalk & Polar Cells-M3	turquoise	0.261792	0.243704	0.334531	0.113427	0.318536	0.133438	0.0933632	0.253023	0.095182	0.299902	0.108106	0.319715		mal	Follicle Stem Cells-M1	turquoise	0.0957516	0.00933654
	swm	Germline - Germarium 1 and 2a-M2	blue	0.021192	0.188539	-0.058964	0.0863576		pho	Germline - Germarium 2a-2b-M2	turquoise	0.112721	0.181125	-0.0259179	0.0872962	-0.015846	0.0579408	0.148332		otu	Germline - Germarium 2b-3-M1	turquoise	0.158402	0.0632346	-0.068875	-0.0474997	0.0523115		pho	Stalk & Polar Cells-M3	turquoise	0.236439	0.242237	0.250626	0.11916	0.221233	0.162125	0.146492	0.20172	0.132368	0.190307	0.180003	0.245175		Map205	Follicle Stem Cells-M1	turquoise	0.191591	0.122537
	AspRS	Germline - Germarium 1 and 2a-M2	blue	-0.0327494	0.166888	0.0280652	0.069959		lace	Germline - Germarium 2a-2b-M1	blue	0.205467	0.0871871	0.00200558	0.103462	-0.012204	0.103081	0.131837		ovo	Germline - Germarium 2b-3-M1	turquoise	0.261449	0.131443	-0.00944809	0.00550084	0.166696		Lam	Stalk & Polar Cells-M3	turquoise	0.242393	0.256321	0.292724	0.169465	0.270703	0.199892	0.112426	0.245609	0.170825	0.228467	0.149209	0.292599		twe	Follicle Stem Cells-M1	turquoise	0.145031	0.0572844
	l(2)gl	Germline - Germarium 1 and 2a-M1	turquoise	0.604632	-0.532603	-0.0484328	0.185589		Lam	Germline - Germarium 2a-2b-M2	turquoise	0.111412	0.145738	-0.00477107	0.088981	-0.0205985	0.0549266	0.135623		Pc	Germline - Germarium 2b-3-M1	turquoise	0.0954739	0.0579021	0.0241034	0.00571041	0.0701934		LanA	Stalk & Polar Cells-M3	turquoise	0.243776	0.239234	0.254471	0.154615	0.215668	0.149705	0.161822	0.202295	0.181485	0.188676	0.169936	0.254714		mei-9	Follicle Stem Cells-M1	turquoise	0.0450779	0.00231081
	dre4	Germline - Germarium 1 and 2a-M2	blue	-0.164038	0.194091	0.0158545	-0.000933922		LanA	Germline - Germarium 2a-2b-M3	brown	-0.0184983	-0.0772382	0.250785	-0.0588754	0.162006	0.0467534	-0.0462163		Pcl	Germline - Germarium 2b-3-M1	turquoise	0.144097	0.0901492	0.0336544	-0.0128302	0.0985447		lds	Stalk & Polar Cells-M1	blue	0.310647	0.291651	0.315034	0.136067	0.29713	0.189231	0.134566	0.23623	0.117195	0.244365	0.176794	0.32795		mei-218	Follicle Stem Cells-M1	turquoise	0.121711	0.022759
	l(3)73Ah	Germline - Germarium 1 and 2a-M1	turquoise	0.128765	0.0964728	0.0234005	0.1353		lds	Germline - Germarium 2a-2b-M1	blue	0.199741	0.112247	0.0358392	0.117279	0.0204355	0.105414	0.153736		peb	Germline - Germarium 2b-3-M1	turquoise	0.0229315	-0.0180271	-0.026448	-0.00525907	0.00853421		lin	Stalk & Polar Cells-M3	turquoise	0.271302	0.23672	0.299027	0.163581	0.314334	0.166154	0.0832307	0.224114	0.140868	0.276926	0.0853761	0.296569		mei-W68	Follicle Stem Cells-M1	turquoise	0.167982	-0.0211939
	Prosbeta6	Germline - Germarium 1 and 2a-M1	turquoise	0.18412	0.0427705	0.0229712	0.166476		lin	Germline - Germarium 2a-2b-M1	blue	0.178605	0.112807	-0.0164208	0.117054	0.00461894	0.0910058	0.146532		Pgi	Germline - Germarium 2b-3-M4	yellow	0.0296542	0.00733189	0.0671832	0.179026	0.0495624		lt	Stalk & Polar Cells-M1	blue	0.297935	0.236347	0.183428	0.219718	0.164646	0.320805	0.211582	0.14054	0.184343	0.109256	0.203626	0.221954		Men	Follicle Stem Cells-M4	brown	0.0691724	0.00506193
	dco	Germline - Germarium 1 and 2a-M2	blue	0.117267	0.208378	0.0123409	0.185277		lt	Germline - Germarium 2a-2b-M1	blue	0.112076	0.0743656	0.016217	0.0535702	0.028063	0.0660043	0.0842669		phr	Germline - Germarium 2b-3-M1	turquoise	0.0573467	0.0439754	0.0277141	0.0082458	0.0525112		Rab32	Stalk & Polar Cells-M1	blue	0.233733	0.17679	0.181627	0.0909563	0.177925	0.0902615	0.0972784	0.143117	0.262778	0.21441	0.0842946	0.207791		mago	Follicle Stem Cells-M1	turquoise	0.0826308	0.0420624
	l(3)mbt	Germline - Germarium 1 and 2a-M1	turquoise	0.200323	0.0193908	0.0484731	0.140969		Rab32	Germline - Germarium 2a-2b-M1	blue	0.181038	0.0563697	0.0307811	0.108336	0.00750388	0.103086	0.107123		polo	Germline - Germarium 2b-3-M1	turquoise	0.175276	0.134259	0.0462586	0.0108545	0.155868		RpL36	Stalk & Polar Cells-M1	blue	0.319298	0.34471	0.256796	0.203465	0.251436	0.223928	0.182072	0.232594	0.188578	0.189944	0.19027	0.291474		mle	Follicle Stem Cells-M1	turquoise	0.1123	0.0833502
	lace	Germline - Germarium 1 and 2a-M2	blue	-0.079928	0.279023	0.0559992	0.0736525		RpS5a	Germline - Germarium 2a-2b-M3	brown	0.0180112	-0.0283383	0.237049	-0.00134759	0.0915018	0.0483874	0.00600623		Pp1alpha-96A	Germline - Germarium 2b-3-M1	turquoise	0.100934	0.0526686	0.0185243	0.0339642	0.0608832		RpS5a	Stalk & Polar Cells-M1	blue	0.230719	0.235926	0.154081	0.248963	0.135501	0.172106	0.158468	0.12405	0.132153	0.120857	0.12721	0.179076		msl-3	Follicle Stem Cells-M1	turquoise	0.122994	0.0483878
	Lam	Germline - Germarium 1 and 2a-M1	turquoise	0.0691252	0.0365317	-0.0201345	0.0793191		RpS3	Germline - Germarium 2a-2b-M3	brown	0.0179118	0.0462443	0.24469	0.0128968	0.0777232	0.0166037	0.0561077		CG2841	Germline - Germarium 2b-3-M1	turquoise	0.112073	0.0640108	0.0227432	0.0104213	0.0758603		RpL32	Stalk & Polar Cells-M2	brown	0.263225	0.34091	0.203066	0.171946	0.207813	0.208247	0.153053	0.172784	0.159079	0.156081	0.131959	0.2324		mnd	Follicle Stem Cells-M1	turquoise	0.175294	0.12695
	lds	Germline - Germarium 1 and 2a-M2	blue	-0.0453751	0.184043	0.0605072	0.0475991		Rcc1	Germline - Germarium 2a-2b-M2	turquoise	0.0987481	0.155827	-0.0163475	0.0676614	0.00256394	0.0299016	0.139908		px	Germline - Germarium 2b-3-M1	turquoise	0.102438	0.0663784	0.0438411	-0.0109355	0.0925386		Rcc1	Stalk & Polar Cells-M3	turquoise	0.33057	0.34381	0.394757	0.188361	0.361595	0.206368	0.202814	0.273172	0.192283	0.333627	0.198625	0.384173		mod	Follicle Stem Cells-M1	turquoise	0.25964	0.116969
	lin	Germline - Germarium 1 and 2a-M2	blue	-0.00618817	0.198055	0.0262378	0.0989376		mal	Germline - Germarium 2a-2b-M2	turquoise	0.0282505	0.0788342	0.00925738	0.0316542	0.00994059	0.00504872	0.0635316		qua	Germline - Germarium 2b-3-M3	blue	0.0479423	0.0805828	0.14441	0.0190003	0.0974795		mal	Stalk & Polar Cells-M3	turquoise	0.136213	0.145123	0.166347	0.0862168	0.146178	0.0609571	0.0478463	0.139692	0.0376796	0.127392	0.0609969	0.172689		Rpn8	Follicle Stem Cells-M1	turquoise	0.165924	0.0985222
	lt	Germline - Germarium 1 and 2a-M2	blue	0.0465639	0.172909	0.00299455	0.115835		Map205	Germline - Germarium 2a-2b-M2	turquoise	0.110392	0.192362	0.00229755	0.0771951	0.0411511	0.0585325	0.163572		r	Germline - Germarium 2b-3-M1	turquoise	0.0247372	-0.0112884	-0.0605551	-0.0206456	-0.00456592		mam	Stalk & Polar Cells-M9	greenyellow	0.298167	0.269558	0.297533	0.198662	0.271774	0.187866	0.158809	0.199821	0.446779	0.261549	0.126795	0.305769		mr	Follicle Stem Cells-M2	blue	0.0396821	0.0724747
	Rab32	Germline - Germarium 1 and 2a-M2	blue	-0.0756045	0.301368	0.0488184	0.0912309		twe	Germline - Germarium 2a-2b-M2	turquoise	0.114234	0.178251	-0.013233	0.10263	-0.011568	0.00805406	0.155882		Ras64B	Germline - Germarium 2b-3-M3	blue	-0.0636517	-0.00022508	0.150096	0.0793877	0.0318041		Map205	Stalk & Polar Cells-M3	turquoise	0.278922	0.249369	0.34073	0.178419	0.280779	0.19216	0.130057	0.245277	0.148686	0.269007	0.266928	0.322759		mu2	Follicle Stem Cells-M1	turquoise	0.184926	0.113991
	RpL36	Germline - Germarium 1 and 2a-M3	brown	-0.00811108	0.0802768	0.323909	0.0532844		mei-9	Germline - Germarium 2a-2b-M2	turquoise	0.05615	0.0856593	0.00273935	0.0623163	-0.00310478	0.0163031	0.077973		raw	Germline - Germarium 2b-3-M2	brown	0.0563659	0.122466	0.0988747	0.0406258	0.0824117		twe	Stalk & Polar Cells-M3	turquoise	0.244892	0.233071	0.280014	0.108878	0.244598	0.167219	0.10092	0.210018	0.13877	0.233658	0.190264	0.278888		mud	Follicle Stem Cells-M1	turquoise	0.32428	0.20666
	RpS5a	Germline - Germarium 1 and 2a-M3	brown	-0.0881988	0.0532002	0.191199	-0.0254847		mei-218	Germline - Germarium 2a-2b-M2	turquoise	0.0443088	0.150654	-0.0198281	0.0713253	-0.00848934	-0.0142857	0.118306		rdgB	Germline - Germarium 2b-3-M3	blue	0.059585	0.0708664	0.116423	0.0476825	0.0909887		mei-218	Stalk & Polar Cells-M3	turquoise	0.122241	0.128786	0.197294	0.145294	0.130573	0.0872759	0.0982521	0.132975	0.0220395	0.124492	0.0802788	0.163771		mus201	Follicle Stem Cells-M2	blue	0.155634	0.163252
	RpLP1	Germline - Germarium 1 and 2a-M3	brown	-0.0309295	0.0510581	0.459073	0.00304627		mei-W68	Germline - Germarium 2a-2b-M2	turquoise	-0.113013	0.240116	-0.0420667	-0.0147845	0.0306096	-0.11999	0.108639		rec	Germline - Germarium 2b-3-M2	brown	0.0786079	0.0850227	0.0148303	-0.0199557	0.0450702		mei-S332	Stalk & Polar Cells-M3	turquoise	0.174684	0.184171	0.204369	0.0883607	0.173201	0.0927306	0.146986	0.166678	0.1259	0.188448	0.120372	0.201074		mus301	Follicle Stem Cells-M1	turquoise	0.112435	0.0673844
	RpS3	Germline - Germarium 1 and 2a-M1	turquoise	0.114102	0.0170117	0.148056	0.107066		Men	Germline - Germarium 2a-2b-M2	turquoise	0.0598359	0.155946	0.00821183	0.0833324	-0.01221	-0.0156949	0.128938		ref(2)P	Germline - Germarium 2b-3-M1	turquoise	0.173157	0.116235	0.0325772	0.00256771	0.131175		mei-W68	Stalk & Polar Cells-M3	turquoise	0.0651956	0.147371	0.270207	0.0837752	0.163985	0.108325	0.0827456	0.124799	0.194322	0.153642	0.113404	0.199805		mus312	Follicle Stem Cells-M1	turquoise	0.150079	0.069223
	RpL32	Germline - Germarium 1 and 2a-M3	brown	-0.04889	0.109147	0.373195	0.0230351		Met	Germline - Germarium 2a-2b-M1	blue	0.115577	0.0147653	0.016936	0.0572729	0.00801341	0.0647517	0.0515983		rut	Germline - Germarium 2b-3-M3	blue	-0.023218	0.0969412	0.215284	0.0495298	0.0881394		Men	Stalk & Polar Cells-M3	turquoise	0.223464	0.238379	0.270973	0.112557	0.267778	0.137051	0.0946412	0.178432	0.121966	0.217053	0.187116	0.265783		ndl	Follicle Stem Cells-M2	blue	-0.0842223	0.14245
	Rcc1	Germline - Germarium 1 and 2a-M1	turquoise	0.0934309	-0.00969949	0.0236983	0.0682373		mago	Germline - Germarium 2a-2b-M2	turquoise	0.0164935	0.0861265	-0.0128876	0.0193773	-0.0114722	-0.00424951	0.0634266		S	Germline - Germarium 2b-3-M3	blue	0.0536517	0.0715909	0.105386	0.0667544	0.0944219		Met	Stalk & Polar Cells-M4	yellow	0.166436	0.145836	0.129076	0.286937	0.0976488	0.120621	0.16102	0.0764719	0.14218	0.0706938	0.163435	0.142376		nod	Follicle Stem Cells-M1	turquoise	0.151333	0.0778782
	mal	Germline - Germarium 1 and 2a-M1	turquoise	0.141405	-0.0303745	0.00808141	0.089317		msl-3	Germline - Germarium 2a-2b-M2	turquoise	0.033178	0.126087	0.00836543	0.0430115	0.0172199	-0.00610679	0.0970192		sesB	Germline - Germarium 2b-3-M1	turquoise	0.168488	0.0628121	-0.0640942	-0.00290051	0.0839994		mago	Stalk & Polar Cells-M3	turquoise	0.102494	0.114623	0.148223	0.0509438	0.115987	0.0458777	0.0416947	0.127526	0.0611847	0.114357	0.0740718	0.136633		okr	Follicle Stem Cells-M1	turquoise	0.129177	0.0640743
	Map205	Germline - Germarium 1 and 2a-M1	turquoise	0.195448	0.0652814	-0.0384364	0.151598		mus101	Germline - Germarium 2a-2b-M1	blue	0.189623	0.10807	0.0294806	0.110033	0.0213177	0.0987437	0.147123		shg	Germline - Germarium 2b-3-M3	blue	0.101691	0.107644	0.175106	0.0622288	0.14776		msl-3	Stalk & Polar Cells-M3	turquoise	0.187572	0.19134	0.25582	0.0971138	0.217181	0.127726	0.104346	0.185051	0.0864032	0.192284	0.107261	0.241822		osk	Follicle Stem Cells-M2	blue	0.201159	0.220427
	twe	Germline - Germarium 1 and 2a-M1	turquoise	0.222333	0.0903696	0.0269888	0.201576		mus201	Germline - Germarium 2a-2b-M1	blue	0.198764	0.0729792	0.0137322	0.101183	-0.011567	0.107085	0.117776		sina	Germline - Germarium 2b-3-M1	turquoise	0.177474	0.101973	0.0456775	0.0325329	0.124066		mnd	Stalk & Polar Cells-M2	brown	0.283157	0.268019	0.242492	0.202646	0.215132	0.206492	0.260553	0.178056	0.139261	0.181396	0.198762	0.251364		otu	Follicle Stem Cells-M1	turquoise	0.197041	0.0476137
	mei-9	Germline - Germarium 1 and 2a-M1	turquoise	0.110741	0.0356681	0.0370511	0.0995165		mus304	Germline - Germarium 2a-2b-M2	turquoise	0.0662037	0.0942381	0.00875442	0.0584011	0.00991356	0.0184562	0.0881439		skd	Germline - Germarium 2b-3-M1	turquoise	0.178968	0.103806	0.0312392	0.0181986	0.129864		mod	Stalk & Polar Cells-M3	turquoise	0.287154	0.292808	0.332025	0.195958	0.301629	0.1827	0.165477	0.232085	0.137026	0.27189	0.268307	0.326076		ovo	Follicle Stem Cells-M1	turquoise	0.284181	0.0919053
	mei-218	Germline - Germarium 1 and 2a-M1	turquoise	0.267085	-0.0293137	0.00681496	0.185316		mus312	Germline - Germarium 2a-2b-M2	turquoise	0.0823613	0.145028	-0.00882388	0.0828492	0.0133154	0.0131594	0.123059		slgA	Germline - Germarium 2b-3-M1	turquoise	0.0419228	0.00580254	-0.0268577	-0.00694655	0.00251595		mor	Stalk & Polar Cells-M5	green	0.330447	0.305731	0.351104	0.148126	0.416802	0.200279	0.156965	0.265658	0.140118	0.29539	0.2676	0.352873		pbl	Follicle Stem Cells-M1	turquoise	0.200814	0.114807
	mei-S332	Germline - Germarium 1 and 2a-M1	turquoise	0.110371	0.0618479	0.0979336	0.123535		Myb	Germline - Germarium 2a-2b-M1	blue	0.200446	0.0936406	0.0105301	0.102863	0.0116782	0.131924	0.139259		sn	Germline - Germarium 2b-3-M1	turquoise	0.129735	0.10384	0.0654343	0.0425339	0.108751		Rpn8	Stalk & Polar Cells-M3	turquoise	0.264932	0.28787	0.293366	0.110683	0.311296	0.151297	0.133577	0.237643	0.137538	0.263968	0.134351	0.294506		Pcl	Follicle Stem Cells-M1	turquoise	0.279562	0.13927
	mei-W68	Germline - Germarium 1 and 2a-M1	turquoise	0.549131	-0.484451	-0.0460222	0.163126		ndl	Germline - Germarium 2a-2b-M3	brown	0.0164148	-0.0590158	0.211133	-0.0215395	0.153933	0.075864	-0.0246202		stwl	Germline - Germarium 2b-3-M3	blue	0.04604	0.0753798	0.167981	0.0530049	0.105416		mr	Stalk & Polar Cells-M1	blue	0.143402	0.114746	0.126803	0.053533	0.106191	0.0654396	0.0960687	0.0959591	0.0899151	0.13297	0.0818872	0.136866		pcx	Follicle Stem Cells-M1	turquoise	0.254152	0.147551
	Men	Germline - Germarium 1 and 2a-M1	turquoise	0.254134	-0.100343	0.075569	0.134022		nod	Germline - Germarium 2a-2b-M2	turquoise	0.0644252	0.169172	0.0289323	0.0846126	0.0164347	-0.00948196	0.141198		sol	Germline - Germarium 2b-3-M3	blue	-0.0635977	0.00581062	0.135949	0.0186642	0.0241618		mud	Stalk & Polar Cells-M3	turquoise	0.216225	0.208732	0.275751	0.277361	0.230682	0.17176	0.132479	0.182591	0.132947	0.187531	0.151319	0.259071		Pfk	Follicle Stem Cells-M1	turquoise	0.120499	0.0556881
	Met	Germline - Germarium 1 and 2a-M2	blue	-0.0645626	0.181491	0.0625414	0.0410522		nos	Germline - Germarium 2a-2b-M2	turquoise	0.156983	0.186932	-0.0380232	0.115071	-0.0410039	0.0586641	0.1852		spir	Germline - Germarium 2b-3-M2	brown	0.0989574	0.172613	0.0908901	-0.0178242	0.110525		mus301	Stalk & Polar Cells-M3	turquoise	0.187056	0.190016	0.214084	0.115154	0.187351	0.0973351	0.155832	0.1814	0.117161	0.168342	0.131041	0.21194		Pgi	Follicle Stem Cells-M1	turquoise	0.145308	0.0916442
	mago	Germline - Germarium 1 and 2a-M1	turquoise	0.221721	-0.0422085	-0.00991483	0.132275		numb	Germline - Germarium 2a-2b-M4	yellow	0.158737	0.143922	-0.0264809	0.253304	-0.0219657	0.064152	0.151517		spn-A	Germline - Germarium 2b-3-M1	turquoise	0.047748	0.0257499	-0.0125066	-0.0151007	0.0350794		mus304	Stalk & Polar Cells-M3	turquoise	0.162991	0.17708	0.207159	0.0850855	0.192324	0.0802647	0.121256	0.152357	0.0805538	0.166472	0.0900847	0.199562		Raf	Follicle Stem Cells-M2	blue	0.108102	0.121449
	msl-3	Germline - Germarium 1 and 2a-M1	turquoise	0.242789	-0.09987	-0.0219712	0.139012		osk	Germline - Germarium 2a-2b-M1	blue	0.213272	0.0313028	-0.00775652	0.0708811	0.0166779	0.190928	0.0909638		spn-E	Germline - Germarium 2b-3-M3	blue	0.03741	0.0566508	0.189161	0.106053	0.108747		mus312	Stalk & Polar Cells-M3	turquoise	0.215761	0.217016	0.259907	0.137505	0.222729	0.135323	0.178611	0.190007	0.110735	0.207352	0.121465	0.248499		pim	Follicle Stem Cells-M1	turquoise	0.0796839	0.0157603
	mnd	Germline - Germarium 1 and 2a-M1	turquoise	0.140137	0.0727703	0.0117284	0.138866		otu	Germline - Germarium 2a-2b-M2	turquoise	-0.00296861	0.174831	0.0114105	0.0215617	0.0240964	-0.0461674	0.110955		srp	Germline - Germarium 2b-3-M4	yellow	-0.0236606	-0.0204399	0.0280907	0.0842016	0.00197973		Myb	Stalk & Polar Cells-M3	turquoise	0.281423	0.271263	0.294811	0.185581	0.28724	0.132945	0.135027	0.19895	0.179595	0.251895	0.113079	0.301138		Pkc98E	Follicle Stem Cells-M4	brown	0.0398973	0.0954277
	mod	Germline - Germarium 1 and 2a-M2	blue	-0.0246971	0.0278379	0.0497018	-0.00964796		ovo	Germline - Germarium 2a-2b-M2	turquoise	0.0481312	0.266412	-0.0926046	0.0746936	-0.0382085	-0.0284017	0.193892		Sry-delta	Germline - Germarium 2b-3-M3	blue	0.00371893	0.0140377	0.101259	0.0704687	0.0483843		Atpalpha	Stalk & Polar Cells-M3	turquoise	0.228013	0.221729	0.269535	0.184539	0.198185	0.14773	0.212163	0.189736	0.146413	0.190982	0.34575	0.259507		plu	Follicle Stem Cells-M1	turquoise	0.0528174	0.00171327
	mr	Germline - Germarium 1 and 2a-M2	blue	0.0447643	0.156274	0.043502	0.0989229		pbl	Germline - Germarium 2a-2b-M2	turquoise	0.154519	0.203465	-0.0811645	0.101844	-0.00354015	0.0812266	0.184217		stg	Germline - Germarium 2b-3-M1	turquoise	0.194146	0.129965	0.0472998	-0.000471436	0.148748		ncd	Stalk & Polar Cells-M3	turquoise	0.256399	0.257223	0.288913	0.158242	0.248717	0.145203	0.12406	0.19852	0.157205	0.253385	0.153354	0.281228		pnt	Follicle Stem Cells-M6	red	-0.0285683	0.0405066
	mu2	Germline - Germarium 1 and 2a-M2	blue	-0.0694861	0.0960339	-0.0645524	-0.00601765		Pc	Germline - Germarium 2a-2b-M2	turquoise	0.0997462	0.1464	-0.0376273	0.0683037	-0.0178707	0.0366408	0.134086		sub	Germline - Germarium 2b-3-M3	blue	0.0588906	0.0822785	0.100424	0.0261697	0.0886806		ndl	Stalk & Polar Cells-M1	blue	0.216066	0.152934	0.0892121	0.14282	0.0392252	0.163823	0.380819	0.0824878	0.149939	0.0361637	0.190218	0.124537		polo	Follicle Stem Cells-M1	turquoise	0.236468	0.096668
	mus101	Germline - Germarium 1 and 2a-M2	blue	-0.00496354	0.19648	0.0150034	0.0898886		Pcl	Germline - Germarium 2a-2b-M2	turquoise	0.142288	0.201551	-0.0260586	0.0902117	0.0189082	0.0578406	0.179236		Su(dx)	Germline - Germarium 2b-3-M4	yellow	0.0763338	0.0730031	0.102046	0.295638	0.107298		nod	Stalk & Polar Cells-M3	turquoise	0.190652	0.182518	0.252859	0.155271	0.212389	0.0908186	0.0893273	0.220101	0.0907882	0.187322	0.127322	0.240553		Pp1alpha-96A	Follicle Stem Cells-M1	turquoise	0.153309	0.0819485
	mus201	Germline - Germarium 1 and 2a-M2	blue	-0.0919361	0.245389	0.0336661	0.0444188		peb	Germline - Germarium 2a-2b-M5	red	0.00119332	-0.0216648	0.187382	-0.0276864	0.303793	0.0414996	0.00242415		su(Hw)	Germline - Germarium 2b-3-M2	brown	0.0703696	0.16675	0.108105	0.0527807	0.0947595		nos	Stalk & Polar Cells-M1	blue	0.342726	0.297845	0.324628	0.158265	0.334137	0.198226	0.129265	0.314621	0.140615	0.301387	0.197223	0.346406		pr	Follicle Stem Cells-M1	turquoise	0.0805319	0.0293478
	mus301	Germline - Germarium 1 and 2a-M2	blue	0.0642689	0.158961	0.0277033	0.122055		pim	Germline - Germarium 2a-2b-M2	turquoise	0.0519793	0.134085	-0.0243695	0.0684977	-0.0290176	0.0168251	0.106203		su(sable)	Germline - Germarium 2b-3-M1	turquoise	0.0760799	0.0217172	0.0207668	0.0150705	0.0611103		numb	Stalk & Polar Cells-M6	purple	0.307897	0.283591	0.26053	0.212761	0.245123	0.423792	0.172588	0.170177	0.153717	0.211299	0.160249	0.287732		CG2841	Follicle Stem Cells-M1	turquoise	0.153663	0.0666729
	mus304	Germline - Germarium 1 and 2a-M1	turquoise	0.178117	0.0774979	0.0222053	0.16408		Pkc98E	Germline - Germarium 2a-2b-M1	blue	0.115074	0.0172303	0.0337777	0.0772153	0.0166486	0.0647206	0.0538152		Su(var)3-7	Germline - Germarium 2b-3-M3	blue	0.0659548	0.0970133	0.144917	0.0432721	0.111132		okr	Stalk & Polar Cells-M2	brown	0.140171	0.147786	0.121129	0.0933461	0.118463	0.0845699	0.0464101	0.0799324	0.0773679	0.110718	0.0690951	0.13326		px	Follicle Stem Cells-M6	red	0.0423792	0.107423
	Blm	Germline - Germarium 1 and 2a-M1	turquoise	0.0822442	0.0455222	0.0188809	0.089368		plu	Germline - Germarium 2a-2b-M2	turquoise	0.026217	0.0774031	-0.00613381	0.0431404	0.0047109	-0.00940126	0.0595127		Su(var)205	Germline - Germarium 2b-3-M2	brown	0.0860004	0.140723	0.0671408	0.00118053	0.100367		osk	Stalk & Polar Cells-M1	blue	0.3728	0.31252	0.337885	0.18874	0.322608	0.188737	0.17725	0.305005	0.170879	0.306432	0.244306	0.359543		qua	Follicle Stem Cells-M2	blue	0.129513	0.141436
	mus312	Germline - Germarium 1 and 2a-M1	turquoise	0.211009	0.0166497	-0.0499806	0.155684		pnt	Germline - Germarium 2a-2b-M2	turquoise	0.00653997	0.0238076	0.053877	-0.0273749	0.0332198	0.00990751	0.00999522		Su(var)2-10	Germline - Germarium 2b-3-M2	brown	0.121555	0.189146	0.100691	0.0291128	0.142779		otu	Stalk & Polar Cells-M3	turquoise	0.233983	0.241754	0.288408	0.355637	0.198911	0.162432	0.1467	0.223326	0.144781	0.177143	0.187887	0.267307		ras	Follicle Stem Cells-M2	blue	0.14338	0.182979
	Myb	Germline - Germarium 1 and 2a-M2	blue	-0.0331217	0.323279	-0.0299052	0.101413		polo	Germline - Germarium 2a-2b-M2	turquoise	0.099946	0.182307	-0.020493	0.0945342	-0.0167381	0.0088717	0.162419		su(w[a])	Germline - Germarium 2b-3-M1	turquoise	0.117543	0.0282448	-0.0451885	0.0137747	0.0545502		ovo	Stalk & Polar Cells-M3	turquoise	0.239751	0.261577	0.325613	0.322137	0.216751	0.199402	0.190885	0.204348	0.186199	0.181623	0.188289	0.288562		Ras64B	Follicle Stem Cells-M2	blue	0.0559986	0.127321
	Atpalpha	Germline - Germarium 1 and 2a-M1	turquoise	0.0561093	-0.0570384	0.0692796	0.0123202		Pp1alpha-96A	Germline - Germarium 2a-2b-M2	turquoise	0.119505	0.166867	-0.0269475	0.089251	-0.00736131	0.0439015	0.146598		sws	Germline - Germarium 2b-3-M1	turquoise	0.140812	0.074355	-0.00745788	0.00229491	0.0915604		pbl	Stalk & Polar Cells-M3	turquoise	0.277222	0.258375	0.303922	0.127939	0.288343	0.17561	0.217308	0.201754	0.112417	0.249158	0.127639	0.293946		raw	Follicle Stem Cells-M2	blue	0.10619	0.158309
	ndl	Germline - Germarium 1 and 2a-M2	blue	-0.111278	0.0243904	0.0543167	-0.073612		CG2841	Germline - Germarium 2a-2b-M2	turquoise	0.115981	0.163387	-0.000728634	0.0922751	0.0294598	0.0535336	0.148928		CCT1	Germline - Germarium 2b-3-M1	turquoise	0.0940253	0.0450378	-0.0178931	9.8683e-05	0.0581623		Pcl	Stalk & Polar Cells-M3	turquoise	0.271234	0.285945	0.359429	0.168438	0.329754	0.164768	0.121024	0.254167	0.182443	0.29936	0.147384	0.338835		rb	Follicle Stem Cells-M1	turquoise	0.179207	0.121803
	nod	Germline - Germarium 1 and 2a-M1	turquoise	0.337732	-0.0756204	0.0468941	0.202271		put	Germline - Germarium 2a-2b-M2	turquoise	0.108349	0.152564	-0.0357575	0.0727558	-0.00747619	0.0343252	0.135757		thr	Germline - Germarium 2b-3-M1	turquoise	0.133591	0.0874898	0.028433	0.0145774	0.102598		pcx	Stalk & Polar Cells-M3	turquoise	0.291453	0.271002	0.333195	0.288124	0.287223	0.167969	0.149817	0.244613	0.150374	0.265124	0.174606	0.328366		ref(2)P	Follicle Stem Cells-M1	turquoise	0.210545	0.0923466
	nos	Germline - Germarium 1 and 2a-M1	turquoise	0.174089	0.0210985	-0.0410721	0.142237		qua	Germline - Germarium 2a-2b-M1	blue	0.219231	0.105786	-0.0251873	0.141372	-0.0277825	0.108834	0.155078		tkv	Germline - Germarium 2b-3-M2	brown	0.0273195	0.0710067	-0.010117	-0.00542156	0.0254885		Pfk	Stalk & Polar Cells-M3	turquoise	0.237908	0.238453	0.245728	0.143112	0.207198	0.14143	0.154096	0.194072	0.181967	0.228285	0.140554	0.246932		RpLP2	Follicle Stem Cells-M3	yellow	0.0721053	0.071771
	okr	Germline - Germarium 1 and 2a-M2	blue	-0.0232213	0.158168	0.0274345	0.0669419		r	Germline - Germarium 2a-2b-M3	brown	-0.0703361	-0.00854901	0.156575	-0.0507476	0.114948	-0.0194935	-0.0217944		tor	Germline - Germarium 2b-3-M3	blue	0.0495567	0.0986419	0.185068	0.0629617	0.122333		Raf	Stalk & Polar Cells-M4	yellow	0.169442	0.175805	0.181873	0.299138	0.143204	0.128871	0.0911435	0.122792	0.0646924	0.129493	0.114204	0.173937		RpL4	Follicle Stem Cells-M4	brown	0.13019	0.154001
	osk	Germline - Germarium 1 and 2a-M2	blue	-0.385965	0.242891	-0.010748	-0.175418		Ras64B	Germline - Germarium 2a-2b-M1	blue	0.132704	-0.0121237	0.0203191	0.0247403	0.0335078	0.132229	0.032553		tra2	Germline - Germarium 2b-3-M2	brown	0.0647876	0.0875902	0.00969344	0.00406544	0.0499707		phr	Stalk & Polar Cells-M3	turquoise	0.0745375	0.0916995	0.101977	0.0314897	0.0953761	0.0344091	0.0628935	0.045591	0.0639897	0.0706766	0.0223257	0.0888377		rt	Follicle Stem Cells-M1	turquoise	0.116485	0.0428228
	otu	Germline - Germarium 1 and 2a-M1	turquoise	0.376464	-0.220838	-0.0552918	0.184243		raw	Germline - Germarium 2a-2b-M1	blue	0.179417	0.108275	-0.00537074	0.102593	-0.00761728	0.0971248	0.135247		tud	Germline - Germarium 2b-3-M3	blue	0.0372669	0.040787	0.13074	0.0719941	0.0793588		plu	Stalk & Polar Cells-M3	turquoise	0.0787315	0.107319	0.0949446	0.0234958	0.0731441	0.0393109	0.0380275	0.069352	0.00928793	0.066401	0.00992727	0.093892		rut	Follicle Stem Cells-M2	blue	0.107973	0.195817
	ovo	Germline - Germarium 1 and 2a-M1	turquoise	0.454128	-0.139564	-0.0451616	0.282519		rb	Germline - Germarium 2a-2b-M2	turquoise	0.140995	0.149568	-0.00763618	0.0741941	0.0206537	0.0670098	0.140574		vap	Germline - Germarium 2b-3-M3	blue	0.0646416	0.082807	0.107629	0.0205249	0.0857719		polo	Stalk & Polar Cells-M3	turquoise	0.289389	0.310762	0.369679	0.165156	0.336554	0.140529	0.144431	0.283519	0.145688	0.310145	0.204303	0.347976		Scm	Follicle Stem Cells-M1	turquoise	0.207028	0.113378
	pbl	Germline - Germarium 1 and 2a-M1	turquoise	0.158012	0.0469264	-0.0867342	0.115585		rdgB	Germline - Germarium 2a-2b-M1	blue	0.20317	0.122466	0.0173316	0.117174	0.0215096	0.0779375	0.158016		Yp1	Germline - Germarium 2b-3-M4	yellow	-0.0524126	-0.128289	-0.106459	0.0194544	-0.0946674		PpV	Stalk & Polar Cells-M8	magenta	0.216475	0.199857	0.221872	0.129957	0.196989	0.127012	0.115952	0.317704	0.105241	0.204151	0.103124	0.218863		sd	Follicle Stem Cells-M2	blue	0.00437032	0.104954
	Pcl	Germline - Germarium 1 and 2a-M1	turquoise	0.179912	0.0359033	-0.0655282	0.116997		rec	Germline - Germarium 2a-2b-M2	turquoise	0.063278	0.116379	-0.0173375	0.0882848	-0.0127137	-0.0151817	0.103058		uzip	Germline - Germarium 2b-3-M3	blue	-0.0573772	0.000689514	0.142282	0.0441162	0.0320257		CG2841	Stalk & Polar Cells-M3	turquoise	0.244321	0.256331	0.295543	0.247037	0.248667	0.180816	0.149655	0.22329	0.146396	0.235932	0.141009	0.285241		sesB	Follicle Stem Cells-M1	turquoise	0.208104	0.0675562
	peb	Germline - Germarium 1 and 2a-M1	turquoise	0.0894446	-0.0801962	0.0372095	0.0225434		ref(2)P	Germline - Germarium 2a-2b-M2	turquoise	0.117217	0.187288	-0.0354796	0.0954359	-0.0285766	0.0240492	0.172558		Zw	Germline - Germarium 2b-3-M3	blue	-0.00564396	0.0138804	0.0507197	-0.00346904	0.0203479		put	Stalk & Polar Cells-M3	turquoise	0.222005	0.204968	0.264483	0.169151	0.229454	0.11128	0.0959931	0.183327	0.120191	0.227353	0.191069	0.255141		shn	Follicle Stem Cells-M6	red	0.0810161	0.122885
	Pgi	Germline - Germarium 1 and 2a-M2	blue	0.0232915	0.195903	0.043598	0.122167		RpLP2	Germline - Germarium 2a-2b-M3	brown	0.0415228	0.00681389	0.272033	0.0145223	0.058488	0.0457973	0.0277307		Prosalpha4	Germline - Germarium 2b-3-M1	turquoise	0.0918953	0.0517848	0.0203458	-0.00441362	0.0706244		px	Stalk & Polar Cells-M9	greenyellow	0.248893	0.242896	0.23105	0.174717	0.1975	0.17436	0.143993	0.14816	0.48648	0.231244	0.107218	0.24015		sina	Follicle Stem Cells-M1	turquoise	0.236343	0.133097
	phr	Germline - Germarium 1 and 2a-M1	turquoise	0.108274	0.018083	0.0555388	0.0957346		RpL4	Germline - Germarium 2a-2b-M3	brown	0.0485078	-0.0468805	0.341105	0.00269162	0.117617	0.03378	0.0183267		oc	Germline - Germarium 2b-3-M3	blue	-0.150589	0.00933894	0.210726	0.0714586	0.00792611		r	Stalk & Polar Cells-M4	yellow	0.190173	0.190137	0.192101	0.400415	0.124775	0.175821	0.170296	0.125212	0.12315	0.118216	0.155605	0.185841		skd	Follicle Stem Cells-M1	turquoise	0.252582	0.155152
	pim	Germline - Germarium 1 and 2a-M1	turquoise	0.163593	0.0557806	0.0579905	0.15518		rt	Germline - Germarium 2a-2b-M2	turquoise	0.0761567	0.12864	-0.0219703	0.0757681	-0.0154536	0.00546368	0.116464		Cdk2	Germline - Germarium 2b-3-M2	brown	0.0666009	0.12776	0.0282069	0.0224007	0.0577276		Ras85D	Stalk & Polar Cells-M3	turquoise	0.225486	0.247346	0.257579	0.13846	0.233214	0.131831	0.137929	0.185917	0.126997	0.182029	0.176779	0.25943		slgA	Follicle Stem Cells-M1	turquoise	0.114947	0.0771434
	Pkc98E	Germline - Germarium 1 and 2a-M2	blue	-0.115231	0.187221	-0.0113321	0.0179364		rut	Germline - Germarium 2a-2b-M1	blue	0.252972	0.04644	0.0137893	0.165892	-0.0299427	0.0975486	0.128272		Nrt	Germline - Germarium 2b-3-M2	brown	0.102468	0.118508	0.0589728	0.0207473	0.0999005		raw	Stalk & Polar Cells-M1	blue	0.313787	0.271052	0.262914	0.16301	0.262079	0.277892	0.201124	0.221122	0.176275	0.220567	0.151245	0.282576		sm	Follicle Stem Cells-M2	blue	-0.0893098	0.120051
	plu	Germline - Germarium 1 and 2a-M1	turquoise	0.100446	-0.0666995	0.00219181	0.0493797		sax	Germline - Germarium 2a-2b-M2	turquoise	0.0743954	0.105542	-0.0109753	0.0526861	-0.015874	0.017553	0.0962065		kst	Germline - Germarium 2b-3-M3	blue	-0.0415192	0.0266756	0.110982	0.0511662	0.017996		rb	Stalk & Polar Cells-M3	turquoise	0.220607	0.220054	0.280841	0.226093	0.225624	0.161755	0.0814596	0.178277	0.127718	0.207242	0.13197	0.260223		stwl	Follicle Stem Cells-M2	blue	0.177782	0.20094
	pnt	Germline - Germarium 1 and 2a-M1	turquoise	0.0740845	-0.0916537	0.0209808	-0.0080264		Sce	Germline - Germarium 2a-2b-M1	blue	0.123933	0.037893	0.0159232	0.0660533	0.00279571	0.0683306	0.0754716		mts	Germline - Germarium 2b-3-M1	turquoise	0.143432	0.109916	0.0144294	-0.00892699	0.0900776		rdgB	Stalk & Polar Cells-M4	yellow	0.267987	0.241048	0.252141	0.406171	0.221357	0.193595	0.155866	0.185963	0.167134	0.191634	0.166933	0.261166		sol	Follicle Stem Cells-M2	blue	0.110262	0.183143
	polo	Germline - Germarium 1 and 2a-M1	turquoise	0.229367	-0.0221069	0.00482537	0.174337		sesB	Germline - Germarium 2a-2b-M2	turquoise	-0.016453	0.161802	0.0873771	0.0164056	0.0454722	-0.0382247	0.104499		ct	Germline - Germarium 2b-3-M1	turquoise	0.00282507	-0.0227968	-0.0191756	-0.0403124	-0.0206528		rec	Stalk & Polar Cells-M3	turquoise	0.128943	0.112008	0.165982	0.107357	0.118446	0.101746	0.115625	0.0987195	0.086671	0.110649	0.189139	0.157334		spir	Follicle Stem Cells-M2	blue	0.0721296	0.171313
	Pp1alpha-96A	Germline - Germarium 1 and 2a-M1	turquoise	0.12593	0.0522559	-0.016348	0.107802		sgg	Germline - Germarium 2a-2b-M2	turquoise	0.123671	0.166245	0.00565035	0.077099	0.00569538	0.0736049	0.153448		Hrb87F	Germline - Germarium 2b-3-M1	turquoise	0.170116	0.0776845	0.0104747	0.0261099	0.106425		ref(2)P	Stalk & Polar Cells-M3	turquoise	0.272284	0.275893	0.356357	0.167021	0.312328	0.180566	0.129527	0.267912	0.141108	0.288633	0.145766	0.327242		spn-E	Follicle Stem Cells-M5	green	0.172929	0.143411
	PpV	Germline - Germarium 1 and 2a-M2	blue	0.0528229	0.164006	0.0596601	0.122207		shi	Germline - Germarium 2a-2b-M1	blue	0.139315	0.096917	0.0228039	0.0881402	0.00499935	0.0688227	0.116295		HmgD	Germline - Germarium 2b-3-M1	turquoise	0.218916	0.191572	0.096926	-0.00117265	0.199391		rod	Stalk & Polar Cells-M3	turquoise	0.228958	0.214938	0.272391	0.141281	0.235174	0.089325	0.133581	0.199433	0.114409	0.218629	0.17988	0.266091		spz	Follicle Stem Cells-M1	turquoise	0.171221	0.103621
	pr	Germline - Germarium 1 and 2a-M1	turquoise	0.0773772	0.0200532	-0.0328516	0.0700271		shn	Germline - Germarium 2a-2b-M1	blue	0.230257	0.130779	-0.0367607	0.132005	0.00119927	0.115011	0.160128		porin	Germline - Germarium 2b-3-M1	turquoise	0.118822	0.091988	0.0295425	-0.0150755	0.104211		RpLP2	Stalk & Polar Cells-M2	brown	0.342456	0.430264	0.286497	0.203979	0.278649	0.229764	0.186677	0.259902	0.19853	0.239298	0.193475	0.318476		Sry-delta	Follicle Stem Cells-M2	blue	0.130242	0.139807
	CG2841	Germline - Germarium 1 and 2a-M1	turquoise	0.217945	-0.0157148	-0.00666124	0.13468		sina	Germline - Germarium 2a-2b-M2	turquoise	0.115621	0.222863	-0.0429116	0.0838007	-0.00343557	0.0406718	0.17979		Ptp4E	Germline - Germarium 2b-3-M1	turquoise	0.111065	0.0482976	0.0114411	0.0105649	0.0773835		RpL4	Stalk & Polar Cells-M1	blue	0.337182	0.332835	0.2643	0.219909	0.272712	0.186052	0.144074	0.209371	0.183046	0.208721	0.175957	0.290078		sta	Follicle Stem Cells-M2	blue	0.0725033	0.154997
	qua	Germline - Germarium 1 and 2a-M2	blue	0.0242246	0.315674	0.0371725	0.163864		skd	Germline - Germarium 2a-2b-M2	turquoise	0.120303	0.183729	-0.0506739	0.0987169	0.00680044	0.0194747	0.163511		Ptp99A	Germline - Germarium 2b-3-M1	turquoise	0.0656274	0.0312532	-0.000370227	0.0133706	0.0329536		rt	Stalk & Polar Cells-M3	turquoise	0.18806	0.19544	0.179404	0.121455	0.152132	0.111396	0.168746	0.164174	0.10171	0.15682	0.0992149	0.179202		stau	Follicle Stem Cells-M2	blue	0.242858	0.233588
	r	Germline - Germarium 1 and 2a-M1	turquoise	0.186279	-0.206631	0.0138854	0.0379203		sl	Germline - Germarium 2a-2b-M1	blue	0.17798	0.0961907	-0.0135267	0.115261	-0.0065734	0.0805927	0.126368		Ptp10D	Germline - Germarium 2b-3-M1	turquoise	0.162202	0.072495	0.0194397	0.0217561	0.112181		rut	Stalk & Polar Cells-M1	blue	0.282089	0.242694	0.210712	0.201515	0.243494	0.145698	0.101875	0.183884	0.114264	0.193572	0.170335	0.246193		sub	Follicle Stem Cells-M1	turquoise	0.0746086	0.0338142
	Ras85D	Germline - Germarium 1 and 2a-M2	blue	0.0106792	0.176347	0.0280088	0.0972831		slgA	Germline - Germarium 2a-2b-M2	turquoise	0.0102658	0.094001	0.0277975	0.0156697	0.0316505	-0.000892935	0.0696893		fwd	Germline - Germarium 2b-3-M1	turquoise	0.166424	0.127361	0.103805	0.0232092	0.145642		rux	Stalk & Polar Cells-M3	turquoise	0.122686	0.117472	0.14635	0.0683819	0.143007	0.0467811	0.0615523	0.0966068	0.0371835	0.110511	0.0823157	0.13458		Su(dx)	Follicle Stem Cells-M1	turquoise	0.220351	0.129617
	Ras64B	Germline - Germarium 1 and 2a-M2	blue	-0.245992	0.331695	0.0176287	-0.021507		sm	Germline - Germarium 2a-2b-M3	brown	0.00943211	-0.0210707	0.190801	-0.0140649	0.133386	0.0447799	-0.00492101		Klp61F	Germline - Germarium 2b-3-M3	blue	0.0608346	0.0818248	0.157227	0.0771184	0.123819		S	Stalk & Polar Cells-M6	purple	0.317062	0.286572	0.284388	0.231539	0.255234	0.50878	0.200325	0.176647	0.169255	0.189009	0.173888	0.308322		su(Hw)	Follicle Stem Cells-M2	blue	0.184289	0.189263
	raw	Germline - Germarium 1 and 2a-M2	blue	0.0187668	0.196092	0.00297476	0.0876642		snf	Germline - Germarium 2a-2b-M2	turquoise	0.0171842	0.0520243	0.011722	0.0280139	0.0126147	0.0132973	0.0460108		Klp67A	Germline - Germarium 2b-3-M3	blue	0.0358954	0.0500053	0.0902728	0.0317122	0.0616613		sax	Stalk & Polar Cells-M3	turquoise	0.175411	0.180832	0.206379	0.099213	0.182804	0.132064	0.0987243	0.142836	0.11007	0.151231	0.093103	0.195128		su(sable)	Follicle Stem Cells-M1	turquoise	0.161273	0.112526
	rdgB	Germline - Germarium 1 and 2a-M2	blue	0.00219305	0.188541	0.017121	0.101461		stwl	Germline - Germarium 2a-2b-M1	blue	0.21368	0.0839401	-0.0242427	0.119362	-0.0212853	0.134171	0.12813		Klp64D	Germline - Germarium 2b-3-M3	blue	0.03885	0.0724963	0.103774	0.0472702	0.0815987		sbr	Stalk & Polar Cells-M4	yellow	0.229018	0.221497	0.223067	0.351965	0.186854	0.143799	0.167308	0.160256	0.137694	0.147609	0.14898	0.225239		Su(var)3-7	Follicle Stem Cells-M1	turquoise	0.246631	0.192377
	rec	Germline - Germarium 1 and 2a-M1	turquoise	0.172141	0.036325	0.0417128	0.143268		sol	Germline - Germarium 2a-2b-M1	blue	0.212171	0.0209326	0.0456527	0.118197	0.0158988	0.105046	0.0985101		Klp68D	Germline - Germarium 2b-3-M3	blue	0.0332207	0.0592482	0.0911248	0.00472226	0.0719229		sd	Stalk & Polar Cells-M1	blue	0.20228	0.189712	0.129753	0.241543	0.121649	0.141879	0.148508	0.0967205	0.128398	0.0987913	0.166609	0.155926		su(w[a])	Follicle Stem Cells-M6	red	0.0195083	0.128192
	ref(2)P	Germline - Germarium 1 and 2a-M1	turquoise	0.227313	-0.0730428	-0.00420069	0.131553		spir	Germline - Germarium 2a-2b-M1	blue	0.184573	0.11048	0.0153685	0.148634	-0.0368442	0.0193176	0.145862		Klp98A	Germline - Germarium 2b-3-M2	brown	0.0390969	0.0906226	0.064466	0.010856	0.0747555		sesB	Stalk & Polar Cells-M3	turquoise	0.237096	0.267985	0.25443	0.293507	0.214812	0.167343	0.164939	0.17022	0.141128	0.177391	0.149082	0.257304		swa	Follicle Stem Cells-M2	blue	0.213029	0.181254
	rod	Germline - Germarium 1 and 2a-M2	blue	0.0494877	0.159403	0.00754299	0.10702		spn-A	Germline - Germarium 2a-2b-M2	turquoise	0.0312125	0.0652248	0.0035988	0.0370232	0.00236314	0.00113197	0.0558602		shtd	Germline - Germarium 2b-3-M1	turquoise	0.0216176	0.000718076	0.00657688	0.00985018	0.0130152		sgg	Stalk & Polar Cells-M4	yellow	0.249309	0.253693	0.227688	0.411936	0.15366	0.178857	0.195141	0.130394	0.140622	0.142135	0.175493	0.236821		sws	Follicle Stem Cells-M1	turquoise	0.215331	0.123348
	RpLP2	Germline - Germarium 1 and 2a-M3	brown	-0.0967432	0.0584324	0.554806	-0.0492957		spn-E	Germline - Germarium 2a-2b-M1	blue	0.233907	0.062527	0.00842973	0.106183	0.00523833	0.174042	0.12401		rhi	Germline - Germarium 2b-3-M3	blue	-0.0247104	0.035887	0.180548	0.0473963	0.0724717		shi	Stalk & Polar Cells-M4	yellow	0.263668	0.24948	0.258453	0.309489	0.221293	0.182915	0.180233	0.153205	0.156768	0.162274	0.166959	0.258417		Syb	Follicle Stem Cells-M1	turquoise	0.146141	0.114915
	RpL4	Germline - Germarium 1 and 2a-M3	brown	-0.0170148	0.102266	0.218724	0.0546184		srp	Germline - Germarium 2a-2b-M1	blue	0.0567082	-0.00602689	0.0673784	0.00368571	0.0705705	0.0893542	0.0200662		me31B	Germline - Germarium 2b-3-M1	turquoise	0.201174	0.162204	0.0731032	0.0169405	0.180873		shn	Stalk & Polar Cells-M1	blue	0.247789	0.241956	0.209813	0.148528	0.202213	0.183675	0.16998	0.159599	0.239669	0.201315	0.118245	0.226294		CCT1	Follicle Stem Cells-M1	turquoise	0.164562	0.0666257
	rt	Germline - Germarium 1 and 2a-M1	turquoise	0.221892	0.078481	0.0288621	0.202353		Sry-delta	Germline - Germarium 2a-2b-M1	blue	0.13598	0.0376558	0.0153016	0.0557482	-0.00480987	0.0796791	0.0829549		Cyp1	Germline - Germarium 2b-3-M1	turquoise	0.169904	0.11808	0.0474664	0.00753688	0.144837		sina	Stalk & Polar Cells-M3	turquoise	0.272082	0.273792	0.32592	0.157826	0.289505	0.189588	0.193855	0.264081	0.139941	0.265257	0.144287	0.316344		thr	Follicle Stem Cells-M1	turquoise	0.213171	0.124
	rut	Germline - Germarium 1 and 2a-M2	blue	-0.109253	0.366402	0.0181188	0.0995643		sta	Germline - Germarium 2a-2b-M3	brown	0.0243388	-0.0866858	0.397648	-0.0282922	0.152514	0.051858	-0.0196768		Galphaq	Germline - Germarium 2b-3-M1	turquoise	0.102908	0.0375266	0.0365206	0.0080991	0.0629997		skd	Stalk & Polar Cells-M3	turquoise	0.29498	0.29632	0.372339	0.193415	0.326225	0.188909	0.222887	0.249483	0.172338	0.266286	0.178705	0.341314		tko	Follicle Stem Cells-M1	turquoise	0.0662667	0.039619
	rux	Germline - Germarium 1 and 2a-M1	turquoise	0.107136	0.0462438	0.0193931	0.102905		stau	Germline - Germarium 2a-2b-M1	blue	0.222971	0.166526	-0.0502581	0.148818	-0.0145413	0.103966	0.189594		Ubc6	Germline - Germarium 2b-3-M1	turquoise	0.0787371	0.0449827	0.0238128	-0.00692511	0.0655362		slgA	Stalk & Polar Cells-M3	turquoise	0.175243	0.19648	0.228406	0.187931	0.197445	0.190292	0.114186	0.168701	0.118652	0.174306	0.147793	0.214876		Egfr	Follicle Stem Cells-M2	blue	-0.11104	0.110663
	S	Germline - Germarium 1 and 2a-M2	blue	0.00367225	0.179163	0.0252815	0.0854799		stg	Germline - Germarium 2a-2b-M2	turquoise	0.162224	0.2279	-0.0672357	0.150509	-0.0482775	0.0265243	0.21106		Ten-m	Germline - Germarium 2b-3-M3	blue	0.0378354	0.0839121	0.177644	0.0545521	0.110957		smo	Stalk & Polar Cells-M10	red	0.258323	0.234914	0.269325	0.125889	0.262325	0.164799	0.135371	0.212236	0.138993	0.313064	0.136877	0.278118		tor	Follicle Stem Cells-M5	green	0.166034	0.156317
	sbr	Germline - Germarium 1 and 2a-M1	turquoise	0.133195	0.0415199	-0.0260501	0.114639		sub	Germline - Germarium 2a-2b-M1	blue	0.103868	0.0821141	-0.00799066	0.0767509	-0.00846153	0.0371206	0.0925496		Fur1	Germline - Germarium 2b-3-M3	blue	-0.0512646	0.0142989	0.0887261	0.0155485	0.0101702		sn	Stalk & Polar Cells-M4	yellow	0.271739	0.264893	0.275227	0.317252	0.23042	0.15796	0.180229	0.182047	0.147696	0.211282	0.141606	0.27336		trc	Follicle Stem Cells-M1	turquoise	0.183677	0.0679691
	Sce	Germline - Germarium 1 and 2a-M2	blue	-0.0150725	0.264177	0.0886415	0.131131		su(Hw)	Germline - Germarium 2a-2b-M1	blue	0.217287	0.143671	-0.0366834	0.144807	-0.0271627	0.114273	0.170049		Rop	Germline - Germarium 2b-3-M4	yellow	-0.0468842	-0.0162039	0.095564	0.180353	0.0174858		stwl	Stalk & Polar Cells-M1	blue	0.305357	0.261798	0.289249	0.129709	0.276912	0.141493	0.161057	0.251435	0.142526	0.276593	0.148354	0.299405		Treh	Follicle Stem Cells-M4	brown	0.0846549	0.0926311
	Scm	Germline - Germarium 1 and 2a-M2	blue	0.0553631	0.099458	0.0127126	0.0868157		Su(var)3-7	Germline - Germarium 2a-2b-M1	blue	0.225495	0.144911	-0.0214867	0.133749	0.00194254	0.108717	0.184321		Rrp1	Germline - Germarium 2b-3-M3	blue	-0.00264876	0.0209811	0.0988353	0.0220915	0.054086		sol	Stalk & Polar Cells-M1	blue	0.33006	0.292054	0.277331	0.335427	0.257606	0.179686	0.22511	0.200913	0.143993	0.22556	0.209925	0.286007		trx	Follicle Stem Cells-M1	turquoise	0.222696	0.150846
	sd	Germline - Germarium 1 and 2a-M2	blue	-0.069011	0.0999625	0.0704808	0.000451345		Su(var)2-10	Germline - Germarium 2a-2b-M1	blue	0.199997	0.134727	-0.00877333	0.130175	-0.00136468	0.0782049	0.16583		Fur2	Germline - Germarium 2b-3-M2	brown	0.0900743	0.160844	0.0987535	0.0214188	0.115445		spir	Stalk & Polar Cells-M1	blue	0.321383	0.272579	0.217198	0.196491	0.236801	0.32299	0.201971	0.186039	0.148213	0.15791	0.22574	0.254329		ttk	Follicle Stem Cells-M6	red	-0.00515622	0.0975393
	sesB	Germline - Germarium 1 and 2a-M1	turquoise	0.326782	-0.132531	0.0950733	0.190227		su(w[a])	Germline - Germarium 2a-2b-M2	turquoise	0.0257213	0.115285	0.0836994	0.0133334	0.0964624	-0.0116484	0.0942225		zfh1	Germline - Germarium 2b-3-M3	blue	0.0513873	0.0941779	0.153869	0.0253824	0.101037		spn-A	Stalk & Polar Cells-M3	turquoise	0.0957755	0.118904	0.13374	0.0426694	0.142008	0.0670941	0.0316116	0.0898765	0.0447663	0.0870936	0.0713975	0.127505		tud	Follicle Stem Cells-M1	turquoise	0.267164	0.178747
	sgg	Germline - Germarium 1 and 2a-M1	turquoise	0.236927	0.135241	0.053316	0.230868		swa	Germline - Germarium 2a-2b-M1	blue	0.202441	0.0852706	0.0337575	0.113574	0.0215567	0.0812708	0.145923		Rap1	Germline - Germarium 2b-3-M1	turquoise	0.163071	0.0994136	0.064993	0.00269637	0.134416		spn-E	Stalk & Polar Cells-M1	blue	0.279976	0.228821	0.234319	0.148957	0.229295	0.125171	0.154366	0.189982	0.088433	0.208915	0.15844	0.249318		RpL40	Follicle Stem Cells-M3	yellow	0.127153	0.111576
	shg	Germline - Germarium 1 and 2a-M2	blue	0.0146007	0.232861	-0.0369712	0.121193		sws	Germline - Germarium 2a-2b-M2	turquoise	0.110186	0.204414	-0.0413507	0.090201	0.00317267	0.0218244	0.177098		drk	Germline - Germarium 2b-3-M2	brown	0.0599184	0.0820195	0.048656	0.00187415	0.0611036		srp	Stalk & Polar Cells-M11	black	0.185171	0.164534	0.139875	0.137028	0.126977	0.177719	0.133012	0.116706	0.140538	0.0848798	0.256197	0.151141		RpS27A	Follicle Stem Cells-M3	yellow	0.132531	0.12254
	shn	Germline - Germarium 1 and 2a-M2	blue	0.0243478	0.28204	-0.0351175	0.139187		Syb	Germline - Germarium 2a-2b-M2	turquoise	0.0420859	0.0964011	-0.00337613	0.0397498	-0.00863228	-0.0117303	0.0781328		N	Germline - Germarium 2b-3-M3	blue	0.0496025	0.157696	0.2227	0.0262546	0.143131		Sry-delta	Stalk & Polar Cells-M2	brown	0.233139	0.236592	0.210413	0.138997	0.202959	0.138302	0.142981	0.155196	0.141612	0.146071	0.15062	0.229975		Vm26Aa	Follicle Stem Cells-M1	turquoise	0.0396203	0.0342015
	sina	Germline - Germarium 1 and 2a-M1	turquoise	0.287724	-0.0352452	-0.00295409	0.177294		CCT1	Germline - Germarium 2a-2b-M2	turquoise	0.0465692	0.0920737	0.0436611	0.0542085	0.0145314	-0.0273842	0.0893386		svr	Germline - Germarium 2b-3-M1	turquoise	0.132661	0.0767854	0.0380872	0.0174725	0.0979032		sqh	Stalk & Polar Cells-M2	brown	0.177789	0.186202	0.189397	0.151167	0.178684	0.102497	0.0568566	0.169147	0.0895483	0.158231	0.0737213	0.187923		Vm26Ab	Follicle Stem Cells-M6	red	-0.000909317	0.0387634
	skd	Germline - Germarium 1 and 2a-M1	turquoise	0.211364	-0.0117687	-0.0888497	0.147909		thr	Germline - Germarium 2a-2b-M2	turquoise	0.120639	0.181563	-0.0156575	0.095221	0.0119244	0.0342567	0.163263		yl	Germline - Germarium 2b-3-M3	blue	-0.176688	-0.0534938	0.0402617	0.0159928	-0.0876491		sta	Stalk & Polar Cells-M1	blue	0.337992	0.33416	0.257149	0.276502	0.264987	0.224613	0.196524	0.216973	0.2077	0.2129	0.175974	0.294714		Yp1	Follicle Stem Cells-M1	turquoise	0.0738827	0.062544
	sl	Germline - Germarium 1 and 2a-M2	blue	-0.00143436	0.272267	0.0404828	0.129538		tkv	Germline - Germarium 2a-2b-M2	turquoise	0.0830978	0.105384	0.0193542	0.0737993	0.00702293	0.0245243	0.103586		Pgd	Germline - Germarium 2b-3-M3	blue	-0.0348368	0.0145672	0.11504	0.0594862	0.039911		stg	Stalk & Polar Cells-M3	turquoise	0.302342	0.296041	0.357013	0.194584	0.318416	0.199938	0.100472	0.267968	0.160766	0.313113	0.189869	0.345391		Yp3	Follicle Stem Cells-M2	blue	0.0105799	0.0581537
	slgA	Germline - Germarium 1 and 2a-M1	turquoise	0.155198	-0.0123482	0.00594648	0.0997731		Tm1	Germline - Germarium 2a-2b-M2	turquoise	0.137612	0.162478	-0.041144	0.083842	-0.0219363	0.0720366	0.151445		wapl	Germline - Germarium 2b-3-M3	blue	0.0594513	0.1176	0.194106	0.0479205	0.136162		sub	Stalk & Polar Cells-M3	turquoise	0.169748	0.199032	0.219922	0.0925856	0.202311	0.113779	0.078376	0.151282	0.103121	0.193801	0.100397	0.210047		uzip	Follicle Stem Cells-M2	blue	0.0469649	0.172146
	snf	Germline - Germarium 1 and 2a-M1	turquoise	0.0903913	-0.0246411	0.010726	0.0544592		Egfr	Germline - Germarium 2a-2b-M3	brown	0.0162413	-0.0551983	0.199765	-0.0171681	0.130695	0.0515874	-0.0213578		mys	Germline - Germarium 2b-3-M3	blue	0.0496125	0.0792555	0.164903	0.0704283	0.106549		Su(dx)	Stalk & Polar Cells-M3	turquoise	0.279813	0.26479	0.319093	0.172397	0.286283	0.191422	0.117362	0.254456	0.181857	0.240228	0.178168	0.308171		Zw	Follicle Stem Cells-M2	blue	0.00909232	0.026547
	stwl	Germline - Germarium 1 and 2a-M2	blue	-0.0910356	0.325565	0.0169431	0.0782433		tor	Germline - Germarium 2a-2b-M1	blue	0.230211	0.127263	-0.0571404	0.146777	-0.0293723	0.129167	0.165677		Mlc-c	Germline - Germarium 2b-3-M1	turquoise	0.0747406	-0.00294072	0.0115502	-0.000536147	0.0294257		su(f)	Stalk & Polar Cells-M4	yellow	0.156562	0.140061	0.164804	0.198469	0.138949	0.106699	0.0713626	0.122929	0.119217	0.128101	0.123974	0.170127		Prosalpha4	Follicle Stem Cells-M1	turquoise	0.121101	0.0513269
	sol	Germline - Germarium 1 and 2a-M2	blue	-0.135886	0.257507	0.0484262	0.0426902		tra2	Germline - Germarium 2a-2b-M2	turquoise	0.0514568	0.0975983	-0.0225124	0.0553152	-0.0132524	0.00719135	0.0909388		retn	Germline - Germarium 2b-3-M2	brown	0.155837	0.240311	0.121663	0.00548764	0.164278		Su(var)205	Stalk & Polar Cells-M5	green	0.263419	0.270268	0.257843	0.146136	0.314221	0.164927	0.135852	0.201704	0.10629	0.201405	0.154468	0.269274		oc	Follicle Stem Cells-M2	blue	0.0025543	0.208817
	spn-A	Germline - Germarium 1 and 2a-M1	turquoise	0.0764195	0.00504223	0.0161246	0.0646392		trx	Germline - Germarium 2a-2b-M2	turquoise	0.150716	0.185502	-0.0688447	0.0926104	0.0408648	0.104015	0.16398		Su(H)	Germline - Germarium 2b-3-M1	turquoise	0.102089	0.0758478	0.0588829	0.0138403	0.0873093		Su(var)2-10	Stalk & Polar Cells-M2	brown	0.336162	0.340782	0.323689	0.212631	0.317082	0.21064	0.174288	0.259512	0.240941	0.28747	0.151453	0.334356		kst	Follicle Stem Cells-M2	blue	0.092967	0.165241
	spn-E	Germline - Germarium 1 and 2a-M2	blue	-0.1582	0.397391	-0.033715	0.0685706		tud	Germline - Germarium 2a-2b-M1	blue	0.185804	0.0855723	-0.0232839	0.0686363	0.0461094	0.131383	0.112181		Hrb27C	Germline - Germarium 2b-3-M1	turquoise	0.210814	0.140584	0.0709099	0.0382812	0.156929		su(w[a])	Stalk & Polar Cells-M4	yellow	0.192943	0.196141	0.172352	0.434734	0.0830776	0.240243	0.235271	0.0641711	0.174905	0.0488267	0.231976	0.16956		mts	Follicle Stem Cells-M1	turquoise	0.249035	0.141445
	spz	Germline - Germarium 1 and 2a-M1	turquoise	0.249202	0.188606	-0.0155497	0.238969		RpL40	Germline - Germarium 2a-2b-M1	blue	0.0799063	0.0284889	0.16793	0.0531647	0.0222151	0.0362599	0.0620386		Gdi	Germline - Germarium 2b-3-M2	brown	0.0957659	0.176666	0.0793572	0.0258509	0.106539		swa	Stalk & Polar Cells-M1	blue	0.282062	0.250724	0.265647	0.172213	0.286736	0.136935	0.120198	0.214068	0.131714	0.241433	0.136343	0.28438		Hrb87F	Follicle Stem Cells-M1	turquoise	0.279915	0.124731
	srp	Germline - Germarium 1 and 2a-M2	blue	-0.105631	0.112187	-0.000803746	-0.0318736		RpS27A	Germline - Germarium 2a-2b-M3	brown	0.0564978	0.0354929	0.234891	0.0201987	0.0692347	0.0601371	0.0547619		cdi	Germline - Germarium 2b-3-M1	turquoise	0.127571	0.0754157	0.0376487	-0.00580655	0.094449		sws	Stalk & Polar Cells-M3	turquoise	0.288684	0.305898	0.347147	0.251961	0.311086	0.20597	0.176052	0.237974	0.162529	0.269604	0.168401	0.341979		HmgD	Follicle Stem Cells-M3	yellow	0.23714	0.155159
	Sry-delta	Germline - Germarium 1 and 2a-M2	blue	-0.0995158	0.229984	0.0349342	0.049521		ush	Germline - Germarium 2a-2b-M3	brown	0.0414998	-0.0132537	0.139245	-0.0223411	0.118985	0.0798773	0.0172623		orb	Germline - Germarium 2b-3-M1	turquoise	0.0733766	0.00873726	0.0332236	0.0549187	0.0503783		CCT1	Stalk & Polar Cells-M3	turquoise	0.266328	0.266603	0.318673	0.180654	0.297575	0.14745	0.143927	0.252605	0.0813303	0.264601	0.164406	0.312024		porin	Follicle Stem Cells-M1	turquoise	0.200723	0.102445
	sta	Germline - Germarium 1 and 2a-M3	brown	-0.0868495	0.144914	0.292755	0.0265233		usp	Germline - Germarium 2a-2b-M1	blue	0.168302	0.120073	-0.0127381	0.122033	-0.019937	0.0831498	0.142109		tws	Germline - Germarium 2b-3-M2	brown	0.123022	0.177011	0.0667094	-0.000388385	0.125254		Tm1	Stalk & Polar Cells-M11	black	0.304519	0.273566	0.312521	0.205126	0.278615	0.170289	0.177481	0.247356	0.158167	0.237445	0.444862	0.322857		Ptp4E	Follicle Stem Cells-M1	turquoise	0.163544	0.125005
	stau	Germline - Germarium 1 and 2a-M2	blue	0.0200346	0.257685	-0.015129	0.1257		vap	Germline - Germarium 2a-2b-M1	blue	0.174523	0.123824	0.00150046	0.112099	-0.0111833	0.0620962	0.149792		eIF2beta	Germline - Germarium 2b-3-M1	turquoise	0.0803504	0.0616401	0.0220495	0.0350865	0.0740096		tor	Stalk & Polar Cells-M3	turquoise	0.270369	0.238566	0.282473	0.190913	0.244925	0.161996	0.171665	0.211896	0.242623	0.230622	0.175241	0.276456		Ptp10D	Follicle Stem Cells-M1	turquoise	0.1523	0.118057
	stg	Germline - Germarium 1 and 2a-M1	turquoise	0.238918	0.0895602	-0.0103413	0.214463		vir	Germline - Germarium 2a-2b-M1	blue	0.109722	0.0207484	0.0571597	0.0617393	0.0391037	0.0601701	0.0605469		Sam-S	Germline - Germarium 2b-3-M3	blue	-8.56375e-05	0.0471233	0.111059	0.0386375	0.0559656		tra2	Stalk & Polar Cells-M2	brown	0.205095	0.218796	0.193203	0.128647	0.16906	0.142144	0.127878	0.115314	0.171665	0.175841	0.134894	0.198865		fwd	Follicle Stem Cells-M1	turquoise	0.242057	0.158612
	sub	Germline - Germarium 1 and 2a-M2	blue	0.0396326	0.210604	0.0334102	0.141533		Vm26Aa	Germline - Germarium 2a-2b-M5	red	-0.0671029	-0.0320718	0.213722	-0.0934735	0.217036	0.0248419	-0.0362056		ewg	Germline - Germarium 2b-3-M3	blue	0.00199553	0.0444865	0.102416	0.0356407	0.0634759		trc	Stalk & Polar Cells-M3	turquoise	0.245855	0.262284	0.288316	0.136991	0.243937	0.153306	0.15986	0.2178	0.150183	0.212447	0.181161	0.27786		rhi	Follicle Stem Cells-M2	blue	0.0741595	0.140411
	Su(dx)	Germline - Germarium 1 and 2a-M2	blue	-0.0664732	0.1554	-0.0204592	0.0291684		Vm26Ab	Germline - Germarium 2a-2b-M3	brown	-0.0185103	-0.0185151	0.194167	-0.0399543	0.116832	0.0301116	-0.00534109		RpS17	Germline - Germarium 2b-3-M1	turquoise	0.00769141	-0.000965867	-0.0235466	-0.00839628	-0.00141581		Treh	Stalk & Polar Cells-M4	yellow	0.262934	0.230647	0.229628	0.209914	0.209624	0.189455	0.153368	0.171013	0.270045	0.203538	0.174984	0.242803		me31B	Follicle Stem Cells-M1	turquoise	0.31196	0.157306
	su(Hw)	Germline - Germarium 1 and 2a-M2	blue	0.101302	0.236877	-0.0216031	0.176162		Yp1	Germline - Germarium 2a-2b-M3	brown	-0.0973424	-0.100341	0.376033	-0.136746	0.277791	0.0735711	-0.0854724		msl-1	Germline - Germarium 2b-3-M1	turquoise	0.166833	0.104573	0.0713882	0.0532009	0.146725		trx	Stalk & Polar Cells-M11	black	0.311956	0.26216	0.308629	0.226987	0.261185	0.231298	0.20744	0.243769	0.196932	0.233963	0.417936	0.315078		Cyp1	Follicle Stem Cells-M1	turquoise	0.242457	0.15217
	su(sable)	Germline - Germarium 1 and 2a-M1	turquoise	0.046695	0.0191012	0.011307	0.0664577		Yp3	Germline - Germarium 2a-2b-M3	brown	-0.00841537	-0.0522515	0.191373	-0.0483546	0.0839603	0.0404233	-0.0290001		Psc	Germline - Germarium 2b-3-M1	turquoise	0.113463	0.102182	0.0652156	0.0201725	0.101255		tud	Stalk & Polar Cells-M3	turquoise	0.332208	0.315719	0.373941	0.168182	0.346998	0.191854	0.149409	0.265712	0.282031	0.341454	0.191529	0.36661		Ubc6	Follicle Stem Cells-M1	turquoise	0.146388	0.0781355
	Su(var)3-7	Germline - Germarium 1 and 2a-M2	blue	-0.0292841	0.231173	-0.0124393	0.0811405		z	Germline - Germarium 2a-2b-M1	blue	0.159173	0.0855362	-0.0106804	0.0855562	0.00272226	0.0672057	0.114641		faf	Germline - Germarium 2b-3-M3	blue	0.0186948	0.0816944	0.17863	0.0803043	0.112543		RpL40	Stalk & Polar Cells-M1	blue	0.339332	0.353238	0.264411	0.202775	0.270136	0.21318	0.195641	0.239391	0.181404	0.222114	0.187085	0.300579		Ten-m	Follicle Stem Cells-M2	blue	0.0455882	0.126499
	su(w[a])	Germline - Germarium 1 and 2a-M1	turquoise	0.285851	-0.128727	0.023363	0.155616		uzip	Germline - Germarium 2a-2b-M1	blue	0.176001	-0.0143807	0.04443	0.0674431	0.0173849	0.138852	0.0532751		Eip63E	Germline - Germarium 2b-3-M1	turquoise	0.109226	0.0714331	0.0289083	-0.00410248	0.0773097		ush	Stalk & Polar Cells-M6	purple	0.246693	0.228286	0.222061	0.200366	0.177559	0.43613	0.130849	0.12401	0.150563	0.135016	0.169352	0.24009		mew	Follicle Stem Cells-M2	blue	-0.0395184	0.143423
	swa	Germline - Germarium 1 and 2a-M2	blue	-0.0761242	0.238054	0.0519005	0.0766892		Zw	Germline - Germarium 2a-2b-M1	blue	0.0852462	0.0193221	0.00771334	0.0450012	-0.0119505	0.0535627	0.0408453		wdn	Germline - Germarium 2b-3-M3	blue	0.0171632	0.044359	0.13273	0.0329507	0.0781719		usp	Stalk & Polar Cells-M1	blue	0.281928	0.240679	0.252582	0.236048	0.243603	0.166368	0.133366	0.220578	0.122142	0.217714	0.148408	0.265244		GlyP	Follicle Stem Cells-M4	brown	0.231234	0.156613
	sws	Germline - Germarium 1 and 2a-M1	turquoise	0.252679	-0.0922341	-0.0470688	0.143044		Prosalpha4	Germline - Germarium 2a-2b-M2	turquoise	0.0907382	0.149227	-0.00544881	0.0891525	-0.000280553	0.0157586	0.132861		Pabp2	Germline - Germarium 2b-3-M1	turquoise	0.107236	0.0451087	0.00585548	0.0183192	0.0570895		vir	Stalk & Polar Cells-M2	brown	0.252047	0.252492	0.247204	0.184221	0.212915	0.186519	0.134609	0.179279	0.213539	0.226063	0.123441	0.251939		Fur1	Follicle Stem Cells-M2	blue	0.0189137	0.139831
	Syb	Germline - Germarium 1 and 2a-M1	turquoise	0.168922	0.0329601	0.0233155	0.129007		oc	Germline - Germarium 2a-2b-M1	blue	0.207856	-0.0788473	0.0615495	0.0826927	-0.00741175	0.154184	0.0258297		Cyp4d1	Germline - Germarium 2b-3-M3	blue	-0.0718483	0.0179336	0.18977	0.0850249	0.0400435		Vm26Aa	Stalk & Polar Cells-M3	turquoise	0.194919	0.258139	0.247376	0.12831	0.201694	0.156353	0.133471	0.191898	0.130786	0.178001	0.141856	0.245468		Dbp73D	Follicle Stem Cells-M1	turquoise	0.0957645	0.0419677
	CCT1	Germline - Germarium 1 and 2a-M1	turquoise	0.147662	0.00385788	0.0480518	0.131013		kst	Germline - Germarium 2a-2b-M1	blue	0.186911	0.0374652	0.103864	0.0635733	0.113714	0.128786	0.0945827		Vha55	Germline - Germarium 2b-3-M1	turquoise	0.116385	0.0901215	0.0290766	0.0171852	0.0930649		Vm26Ab	Stalk & Polar Cells-M3	turquoise	0.148978	0.165213	0.164743	0.108088	0.130129	0.0853493	0.133827	0.126451	0.115544	0.111768	0.0915787	0.16483		ex	Follicle Stem Cells-M2	blue	0.0103566	0.103248
	thr	Germline - Germarium 1 and 2a-M1	turquoise	0.253019	0.119639	0.01171	0.234297		mts	Germline - Germarium 2a-2b-M2	turquoise	0.0971846	0.178165	0.0210719	0.101605	0.00432241	0.0130793	0.15177		pie	Germline - Germarium 2b-3-M1	turquoise	0.0839431	0.0506581	-0.00918035	0.0207905	0.0456987		Yp1	Stalk & Polar Cells-M3	turquoise	0.184421	0.21961	0.292835	0.15768	0.217929	0.0945179	0.151652	0.236368	0.155802	0.19038	0.118725	0.267789		B52	Follicle Stem Cells-M1	turquoise	0.0849316	0.089307
	tko	Germline - Germarium 1 and 2a-M1	turquoise	0.065275	-0.00431804	0.002495	0.0405048		ct	Germline - Germarium 2a-2b-M3	brown	-0.0206778	-0.0189741	0.199836	-0.0540591	0.133627	0.0354524	-0.00692369		Aef1	Germline - Germarium 2b-3-M2	brown	0.127076	0.185392	0.118329	0.028329	0.160641		z	Stalk & Polar Cells-M1	blue	0.249369	0.203379	0.215899	0.131761	0.227144	0.0975698	0.127457	0.168581	0.104321	0.218523	0.107033	0.240537		Fur2	Follicle Stem Cells-M1	turquoise	0.215932	0.150661
	tkv	Germline - Germarium 1 and 2a-M1	turquoise	0.133259	-0.0181823	0.0102981	0.111356		Hrb87F	Germline - Germarium 2a-2b-M2	turquoise	0.094422	0.198919	-0.0494183	0.0751435	0.000530834	0.0162438	0.165026		betaCOP	Germline - Germarium 2b-3-M3	blue	0.017712	0.0412964	0.0576481	0.0350342	0.0415511		uzip	Stalk & Polar Cells-M1	blue	0.23862	0.178482	0.122566	0.139443	0.144635	0.14812	0.100799	0.0989919	0.248775	0.141527	0.111865	0.16544		zfh1	Follicle Stem Cells-M4	brown	0.10529	0.0984721
	Tm1	Germline - Germarium 1 and 2a-M1	turquoise	0.130481	0.0512008	-0.0323546	0.107459		HmgD	Germline - Germarium 2a-2b-M2	turquoise	0.142556	0.240812	-0.0711178	0.15922	-0.092088	0.0028951	0.208701		GstD3	Germline - Germarium 2b-3-M1	turquoise	0.128844	0.0892424	-0.0577461	-0.0388522	0.0486029		Zw	Stalk & Polar Cells-M1	blue	0.130022	0.097921	0.0938449	0.118327	0.0960783	0.0816603	0.0241145	0.0735879	0.0883733	0.0799099	0.0213512	0.105145		Plc21C	Follicle Stem Cells-M1	turquoise	0.115965	0.0919048
	tor	Germline - Germarium 1 and 2a-M2	blue	-0.0950774	0.29102	-0.0362483	0.0500888		porin	Germline - Germarium 2a-2b-M2	turquoise	0.0929408	0.184758	-0.0067295	0.0675441	-0.0162196	0.0348841	0.151628		gammaTub37C	Germline - Germarium 2b-3-M3	blue	-0.00839574	0.0274689	0.089775	0.0270336	0.0295364		Prosalpha4	Stalk & Polar Cells-M3	turquoise	0.168156	0.166808	0.216788	0.078099	0.203224	0.0722794	0.0511952	0.199621	0.0557171	0.13241	0.119991	0.210471		Rap1	Follicle Stem Cells-M1	turquoise	0.144898	0.0630418
	tra2	Germline - Germarium 1 and 2a-M1	turquoise	0.142582	0.0777233	0.0254359	0.150779		Ptp4E	Germline - Germarium 2a-2b-M2	turquoise	0.10037	0.153405	-0.01796	0.0704555	0.0398035	0.0247236	0.133803		Wnt5	Germline - Germarium 2b-3-M1	turquoise	0.0987874	0.0476832	-0.041023	-0.0119703	0.047638		bs	Stalk & Polar Cells-M9	greenyellow	0.161424	0.156263	0.12724	0.089054	0.117493	0.132047	0.13911	0.0846383	0.327376	0.126278	0.0596304	0.143182		drk	Follicle Stem Cells-M1	turquoise	0.151066	0.10135
	trx	Germline - Germarium 1 and 2a-M1	turquoise	0.173247	0.0316264	-0.0429141	0.123483		Ptp99A	Germline - Germarium 2a-2b-M2	turquoise	0.0553008	0.106695	0.0333904	0.0239481	0.0360403	0.0309412	0.0937216		Sod2	Germline - Germarium 2b-3-M3	blue	-0.00182466	0.0226595	0.0620219	0.0354343	0.0329262		oc	Stalk & Polar Cells-M1	blue	0.212393	0.12198	0.0135854	0.129197	0.0815076	0.114332	0.115885	0.0763058	0.102416	0.0727934	0.0531648	0.085682		Zw10	Follicle Stem Cells-M1	turquoise	0.18523	0.125503
	ttk	Germline - Germarium 1 and 2a-M1	turquoise	0.0858446	0.0280399	-0.00665673	0.066289		Ptp10D	Germline - Germarium 2a-2b-M2	turquoise	0.0828128	0.189672	-0.0303404	0.0617879	0.0152829	0.0149439	0.151372		Gel	Germline - Germarium 2b-3-M3	blue	-0.0609952	0.00176259	0.0778551	0.032062	0.00343641		boca	Stalk & Polar Cells-M2	brown	0.133947	0.157612	0.144891	0.0721651	0.12309	0.0864468	0.109848	0.105322	0.118763	0.117495	0.0849003	0.150519		ogre	Follicle Stem Cells-M2	blue	-0.0315095	0.0637919
	tud	Germline - Germarium 1 and 2a-M2	blue	-0.2588	0.215631	-0.0881747	-0.126173		fwd	Germline - Germarium 2a-2b-M2	turquoise	0.211971	0.238342	-0.0833456	0.141937	-0.0112203	0.0935231	0.227809		GstS1	Germline - Germarium 2b-3-M3	blue	-0.0242663	0.00669476	0.120747	0.0534291	0.0368559		kst	Stalk & Polar Cells-M7	pink	0.266601	0.268428	0.277629	0.165917	0.231328	0.172773	0.387908	0.199142	0.16935	0.233267	0.202234	0.281455		N	Follicle Stem Cells-M2	blue	0.217033	0.291888
	RpL40	Germline - Germarium 1 and 2a-M3	brown	0.0194807	0.148666	0.27769	0.0897405		Klp61F	Germline - Germarium 2a-2b-M1	blue	0.213738	0.135839	-0.0423511	0.132118	-0.026624	0.0986316	0.168666		Klc	Germline - Germarium 2b-3-M3	blue	0.0490237	0.0622496	0.103433	0.0344725	0.0883492		up	Stalk & Polar Cells-M3	turquoise	0.100454	0.12148	0.135287	0.0799139	0.123809	0.0310808	0.0285341	0.112121	0.0333688	0.119887	0.0605692	0.125921		svr	Follicle Stem Cells-M1	turquoise	0.145592	0.0727387
	RpS27A	Germline - Germarium 1 and 2a-M3	brown	0.00997839	0.109452	0.440222	0.0736202		Klp67A	Germline - Germarium 2a-2b-M1	blue	0.14735	0.0838997	0.0191929	0.0788853	0.00529881	0.0694952	0.113914		Parp	Germline - Germarium 2b-3-M1	turquoise	0.0506379	-0.0100866	-0.100974	-0.0470188	-0.0171622		mts	Stalk & Polar Cells-M3	turquoise	0.315291	0.33699	0.361986	0.198374	0.344158	0.228795	0.13649	0.269869	0.159787	0.287361	0.183753	0.350529		yl	Follicle Stem Cells-M2	blue	0.225157	0.188605
	ush	Germline - Germarium 1 and 2a-M2	blue	-0.0937737	0.105137	0.0343469	-0.0119095		Klp64D	Germline - Germarium 2a-2b-M1	blue	0.138316	0.072963	-0.0128628	0.0635375	0.00777908	0.0697693	0.0981775		Dsor1	Germline - Germarium 2b-3-M2	brown	0.0515267	0.087433	0.0282258	0.000982247	0.0629943		Csp	Stalk & Polar Cells-M5	green	0.337031	0.306606	0.330059	0.201677	0.371299	0.202156	0.22122	0.273312	0.173816	0.26531	0.206506	0.337568		Pgd	Follicle Stem Cells-M2	blue	0.100301	0.164772
	vap	Germline - Germarium 1 and 2a-M2	blue	0.0332079	0.188003	-0.00803679	0.114413		Klp98A	Germline - Germarium 2a-2b-M1	blue	0.192569	0.137445	-0.0308496	0.12092	-0.0113819	0.0884857	0.159006		TfIIFalpha	Germline - Germarium 2b-3-M1	turquoise	0.132146	0.0640718	0.0335696	0.0408651	0.104454		ct	Stalk & Polar Cells-M3	turquoise	0.190404	0.222029	0.232651	0.172827	0.179878	0.141131	0.137045	0.176164	0.147751	0.145622	0.139101	0.219006		wapl	Follicle Stem Cells-M2	blue	0.256059	0.231001
	vir	Germline - Germarium 1 and 2a-M2	blue	-0.0954112	0.157022	0.0315502	0.0167169		rhi	Germline - Germarium 2a-2b-M1	blue	0.218302	0.0207663	-0.000770958	0.0950682	-0.0121144	0.133764	0.0870109		Uch	Germline - Germarium 2b-3-M3	blue	0.0295248	0.0572434	0.072675	0.0123389	0.0583186		nonA	Stalk & Polar Cells-M4	yellow	0.277015	0.260941	0.276448	0.421396	0.186376	0.25403	0.230357	0.175676	0.155563	0.180009	0.253892	0.277136		mys	Follicle Stem Cells-M2	blue	0.0695458	0.114473
	Vm26Aa	Germline - Germarium 1 and 2a-M3	brown	0.0054631	-0.00767734	0.319772	-0.00120881		Pep	Germline - Germarium 2a-2b-M1	blue	0.182522	0.112122	0.0271479	0.10487	0.0078229	0.0848299	0.145391		brat	Germline - Germarium 2b-3-M2	brown	0.115548	0.246965	0.189939	0.00153493	0.186337		Hrb87F	Stalk & Polar Cells-M3	turquoise	0.278679	0.293791	0.34912	0.148895	0.301592	0.12423	0.123323	0.233422	0.102486	0.279366	0.236341	0.331682		Xpc	Follicle Stem Cells-M1	turquoise	0.220927	0.0663338
	Vm26Ab	Germline - Germarium 1 and 2a-M3	brown	0.00140217	0.0351524	0.167126	0.0298412		me31B	Germline - Germarium 2a-2b-M2	turquoise	0.088398	0.203539	-0.0452235	0.103601	-0.034332	0.00580939	0.167826		hep	Germline - Germarium 2b-3-M1	turquoise	0.114821	0.0588338	0.0780043	0.0545029	0.11732		HmgD	Stalk & Polar Cells-M3	turquoise	0.318554	0.341773	0.35043	0.17527	0.339403	0.206939	0.117136	0.282454	0.152841	0.264775	0.16239	0.344331		mdy	Follicle Stem Cells-M1	turquoise	0.127402	0.0826914
	Yp1	Germline - Germarium 1 and 2a-M3	brown	-0.0362439	-0.0843054	0.282087	-0.0735482		Cyp1	Germline - Germarium 2a-2b-M2	turquoise	0.0765226	0.189816	0.0135341	0.0759497	-0.00789955	0.0314549	0.159902		pigeon	Germline - Germarium 2b-3-M2	brown	0.0584715	0.117564	0.0711399	0.0444929	0.0728528		porin	Stalk & Polar Cells-M3	turquoise	0.283262	0.298071	0.345641	0.14784	0.289267	0.233175	0.133173	0.25159	0.137226	0.249066	0.17372	0.331154		Su(H)	Follicle Stem Cells-M1	turquoise	0.183248	0.14589
	Yp3	Germline - Germarium 1 and 2a-M3	brown	-0.0435053	0.0263126	0.248646	-0.0239398		Galphaq	Germline - Germarium 2a-2b-M2	turquoise	0.0837885	0.14828	0.00519483	0.0469904	0.017879	0.0592291	0.118013		dap	Germline - Germarium 2b-3-M1	turquoise	0.12105	0.0789652	0.0351005	0.0276932	0.0989962		Ptp99A	Stalk & Polar Cells-M11	black	0.197776	0.17471	0.131225	0.136599	0.116249	0.142745	0.155258	0.106504	0.154044	0.0981661	0.371831	0.154837		Hrb27C	Follicle Stem Cells-M1	turquoise	0.240929	0.110118
	z	Germline - Germarium 1 and 2a-M2	blue	-0.0443509	0.155785	-0.0074737	0.0492138		Ubc6	Germline - Germarium 2a-2b-M2	turquoise	0.0947863	0.126949	-0.0154058	0.0745639	-0.0101876	0.0289947	0.117858		woc	Germline - Germarium 2b-3-M3	blue	-0.00861098	0.0392976	0.15652	0.0876422	0.067845		Ptp10D	Stalk & Polar Cells-M3	turquoise	0.228662	0.254153	0.30003	0.378127	0.227776	0.151904	0.13577	0.206837	0.105991	0.18967	0.167132	0.274095		Bx42	Follicle Stem Cells-M1	turquoise	0.137352	0.069534
	uzip	Germline - Germarium 1 and 2a-M2	blue	-0.206394	0.290526	0.0222011	-0.0169338		Ten-m	Germline - Germarium 2a-2b-M1	blue	0.218939	0.0844131	-0.0045572	0.104941	0.0159733	0.136769	0.132548		128up	Germline - Germarium 2b-3-M1	turquoise	0.0798075	0.0576488	0.0118059	0.00259044	0.063497		neb	Stalk & Polar Cells-M1	blue	0.188058	0.156797	0.143729	0.0869968	0.153115	0.158588	0.101144	0.129777	0.0966834	0.105996	0.0570168	0.157548		hop	Follicle Stem Cells-M1	turquoise	0.214209	0.138785
	Zw	Germline - Germarium 1 and 2a-M2	blue	-0.0470615	0.153827	0.0805739	0.043913		Su(P)	Germline - Germarium 2a-2b-M1	blue	0.0999941	0.0431719	0.0124626	0.0398361	0.0189466	0.0611148	0.062242		Cdc42	Germline - Germarium 2b-3-M3	blue	0.0459686	0.0777812	0.109237	0.0315837	0.0916728		Klp68D	Stalk & Polar Cells-M3	turquoise	0.1592	0.168804	0.217186	0.0977084	0.206868	0.0877959	0.0515315	0.164447	0.0604336	0.146069	0.0805856	0.198844		RpS2	Follicle Stem Cells-M3	yellow	0.0769727	0.102261
	Prosalpha4	Germline - Germarium 1 and 2a-M1	turquoise	0.188236	-0.00105634	0.0201757	0.145595		Fur1	Germline - Germarium 2a-2b-M1	blue	0.174156	0.0357321	0.0711227	0.0674907	0.062636	0.13293	0.0898572		CycE	Germline - Germarium 2b-3-M1	turquoise	0.173219	0.123374	0.0390469	0.00794717	0.141289		unk	Stalk & Polar Cells-M3	turquoise	0.241242	0.234096	0.260758	0.168529	0.242415	0.178802	0.131521	0.222328	0.135096	0.202427	0.211929	0.261514		enc	Follicle Stem Cells-M1	turquoise	0.315568	0.173936
	oc	Germline - Germarium 1 and 2a-M2	blue	-0.3104	0.384311	0.202686	-0.0410124		Rop	Germline - Germarium 2a-2b-M1	blue	0.105312	-0.0273375	0.0622885	0.00724085	0.0494123	0.135473	0.0226107		RpS9	Germline - Germarium 2b-3-M3	blue	-0.0122543	0.00803748	0.0375455	0.0245609	0.0102481		Vinc	Stalk & Polar Cells-M5	green	0.2498	0.247883	0.249835	0.199802	0.28077	0.161945	0.133701	0.163655	0.112314	0.187849	0.141899	0.255272		orb	Follicle Stem Cells-M1	turquoise	0.243715	0.146335
	kst	Germline - Germarium 1 and 2a-M2	blue	-0.120836	0.284957	0.012355	0.0519775		ex	Germline - Germarium 2a-2b-M1	blue	0.114101	0.0236703	0.00900259	0.0431272	0.0114912	0.0759664	0.0546663		RpS18	Germline - Germarium 2b-3-M3	blue	-0.0310131	0.0201984	0.0695866	0.0377608	0.0187402		rhi	Stalk & Polar Cells-M1	blue	0.202437	0.151121	0.13408	0.138504	0.102007	0.128887	0.114929	0.0599403	0.237869	0.126884	0.136524	0.147866		14-3-3zeta	Follicle Stem Cells-M1	turquoise	0.166575	0.150673
	up	Germline - Germarium 1 and 2a-M3	brown	-0.00601387	0.0493383	0.112473	0.00378247		Rrp1	Germline - Germarium 2a-2b-M1	blue	0.156077	0.0824176	0.0114825	0.0799943	0.0231245	0.0758631	0.10914		TH1	Germline - Germarium 2b-3-M1	turquoise	0.0497368	0.0155527	-0.00655482	0.0150939	0.0175774		Pep	Stalk & Polar Cells-M7	pink	0.29004	0.276511	0.292693	0.178024	0.257992	0.167625	0.332306	0.249476	0.162461	0.264281	0.2224	0.292631		Gnf1	Follicle Stem Cells-M1	turquoise	0.209592	0.104501
	mts	Germline - Germarium 1 and 2a-M1	turquoise	0.24277	0.0208054	0.0707687	0.166028		B52	Germline - Germarium 2a-2b-M2	turquoise	0.0806995	0.0863877	0.0936358	0.0604067	0.0739019	0.03013	0.102969		TfIIFbeta	Germline - Germarium 2b-3-M1	turquoise	0.083964	0.0536562	-0.00599744	-0.0283941	0.0447205		me31B	Stalk & Polar Cells-M3	turquoise	0.284913	0.296647	0.370941	0.127436	0.353496	0.180749	0.12892	0.298146	0.143923	0.314433	0.177537	0.349242		TfIIB	Follicle Stem Cells-M1	turquoise	0.0566327	0.0248829
	Hrb87F	Germline - Germarium 1 and 2a-M1	turquoise	0.213492	-0.0713618	-0.0233722	0.112915		zfh1	Germline - Germarium 2a-2b-M1	blue	0.177116	0.10391	-0.00778819	0.115377	-0.0105612	0.0760644	0.131768		TfIIS	Germline - Germarium 2b-3-M1	turquoise	0.100264	0.0502204	0.0252252	0.0180359	0.0794804		Cyp1	Stalk & Polar Cells-M3	turquoise	0.270915	0.30888	0.318096	0.234246	0.285806	0.185444	0.136376	0.239034	0.175324	0.251398	0.136854	0.303709		Top1	Follicle Stem Cells-M1	turquoise	0.288323	0.179001
	T48	Germline - Germarium 1 and 2a-M2	blue	-0.0181771	0.136867	-0.0234676	0.041888		Plc21C	Germline - Germarium 2a-2b-M2	turquoise	0.12569	0.147036	-0.0214387	0.0712028	0.0282329	0.0648308	0.140151		dmGlut	Germline - Germarium 2b-3-M3	blue	0.0421763	0.0936168	0.132888	0.0274923	0.0992969		Galphaq	Stalk & Polar Cells-M3	turquoise	0.285752	0.281707	0.336504	0.171188	0.289468	0.189629	0.141011	0.219643	0.232051	0.275543	0.179328	0.327506		eIF2beta	Follicle Stem Cells-M1	turquoise	0.130776	0.102228
	HmgD	Germline - Germarium 1 and 2a-M1	turquoise	0.377348	0.0294363	0.0228049	0.291075		Rap1	Germline - Germarium 2a-2b-M2	turquoise	0.116545	0.209151	-0.0823112	0.0949295	-0.0172816	0.0484312	0.164256		kermit	Germline - Germarium 2b-3-M1	turquoise	0.0942565	0.0669434	-0.00545616	-0.0130277	0.0504492		Ten-m	Stalk & Polar Cells-M1	blue	0.266813	0.235249	0.199488	0.19088	0.188214	0.14389	0.316943	0.156161	0.145352	0.170154	0.140268	0.223592		Sam-S	Follicle Stem Cells-M5	green	0.145245	0.166547
	porin	Germline - Germarium 1 and 2a-M1	turquoise	0.240955	0.0648053	-0.0199874	0.218937		N	Germline - Germarium 2a-2b-M1	blue	0.294426	0.111991	-0.0602123	0.210572	-0.0766236	0.0725235	0.190896		Prosbeta1	Germline - Germarium 2b-3-M1	turquoise	0.00928875	-0.0194855	-0.00113531	-0.0223814	0.0141397		mew	Stalk & Polar Cells-M4	yellow	0.184685	0.181988	0.152634	0.208284	0.139897	0.169692	0.137216	0.0969688	0.160403	0.135414	0.133314	0.169485		Su(fu)	Follicle Stem Cells-M5	green	0.0691981	0.102162
	mei-41	Germline - Germarium 1 and 2a-M2	blue	0.0345674	0.125287	-0.00531878	0.0844487		svr	Germline - Germarium 2a-2b-M2	turquoise	0.100853	0.174556	0.0191421	0.0686296	0.0205306	0.029778	0.14928		CCT5	Germline - Germarium 2b-3-M1	turquoise	0.0651687	0.0486739	-0.0170558	-0.0179825	0.0452885		GlyP	Stalk & Polar Cells-M3	turquoise	0.332546	0.318405	0.366788	0.149214	0.35452	0.204082	0.133022	0.283974	0.156359	0.327154	0.144912	0.372256		Yp2	Follicle Stem Cells-M1	turquoise	0.0520604	0.0618267
	Ptp4E	Germline - Germarium 1 and 2a-M1	turquoise	0.187487	-0.00308955	0.00454061	0.145127		yl	Germline - Germarium 2a-2b-M3	brown	0.0224678	-0.195675	0.32514	-0.0149662	0.167644	0.0183037	-0.0878747		DCTN3-p24	Germline - Germarium 2b-3-M3	blue	-0.00862714	0.0131526	0.0410382	0.0275021	0.0220217		Fur1	Stalk & Polar Cells-M11	black	0.259265	0.259452	0.251917	0.19526	0.212653	0.189621	0.21019	0.173025	0.161721	0.153726	0.49062	0.262087		ewg	Follicle Stem Cells-M2	blue	0.0468262	0.160392
	Ptp99A	Germline - Germarium 1 and 2a-M1	turquoise	0.13602	-0.0772299	-0.00593139	0.0456388		fs(1)N	Germline - Germarium 2a-2b-M1	blue	0.155828	0.0619056	0.0248977	0.080273	0.0537145	0.0981007	0.108949		Pfdn2	Germline - Germarium 2b-3-M1	turquoise	0.0604342	0.0468963	0.0154879	-0.00731355	0.0382671		Dbp73D	Stalk & Polar Cells-M3	turquoise	0.149463	0.151219	0.122841	0.093262	0.0997553	0.0740443	0.204948	0.0928164	0.0863094	0.0610349	0.118933	0.132707		RpS17	Follicle Stem Cells-M3	yellow	0.100449	0.136065
	Ptp10D	Germline - Germarium 1 and 2a-M1	turquoise	0.25948	-0.0710193	-0.00466959	0.140239		Pgd	Germline - Germarium 2a-2b-M1	blue	0.130421	-0.00265035	0.0376545	0.0711156	0.0180034	0.0801635	0.0556619		sqz	Germline - Germarium 2b-3-M2	brown	0.0876083	0.132451	0.0637135	0.00972551	0.104207		ex	Stalk & Polar Cells-M2	brown	0.271217	0.270474	0.221888	0.170157	0.226568	0.239872	0.157468	0.164537	0.187424	0.195988	0.152923	0.247499		Mbs	Follicle Stem Cells-M1	turquoise	0.156282	0.106595
	fwd	Germline - Germarium 1 and 2a-M1	turquoise	0.239691	0.0727224	-0.0259414	0.193121		wapl	Germline - Germarium 2a-2b-M1	blue	0.22197	0.0846797	-0.0480378	0.118651	-0.0197923	0.0858388	0.141692		Ref1	Germline - Germarium 2b-3-M1	turquoise	0.131148	0.116649	0.0493589	-0.00277509	0.106493		B52	Stalk & Polar Cells-M3	turquoise	0.254073	0.253612	0.274388	0.229363	0.184921	0.228361	0.20423	0.158967	0.202864	0.152198	0.399627	0.264497		RpL7	Follicle Stem Cells-M1	turquoise	0.110129	0.0473305
	neb	Germline - Germarium 1 and 2a-M2	blue	0.033908	0.170725	0.0282952	0.115398		fs(1)h	Germline - Germarium 2a-2b-M1	blue	0.209405	0.143385	-0.0653931	0.126438	-0.0162981	0.102934	0.167164		l(3)04053	Germline - Germarium 2b-3-M3	blue	0.0143011	0.0584515	0.112739	0.0576523	0.0694854		zfh1	Stalk & Polar Cells-M1	blue	0.24719	0.20643	0.178492	0.163982	0.181454	0.123774	0.18188	0.127646	0.112752	0.152629	0.269955	0.21487		yem	Follicle Stem Cells-M1	turquoise	0.234829	0.144257
	Klp61F	Germline - Germarium 1 and 2a-M2	blue	-0.015226	0.278189	0.0108832	0.126743		mys	Germline - Germarium 2a-2b-M1	blue	0.193161	0.0788013	-0.00495282	0.115436	0.00591319	0.105325	0.12258		msn	Germline - Germarium 2b-3-M3	blue	0.0444369	0.083067	0.142588	0.0165172	0.0890252		Plc21C	Stalk & Polar Cells-M3	turquoise	0.259878	0.252879	0.303359	0.196997	0.232021	0.297474	0.22544	0.240245	0.16867	0.227243	0.16882	0.286931		msl-1	Follicle Stem Cells-M1	turquoise	0.306807	0.110501
	Klp67A	Germline - Germarium 1 and 2a-M2	blue	0.0217683	0.221521	0.00878872	0.109014		sim	Germline - Germarium 2a-2b-M3	brown	0.00237839	-0.0398368	0.176285	-0.0136745	0.0993047	0.00742463	-0.0143346		Sas-4	Germline - Germarium 2b-3-M2	brown	0.0367247	0.0853582	0.0649208	0.0181988	0.0537599		Rap1	Stalk & Polar Cells-M3	turquoise	0.293798	0.292382	0.323752	0.169032	0.27637	0.170695	0.232451	0.244597	0.151793	0.238954	0.19335	0.315536		faf	Follicle Stem Cells-M1	turquoise	0.243065	0.160623
	Klp64D	Germline - Germarium 1 and 2a-M2	blue	-0.0283065	0.209681	-0.0193838	0.0796469		Mlc-c	Germline - Germarium 2a-2b-M2	turquoise	0.0691462	0.128122	0.0118429	0.0537938	-0.00631875	0.0299833	0.110416		dia	Germline - Germarium 2b-3-M3	blue	0.00924947	0.0475745	0.0882076	0.0155712	0.0494102		Zw10	Stalk & Polar Cells-M5	green	0.274575	0.278544	0.297104	0.16069	0.341272	0.135887	0.140953	0.229756	0.145726	0.282353	0.152045	0.300809		Pabp2	Follicle Stem Cells-M1	turquoise	0.0757436	0.0426295
	Klp98A	Germline - Germarium 1 and 2a-M2	blue	0.023885	0.251166	-0.0265369	0.127744		Xpc	Germline - Germarium 2a-2b-M2	turquoise	0.105385	0.160088	0.0244097	0.0520319	0.0344461	0.0714617	0.140348		cue	Germline - Germarium 2b-3-M3	blue	0.0126034	0.078777	0.166037	0.0274424	0.106487		ogre	Stalk & Polar Cells-M1	blue	0.216498	0.199899	0.129457	0.192115	0.110139	0.132893	0.18355	0.134159	0.0933431	0.0988316	0.109645	0.155326		Rox8	Follicle Stem Cells-M1	turquoise	0.228862	0.127502
	CrebA	Germline - Germarium 1 and 2a-M1	turquoise	0.0416065	0.000875087	0.0325672	0.0386914		retn	Germline - Germarium 2a-2b-M2	turquoise	0.182838	0.209962	-0.096167	0.145655	-0.0682959	0.0322107	0.203721		fbl	Germline - Germarium 2b-3-M3	blue	0.0424663	0.086016	0.0855023	-0.00710971	0.0753108		N	Stalk & Polar Cells-M1	blue	0.367518	0.302796	0.28837	0.323401	0.306113	0.233126	0.143821	0.243788	0.201249	0.273841	0.198245	0.328963		Orc3	Follicle Stem Cells-M1	turquoise	0.110931	0.0889507
	rhi	Germline - Germarium 1 and 2a-M2	blue	-0.209032	0.388921	0.0743479	0.0215481		mdy	Germline - Germarium 2a-2b-M2	turquoise	0.0816109	0.0957112	-0.0167455	0.0589292	0.00644028	0.01882	0.0871155		blw	Germline - Germarium 2b-3-M1	turquoise	0.0790604	0.046715	-0.0117051	-0.00681888	0.0470802		svr	Stalk & Polar Cells-M3	turquoise	0.297133	0.282407	0.334031	0.297007	0.302889	0.206297	0.177913	0.222697	0.18897	0.254849	0.199446	0.327788		PCNA	Follicle Stem Cells-M1	turquoise	0.116	0.0632075
	Pep	Germline - Germarium 1 and 2a-M2	blue	0.0610089	0.2517	0.0633863	0.171079		Hrb27C	Germline - Germarium 2a-2b-M2	turquoise	0.0811871	0.187831	-0.0410736	0.0750696	-0.0364673	0.0403592	0.139253		heph	Germline - Germarium 2b-3-M1	turquoise	0.123176	0.0984154	0.00532985	-0.055152	0.0924256		yl	Stalk & Polar Cells-M2	brown	0.293066	0.298801	0.275487	0.305648	0.252423	0.168009	0.105319	0.221466	0.149328	0.232466	0.141341	0.278801		bt	Follicle Stem Cells-M1	turquoise	0.136433	0.00995243
	me31B	Germline - Germarium 1 and 2a-M1	turquoise	0.328956	-0.0648311	0.0580541	0.201946		Bx42	Germline - Germarium 2a-2b-M2	turquoise	0.0925439	0.0839417	0.0643829	0.0552979	0.0431184	0.0667141	0.0979979		ox	Germline - Germarium 2b-3-M3	blue	0.0139584	0.0221601	0.0485074	0.0332857	0.0408788		fru	Stalk & Polar Cells-M3	turquoise	0.16776	0.176094	0.162696	0.107563	0.12381	0.102645	0.140105	0.112521	0.0807005	0.113306	0.198103	0.164458		Cyp4d1	Follicle Stem Cells-M2	blue	0.029503	0.132896
	Cyp1	Germline - Germarium 1 and 2a-M1	turquoise	0.282253	-0.0115984	0.0986528	0.222358		RpS2	Germline - Germarium 2a-2b-M3	brown	0.0569459	-0.0347783	0.325345	0.0271148	0.0964148	0.073336	0.0139271		scat	Germline - Germarium 2b-3-M3	blue	0.0502487	0.0708148	0.106494	0.0161625	0.081893		Pgd	Stalk & Polar Cells-M4	yellow	0.212275	0.191957	0.221547	0.24456	0.181763	0.126945	0.0837969	0.169587	0.105513	0.175065	0.109417	0.222402		spi	Follicle Stem Cells-M1	turquoise	0.0706335	0.0758246
	Ubc6	Germline - Germarium 1 and 2a-M1	turquoise	0.15098	0.0709534	0.0266643	0.148547		enc	Germline - Germarium 2a-2b-M2	turquoise	0.182179	0.240884	-0.15355	0.125966	-0.0467577	0.0649138	0.220201		Taf11	Germline - Germarium 2b-3-M2	brown	0.044354	0.0507584	0.0278115	-0.00421548	0.0386859		wapl	Stalk & Polar Cells-M5	green	0.318757	0.302867	0.341842	0.212755	0.421866	0.151401	0.124776	0.257745	0.13608	0.295783	0.181105	0.343156		GluProRS	Follicle Stem Cells-M1	turquoise	0.162551	0.126137
	Ten-m	Germline - Germarium 1 and 2a-M2	blue	-0.0925138	0.351408	-0.00762338	0.0900218		orb	Germline - Germarium 2a-2b-M2	turquoise	0.125174	0.136132	-0.0715992	0.0360521	0.0389968	0.110688	0.128783		Uch-L5	Germline - Germarium 2b-3-M1	turquoise	0.0684381	0.0163872	-0.0123097	-0.00194233	0.0266414		fs(1)h	Stalk & Polar Cells-M4	yellow	0.295967	0.271227	0.283551	0.40154	0.241741	0.192026	0.193467	0.199799	0.155035	0.205107	0.162018	0.289185		pie	Follicle Stem Cells-M1	turquoise	0.11565	0.0359395
	mew	Germline - Germarium 1 and 2a-M2	blue	-0.0492214	0.0691855	0.0249343	-0.00860973		tws	Germline - Germarium 2a-2b-M2	turquoise	0.106893	0.18471	-0.0321092	0.100109	-0.0243317	0.0353153	0.155325		Stt3B	Germline - Germarium 2b-3-M1	turquoise	0.0362991	0.0258494	-0.0116829	-0.0243053	-0.00305161		sim	Stalk & Polar Cells-M2	brown	0.179335	0.208408	0.164517	0.117107	0.142295	0.126144	0.131047	0.12626	0.0885927	0.121822	0.147044	0.172513		gcl	Follicle Stem Cells-M1	turquoise	0.222378	0.132542
	Su(P)	Germline - Germarium 1 and 2a-M2	blue	-0.0231531	0.183032	0.0424319	0.0548198		Prat	Germline - Germarium 2a-2b-M2	turquoise	0.0909073	0.0992471	0.0344514	0.0672396	0.0317245	0.0367449	0.100564		ND-ACP	Germline - Germarium 2b-3-M1	turquoise	0.0668865	0.0438508	-0.019061	-0.0185245	0.044807		Mlc-c	Stalk & Polar Cells-M3	turquoise	0.145267	0.150379	0.178442	0.133941	0.139812	0.0903417	0.0713642	0.147409	0.096627	0.154062	0.102273	0.173813		GstD3	Follicle Stem Cells-M1	turquoise	0.068746	-0.000130906
	Fur1	Germline - Germarium 1 and 2a-M2	blue	-0.144669	0.237006	0.0211978	-0.0223825		14-3-3zeta	Germline - Germarium 2a-2b-M2	turquoise	0.104727	0.142511	0.0187939	0.0676703	0.00724325	0.0521864	0.12845		Ssdp	Germline - Germarium 2b-3-M1	turquoise	0.297179	0.100512	-0.123948	-0.0364213	0.116479		Xpc	Stalk & Polar Cells-M3	turquoise	0.289788	0.307654	0.362585	0.164153	0.338037	0.169883	0.112101	0.256868	0.163358	0.313897	0.192137	0.350832		RpL23	Follicle Stem Cells-M3	yellow	0.0877709	0.0961018
	Dbp73D	Germline - Germarium 1 and 2a-M1	turquoise	0.119042	0.000225056	0.0385832	0.0827383		Gnf1	Germline - Germarium 2a-2b-M2	turquoise	0.133652	0.16291	-0.011719	0.09799	-0.00338728	0.0347106	0.164074		SrpRbeta	Germline - Germarium 2b-3-M1	turquoise	0.0582166	0.0237246	-0.0135795	-0.00534859	0.0287283		retn	Stalk & Polar Cells-M5	green	0.303368	0.306507	0.333569	0.13995	0.398282	0.189321	0.131281	0.242737	0.27167	0.309487	0.152286	0.332371		gammaTub37C	Follicle Stem Cells-M2	blue	0.0289709	0.117238
	Rop	Germline - Germarium 1 and 2a-M2	blue	-0.228733	0.252638	0.0106951	-0.0370938		eIF2beta	Germline - Germarium 2a-2b-M2	turquoise	0.0858322	0.139246	0.0545573	0.0588238	0.0199365	0.0320176	0.129091		fra	Germline - Germarium 2b-3-M1	turquoise	0.00751941	-0.0198147	0.00212024	-0.00462904	0.00218436		Xpac	Stalk & Polar Cells-M3	turquoise	0.120582	0.137097	0.143607	0.0928026	0.118187	0.113983	0.0108518	0.108571	0.0844904	0.116097	0.0653226	0.146594		Wnt5	Follicle Stem Cells-M1	turquoise	0.113513	0.0416615
	ex	Germline - Germarium 1 and 2a-M2	blue	-0.0963378	0.186049	-0.0622711	0.00273667		Sam-S	Germline - Germarium 2a-2b-M1	blue	0.155771	0.05078	0.0618571	0.0918485	0.0389038	0.0813829	0.0881888		Klp3A	Germline - Germarium 2b-3-M3	blue	0.0080422	0.0614718	0.108295	0.0275757	0.059434		Hrb27C	Stalk & Polar Cells-M3	turquoise	0.286616	0.297812	0.311113	0.173164	0.264995	0.263056	0.160306	0.198831	0.171208	0.241745	0.18795	0.300535		ATPsynbeta	Follicle Stem Cells-M1	turquoise	0.130276	0.0671054
	Rrp1	Germline - Germarium 1 and 2a-M2	blue	-0.0480471	0.197029	0.000383745	0.0434018		nmd	Germline - Germarium 2a-2b-M1	blue	0.130957	0.0751921	0.0146751	0.080287	0.00913576	0.0724634	0.0949916		La	Germline - Germarium 2b-3-M1	turquoise	0.0717856	0.0232701	-0.0160114	0.00193731	0.0493172		Bx42	Stalk & Polar Cells-M3	turquoise	0.220039	0.221911	0.259624	0.150754	0.222578	0.136136	0.118693	0.189998	0.101266	0.193936	0.130811	0.264148		Klc	Follicle Stem Cells-M2	blue	0.0947391	0.115393
	B52	Germline - Germarium 1 and 2a-M1	turquoise	0.103664	0.0248505	0.0230244	0.0943814		ash1	Germline - Germarium 2a-2b-M2	turquoise	0.197199	0.208497	-0.0891867	0.122291	-0.0152412	0.0862959	0.200173		lark	Germline - Germarium 2b-3-M3	blue	0.0181673	0.0500709	0.102231	0.0289803	0.0672251		hop	Stalk & Polar Cells-M3	turquoise	0.247275	0.251653	0.28699	0.15335	0.269093	0.123773	0.152514	0.249425	0.13487	0.246979	0.131341	0.281045		Parp	Follicle Stem Cells-M1	turquoise	0.116122	-0.0803042
	zfh1	Germline - Germarium 1 and 2a-M2	blue	-0.0400179	0.2459	0.0254406	0.101561		fs(1)M3	Germline - Germarium 2a-2b-M1	blue	0.160277	0.0820817	-0.0093382	0.0823554	0.038288	0.106086	0.111376		Zyx	Germline - Germarium 2b-3-M1	turquoise	0.0636532	0.00879898	-0.0265545	0.0272232	0.0477451		RpS2	Stalk & Polar Cells-M1	blue	0.290388	0.318869	0.225917	0.189214	0.226133	0.178219	0.180387	0.167343	0.166125	0.188178	0.168862	0.249347		Ssrp	Follicle Stem Cells-M1	turquoise	0.207983	0.0630583
	Plc21C	Germline - Germarium 1 and 2a-M1	turquoise	0.0992596	0.105746	-0.0223838	0.134751		Yp2	Germline - Germarium 2a-2b-M3	brown	-0.0573282	-0.125311	0.48704	-0.120179	0.31513	0.0854925	-0.0767154		Mad	Germline - Germarium 2b-3-M1	turquoise	0.116181	0.092994	0.0595119	0.00243545	0.111943		Gdi	Stalk & Polar Cells-M3	turquoise	0.2753	0.286622	0.330005	0.171498	0.301808	0.155635	0.119423	0.234645	0.153719	0.258786	0.156833	0.322306		Taf4	Follicle Stem Cells-M1	turquoise	0.202889	0.141438
	Rap1	Germline - Germarium 1 and 2a-M1	turquoise	0.22804	0.0360276	-0.0420408	0.153645		ewg	Germline - Germarium 2a-2b-M1	blue	0.180671	0.0547445	0.0510092	0.0948289	0.0506478	0.109808	0.100795		Mef2	Germline - Germarium 2b-3-M3	blue	0.0341396	0.0441043	0.129665	0.0495909	0.066192		enc	Stalk & Polar Cells-M3	turquoise	0.291045	0.287317	0.373324	0.154678	0.358125	0.134223	0.223546	0.272888	0.125494	0.312455	0.181038	0.351969		TfIIFalpha	Follicle Stem Cells-M1	turquoise	0.221604	0.0850488
	ogre	Germline - Germarium 1 and 2a-M2	blue	-0.0602291	0.0466656	0.0504229	-0.022098		Mbs	Germline - Germarium 2a-2b-M2	turquoise	0.145123	0.159499	-0.000867246	0.0786609	0.0393183	0.0857953	0.153749		Mlh1	Germline - Germarium 2b-3-M3	blue	-0.0190663	0.0213584	0.0474865	0.0166676	0.0155589		orb	Stalk & Polar Cells-M11	black	0.293759	0.278666	0.280063	0.175483	0.262851	0.198002	0.182701	0.224419	0.125615	0.207805	0.442375	0.293788		bys	Follicle Stem Cells-M1	turquoise	0.0505588	0.0427342
	N	Germline - Germarium 1 and 2a-M2	blue	-0.0907288	0.302082	0.023198	0.0962275		RpL7	Germline - Germarium 2a-2b-M3	brown	-0.00768062	0.00143852	0.302334	-0.00825572	0.12949	0.00681185	0.0219633		Pms2	Germline - Germarium 2b-3-M3	blue	-0.034023	0.0311897	0.12234	0.036702	0.0307307		tws	Stalk & Polar Cells-M3	turquoise	0.290717	0.258378	0.317849	0.210066	0.289112	0.179694	0.177079	0.233707	0.18015	0.227714	0.302352	0.307607		brat	Follicle Stem Cells-M2	blue	0.231827	0.235352
	svr	Germline - Germarium 1 and 2a-M1	turquoise	0.241988	-0.059465	-0.0402886	0.137244		yem	Germline - Germarium 2a-2b-M2	turquoise	0.137112	0.156152	-0.0242883	0.0936944	0.0105095	0.0518168	0.156518		msi	Germline - Germarium 2b-3-M1	turquoise	0.133342	0.112492	0.055216	-0.0115611	0.107239		Prat	Stalk & Polar Cells-M1	blue	0.205726	0.195281	0.200418	0.104055	0.187714	0.0880685	0.12865	0.163477	0.0746339	0.199816	0.118412	0.21052		hep	Follicle Stem Cells-M1	turquoise	0.143631	0.0809091
	yl	Germline - Germarium 1 and 2a-M2	blue	-0.33334	0.0297098	0.143126	-0.191596		msl-1	Germline - Germarium 2a-2b-M2	turquoise	0.110055	0.209046	-0.0288863	0.0814023	0.0397638	0.0609895	0.172154		insc	Germline - Germarium 2b-3-M1	turquoise	0.00996624	-0.0148618	-0.0382677	-0.0304071	-0.0181387		Rb97D	Stalk & Polar Cells-M3	turquoise	0.16944	0.169845	0.190822	0.116015	0.136573	0.109254	0.115145	0.144174	0.0785326	0.154199	0.196081	0.185175		pigeon	Follicle Stem Cells-M1	turquoise	0.157182	0.13706
	fs(1)N	Germline - Germarium 1 and 2a-M2	blue	-0.169304	0.0677239	-0.0283776	-0.0925205		Psc	Germline - Germarium 2a-2b-M2	turquoise	0.170731	0.190313	-0.0741232	0.0950215	-0.0162074	0.0722632	0.180286		pav	Germline - Germarium 2b-3-M1	turquoise	0.110043	0.087978	0.0517067	0.0356071	0.113419		Gnf1	Stalk & Polar Cells-M5	green	0.306729	0.280965	0.331667	0.153482	0.400376	0.175676	0.13902	0.285612	0.113739	0.288077	0.210889	0.332785		woc	Follicle Stem Cells-M2	blue	0.252205	0.217556
	Pgd	Germline - Germarium 1 and 2a-M2	blue	-0.158447	0.294083	0.102656	0.039691		faf	Germline - Germarium 2a-2b-M1	blue	0.195765	0.0684053	0.00621137	0.0822163	0.0351122	0.133279	0.118243		RnrL	Germline - Germarium 2b-3-M1	turquoise	0.110333	0.0654569	0.00842073	-0.00349805	0.0708192		TfIIB	Stalk & Polar Cells-M3	turquoise	0.176977	0.185857	0.215054	0.113267	0.179385	0.136652	0.137997	0.173019	0.0894717	0.144165	0.143647	0.209589		128up	Follicle Stem Cells-M1	turquoise	0.0517234	0.00397264
	wapl	Germline - Germarium 1 and 2a-M2	blue	-0.109748	0.300015	-0.0205688	0.0685727		Eip63E	Germline - Germarium 2a-2b-M2	turquoise	0.0278114	0.125766	0.0384074	0.0382979	0.0394285	0.00832083	0.0906777		tsr	Germline - Germarium 2b-3-M1	turquoise	0.137981	0.122958	0.0332919	0.00184896	0.12147		Top1	Stalk & Polar Cells-M3	turquoise	0.25294	0.239635	0.3318	0.311152	0.25997	0.147825	0.126053	0.206281	0.130785	0.23087	0.153262	0.297641		Map60	Follicle Stem Cells-M4	brown	0.173971	0.0965485
	mys	Germline - Germarium 1 and 2a-M2	blue	-0.086978	0.258442	-0.00888731	0.0623511		wdn	Germline - Germarium 2a-2b-M1	blue	0.200287	0.11863	0.00493395	0.0923789	0.00906016	0.0938725	0.155712		Arp2	Germline - Germarium 2b-3-M1	turquoise	0.135229	0.0415593	-0.0972776	-0.0736813	0.0423465		Sam-S	Stalk & Polar Cells-M1	blue	0.319094	0.284158	0.254905	0.213807	0.25011	0.309549	0.174929	0.20795	0.189058	0.202471	0.221651	0.284852		Taf1	Follicle Stem Cells-M1	turquoise	0.179284	0.135139
	sim	Germline - Germarium 1 and 2a-M1	turquoise	0.0145736	-0.00504548	0.0817704	-0.0114141		Pabp2	Germline - Germarium 2a-2b-M2	turquoise	0.0431851	0.147639	-0.0225198	0.0311889	0.000939968	-8.60078e-05	0.103514		Arp1	Germline - Germarium 2b-3-M1	turquoise	0.0668493	0.0422602	-0.00295455	-0.0154059	0.0352678		ash1	Stalk & Polar Cells-M3	turquoise	0.343928	0.321112	0.377724	0.141851	0.337234	0.154396	0.307076	0.293549	0.184509	0.30891	0.260138	0.368402		AP-1-2beta	Follicle Stem Cells-M1	turquoise	0.141852	0.0693164
	Mlc-c	Germline - Germarium 1 and 2a-M1	turquoise	0.156977	0.0558582	0.0473012	0.133475		Rox8	Germline - Germarium 2a-2b-M2	turquoise	0.176963	0.201525	-0.0204915	0.142103	-0.0341073	0.0384071	0.20215		Ank	Germline - Germarium 2b-3-M1	turquoise	0.159163	0.11233	0.0579095	0.0133093	0.132773		Yp2	Stalk & Polar Cells-M3	turquoise	0.275416	0.278969	0.329076	0.236365	0.273377	0.151615	0.164817	0.243369	0.156431	0.238572	0.170108	0.321672		CycE	Follicle Stem Cells-M1	turquoise	0.282124	0.126341
	retn	Germline - Germarium 1 and 2a-M1	turquoise	0.232232	0.117422	-0.00548468	0.228979		bt	Germline - Germarium 2a-2b-M3	brown	-0.0142964	-0.0277101	0.278821	-0.0431675	0.204324	0.0383847	-0.0125726		dhd	Germline - Germarium 2b-3-M1	turquoise	0.215836	0.148977	-0.0245614	-0.0360599	0.134217		U2af50	Stalk & Polar Cells-M10	red	0.168302	0.157542	0.166243	0.104802	0.155775	0.0800653	0.0624506	0.159337	0.0391852	0.2252	0.0834	0.17195		LamC	Follicle Stem Cells-M1	turquoise	0.028006	0.0010353
	mdy	Germline - Germarium 1 and 2a-M1	turquoise	0.171329	0.0860153	0.0094723	0.156199		Cyp4d1	Germline - Germarium 2a-2b-M1	blue	0.191683	-0.0357169	0.0353367	0.0843035	-0.0177736	0.136123	0.046571		Gip	Germline - Germarium 2b-3-M1	turquoise	0.0750655	0.0520547	0.00847558	-0.0413986	0.0441632		ewg	Stalk & Polar Cells-M4	yellow	0.22862	0.223902	0.149584	0.468909	0.0831627	0.225029	0.212506	0.0667337	0.161673	0.0630583	0.193769	0.1713		RNaseX25	Follicle Stem Cells-M1	turquoise	0.0998231	0.0891441
	RpS2	Germline - Germarium 1 and 2a-M3	brown	-0.116925	0.0725332	0.326719	-0.0352357		Vha55	Germline - Germarium 2a-2b-M2	turquoise	0.117702	0.143188	0.030031	0.0786716	0.0297042	0.0544546	0.142852		Irbp	Germline - Germarium 2b-3-M3	blue	0.0303269	0.0436372	0.0947934	0.0270162	0.0647929		RpS17	Stalk & Polar Cells-M1	blue	0.326615	0.355853	0.282178	0.22767	0.272971	0.236211	0.190686	0.223154	0.184527	0.255827	0.185933	0.300597		RpS9	Follicle Stem Cells-M2	blue	0.0952048	0.17268
	piwi	Germline - Germarium 1 and 2a-M2	blue	-0.0192547	0.191629	0.0204379	0.0582411		spi	Germline - Germarium 2a-2b-M2	turquoise	0.0469081	0.106012	0.014348	0.0455481	0.00902792	0.0203366	0.0819473		BRWD3	Germline - Germarium 2b-3-M3	blue	-0.0108379	0.0379498	0.184457	0.100349	0.0759465		Calr	Stalk & Polar Cells-M3	turquoise	0.316546	0.321807	0.32151	0.197815	0.272706	0.187181	0.18787	0.242133	0.176019	0.24781	0.249706	0.32165		RpL18A	Follicle Stem Cells-M3	yellow	0.0822409	0.106038
	enc	Germline - Germarium 1 and 2a-M1	turquoise	0.176177	0.0941891	-0.156105	0.168005		GluProRS	Germline - Germarium 2a-2b-M3	brown	0.0630858	0.0376482	0.146758	0.00795063	0.0958845	0.0583345	0.0542714		nmo	Germline - Germarium 2b-3-M1	turquoise	0.181494	0.0642814	-0.0814783	-0.0388516	0.0651368		RpL7	Stalk & Polar Cells-M5	green	0.304251	0.354567	0.29665	0.17492	0.310915	0.190101	0.176699	0.231036	0.1871	0.241634	0.167149	0.305636		RpS18	Follicle Stem Cells-M3	yellow	0.0695107	0.100493
	cdi	Germline - Germarium 1 and 2a-M1	turquoise	0.159763	0.0526631	0.0275719	0.148016		pie	Germline - Germarium 2a-2b-M2	turquoise	0.0481276	0.118911	-0.00679221	0.0334956	0.00453068	-0.00574734	0.0988011		oaf	Germline - Germarium 2b-3-M1	turquoise	0.111619	0.0334989	-0.0528919	-0.00183926	0.0415798		msl-1	Stalk & Polar Cells-M3	turquoise	0.285429	0.285955	0.37763	0.197586	0.314325	0.226566	0.170808	0.283035	0.177962	0.30069	0.172947	0.353144		RpS19a	Follicle Stem Cells-M3	yellow	0.0522347	0.066167
	tws	Germline - Germarium 1 and 2a-M1	turquoise	0.18217	0.074458	-0.036828	0.148398		gcl	Germline - Germarium 2a-2b-M1	blue	0.210293	0.156234	-0.0453046	0.120402	-0.0422982	0.112681	0.174877		CG4038	Germline - Germarium 2b-3-M1	turquoise	0.0509067	0.0119212	-0.0134633	0.0141423	0.0359172		faf	Stalk & Polar Cells-M3	turquoise	0.267575	0.248568	0.333276	0.158841	0.314196	0.164272	0.130779	0.239976	0.103989	0.24985	0.272345	0.311408		Sdc	Follicle Stem Cells-M2	blue	0.012015	0.130569
	Rb97D	Germline - Germarium 1 and 2a-M1	turquoise	0.139754	0.059773	-0.0341608	0.124126		GstD3	Germline - Germarium 2a-2b-M2	turquoise	-0.0261796	0.157674	-0.0497364	0.0755192	-0.0635594	-0.120805	0.0991667		Taf2	Germline - Germarium 2b-3-M1	turquoise	0.0991281	0.066395	0.0158909	0.0257377	0.0678576		Eip63E	Stalk & Polar Cells-M3	turquoise	0.223402	0.241435	0.278774	0.186961	0.205798	0.177079	0.346188	0.210462	0.139841	0.20105	0.160482	0.263825		Taf6	Follicle Stem Cells-M2	blue	0.0618882	0.0951467
	14-3-3zeta	Germline - Germarium 1 and 2a-M1	turquoise	0.166529	0.0808953	0.0737197	0.144746		RpL23	Germline - Germarium 2a-2b-M3	brown	0.0392622	0.0213524	0.243999	0.0389882	0.0556388	0.021317	0.0496667		AcCoAS	Germline - Germarium 2b-3-M1	turquoise	0.0425283	0.018032	-0.0379086	-0.018988	0.0115639		wdn	Stalk & Polar Cells-M3	turquoise	0.315307	0.280108	0.322876	0.206191	0.306007	0.186337	0.133728	0.25947	0.140705	0.2539	0.227749	0.325007		mtrm	Follicle Stem Cells-M1	turquoise	0.136734	0.0835372
	Gnf1	Germline - Germarium 1 and 2a-M1	turquoise	0.146326	0.0488028	0.00611075	0.125973		gammaTub37C	Germline - Germarium 2a-2b-M1	blue	0.149075	0.0258059	0.0368943	0.0833596	-0.00524062	0.0887612	0.0753235		Gp150	Germline - Germarium 2b-3-M1	turquoise	0.00637677	-0.0200013	0.00537835	0.0228922	0.00270549		Pabp2	Stalk & Polar Cells-M3	turquoise	0.147395	0.164517	0.209922	0.118262	0.157196	0.119248	0.0840634	0.121825	0.162973	0.148316	0.122891	0.191496		mtSSB	Follicle Stem Cells-M4	brown	0.0686219	0.0452619
	TfIIB	Germline - Germarium 1 and 2a-M1	turquoise	0.0534469	0.0382913	-0.023677	0.0562347		Wnt5	Germline - Germarium 2a-2b-M2	turquoise	0.0325625	0.133061	-0.0259972	0.039277	-0.00654161	-0.021174	0.102104		Hsp70Aa	Germline - Germarium 2b-3-M3	blue	-0.0522012	0.0397146	0.174032	0.0494517	0.0469536		Rox8	Stalk & Polar Cells-M3	turquoise	0.277202	0.282029	0.334767	0.178982	0.286023	0.207542	0.12915	0.264003	0.157755	0.280595	0.235083	0.315178		Fkbp14	Follicle Stem Cells-M2	blue	-0.00598929	0.0713237
	Top1	Germline - Germarium 1 and 2a-M2	blue	0.00154469	0.190612	-0.0363698	0.076		Sod2	Germline - Germarium 2a-2b-M1	blue	0.0780597	0.031023	0.0280954	0.0471193	-0.0151198	0.0408778	0.0498629		Hsp70Ba	Germline - Germarium 2b-3-M3	blue	-0.100941	0.004151	0.160465	0.0246868	0.0109651		PCNA	Stalk & Polar Cells-M1	blue	0.225091	0.199071	0.225327	0.156619	0.227118	0.105985	0.0779587	0.165122	0.10785	0.233471	0.103735	0.23133		NAT1	Follicle Stem Cells-M1	turquoise	0.241296	0.116063
	eIF2beta	Germline - Germarium 1 and 2a-M1	turquoise	0.14348	0.0128854	0.0644311	0.116696		Gel	Germline - Germarium 2a-2b-M1	blue	0.0754719	-0.0248941	0.0620816	0.0259619	0.0359021	0.0599054	0.0106666		Nmda1	Germline - Germarium 2b-3-M1	turquoise	0.0892596	0.0337707	0.00304198	-9.17453e-05	0.0586597		bt	Stalk & Polar Cells-M3	turquoise	0.238884	0.271242	0.309862	0.153008	0.267291	0.195457	0.118181	0.220278	0.106846	0.23722	0.169096	0.298095		dmGlut	Follicle Stem Cells-M2	blue	0.121971	0.168653
	Sam-S	Germline - Germarium 1 and 2a-M2	blue	-0.139285	0.144866	0.0097478	-0.0522668		GstS1	Germline - Germarium 2a-2b-M1	blue	0.154972	0.0186384	0.0262664	0.0449423	0.0138753	0.129096	0.0711792		Sap47	Germline - Germarium 2b-3-M1	turquoise	0.0775795	0.0303662	0.00414326	0.0015353	0.0419371		Cyp4d1	Stalk & Polar Cells-M1	blue	0.193819	0.113116	0.0636398	0.143363	0.0827868	0.115458	0.0579717	0.0564192	0.115531	0.0681151	0.0723008	0.108809		kermit	Follicle Stem Cells-M1	turquoise	0.121152	0.0713649
	nmd	Germline - Germarium 1 and 2a-M2	blue	-0.0179076	0.116963	0.0826725	0.0461858		Klc	Germline - Germarium 2a-2b-M1	blue	0.135767	0.0874812	0.0169953	0.0747759	0.000884827	0.0538168	0.116684		Syx1A	Germline - Germarium 2b-3-M1	turquoise	0.0750875	0.0653881	0.0329808	0.00371092	0.0620648		spi	Stalk & Polar Cells-M3	turquoise	0.200762	0.209066	0.211863	0.209015	0.165005	0.277778	0.192027	0.131999	0.137294	0.107789	0.154078	0.199015		wal	Follicle Stem Cells-M2	blue	0.0803663	0.0881631
	ash1	Germline - Germarium 1 and 2a-M1	turquoise	0.159073	0.0401565	-0.0932995	0.123521		Parp	Germline - Germarium 2a-2b-M2	turquoise	-0.0625207	0.112653	0.0591362	-0.029004	0.0929249	-0.0290946	0.0509447		TfIIA-S	Germline - Germarium 2b-3-M3	blue	0.0121807	0.0518174	0.0514227	0.0168189	0.0515558		GluProRS	Stalk & Polar Cells-M3	turquoise	0.256177	0.269319	0.297334	0.16259	0.255809	0.177494	0.146839	0.23456	0.107341	0.232408	0.20926	0.286332		Phb2	Follicle Stem Cells-M4	brown	0.124023	0.100621
	fs(1)M3	Germline - Germarium 1 and 2a-M2	blue	-0.0980536	0.127791	-0.0404595	-0.00543083		Ssrp	Germline - Germarium 2a-2b-M2	turquoise	0.137662	0.186625	-0.0207499	0.0869323	0.00567541	0.0492021	0.174989		mt:CoI	Germline - Germarium 2b-3-M1	turquoise	0.0976687	0.00520559	-0.159264	-0.0569738	-0.0106381		pie	Stalk & Polar Cells-M3	turquoise	0.180218	0.193014	0.248417	0.125323	0.192403	0.157803	0.122936	0.165769	0.125486	0.179187	0.111466	0.234055		Prosbeta1	Follicle Stem Cells-M3	yellow	0.059733	0.0529398
	Yp2	Germline - Germarium 1 and 2a-M3	brown	-0.0994314	-0.0886957	0.253731	-0.102433		TfIIFalpha	Germline - Germarium 2a-2b-M2	turquoise	0.0935734	0.161706	0.0094036	0.0656426	0.0161217	0.0523106	0.135626		not	Germline - Germarium 2b-3-M3	blue	0.00714475	0.0430134	0.112951	0.0281649	0.0511281		Aef1	Stalk & Polar Cells-M2	brown	0.305898	0.319983	0.301693	0.169916	0.300178	0.180123	0.242957	0.209303	0.149793	0.254319	0.154706	0.312718		Sply	Follicle Stem Cells-M1	turquoise	0.0953174	0.0429325
	U2af50	Germline - Germarium 1 and 2a-M1	turquoise	0.120806	0.0538179	0.00885201	0.127884		brat	Germline - Germarium 2a-2b-M1	blue	0.288471	0.171327	-0.0919069	0.233127	-0.110587	0.0613804	0.224653		pnut	Germline - Germarium 2b-3-M3	blue	0.0631543	0.0948613	0.159947	0.0318256	0.116461		PpD3	Stalk & Polar Cells-M1	blue	0.231885	0.20295	0.221132	0.106042	0.227007	0.0943638	0.105993	0.185976	0.0925281	0.192001	0.133303	0.240641		lwr	Follicle Stem Cells-M4	brown	0.117796	0.0745947
	ewg	Germline - Germarium 1 and 2a-M2	blue	-0.0961545	0.19704	0.016849	0.0134925		dap	Germline - Germarium 2a-2b-M2	turquoise	0.140787	0.185255	-0.0422328	0.0855637	0.00312293	0.0621786	0.165354		alien	Germline - Germarium 2b-3-M1	turquoise	0.0668246	0.0552892	-0.0100362	0.0332936	0.0475473		GstD3	Stalk & Polar Cells-M3	turquoise	0.0586167	0.108978	0.130731	0.042497	0.147505	0.0281944	0.0180724	0.107956	0.0587107	0.0631498	0.0685642	0.121862		l(2)05714	Follicle Stem Cells-M1	turquoise	0.0972883	0.0354894
	RpS17	Germline - Germarium 1 and 2a-M3	brown	0.0268847	0.013715	0.326433	0.0368833		woc	Germline - Germarium 2a-2b-M1	blue	0.208726	0.066962	0.0097042	0.0901224	0.0422769	0.146346	0.123916		Mtor	Germline - Germarium 2b-3-M1	turquoise	0.177705	0.120891	0.0324814	0.0315599	0.132091		gammaTub37C	Stalk & Polar Cells-M1	blue	0.268304	0.225784	0.169885	0.173232	0.17397	0.205091	0.15926	0.154972	0.173651	0.169213	0.118382	0.202091		CCT5	Follicle Stem Cells-M1	turquoise	0.158884	0.0804408
	Calr	Germline - Germarium 1 and 2a-M1	turquoise	0.0971866	0.0185805	0.0807955	0.0948672		128up	Germline - Germarium 2a-2b-M2	turquoise	0.0633302	0.0866068	0.0270388	0.0412916	0.0298873	0.0337042	0.0838042		CASK	Germline - Germarium 2b-3-M1	turquoise	0.0978003	0.0680022	0.0279296	0.0395584	0.0662214		hdc	Stalk & Polar Cells-M11	black	0.268366	0.232611	0.260113	0.216774	0.201661	0.1986	0.187292	0.188514	0.149471	0.165445	0.466664	0.268545		Srp54k	Follicle Stem Cells-M4	brown	0.107207	0.0750047
	RpL7	Germline - Germarium 1 and 2a-M3	brown	0.0669328	0.0912792	0.257107	0.104786		Cdc42	Germline - Germarium 2a-2b-M1	blue	0.171513	0.0700211	0.0188663	0.0915572	0.0254993	0.0873874	0.111509		Cp1	Germline - Germarium 2b-3-M2	brown	0.135112	0.215205	0.0193661	-0.0110448	0.124181		Wnt5	Stalk & Polar Cells-M3	turquoise	0.0966168	0.108182	0.163149	0.116599	0.119547	0.0628986	0.0676679	0.108973	0.0186007	0.128797	0.0738103	0.145378		atms	Follicle Stem Cells-M1	turquoise	0.0821512	0.00157228
	yem	Germline - Germarium 1 and 2a-M1	turquoise	0.0962767	0.0611439	-0.00175842	0.0951527		Map60	Germline - Germarium 2a-2b-M2	turquoise	0.110843	0.153725	-0.0229242	0.0828346	-0.0176771	0.0183081	0.142116		Cyp6a22	Germline - Germarium 2b-3-M3	blue	-0.00240916	-0.0110881	0.113048	0.0461478	0.0520508		Klc	Stalk & Polar Cells-M2	brown	0.260172	0.265397	0.234205	0.135955	0.260367	0.147079	0.144032	0.172885	0.126296	0.193473	0.122118	0.252563		simj	Follicle Stem Cells-M2	blue	0.128791	0.185044
	msl-1	Germline - Germarium 1 and 2a-M1	turquoise	0.20175	-0.115629	-0.0568015	0.067979		Taf5	Germline - Germarium 2a-2b-M2	turquoise	0.0470992	0.0640162	0.0149113	0.0331471	0.00674484	0.0164662	0.0592465		imd	Germline - Germarium 2b-3-M2	brown	0.0541255	0.0760126	0.0310135	-0.00811898	0.0486475		Parp	Stalk & Polar Cells-M3	turquoise	0.000903365	0.099279	0.262861	0.0953556	0.112668	0.082798	0.0779251	0.14	0.0487299	0.127586	0.186754	0.168505		sqz	Follicle Stem Cells-M2	blue	0.0795191	0.134924
	faf	Germline - Germarium 1 and 2a-M2	blue	-0.140061	0.313944	-0.0309455	0.035663		CycE	Germline - Germarium 2a-2b-M2	turquoise	0.133556	0.226222	-0.0655372	0.108798	-0.0454022	0.0351167	0.202643		Nrx-IV	Germline - Germarium 2b-3-M1	turquoise	0.0608426	0.0112018	0.00554687	0.00804118	0.0535448		RpS13	Stalk & Polar Cells-M2	brown	0.298169	0.357648	0.260176	0.209614	0.238361	0.201826	0.175705	0.188987	0.173105	0.205563	0.168237	0.274619		Ref1	Follicle Stem Cells-M1	turquoise	0.189908	0.0997231
	Eip63E	Germline - Germarium 1 and 2a-M1	turquoise	0.192886	-0.0646158	-0.0358762	0.0946349		LamC	Germline - Germarium 2a-2b-M2	turquoise	-0.0219599	0.0220877	0.0401772	-0.0214483	0.0545271	0.00053934	0.0114707		Ptp69D	Germline - Germarium 2b-3-M1	turquoise	0.14971	0.104256	0.0501723	0.0405094	0.116828		Ssrp	Stalk & Polar Cells-M3	turquoise	0.329218	0.332205	0.398447	0.188042	0.339987	0.179638	0.176039	0.31549	0.191648	0.319429	0.181576	0.37656		l(3)05822	Follicle Stem Cells-M1	turquoise	0.137416	0.0782297
	wdn	Germline - Germarium 1 and 2a-M2	blue	0.0049192	0.270807	0.0500303	0.143002		RpS9	Germline - Germarium 2a-2b-M3	brown	0.0588686	-0.0393789	0.338964	0.014497	0.122593	0.0730357	0.013981		Rlb1	Germline - Germarium 2b-3-M3	blue	0.014601	0.0359647	0.0926813	0.0309551	0.0380614		Taf4	Stalk & Polar Cells-M3	turquoise	0.3064	0.297944	0.320327	0.175057	0.269375	0.183002	0.306804	0.245906	0.164036	0.248339	0.199306	0.322276		msn	Follicle Stem Cells-M2	blue	0.0959623	0.159335
	Pabp2	Germline - Germarium 1 and 2a-M1	turquoise	0.240941	-0.0360069	0.0236175	0.158296		RpL18A	Germline - Germarium 2a-2b-M3	brown	0.0713028	0.00549108	0.262696	0.0352404	0.0769475	0.0475773	0.0498923		mRpL47	Germline - Germarium 2b-3-M1	turquoise	0.0306746	-0.0133845	-0.0497579	0.00649871	0.00366932		TfIIFalpha	Stalk & Polar Cells-M3	turquoise	0.249748	0.267448	0.326766	0.154481	0.283766	0.110043	0.13413	0.238188	0.0920467	0.251215	0.200745	0.305387		l(3)07882	Follicle Stem Cells-M1	turquoise	0.141055	0.0623304
	Rox8	Germline - Germarium 1 and 2a-M1	turquoise	0.162996	0.106184	0.00264345	0.17597		RpS18	Germline - Germarium 2a-2b-M1	blue	0.1115	0.0408605	0.141038	0.0619191	0.0399679	0.0708988	0.072701		Rnp4F	Germline - Germarium 2b-3-M4	yellow	0.0672454	0.0688006	0.0789634	0.236179	0.0963324		brat	Stalk & Polar Cells-M1	blue	0.328759	0.281465	0.303611	0.164273	0.302965	0.30379	0.150281	0.245886	0.131677	0.267482	0.164968	0.322699		cue	Follicle Stem Cells-M2	blue	0.149588	0.181484
	Orc3	Germline - Germarium 1 and 2a-M1	turquoise	0.11907	0.0836575	0.00733675	0.134438		TH1	Germline - Germarium 2a-2b-M2	turquoise	0.0398158	0.0950438	-0.0164039	0.0269277	-0.000476478	-0.0188152	0.0778597		Su(Tpl)	Germline - Germarium 2b-3-M1	turquoise	0.20678	0.0952871	0.0241969	0.0017649	0.140031		hep	Stalk & Polar Cells-M3	turquoise	0.223444	0.255478	0.303203	0.291023	0.225902	0.179458	0.204378	0.204503	0.149879	0.188804	0.193827	0.275926		fbl	Follicle Stem Cells-M1	turquoise	0.0680207	0.0471902
	bt	Germline - Germarium 1 and 2a-M1	turquoise	0.0454392	-0.0896469	0.122316	-0.0130823		Taf6	Germline - Germarium 2a-2b-M1	blue	0.123924	0.0351062	0.0489522	0.0761177	0.00994194	0.0774055	0.0707412		Oda	Germline - Germarium 2b-3-M1	turquoise	0.12209	0.0632651	0.0110379	0.0155947	0.0839809		pigeon	Stalk & Polar Cells-M3	turquoise	0.222319	0.2198	0.244411	0.143747	0.221758	0.148314	0.120158	0.183822	0.133351	0.204904	0.123333	0.246963		blw	Follicle Stem Cells-M1	turquoise	0.202029	0.104783
	Cyp4d1	Germline - Germarium 1 and 2a-M2	blue	-0.244912	0.313504	0.0359542	-0.0293306		TfIIFbeta	Germline - Germarium 2a-2b-M2	turquoise	0.0733767	0.134965	-0.0246997	0.0638	-0.0171236	0.0117723	0.11248		prod	Germline - Germarium 2b-3-M3	blue	0.00682577	0.0417597	0.0658905	0.00904287	0.0309618		dap	Stalk & Polar Cells-M3	turquoise	0.254094	0.232833	0.284066	0.164296	0.257775	0.126917	0.112614	0.255829	0.157538	0.252712	0.126701	0.278068		eff	Follicle Stem Cells-M1	turquoise	0.183795	0.107555
	Vha55	Germline - Germarium 1 and 2a-M1	turquoise	0.188587	-0.0152493	0.0337274	0.137423		TfIIS	Germline - Germarium 2a-2b-M2	turquoise	0.0839797	0.118951	-0.00478803	0.0611596	0.000498894	0.0530911	0.107335		mof	Germline - Germarium 2b-3-M3	blue	-0.00606984	0.0172558	0.0906722	0.0488884	0.0503488		128up	Stalk & Polar Cells-M3	turquoise	0.184801	0.200788	0.200992	0.134013	0.192087	0.151558	0.0980062	0.132432	0.15047	0.150256	0.10321	0.196388		heph	Follicle Stem Cells-M6	red	0.0227194	0.140228
	spi	Germline - Germarium 1 and 2a-M1	turquoise	0.138052	-0.00417574	-0.0186894	0.0861153		cora	Germline - Germarium 2a-2b-M3	brown	-0.00387188	-0.00529354	0.177427	-0.027862	0.119329	0.0237556	0.00908218		noi	Germline - Germarium 2b-3-M1	turquoise	0.0794354	0.0320193	0.00118807	0.0146242	0.0552168		Cdc42	Stalk & Polar Cells-M1	blue	0.262061	0.241548	0.235707	0.199733	0.24071	0.14867	0.111123	0.219617	0.122717	0.21741	0.143748	0.25149		jar	Follicle Stem Cells-M2	blue	0.0175491	0.127662
	pie	Germline - Germarium 1 and 2a-M1	turquoise	0.149294	-0.00642523	0.0295786	0.0982582		NAT1	Germline - Germarium 2a-2b-M3	brown	-0.00552957	-0.053504	0.248192	-0.0361841	0.168562	0.0330943	-0.0202897		Vps26	Germline - Germarium 2b-3-M3	blue	0.0595041	0.0798721	0.139308	0.0530282	0.110565		Map60	Stalk & Polar Cells-M3	turquoise	0.272577	0.268911	0.344492	0.14635	0.325074	0.135697	0.12855	0.245535	0.13639	0.278486	0.138098	0.330206		ox	Follicle Stem Cells-M4	brown	0.0303399	0.0420998
	gcl	Germline - Germarium 1 and 2a-M2	blue	0.0791198	0.227695	-0.0192053	0.14751		dmGlut	Germline - Germarium 2a-2b-M1	blue	0.177033	0.0548773	0.0191478	0.126012	-0.0246037	0.0700456	0.106855		CG13397	Germline - Germarium 2b-3-M2	brown	0.0538007	0.1105	0.0287086	-0.00575045	0.0535451		Taf1	Stalk & Polar Cells-M3	turquoise	0.21075	0.202877	0.226199	0.166594	0.179733	0.113577	0.143656	0.129621	0.126889	0.140456	0.250133	0.223203		poe	Follicle Stem Cells-M1	turquoise	0.164128	0.075399
	betaCOP	Germline - Germarium 1 and 2a-M2	blue	-0.0645975	0.125883	0.00962896	0.0282761		kermit	Germline - Germarium 2a-2b-M2	turquoise	0.0289673	0.124709	-0.00604162	0.0170541	0.00408201	-0.0203526	0.0936347		CG11899	Germline - Germarium 2b-3-M1	turquoise	0.0676196	0.0540748	0.00148587	-0.0134552	0.0471116		Taf5	Stalk & Polar Cells-M3	turquoise	0.123215	0.131412	0.152021	0.0789552	0.136932	0.0993951	0.0517885	0.118256	0.0845726	0.103565	0.0593586	0.147965		scat	Follicle Stem Cells-M2	blue	0.144112	0.190167
	GstD3	Germline - Germarium 1 and 2a-M1	turquoise	0.432755	-0.257101	-0.0253336	0.193164		wal	Germline - Germarium 2a-2b-M1	blue	0.0914621	0.0511971	0.0365254	0.0568124	0.00981163	0.0465885	0.065032		Ahcy	Germline - Germarium 2b-3-M2	brown	0.0257338	0.0576417	0.0452543	0.011817	0.0415119		AP-1-2beta	Stalk & Polar Cells-M3	turquoise	0.198907	0.221878	0.225346	0.115098	0.216373	0.114165	0.0902238	0.15246	0.0857043	0.197449	0.129766	0.227935		RpL13	Follicle Stem Cells-M2	blue	0.087739	0.147282
	RpL23	Germline - Germarium 1 and 2a-M3	brown	0.00450881	0.0797755	0.365345	0.0682269		Bka	Germline - Germarium 2a-2b-M2	turquoise	0.0547361	0.0837866	-0.0222055	0.0474363	-0.018701	0.0199965	0.0729204		CG2678	Germline - Germarium 2b-3-M1	turquoise	0.044092	0.0144719	-0.0260489	-0.0162014	0.0130842		CycE	Stalk & Polar Cells-M3	turquoise	0.274116	0.272353	0.360269	0.182693	0.300128	0.250901	0.181854	0.232185	0.160255	0.270515	0.179313	0.33298		RpS4	Follicle Stem Cells-M2	blue	0.112649	0.161563
	gammaTub37C	Germline - Germarium 1 and 2a-M2	blue	-0.0753057	0.161847	0.0359022	0.0175027		Sply	Germline - Germarium 2a-2b-M2	turquoise	0.0407082	0.0707613	0.0182115	0.038178	0.0147944	-0.00611883	0.0599192		CCT3	Germline - Germarium 2b-3-M1	turquoise	0.0820773	0.0483004	0.0211022	0.0272496	0.0508457		Lrr47	Stalk & Polar Cells-M3	turquoise	0.0944292	0.0804728	0.107921	0.0343628	0.0988191	0.0543005	0.0485755	0.0709044	0.0834727	0.0934159	0.0557399	0.111845		TfIIA-L	Follicle Stem Cells-M1	turquoise	0.154601	0.0906661
	hdc	Germline - Germarium 1 and 2a-M2	blue	0.0620399	0.199518	-0.0204766	0.145055		CCT5	Germline - Germarium 2a-2b-M2	turquoise	0.0663352	0.112576	0.0466067	0.0643912	0.0106484	-0.0166074	0.112621		CkIalpha	Germline - Germarium 2b-3-M1	turquoise	0.205955	0.149304	0.0979461	0.018381	0.19082		RpS9	Stalk & Polar Cells-M1	blue	0.355566	0.374522	0.294795	0.184302	0.307156	0.221804	0.234536	0.248304	0.214305	0.2545	0.183353	0.320246		Taf12	Follicle Stem Cells-M1	turquoise	0.0586116	0.0182851
	Wnt5	Germline - Germarium 1 and 2a-M1	turquoise	0.212231	-0.099132	-0.0408011	0.0960601		DCTN3-p24	Germline - Germarium 2a-2b-M1	blue	0.0943812	0.0318489	0.0225424	0.0496807	0.0141869	0.0664331	0.0578293		CkIIalpha-i1	Germline - Germarium 2b-3-M3	blue	-0.0101064	0.0171116	0.0677054	0.0346375	0.0209073		RpL18A	Stalk & Polar Cells-M1	blue	0.378779	0.39708	0.288385	0.204537	0.288583	0.235907	0.225466	0.241622	0.225111	0.258997	0.179718	0.324318		Uch-L5	Follicle Stem Cells-M1	turquoise	0.0944306	0.0156638
	Sod2	Germline - Germarium 1 and 2a-M2	blue	-0.00133128	0.111726	0.094767	0.0639361		Sec61beta	Germline - Germarium 2a-2b-M2	turquoise	0.0659212	0.0847815	-0.00221522	0.0620431	-0.00885684	0.00366997	0.0841267		Fer1HCH	Germline - Germarium 2b-3-M4	yellow	-0.0286406	-0.0298363	0.0410866	0.131644	0.000220222		RpS18	Stalk & Polar Cells-M1	blue	0.34493	0.350674	0.253813	0.208135	0.254354	0.216472	0.181093	0.206003	0.178712	0.228943	0.178281	0.284337		PR-Set7	Follicle Stem Cells-M1	turquoise	0.240162	0.168645
	ATPsynbeta	Germline - Germarium 1 and 2a-M1	turquoise	0.180507	0.0808921	0.0679459	0.172341		Nup214	Germline - Germarium 2a-2b-M1	blue	0.190061	0.127166	-0.00716384	0.134626	0.00572777	0.0661555	0.155131		Nap1	Germline - Germarium 2b-3-M3	blue	0.00666459	0.064226	0.142728	0.0279518	0.0704993		Sdc	Stalk & Polar Cells-M9	greenyellow	0.234849	0.218878	0.193341	0.165429	0.158445	0.179007	0.124119	0.110331	0.535535	0.169957	0.168327	0.208392		Ssdp	Follicle Stem Cells-M1	turquoise	0.295044	0.0317613
	Gel	Germline - Germarium 1 and 2a-M2	blue	-0.211811	0.0839442	0.0146174	-0.122041		atms	Germline - Germarium 2a-2b-M2	turquoise	0.0212765	0.0392066	0.0119467	0.0286921	0.000674187	0.00252616	0.039298		Orc2	Germline - Germarium 2b-3-M2	brown	0.055338	0.0994551	0.0325033	0.00770766	0.0577231		TH1	Stalk & Polar Cells-M3	turquoise	0.153549	0.168165	0.202547	0.120535	0.168442	0.060952	0.0954671	0.148471	0.0829422	0.15431	0.0903909	0.183733		Smyd3	Follicle Stem Cells-M1	turquoise	0.103345	0.0478977
	GstS1	Germline - Germarium 1 and 2a-M2	blue	-0.182289	0.289475	0.0524128	0.021008		Xe7	Germline - Germarium 2a-2b-M1	blue	0.128177	0.0689724	0.0288474	0.0604229	0.0152695	0.0712973	0.09227		Orc5	Germline - Germarium 2b-3-M1	turquoise	0.0411885	0.0382531	-0.0108375	-0.0201194	0.0248971		TfIIS	Stalk & Polar Cells-M10	red	0.241347	0.233445	0.264177	0.152922	0.241285	0.170326	0.142238	0.207904	0.167751	0.304185	0.115215	0.266313		cpb	Follicle Stem Cells-M1	turquoise	0.11396	0.0348415
	Klc	Germline - Germarium 1 and 2a-M2	blue	0.00560484	0.182174	0.0362251	0.0917736		TrpRS	Germline - Germarium 2a-2b-M1	blue	0.107527	0.0576433	0.00153054	0.0544203	-0.0122737	0.0472885	0.0735932		Rala	Germline - Germarium 2b-3-M1	turquoise	0.209466	0.103433	-0.0287927	-0.00328748	0.112431		pll	Stalk & Polar Cells-M5	green	0.155743	0.141543	0.160107	0.067165	0.209056	0.0889375	0.0889638	0.13811	0.109187	0.112097	0.094774	0.167233		Cdc37	Follicle Stem Cells-M1	turquoise	0.139589	0.0487935
	Parp	Germline - Germarium 1 and 2a-M1	turquoise	0.259563	-0.170244	0.026419	0.0997482		l(3)04053	Germline - Germarium 2a-2b-M1	blue	0.160212	0.0715757	0.0277615	0.0992825	0.0179984	0.0665129	0.108273		RpL22	Germline - Germarium 2b-3-M3	blue	-0.0716954	-0.0105676	0.0968658	0.0422259	-0.00474021		NAT1	Stalk & Polar Cells-M3	turquoise	0.304657	0.31034	0.348926	0.185154	0.301798	0.159934	0.116042	0.250664	0.240185	0.278612	0.196979	0.340349		La	Follicle Stem Cells-M1	turquoise	0.137374	0.0475487
	RpS13	Germline - Germarium 1 and 2a-M3	brown	-0.0243856	0.0742554	0.259596	0.035737		l(3)05822	Germline - Germarium 2a-2b-M2	turquoise	0.130052	0.147239	0.0162183	0.107992	0.0152748	0.0364383	0.14761		Shark	Germline - Germarium 2b-3-M3	blue	0.0393404	0.0671185	0.112309	0.0365423	0.092852		dmGlut	Stalk & Polar Cells-M1	blue	0.279137	0.221667	0.226658	0.146353	0.226381	0.238647	0.161907	0.181002	0.14847	0.194492	0.171697	0.247834		Mad	Follicle Stem Cells-M1	turquoise	0.161446	0.117184
	Dsor1	Germline - Germarium 1 and 2a-M1	turquoise	0.0967659	0.0419771	-0.0105318	0.0899712		Spn	Germline - Germarium 2a-2b-M1	blue	0.228317	0.130116	-0.0374821	0.133493	0.0120231	0.109037	0.172576		Ubc2	Germline - Germarium 2b-3-M1	turquoise	0.126513	0.10354	0.0593707	0.0156319	0.121854		kermit	Stalk & Polar Cells-M3	turquoise	0.110851	0.156203	0.207347	0.088963	0.158841	0.0869856	0.0764297	0.159365	0.116948	0.143101	0.0915774	0.186038		msi	Follicle Stem Cells-M3	yellow	0.0944557	0.103573
	TfIIFalpha	Germline - Germarium 1 and 2a-M1	turquoise	0.144132	-0.0110061	0.0183017	0.0990269		msn	Germline - Germarium 2a-2b-M1	blue	0.195947	0.0998382	0.0233507	0.105738	0.03505	0.11814	0.140697		abs	Germline - Germarium 2b-3-M3	blue	-0.017607	0.0341625	0.122704	0.0409296	0.0525083		Aldh-III	Stalk & Polar Cells-M2	brown	0.19885	0.194919	0.174062	0.162248	0.156746	0.155757	0.0938569	0.145421	0.180802	0.137707	0.117278	0.185205		pav	Follicle Stem Cells-M1	turquoise	0.160615	0.0973364
	brat	Germline - Germarium 1 and 2a-M2	blue	0.0154381	0.345288	-0.0264604	0.164219		l(3)07882	Germline - Germarium 2a-2b-M2	turquoise	0.0462301	0.0975228	0.00404144	0.0346383	0.0339996	0.0296176	0.0760463		oxt	Germline - Germarium 2b-3-M3	blue	0.0260343	0.0530331	0.122266	0.018574	0.0777471		Phb2	Stalk & Polar Cells-M1	blue	0.253599	0.212921	0.245744	0.153566	0.233029	0.167947	0.133595	0.210069	0.213179	0.234212	0.0806615	0.248153		RnrL	Follicle Stem Cells-M1	turquoise	0.208124	0.0921591
	CycD	Germline - Germarium 1 and 2a-M1	turquoise	0.148101	0.104008	0.0632579	0.156997		SsRbeta	Germline - Germarium 2a-2b-M1	blue	0.111136	0.0411698	0.00521067	0.0477529	-0.0129177	0.0558004	0.0779423		chn	Germline - Germarium 2b-3-M1	turquoise	0.166931	0.135672	0.0427742	-0.0137264	0.12256		dock	Stalk & Polar Cells-M3	turquoise	0.257966	0.257888	0.288834	0.166165	0.247279	0.155826	0.106173	0.230152	0.163046	0.24051	0.130334	0.290371		Snr1	Follicle Stem Cells-M1	turquoise	0.096617	0.0498062
	dap	Germline - Germarium 1 and 2a-M1	turquoise	0.219649	0.065612	0.00527967	0.178925		Sas-4	Germline - Germarium 2a-2b-M1	blue	0.148668	0.0965838	-0.00439714	0.0833881	-0.00532238	0.0563357	0.1181		ksr	Germline - Germarium 2b-3-M3	blue	0.0269767	0.0646362	0.141509	0.0398389	0.102847		Sply	Stalk & Polar Cells-M3	turquoise	0.135182	0.162325	0.190285	0.0753106	0.191203	0.0784947	0.0667537	0.166336	0.0874168	0.126498	0.0669678	0.174328		tsr	Follicle Stem Cells-M1	turquoise	0.170601	0.0860306
	woc	Germline - Germarium 1 and 2a-M2	blue	-0.172564	0.32672	-0.0243626	0.0416389		dia	Germline - Germarium 2a-2b-M1	blue	0.198664	0.114183	0.0128643	0.111583	0.0215165	0.0898132	0.145523		Cul1	Germline - Germarium 2b-3-M1	turquoise	0.128475	0.0877242	0.0216591	0.00693988	0.0922192		lwr	Stalk & Polar Cells-M3	turquoise	0.211795	0.228191	0.237492	0.134558	0.218326	0.140356	0.12357	0.163421	0.109704	0.152642	0.128592	0.236		Wee1	Follicle Stem Cells-M1	turquoise	0.10698	0.0749136
	128up	Germline - Germarium 1 and 2a-M1	turquoise	0.152623	0.0111813	0.0698796	0.124516		cue	Germline - Germarium 2a-2b-M1	blue	0.218055	0.082301	0.0264508	0.112213	-0.0108634	0.0928841	0.137905		mbc	Germline - Germarium 2b-3-M1	turquoise	0.149017	0.0823351	0.0808884	0.0350543	0.135476		l(2)05714	Stalk & Polar Cells-M3	turquoise	0.127026	0.137186	0.147849	0.0687381	0.109259	0.102073	0.0961931	0.0788195	0.0532296	0.133699	0.0711644	0.142558		wts	Follicle Stem Cells-M1	turquoise	0.200682	0.146827
	Cdc42	Germline - Germarium 1 and 2a-M2	blue	-0.0631084	0.251574	0.0424851	0.0907051		blw	Germline - Germarium 2a-2b-M2	turquoise	0.0374069	0.0861479	0.13136	0.0509623	0.0553908	-0.00673557	0.0811086		nonA-l	Germline - Germarium 2b-3-M1	turquoise	0.170354	0.0125655	-0.0921227	-0.0462852	0.0474808		Hmgs	Stalk & Polar Cells-M3	turquoise	0.158066	0.13538	0.165234	0.0554467	0.141429	0.0789738	0.0668807	0.159907	0.0922977	0.14605	0.0739398	0.167312		alpha-Man-IIa	Follicle Stem Cells-M1	turquoise	0.133169	0.0984209
	Map60	Germline - Germarium 1 and 2a-M1	turquoise	0.173171	0.0856112	0.0204231	0.184821		eff	Germline - Germarium 2a-2b-M2	turquoise	0.139353	0.23621	-0.0896474	0.120939	-0.0568049	0.0517394	0.192655		peng	Germline - Germarium 2b-3-M4	yellow	-0.020906	0.0183674	0.0492707	0.194671	0.0044669		CCT5	Stalk & Polar Cells-M3	turquoise	0.263032	0.275653	0.308522	0.149245	0.281639	0.199274	0.155077	0.235919	0.191166	0.250322	0.178828	0.297142		Arp2	Follicle Stem Cells-M1	turquoise	0.229159	0.0494716
	Taf1	Germline - Germarium 1 and 2a-M2	blue	-0.0250815	0.153808	0.0229754	0.0543475		heph	Germline - Germarium 2a-2b-M2	turquoise	0.0999195	0.13944	0.0534639	0.0722168	0.048051	0.0170713	0.126215		tos	Germline - Germarium 2b-3-M1	turquoise	0.102398	0.0410751	0.018716	0.0375841	0.059269		DCTN3-p24	Stalk & Polar Cells-M1	blue	0.136449	0.107128	0.0822827	0.0489604	0.0870287	0.0878239	0.0564947	0.0947857	0.119103	0.0922422	0.0647983	0.100446		Arp1	Follicle Stem Cells-M1	turquoise	0.0467203	0.0313969
	CycE	Germline - Germarium 1 and 2a-M1	turquoise	0.305482	0.00438156	0.00964329	0.250234		jar	Germline - Germarium 2a-2b-M1	blue	0.122983	0.051885	0.0347197	0.0841505	0.014689	0.0493445	0.0888904		CadN	Germline - Germarium 2b-3-M3	blue	-0.0115745	-0.00555432	0.0318907	0.042222	0.00709689		Sec61beta	Stalk & Polar Cells-M2	brown	0.157182	0.181839	0.151228	0.0689628	0.159912	0.109777	0.101349	0.140114	0.100033	0.13227	0.0567599	0.162169		Ank	Follicle Stem Cells-M1	turquoise	0.156795	0.0948487
	LamC	Germline - Germarium 1 and 2a-M1	turquoise	0.0640231	-0.0935984	0.0311073	0.0171291		ox	Germline - Germarium 2a-2b-M1	blue	0.051989	0.0392997	0.0136113	0.0427348	-0.00882266	0.0240947	0.0523936		Cpr	Germline - Germarium 2b-3-M1	turquoise	0.142737	0.0905103	0.0455444	0.0130554	0.122212		Nup214	Stalk & Polar Cells-M3	turquoise	0.279814	0.249958	0.286324	0.150542	0.249928	0.199759	0.160897	0.223867	0.213331	0.212091	0.153802	0.29053		PhKgamma	Follicle Stem Cells-M1	turquoise	0.168848	0.143003
	RpS9	Germline - Germarium 1 and 2a-M3	brown	-0.149733	0.037205	0.339062	-0.0873762		poe	Germline - Germarium 2a-2b-M3	brown	0.00131034	-0.0456768	0.335976	-0.0181744	0.201083	0.0576077	-0.0133349		Hmu	Germline - Germarium 2b-3-M1	turquoise	0.131234	0.0939031	0.0572943	0.00174057	0.115832		atms	Stalk & Polar Cells-M3	turquoise	0.142968	0.135574	0.164638	0.0660425	0.136142	0.0842662	0.104289	0.113899	0.0545178	0.107687	0.151583	0.154754		dhd	Follicle Stem Cells-M1	turquoise	0.308885	0.119843
	RpL18A	Germline - Germarium 1 and 2a-M3	brown	-0.0339336	0.142894	0.336817	0.0676998		scat	Germline - Germarium 2a-2b-M1	blue	0.128557	0.0674826	0.0356145	0.0886572	-0.00510174	0.0577178	0.0987103		Lis-1	Germline - Germarium 2b-3-M1	turquoise	0.150167	0.114269	0.0126194	0.0192975	0.115806		simj	Stalk & Polar Cells-M7	pink	0.250808	0.23609	0.225091	0.170125	0.201483	0.148318	0.392474	0.160789	0.131981	0.158753	0.142127	0.23667		Dp	Follicle Stem Cells-M1	turquoise	0.187211	0.130869
	RpS18	Germline - Germarium 1 and 2a-M3	brown	-0.0435255	0.142027	0.310868	0.0440345		ken	Germline - Germarium 2a-2b-M1	blue	0.171559	0.0822675	0.0328889	0.0887105	0.03241	0.117477	0.11698		p38a	Germline - Germarium 2b-3-M1	turquoise	0.0559453	0.0375452	0.0287961	0.0295508	0.0375286		sqz	Stalk & Polar Cells-M1	blue	0.204379	0.198053	0.185243	0.080564	0.175783	0.0924069	0.145199	0.171375	0.1018	0.196161	0.160943	0.197117		Fdh	Follicle Stem Cells-M1	turquoise	0.0527758	-0.0081313
	RpS19a	Germline - Germarium 1 and 2a-M3	brown	0.0933315	0.0810858	0.307831	0.101789		RpL13	Germline - Germarium 2a-2b-M3	brown	0.0636199	-0.0118459	0.314711	0.0277576	0.0976572	0.0582554	0.0349443		rin	Germline - Germarium 2b-3-M3	blue	0.105115	0.151773	0.196555	0.0372768	0.166015		Xe7	Stalk & Polar Cells-M11	black	0.272328	0.252362	0.270044	0.219653	0.207769	0.22483	0.20988	0.157784	0.203862	0.18726	0.322286	0.272142		Gip	Follicle Stem Cells-M1	turquoise	0.0507295	0.0103379
	TH1	Germline - Germarium 1 and 2a-M1	turquoise	0.203467	0.0567391	-0.00365642	0.183258		RpS4	Germline - Germarium 2a-2b-M3	brown	0.0816075	-0.0139705	0.324641	0.0412193	0.102803	0.0552844	0.043963		Rab14	Germline - Germarium 2b-3-M1	turquoise	0.114758	0.0925311	0.0387559	0.0149778	0.0888508		l(3)02640	Stalk & Polar Cells-M1	blue	0.266883	0.240412	0.265419	0.13178	0.248662	0.192932	0.158753	0.226207	0.123411	0.224263	0.142102	0.282323		Gem3	Follicle Stem Cells-M1	turquoise	0.141091	0.0778146
	Taf6	Germline - Germarium 1 and 2a-M2	blue	-0.0350975	0.203133	0.0476872	0.0708166		Taf12	Germline - Germarium 2a-2b-M2	turquoise	0.0597957	0.0960373	-0.0115152	0.0561458	-0.0143893	0.0231728	0.0835923		Rbf	Germline - Germarium 2b-3-M3	blue	0.0530036	0.088051	0.162732	0.0250206	0.121392		Gug	Stalk & Polar Cells-M3	turquoise	0.282695	0.279201	0.313485	0.159951	0.24628	0.185392	0.349945	0.228629	0.153832	0.233298	0.207875	0.301139		nmo	Follicle Stem Cells-M1	turquoise	0.0890536	0.0571934
	TfIIFbeta	Germline - Germarium 1 and 2a-M1	turquoise	0.148535	-0.0219856	0.031657	0.101782		Uch-L5	Germline - Germarium 2a-2b-M2	turquoise	0.059937	0.151588	-0.00622824	0.0720798	0.0019757	0.00965985	0.119954		RtGEF	Germline - Germarium 2b-3-M1	turquoise	0.098214	0.0631916	-0.00859863	-0.0387185	0.0547352		l(3)04053	Stalk & Polar Cells-M2	brown	0.26202	0.267309	0.252305	0.151628	0.223876	0.145969	0.189636	0.206877	0.15808	0.199639	0.151308	0.263658		oaf	Follicle Stem Cells-M1	turquoise	0.0890217	0.00327663
	TfIIS	Germline - Germarium 1 and 2a-M1	turquoise	0.168415	0.00311879	0.00370433	0.122885		ND-ACP	Germline - Germarium 2a-2b-M2	turquoise	0.0443046	0.118091	-0.00656872	0.0451975	-0.0113593	-0.0135086	0.094453		HDAC1	Germline - Germarium 2b-3-M3	blue	0.0469926	0.11534	0.168265	0.041192	0.108233		l(3)05822	Stalk & Polar Cells-M1	blue	0.259095	0.241513	0.256302	0.110344	0.257705	0.13694	0.123819	0.222524	0.131976	0.219839	0.226444	0.272266		Tis11	Follicle Stem Cells-M6	red	0.0827162	0.156741
	mtrm	Germline - Germarium 1 and 2a-M1	turquoise	0.125413	0.0880715	0.0812741	0.147985		Ssdp	Germline - Germarium 2a-2b-M2	turquoise	-0.0429994	0.27344	-0.0570496	0.0120547	0.0237578	-0.0705169	0.155482		Spx	Germline - Germarium 2b-3-M1	turquoise	0.0630194	0.0444604	0.00926353	0.00247681	0.0513871		Spn	Stalk & Polar Cells-M7	pink	0.271723	0.251551	0.285381	0.195928	0.237123	0.13392	0.472836	0.212795	0.108177	0.22066	0.190834	0.279181		Aldh	Follicle Stem Cells-M4	brown	0.135503	0.0893451
	NAT1	Germline - Germarium 1 and 2a-M2	blue	-0.0677353	0.041174	0.093009	-0.0146058		SrpRbeta	Germline - Germarium 2a-2b-M2	turquoise	0.043906	0.076622	0.000507895	0.0283464	-0.0174868	-0.00371859	0.0691054		Vang	Germline - Germarium 2b-3-M3	blue	0.0203342	0.0505261	0.103535	0.0213552	0.0661191		msn	Stalk & Polar Cells-M7	pink	0.315803	0.295068	0.305281	0.195017	0.268103	0.172296	0.456387	0.23217	0.198258	0.251357	0.207898	0.314613		CalpA	Follicle Stem Cells-M4	brown	0.0538719	0.0370465
	dmGlut	Germline - Germarium 1 and 2a-M2	blue	-0.0273187	0.181426	0.0626915	0.0770292		Cdc37	Germline - Germarium 2a-2b-M2	turquoise	0.0522168	0.0987235	0.014726	0.0377593	0.00717166	0.0174791	0.0862118		apt	Germline - Germarium 2b-3-M1	turquoise	0.116066	0.096001	0.0510933	-0.00726454	0.12047		l(3)07882	Stalk & Polar Cells-M3	turquoise	0.225754	0.22323	0.250054	0.15978	0.208544	0.125041	0.128328	0.162859	0.136084	0.202216	0.218517	0.242564		Cdc27	Follicle Stem Cells-M1	turquoise	0.190425	0.101422
	kermit	Germline - Germarium 1 and 2a-M1	turquoise	0.244538	-0.0796722	0.00587412	0.154976		Trp1	Germline - Germarium 2a-2b-M2	turquoise	0.0645106	0.0927879	0.0177296	0.0466976	0.0049069	0.0357119	0.0892956		csul	Germline - Germarium 2b-3-M2	brown	0.0490834	0.077605	0.0146369	0.0187457	0.0494653		Sas-4	Stalk & Polar Cells-M1	blue	0.271255	0.232463	0.261271	0.123889	0.259979	0.136918	0.117326	0.213819	0.120109	0.241041	0.174569	0.278128		Gp150	Follicle Stem Cells-M6	red	-0.0453584	0.0166428
	wal	Germline - Germarium 1 and 2a-M2	blue	-0.00108841	0.11057	0.0935758	0.0599606		Klp3A	Germline - Germarium 2a-2b-M1	blue	0.156462	0.0774171	0.0487201	0.0777474	0.0286385	0.0661494	0.113461		mael	Germline - Germarium 2b-3-M3	blue	0.0193681	0.0566124	0.118697	0.0357378	0.0634825		cue	Stalk & Polar Cells-M1	blue	0.257849	0.212097	0.227114	0.122672	0.212938	0.148513	0.139032	0.169419	0.123946	0.214506	0.152349	0.246974		Hsp70Aa	Follicle Stem Cells-M2	blue	0.0417496	0.1242
	Ccs	Germline - Germarium 1 and 2a-M1	turquoise	0.0752335	0.028705	0.0252665	0.0708776		La	Germline - Germarium 2a-2b-M2	turquoise	0.0883092	0.127283	0.0295192	0.0594626	0.0230366	0.0445491	0.122679		Vsp37A	Germline - Germarium 2b-3-M2	brown	0.0459692	0.0780108	0.0433306	0.00770401	0.0688058		pelo	Stalk & Polar Cells-M3	turquoise	0.236938	0.232883	0.256965	0.12715	0.218702	0.199355	0.121456	0.185552	0.102246	0.192169	0.15122	0.256054		Hsp70Ba	Follicle Stem Cells-M2	blue	0.0133747	0.119372
	Phb2	Germline - Germarium 1 and 2a-M1	turquoise	0.157289	0.0773865	0.0450123	0.173918		lark	Germline - Germarium 2a-2b-M1	blue	0.160566	0.0737625	0.0286989	0.0941743	-0.0015169	0.069943	0.110061		Tom40	Germline - Germarium 2b-3-M1	turquoise	0.139195	0.082036	-0.00257599	-0.0142109	0.0761977		heph	Stalk & Polar Cells-M11	black	0.242739	0.210692	0.211281	0.211793	0.165516	0.169364	0.169516	0.163132	0.145561	0.109846	0.513599	0.230742		Nca	Follicle Stem Cells-M1	turquoise	0.107966	0.0460126
	dock	Germline - Germarium 1 and 2a-M2	blue	0.0510433	0.169083	0.00301777	0.120884		Zyx	Germline - Germarium 2a-2b-M2	turquoise	-0.00946211	0.0669527	-0.000616222	-0.00397587	0.0277268	0.0176778	0.0394292		pgc	Germline - Germarium 2b-3-M1	turquoise	0.146299	0.0757013	0.0288334	0.0040378	0.0969151		jar	Stalk & Polar Cells-M2	brown	0.287334	0.285333	0.262334	0.207007	0.254355	0.191987	0.171267	0.176407	0.151029	0.20206	0.264995	0.278351		Nmda1	Follicle Stem Cells-M1	turquoise	0.0600901	0.0113055
	Sply	Germline - Germarium 1 and 2a-M1	turquoise	0.157044	0.00945547	0.0223295	0.124668		Mef2	Germline - Germarium 2a-2b-M1	blue	0.180788	0.113287	-0.00757086	0.0964736	0.00401741	0.10873	0.131819		phr6-4	Germline - Germarium 2b-3-M1	turquoise	0.108696	0.0456261	0.00575287	0.0133444	0.0744061		poe	Stalk & Polar Cells-M3	turquoise	0.257493	0.258076	0.303212	0.201467	0.256292	0.280646	0.162016	0.211557	0.171639	0.193691	0.176442	0.280958		RpL11	Follicle Stem Cells-M3	yellow	0.128579	0.123586
	lwr	Germline - Germarium 1 and 2a-M1	turquoise	0.0714014	0.0454294	0.0565682	0.0858906		Mlh1	Germline - Germarium 2a-2b-M1	blue	0.10514	0.0353856	0.0184693	0.0543882	0.000669235	0.0514629	0.0673356		ATPsynCF6	Germline - Germarium 2b-3-M1	turquoise	0.0726861	0.0520515	0.00232202	-0.00602153	0.0351027		ken	Stalk & Polar Cells-M9	greenyellow	0.250767	0.243377	0.243233	0.171319	0.203491	0.150062	0.146124	0.17685	0.332352	0.208577	0.125096	0.254243		Sap47	Follicle Stem Cells-M1	turquoise	0.0830522	0.0444811
	l(2)05714	Germline - Germarium 1 and 2a-M1	turquoise	0.128001	0.00580427	0.0374117	0.0987814		Pms2	Germline - Germarium 2a-2b-M1	blue	0.150198	0.0412966	0.0120409	0.0654122	0.0204575	0.127399	0.0818688		CaMKI	Germline - Germarium 2b-3-M1	turquoise	0.103177	0.0153837	-0.06076	0.0113011	0.0333919		Sema1a	Stalk & Polar Cells-M6	purple	0.241185	0.225292	0.222444	0.19085	0.176083	0.43468	0.112087	0.168142	0.148993	0.175913	0.177602	0.232458		Syx1A	Follicle Stem Cells-M1	turquoise	0.0933079	0.124348
	Hmgs	Germline - Germarium 1 and 2a-M1	turquoise	0.105191	0.0433758	0.0388872	0.108453		msi	Germline - Germarium 2a-2b-M2	turquoise	0.0910794	0.176878	-0.0182136	0.0921949	-0.0371002	0.0228389	0.146783		Cdk4	Germline - Germarium 2b-3-M3	blue	-0.0440041	0.019829	0.110233	0.0317056	0.0231393		RpL13	Stalk & Polar Cells-M1	blue	0.342911	0.354761	0.250402	0.245132	0.226986	0.27564	0.205296	0.195805	0.205812	0.169598	0.221221	0.278847		TfIIA-S	Follicle Stem Cells-M5	green	0.0302917	0.0367722
	CG10939	Germline - Germarium 1 and 2a-M1	turquoise	0.0210939	-0.0489257	-0.022765	-0.00587125		pav	Germline - Germarium 2a-2b-M2	turquoise	0.140089	0.168899	-0.0418412	0.10685	-0.0230453	0.0418524	0.157477		PTP-ER	Germline - Germarium 2b-3-M3	blue	0.0572365	0.0629055	0.103869	0.0183825	0.088822		RpS4	Stalk & Polar Cells-M1	blue	0.341265	0.326576	0.250872	0.193764	0.2619	0.20525	0.217857	0.203948	0.164045	0.218827	0.165236	0.288138		Pex1	Follicle Stem Cells-M1	turquoise	0.0816597	0.0464882
	CCT5	Germline - Germarium 1 and 2a-M1	turquoise	0.152406	0.00985603	0.0654745	0.129047		RnrL	Germline - Germarium 2a-2b-M2	turquoise	0.08815	0.172679	0.0191934	0.0866721	0.00438781	0.0205195	0.148535		Nurf-38	Germline - Germarium 2b-3-M3	blue	0.00182473	0.0564716	0.0782184	0.0209801	0.0473955		TfIIA-L	Stalk & Polar Cells-M3	turquoise	0.219145	0.213863	0.239692	0.137125	0.225396	0.151585	0.111882	0.166243	0.104643	0.170721	0.169357	0.240838		mt:CoI	Follicle Stem Cells-M1	turquoise	0.145231	-0.108518
	DCTN3-p24	Germline - Germarium 1 and 2a-M2	blue	-0.0609898	0.11903	0.0393581	0.0169004		rost	Germline - Germarium 2a-2b-M1	blue	0.127578	0.089899	-0.033484	0.0726295	-0.0201121	0.0761879	0.100173		ATPsynO	Germline - Germarium 2b-3-M1	turquoise	0.0288688	0.0273626	0.0185252	-0.0170269	0.0317592		Rsf1	Stalk & Polar Cells-M3	turquoise	0.180089	0.182574	0.191427	0.110692	0.182163	0.123824	0.104015	0.128203	0.116557	0.135926	0.0962495	0.193222		not	Follicle Stem Cells-M2	blue	0.0925468	0.13576
	Nup214	Germline - Germarium 1 and 2a-M2	blue	0.0576909	0.218952	0.0304858	0.118701		Snr1	Germline - Germarium 2a-2b-M2	turquoise	0.0704501	0.1074	0.00370773	0.083272	-0.0121832	0.0102887	0.0983878		Pitslre	Germline - Germarium 2b-3-M1	turquoise	0.111145	0.0848131	0.0405819	0.00834887	0.0904859		Uch-L5	Stalk & Polar Cells-M3	turquoise	0.18875	0.197612	0.259582	0.120509	0.216258	0.135648	0.117458	0.197224	0.107062	0.20167	0.152759	0.241374		pnut	Follicle Stem Cells-M3	yellow	0.189602	0.176697
	Srp54k	Germline - Germarium 1 and 2a-M2	blue	-0.020861	0.20201	0.0428288	0.0997578		twin	Germline - Germarium 2a-2b-M2	turquoise	0.141882	0.163039	-0.0153889	0.104141	-0.0115995	0.0439878	0.164295		dos	Germline - Germarium 2b-3-M1	turquoise	0.0983756	0.0737862	0.0333363	0.0407797	0.089792		vers	Stalk & Polar Cells-M2	brown	0.219083	0.230112	0.226019	0.12187	0.191227	0.112515	0.137629	0.190302	0.110333	0.189272	0.125342	0.231962		sced	Follicle Stem Cells-M1	turquoise	0.112377	0.0734475
	atms	Germline - Germarium 1 and 2a-M1	turquoise	0.184205	0.0324041	0.0585845	0.161562		tsr	Germline - Germarium 2a-2b-M2	turquoise	0.0857928	0.16397	0.039849	0.0933039	-0.0130006	0.00589106	0.156065		fz2	Germline - Germarium 2b-3-M2	brown	0.0451989	0.0753983	-0.000269597	-0.0203345	0.0260633		Ssdp	Stalk & Polar Cells-M3	turquoise	0.196996	0.274225	0.371582	0.161137	0.280463	0.124298	0.114643	0.262506	0.114003	0.236555	0.225632	0.313775		shot	Follicle Stem Cells-M6	red	0.0386333	0.115113
	simj	Germline - Germarium 1 and 2a-M2	blue	-0.0468997	0.195874	-0.016519	0.0495448		Arp6	Germline - Germarium 2a-2b-M2	turquoise	0.0433444	0.0639251	1.03622e-05	0.0476807	0.00167971	0.00597082	0.0635543		Pino	Germline - Germarium 2b-3-M3	blue	0.0128958	0.0331208	0.0990573	0.0232646	0.0471778		SrpRbeta	Stalk & Polar Cells-M3	turquoise	0.193592	0.196189	0.224954	0.157702	0.186122	0.121512	0.132697	0.155917	0.123162	0.173714	0.126792	0.219586		alien	Follicle Stem Cells-M1	turquoise	0.118995	0.0503806
	sqz	Germline - Germarium 1 and 2a-M1	turquoise	0.168462	0.137353	-0.00335941	0.175777		Arp2	Germline - Germarium 2a-2b-M2	turquoise	-0.0202688	0.172313	-0.00790819	0.0168116	0.0469749	-0.0297688	0.104496		snRNP-U1-70K	Germline - Germarium 2b-3-M3	blue	0.0312116	0.056588	0.121514	0.0166058	0.0836583		Smyd3	Stalk & Polar Cells-M1	blue	0.0961462	0.0931246	0.0866135	0.0833627	0.0937486	0.0550874	0.0479163	0.074394	0.051412	0.105739	0.0166054	0.0972707		Mtor	Follicle Stem Cells-M1	turquoise	0.264123	0.085974
	Xe7	Germline - Germarium 1 and 2a-M2	blue	0.0487022	0.20506	0.0287341	0.118022		Ank	Germline - Germarium 2a-2b-M2	turquoise	0.133861	0.203095	0.0139176	0.104074	0.0266704	0.0772789	0.173103		smid	Germline - Germarium 2b-3-M3	blue	0.0931105	0.127037	0.1522	0.0428262	0.134488		cpb	Stalk & Polar Cells-M1	blue	0.256289	0.236128	0.241696	0.113823	0.228322	0.174387	0.103346	0.188574	0.114923	0.23393	0.131055	0.261193		Cdk5	Follicle Stem Cells-M1	turquoise	0.0915067	0.0504541
	Ref1	Germline - Germarium 1 and 2a-M1	turquoise	0.169518	0.148633	0.0310295	0.213977		PhKgamma	Germline - Germarium 2a-2b-M2	turquoise	0.113405	0.164658	0.00231688	0.0738367	0.0344158	0.0554906	0.140661		ari-1	Germline - Germarium 2b-3-M1	turquoise	0.172444	0.0826251	0.0166203	0.00516133	0.10119		Cdc37	Stalk & Polar Cells-M3	turquoise	0.225888	0.244708	0.260059	0.171149	0.221796	0.137447	0.201603	0.1583	0.11331	0.185565	0.161366	0.253739		Idgf6	Follicle Stem Cells-M1	turquoise	0.140312	0.0518062
	TrpRS	Germline - Germarium 1 and 2a-M2	blue	-0.0264536	0.145298	0.0187158	0.073608		dhd	Germline - Germarium 2a-2b-M2	turquoise	0.0161585	0.225082	-0.0261067	0.0933174	-0.0490095	-0.060774	0.164147		CG5989	Germline - Germarium 2b-3-M3	blue	0.0124863	0.0116635	0.0474619	0.0308768	0.0235092		fra	Stalk & Polar Cells-M9	greenyellow	0.244948	0.23074	0.212449	0.139041	0.184612	0.180351	0.164694	0.154847	0.394858	0.178767	0.137496	0.225407		Cp1	Follicle Stem Cells-M4	brown	0.115179	0.108756
	l(3)04053	Germline - Germarium 1 and 2a-M2	blue	-0.0530153	0.223554	0.0561534	0.0686691		E2f1	Germline - Germarium 2a-2b-M1	blue	0.190146	0.118234	-0.0180299	0.0934206	0.0113874	0.135494	0.148959		Pdk	Germline - Germarium 2b-3-M1	turquoise	0.130558	0.0809789	0.0354814	-0.00326262	0.100126		Iswi	Stalk & Polar Cells-M3	turquoise	0.291	0.284313	0.316166	0.164171	0.298001	0.193695	0.120673	0.248014	0.207231	0.282608	0.174726	0.311567		Cyp6a22	Follicle Stem Cells-M2	blue	0.0988393	0.119761
	l(3)05822	Germline - Germarium 1 and 2a-M1	turquoise	0.191524	0.0890446	-0.0197122	0.163637		Gip	Germline - Germarium 2a-2b-M2	turquoise	0.0170886	0.0709926	0.0246721	0.0172636	0.00974232	-0.01753	0.0593118		Ork1	Germline - Germarium 2b-3-M2	brown	0.0521013	0.169095	0.12245	0.0275216	0.119707		Klp3A	Stalk & Polar Cells-M3	turquoise	0.236793	0.233274	0.280476	0.152793	0.266261	0.133123	0.0879441	0.183766	0.116222	0.254984	0.153311	0.269938		Deaf1	Follicle Stem Cells-M1	turquoise	0.16245	0.0937288
	Spn	Germline - Germarium 1 and 2a-M2	blue	-0.0217217	0.243661	0.00683135	0.114592		Hem	Germline - Germarium 2a-2b-M2	turquoise	0.109978	0.134174	-0.0254898	0.07215	0.0111967	0.0627679	0.12366		Lk6	Germline - Germarium 2b-3-M4	yellow	0.00539697	-0.0232799	0.031041	0.201854	0.00901072		lark	Stalk & Polar Cells-M1	blue	0.298734	0.279511	0.280312	0.163361	0.271639	0.162944	0.221971	0.242159	0.158837	0.244604	0.162935	0.291402		Dhc36C	Follicle Stem Cells-M1	turquoise	0.0344424	0.00248596
	msn	Germline - Germarium 1 and 2a-M2	blue	-0.00662003	0.262756	-0.00793122	0.119048		Irbp	Germline - Germarium 2a-2b-M1	blue	0.146896	0.0839053	-0.0119733	0.0983248	-0.0178049	0.0647882	0.114283		qm	Germline - Germarium 2b-3-M1	turquoise	0.064644	0.0472261	-0.00552088	-0.0133994	0.0279711		Zyx	Stalk & Polar Cells-M3	turquoise	0.13429	0.13872	0.170747	0.143478	0.132485	0.121892	0.121285	0.11662	0.10819	0.105331	0.103198	0.158438		Dhc98D	Follicle Stem Cells-M1	turquoise	0.109699	-0.0012826
	l(3)07882	Germline - Germarium 1 and 2a-M1	turquoise	0.122964	-0.0215701	-0.0155732	0.090226		BRWD3	Germline - Germarium 2a-2b-M1	blue	0.210988	0.0375446	0.047872	0.0917096	0.0414462	0.143998	0.101786		lok	Germline - Germarium 2b-3-M1	turquoise	0.14757	0.0909995	0.0381796	0.0437806	0.117658		Mef2	Stalk & Polar Cells-M1	blue	0.227834	0.196762	0.148512	0.132826	0.133367	0.152908	0.128849	0.0832572	0.398961	0.143233	0.0945466	0.173795		Ptp69D	Follicle Stem Cells-M1	turquoise	0.181739	0.0877103
	SsRbeta	Germline - Germarium 1 and 2a-M2	blue	-0.00575854	0.199891	0.0524185	0.0996783		nmo	Germline - Germarium 2a-2b-M2	turquoise	0.0239258	0.239704	-0.0316719	0.05551	0.00502102	-0.0469614	0.159391		Gs1l	Germline - Germarium 2b-3-M1	turquoise	0.0532945	0.0370748	0.00724826	0.0180261	0.0337165		Pms2	Stalk & Polar Cells-M1	blue	0.250117	0.200405	0.217251	0.141405	0.215897	0.128916	0.135003	0.169453	0.12112	0.193569	0.163427	0.23517		Rho1	Follicle Stem Cells-M1	turquoise	0.125545	0.0747544
	Sas-4	Germline - Germarium 1 and 2a-M2	blue	0.0488407	0.184932	0.00808962	0.120413		oaf	Germline - Germarium 2a-2b-M2	turquoise	0.0234658	0.170274	-0.0265637	0.0437182	-0.00627219	-0.0165032	0.119259		Gcn2	Germline - Germarium 2b-3-M2	brown	0.0525174	0.120903	0.0199623	-0.0137439	0.0465214		Moe	Stalk & Polar Cells-M4	yellow	0.294745	0.297303	0.307988	0.37869	0.268479	0.143179	0.166974	0.222323	0.121936	0.239143	0.192962	0.302378		mRpL47	Follicle Stem Cells-M1	turquoise	0.0836699	0.0329886
	dia	Germline - Germarium 1 and 2a-M2	blue	-0.0185995	0.247953	0.0310248	0.105788		Taf2	Germline - Germarium 2a-2b-M2	turquoise	0.0597922	0.135278	-0.00673076	0.0428862	0.0210281	0.0263463	0.109129		ATPsyngamma	Germline - Germarium 2b-3-M3	blue	0.0270809	0.020849	0.0416369	-0.010819	0.0361919		Mvl	Stalk & Polar Cells-M3	turquoise	0.211565	0.218773	0.222566	0.111387	0.187747	0.117146	0.140636	0.18027	0.136631	0.18097	0.172151	0.225782		RpL7A	Follicle Stem Cells-M3	yellow	0.102272	0.105448
	cue	Germline - Germarium 1 and 2a-M2	blue	-0.0886801	0.303068	0.0199695	0.0916034		AcCoAS	Germline - Germarium 2a-2b-M2	turquoise	0.0262721	0.0845384	0.0129442	0.0353163	0.0254318	-0.00940045	0.0641318		ATPCL	Germline - Germarium 2b-3-M3	blue	0.0289947	0.0293186	0.101746	0.0360789	0.0579173		insc	Stalk & Polar Cells-M2	brown	0.145163	0.17847	0.152583	0.0967557	0.126595	0.145822	0.125532	0.0995142	0.166144	0.108927	0.123753	0.149502		Su(Tpl)	Follicle Stem Cells-M1	turquoise	0.146457	0.11223
	blw	Germline - Germarium 1 and 2a-M1	turquoise	0.16148	0.0227786	0.141796	0.128973		Gp150	Germline - Germarium 2a-2b-M3	brown	0.00843094	-0.0248826	0.182325	-0.0252556	0.118875	0.0365662	-0.00473743		mre11	Germline - Germarium 2b-3-M3	blue	-0.0128801	0.00615786	0.0589533	0.0499346	0.0241437		pav	Stalk & Polar Cells-M5	green	0.305503	0.278947	0.320591	0.122986	0.385937	0.149133	0.165128	0.254248	0.171394	0.29631	0.173291	0.322578		barr	Follicle Stem Cells-M4	brown	0.118428	0.0750928
	heph	Germline - Germarium 1 and 2a-M1	turquoise	0.255628	-0.0399272	0.0187345	0.163914		Hsp70Aa	Germline - Germarium 2a-2b-M1	blue	0.166086	-0.0285545	0.0401744	0.0677974	0.00140001	0.138441	0.0436613		loco	Germline - Germarium 2b-3-M3	blue	0.0209614	0.0627817	0.112387	0.0284248	0.0737414		RnrL	Stalk & Polar Cells-M3	turquoise	0.274309	0.271289	0.335096	0.189808	0.290919	0.199125	0.16621	0.204752	0.141034	0.243176	0.149069	0.317898		bif	Follicle Stem Cells-M1	turquoise	0.256312	0.17203
	jar	Germline - Germarium 1 and 2a-M2	blue	-0.0157741	0.218013	0.0932772	0.0936222		Hsp70Ba	Germline - Germarium 2a-2b-M1	blue	0.184418	-0.0406966	0.0483913	0.0684463	-0.00599801	0.132578	0.0441101		drongo	Germline - Germarium 2b-3-M3	blue	0.0332753	0.0727276	0.131145	0.00402386	0.0808317		Snr1	Stalk & Polar Cells-M3	turquoise	0.180197	0.175299	0.199897	0.0806311	0.188062	0.0720842	0.0623465	0.14364	0.0636508	0.189966	0.104265	0.200751		fax	Follicle Stem Cells-M1	turquoise	0.285731	0.150414
	poe	Germline - Germarium 1 and 2a-M2	blue	-0.0263548	0.0141206	0.0979157	-0.0339643		Nca	Germline - Germarium 2a-2b-M2	turquoise	0.0645077	0.101675	-0.0174877	0.0490258	-0.00319471	0.0134493	0.0854233		crol	Germline - Germarium 2b-3-M3	blue	0.0701773	0.100766	0.189145	0.0607107	0.137277		twin	Stalk & Polar Cells-M3	turquoise	0.290495	0.240014	0.298921	0.189433	0.250709	0.187813	0.156546	0.22611	0.188322	0.227876	0.291213	0.300764		Oda	Follicle Stem Cells-M1	turquoise	0.144828	0.0863363
	scat	Germline - Germarium 1 and 2a-M2	blue	0.0364403	0.189775	0.0118606	0.120115		Nmda1	Germline - Germarium 2a-2b-M2	turquoise	0.0121674	0.0722657	0.0031331	0.00781113	-0.0100672	-0.0180606	0.0438441		Rpt6	Germline - Germarium 2b-3-M1	turquoise	0.0866199	0.0217548	-0.0425985	-0.00637838	0.0442765		Arp6	Stalk & Polar Cells-M8	magenta	0.0474177	0.0795006	0.0729697	0.0388551	0.0863214	0.0361107	0.00878587	0.18342	0.054794	0.0708001	0.0185368	0.0659581		noi	Follicle Stem Cells-M1	turquoise	0.106127	0.0519008
	ken	Germline - Germarium 1 and 2a-M2	blue	-0.0903375	0.177393	-0.0147308	0.0103089		Sap47	Germline - Germarium 2a-2b-M2	turquoise	0.0528708	0.0977924	0.0225234	0.0389938	0.0258273	0.0234121	0.0815277		TppII	Germline - Germarium 2b-3-M1	turquoise	0.105073	0.0741817	0.0192076	0.00198468	0.066676		Arp2	Stalk & Polar Cells-M3	turquoise	0.21146	0.234403	0.324039	0.260762	0.242384	0.181019	0.179228	0.21671	0.182649	0.21267	0.186192	0.281747		sty	Follicle Stem Cells-M2	blue	-0.0280322	0.0999267
	RpL13	Germline - Germarium 1 and 2a-M3	brown	-0.0296397	0.144013	0.366895	0.0563906		Syx1A	Germline - Germarium 2a-2b-M2	turquoise	0.113879	0.162899	-0.00700727	0.0892346	0.0157988	0.0462939	0.138213		Pdk1	Germline - Germarium 2b-3-M3	blue	0.0660306	0.129676	0.153063	-0.0157286	0.125592		Ank	Stalk & Polar Cells-M3	turquoise	0.311864	0.304972	0.366923	0.210505	0.299341	0.232502	0.223338	0.2683	0.195322	0.24936	0.252364	0.345957		tim	Follicle Stem Cells-M2	blue	-0.0519684	0.131005
	RpS4	Germline - Germarium 1 and 2a-M3	brown	0.00998754	0.125839	0.23328	0.0815806		TfIIA-S	Germline - Germarium 2a-2b-M1	blue	0.0983142	0.0453624	-0.019716	0.0652524	-0.0175614	0.0469086	0.0726134		Gcn5	Germline - Germarium 2b-3-M1	turquoise	0.0676753	0.0319112	0.0209855	-0.00480955	0.0484125		PhKgamma	Stalk & Polar Cells-M3	turquoise	0.259567	0.245134	0.289291	0.349132	0.207793	0.207309	0.216109	0.18572	0.158367	0.196889	0.205514	0.283846		CG11899	Follicle Stem Cells-M1	turquoise	0.063264	0.0530563
	Uch-L5	Germline - Germarium 1 and 2a-M1	turquoise	0.218587	-0.0405531	0.0209321	0.142118		mt:CoI	Germline - Germarium 2a-2b-M2	turquoise	-0.184352	0.11302	0.144511	-0.0925533	0.117261	-0.088056	0.015152		asun	Germline - Germarium 2b-3-M1	turquoise	0.049367	0.0298936	0.0149668	0.0165728	0.0455694		dhd	Stalk & Polar Cells-M3	turquoise	0.250459	0.301769	0.357888	0.139323	0.331046	0.135336	0.108253	0.262131	0.151299	0.277369	0.153144	0.322562		Ahcy	Follicle Stem Cells-M1	turquoise	0.113412	0.0948352
	vers	Germline - Germarium 1 and 2a-M2	blue	0.0503175	0.187328	-0.00570295	0.1258		not	Germline - Germarium 2a-2b-M1	blue	0.175279	0.0702367	-0.00159369	0.0959883	-0.0178538	0.0905116	0.11337		Fak	Germline - Germarium 2b-3-M1	turquoise	0.103276	0.0556363	0.0310212	0.0261601	0.0755772		Dp	Stalk & Polar Cells-M3	turquoise	0.248339	0.239431	0.295612	0.151948	0.254004	0.168792	0.128249	0.200592	0.239988	0.242541	0.146876	0.281698		Cp7Fa	Follicle Stem Cells-M1	turquoise	0.0481647	0.00923554
	Stt3B	Germline - Germarium 1 and 2a-M1	turquoise	0.0792336	0.0169853	0.0118243	0.0562672		pck	Germline - Germarium 2a-2b-M1	blue	0.0855574	0.0236579	0.0094309	0.0483524	-0.0118048	0.0613773	0.0479494		Dad	Germline - Germarium 2b-3-M2	brown	0.113008	0.117991	0.0256309	0.0123012	0.0940475		E2f1	Stalk & Polar Cells-M11	black	0.317073	0.277218	0.307437	0.161822	0.305921	0.184843	0.140676	0.242181	0.164598	0.232102	0.454253	0.328248		Mcm2	Follicle Stem Cells-M1	turquoise	0.160583	0.113372
	ND-ACP	Germline - Germarium 1 and 2a-M1	turquoise	0.247597	-0.0307619	0.0202724	0.168331		pnut	Germline - Germarium 2a-2b-M1	blue	0.191625	0.0964573	0.0167292	0.122715	-0.0271134	0.0768293	0.139135		Abi	Germline - Germarium 2b-3-M1	turquoise	0.0935438	0.0785946	0.0055763	-0.00641885	0.0578138		Irbp	Stalk & Polar Cells-M1	blue	0.171243	0.144325	0.144482	0.0902981	0.154297	0.101124	0.0667953	0.0888812	0.11248	0.155212	0.0888516	0.163129		Set	Follicle Stem Cells-M1	turquoise	0.136063	0.0809807
	PR-Set7	Germline - Germarium 1 and 2a-M1	turquoise	0.168741	0.152779	-0.0290189	0.185327		alien	Germline - Germarium 2a-2b-M2	turquoise	0.0277999	0.0862512	-0.00195361	0.0378719	-0.0033744	-0.00747155	0.0668902		kraken	Germline - Germarium 2b-3-M1	turquoise	0.0406085	0.00178691	-0.0530698	0.00515675	0.00121541		Gem3	Stalk & Polar Cells-M2	brown	0.244721	0.258288	0.234445	0.161197	0.219499	0.10661	0.180132	0.186917	0.140157	0.21235	0.115148	0.249289		CCT3	Follicle Stem Cells-M1	turquoise	0.160285	0.0781206
	Ssdp	Germline - Germarium 1 and 2a-M1	turquoise	0.496938	-0.309584	-0.00392272	0.199968		Mtor	Germline - Germarium 2a-2b-M2	turquoise	0.113702	0.213414	-0.0985825	0.0866783	-0.0298858	0.0223677	0.177581		Pi3K21B	Germline - Germarium 2b-3-M3	blue	0.089224	0.106255	0.131943	0.0478487	0.122056		nmo	Stalk & Polar Cells-M3	turquoise	0.194081	0.195479	0.254962	0.160819	0.147727	0.129209	0.403046	0.169169	0.103531	0.153388	0.186403	0.222673		CkIalpha	Follicle Stem Cells-M1	turquoise	0.258821	0.117897
	SrpRbeta	Germline - Germarium 1 and 2a-M1	turquoise	0.174876	-0.0158485	-0.0132911	0.131135		Cp1	Germline - Germarium 2a-2b-M2	turquoise	0.116185	0.187305	-0.0324007	0.156173	-0.0805725	-0.0520585	0.172921		Mcm7	Germline - Germarium 2b-3-M1	turquoise	0.0729099	0.0670596	0.0143322	-0.00989077	0.0668093		oaf	Stalk & Polar Cells-M3	turquoise	0.139636	0.159023	0.246888	0.0964163	0.179372	0.128573	0.0599426	0.156248	0.113471	0.179074	0.104954	0.215211		Hr78	Follicle Stem Cells-M1	turquoise	0.14247	0.0837105
	Smyd3	Germline - Germarium 1 and 2a-M1	turquoise	0.0403246	0.0220448	-0.00856327	0.0448282		Cyp6a22	Germline - Germarium 2a-2b-M6	green	0.121458	0.0447666	0.0147293	0.0377601	0.0301802	0.239742	0.0697278		eIF4B	Germline - Germarium 2b-3-M2	brown	0.129178	0.225501	0.0632957	-0.0326335	0.109934		CG4038	Stalk & Polar Cells-M3	turquoise	0.249296	0.246783	0.264908	0.146164	0.274004	0.165075	0.128656	0.191639	0.190235	0.223099	0.154852	0.269504		Hr96	Follicle Stem Cells-M1	turquoise	0.111295	0.05102
	cpb	Germline - Germarium 1 and 2a-M2	blue	0.0227413	0.122994	0.0158482	0.0832156		Deaf1	Germline - Germarium 2a-2b-M2	turquoise	0.138758	0.166231	-0.0432452	0.0871114	0.0109623	0.0764166	0.153986		Alas	Germline - Germarium 2b-3-M3	blue	-0.0276525	-0.00705069	0.0724947	0.0203715	0.0139732		Taf2	Stalk & Polar Cells-M3	turquoise	0.19621	0.193474	0.257526	0.138172	0.206474	0.113951	0.132721	0.195508	0.0901536	0.171645	0.129815	0.241788		Nap1	Follicle Stem Cells-M2	blue	0.119473	0.207492
	Cdc37	Germline - Germarium 1 and 2a-M1	turquoise	0.177788	-0.0123388	0.0794213	0.13414		Dhc36C	Germline - Germarium 2a-2b-M2	turquoise	-0.0110368	0.029341	0.0592282	-0.00940845	0.0636581	-0.0102022	0.0230971		Spred	Germline - Germarium 2b-3-M1	turquoise	0.064839	-0.0124461	-0.040397	-0.0132714	0.0195436		Tis11	Stalk & Polar Cells-M4	yellow	0.292347	0.276347	0.260486	0.432691	0.1922	0.233434	0.194371	0.196749	0.210264	0.180354	0.213092	0.271573		Nf1	Follicle Stem Cells-M1	turquoise	0.137314	0.0800735
	Trp1	Germline - Germarium 1 and 2a-M1	turquoise	0.177722	0.08846	0.0680218	0.170842		Dhc98D	Germline - Germarium 2a-2b-M5	red	-0.0317878	-0.00690909	0.0774672	-0.10323	0.328516	0.14174	-0.0252959		Su(z)12	Germline - Germarium 2b-3-M3	blue	0.0310844	0.0607326	0.152715	0.0365338	0.0941359		AcCoAS	Stalk & Polar Cells-M3	turquoise	0.2022	0.202947	0.245102	0.147144	0.173771	0.133809	0.171263	0.153153	0.134434	0.189388	0.1285	0.224943		Pi3K68D	Follicle Stem Cells-M1	turquoise	0.185514	0.108419
	e(r)	Germline - Germarium 1 and 2a-M1	turquoise	0.177535	0.108895	0.0292815	0.178291		MAPk-Ak2	Germline - Germarium 2a-2b-M1	blue	0.156275	0.0866328	0.0100165	0.0827455	-0.00693833	0.0818985	0.11543		SerRS-m	Germline - Germarium 2b-3-M1	turquoise	0.0463089	0.0220405	0.0142453	0.0114624	0.0334364		CalpA	Stalk & Polar Cells-M3	turquoise	0.0726967	0.0622194	0.0975921	0.0196166	0.0733942	0.0637688	0.0255664	0.0388583	0.0950685	0.0930941	0.0490572	0.0883893		Rpt2	Follicle Stem Cells-M1	turquoise	0.177137	0.113431
	Klp3A	Germline - Germarium 1 and 2a-M2	blue	0.00400249	0.192532	0.0452132	0.0958385		Nrx-IV	Germline - Germarium 2a-2b-M2	turquoise	0.0833573	0.110419	0.0327257	0.0456963	0.0406816	0.0318469	0.104276		Nup154	Germline - Germarium 2b-3-M1	turquoise	0.131432	0.0609652	0.010482	0.00654793	0.0905661		Cdc27	Stalk & Polar Cells-M3	turquoise	0.284451	0.268438	0.314627	0.167402	0.2775	0.151011	0.150681	0.236903	0.119217	0.264832	0.137551	0.314203		Rpn10	Follicle Stem Cells-M4	brown	0.10978	0.0847779
	La	Germline - Germarium 1 and 2a-M1	turquoise	0.200334	0.0211083	0.0490803	0.160876		Ptp69D	Germline - Germarium 2a-2b-M2	turquoise	0.104544	0.208792	-0.0270113	0.0637519	-0.000300063	0.0474284	0.169852		sdk	Germline - Germarium 2b-3-M1	turquoise	0.157039	0.129127	0.0448973	0.00771004	0.116544		Hsp70Aa	Stalk & Polar Cells-M2	brown	0.137234	0.11879	0.0747822	0.10906	0.0695568	0.0499411	0.0907783	0.0497719	0.0606049	0.0524124	0.0913673	0.0986672		Rala	Follicle Stem Cells-M1	turquoise	0.183298	0.0931099
	lark	Germline - Germarium 1 and 2a-M2	blue	-0.045933	0.219168	8.44357e-05	0.0788944		Rab5	Germline - Germarium 2a-2b-M2	turquoise	0.079411	0.104563	0.00891257	0.0494889	0.016936	0.0470349	0.0955395		Tapdelta	Germline - Germarium 2b-3-M3	blue	0.043107	0.0760577	0.0869985	0.0249906	0.0773306		Hsp70Ba	Stalk & Polar Cells-M1	blue	0.185915	0.116852	0.0729097	0.0843895	0.110064	0.070017	0.0563418	0.095406	0.0625736	0.079251	0.163414	0.115006		Shark	Follicle Stem Cells-M5	green	0.150138	0.15109
	Zyx	Germline - Germarium 1 and 2a-M1	turquoise	0.129559	-0.0422302	-0.0050768	0.0531966		Rho1	Germline - Germarium 2a-2b-M2	turquoise	0.0741187	0.12542	0.0150724	0.0582323	0.0245723	0.0482128	0.104384		Xbp1	Germline - Germarium 2b-3-M1	turquoise	0.10166	0.0585306	-0.0687445	-0.0395262	0.0405551		Nca	Stalk & Polar Cells-M3	turquoise	0.121354	0.130185	0.177418	0.0867819	0.155769	0.0747463	0.0843977	0.124562	0.0854449	0.1334	0.0564194	0.16174		abs	Follicle Stem Cells-M2	blue	0.0496255	0.126704
	Mad	Germline - Germarium 1 and 2a-M1	turquoise	0.196597	0.13726	0.00785896	0.209821		Rlb1	Germline - Germarium 2a-2b-M1	blue	0.124752	0.0443454	-0.00474048	0.0753048	0.00170964	0.0701907	0.0678133		ytr	Germline - Germarium 2b-3-M2	brown	0.0545422	0.0688774	0.014824	0.000506163	0.0453329		Syx1A	Stalk & Polar Cells-M11	black	0.242317	0.222429	0.233431	0.225405	0.186599	0.18197	0.179738	0.175403	0.144987	0.11864	0.420497	0.237737		CG2034	Follicle Stem Cells-M4	brown	0.0748744	0.0299833
	Med	Germline - Germarium 1 and 2a-M2	blue	0.0103351	0.172371	0.0603121	0.105481		mRpL47	Germline - Germarium 2a-2b-M2	turquoise	0.0154835	0.0725036	0.0136772	0.014241	0.00342361	-0.00809854	0.0592242		Coprox	Germline - Germarium 2b-3-M3	blue	0.00693659	0.0295811	0.0665566	0.0154544	0.0338908		TfIIA-S	Stalk & Polar Cells-M3	turquoise	0.0923309	0.111252	0.116486	0.0661407	0.100406	0.0513395	0.00922866	0.0458918	0.0282587	0.0949523	0.0736604	0.115929		chn	Follicle Stem Cells-M1	turquoise	0.22162	0.107691
	Mef2	Germline - Germarium 1 and 2a-M2	blue	0.0128752	0.238347	0.0311576	0.110343		RpL7A	Germline - Germarium 2a-2b-M3	brown	0.0406026	-0.0225946	0.385283	0.00954916	0.143033	0.0389987	0.0296763		l(2)k09913	Germline - Germarium 2b-3-M3	blue	-0.00895562	0.0405405	0.110526	0.0224146	0.0562898		Pex1	Stalk & Polar Cells-M1	blue	0.168227	0.145517	0.157546	0.139507	0.135654	0.111843	0.105396	0.116835	0.0890445	0.140954	0.0671974	0.16411		RabX1	Follicle Stem Cells-M1	turquoise	0.125809	0.0661804
	Mlh1	Germline - Germarium 1 and 2a-M2	blue	-0.0689166	0.127891	0.0522589	0.0218225		SdhB	Germline - Germarium 2a-2b-M1	blue	0.10222	0.0360853	0.033606	0.0577679	0.0182341	0.0532144	0.0642275		Rs1	Germline - Germarium 2b-3-M3	blue	-0.0283431	0.00395413	0.0864034	0.0445544	0.0210276		mtd	Stalk & Polar Cells-M11	black	0.303796	0.255513	0.284055	0.153327	0.266004	0.180077	0.205721	0.218397	0.12605	0.211112	0.466073	0.295885		cutlet	Follicle Stem Cells-M1	turquoise	0.101498	0.0480733
	Pms2	Germline - Germarium 1 and 2a-M2	blue	-0.120773	0.254818	0.0697016	0.0391605		Su(Tpl)	Germline - Germarium 2a-2b-M2	turquoise	0.0744301	0.235667	-0.0510182	0.069116	-0.0193988	0.0204962	0.173404		Nnp-1	Germline - Germarium 2b-3-M4	yellow	-0.0375821	-0.0203457	0.0769031	0.275377	0.0053597		mt:CoI	Stalk & Polar Cells-M3	turquoise	0.068887	0.185229	0.312245	0.0721379	0.192309	0.100319	0.0786375	0.192676	0.0730961	0.189828	0.0887021	0.230111		glu	Follicle Stem Cells-M1	turquoise	0.228226	0.0921045
	Moe	Germline - Germarium 1 and 2a-M2	blue	0.0700998	0.184168	0.0306177	0.13224		CG4278	Germline - Germarium 2a-2b-M2	turquoise	0.0342724	0.0647149	0.00838908	0.0432361	0.000839642	-0.00216176	0.0597545		lolal	Germline - Germarium 2b-3-M1	turquoise	0.16354	0.116677	0.0650036	0.00374036	0.12835		nuf	Stalk & Polar Cells-M1	blue	0.293817	0.260009	0.242678	0.146952	0.211893	0.190049	0.311624	0.187818	0.163238	0.168012	0.189609	0.251339		jumu	Follicle Stem Cells-M1	turquoise	0.255962	0.195307
	msi	Germline - Germarium 1 and 2a-M1	turquoise	0.224031	0.0394494	0.0042225	0.170834		cher	Germline - Germarium 2a-2b-M1	blue	0.147766	0.0688553	0.0439988	0.0632575	0.0479884	0.0910486	0.108374		dnk	Germline - Germarium 2b-3-M2	brown	0.144985	0.154585	0.036164	-0.00544816	0.122405		pck	Stalk & Polar Cells-M1	blue	0.149363	0.132748	0.125935	0.0746665	0.122756	0.103498	0.0725257	0.0870626	0.072116	0.123637	0.0657151	0.139376		Rme-8	Follicle Stem Cells-M1	turquoise	0.182211	0.108185
	Mvl	Germline - Germarium 1 and 2a-M2	blue	0.0367897	0.14751	-0.00241551	0.106596		Oda	Germline - Germarium 2a-2b-M2	turquoise	0.0634694	0.118956	0.045563	0.0472736	0.0136693	0.0322941	0.102872		Hel89B	Germline - Germarium 2b-3-M2	brown	0.00734588	0.0780925	0.00943311	0.00566097	0.0105122		pnut	Stalk & Polar Cells-M1	blue	0.351643	0.312869	0.312529	0.149679	0.340267	0.153227	0.121093	0.250185	0.218238	0.289672	0.191643	0.333199		Cul1	Follicle Stem Cells-M1	turquoise	0.23997	0.104812
	insc	Germline - Germarium 1 and 2a-M1	turquoise	0.0302363	-0.139789	-0.044567	-0.0390602		Hel25E	Germline - Germarium 2a-2b-M2	turquoise	0.123683	0.130422	0.0432021	0.0945951	-0.00340303	0.0570851	0.13623		Df31	Germline - Germarium 2b-3-M1	turquoise	0.214482	0.122105	-0.0398846	-0.0476779	0.116371		shot	Stalk & Polar Cells-M9	greenyellow	0.246575	0.230578	0.206118	0.191783	0.185822	0.216283	0.140589	0.11207	0.490441	0.16565	0.128089	0.223601		mbc	Follicle Stem Cells-M1	turquoise	0.218291	0.167122
	RnrL	Germline - Germarium 1 and 2a-M1	turquoise	0.182887	0.0514885	0.038832	0.161144		prod	Germline - Germarium 2a-2b-M1	blue	0.113663	0.0613188	-0.00108163	0.0752893	0.00348494	0.0493996	0.0902879		D19A	Germline - Germarium 2b-3-M3	blue	0.0432099	0.07877	0.148908	0.0222415	0.100203		Mtor	Stalk & Polar Cells-M3	turquoise	0.264161	0.293949	0.388163	0.127302	0.350133	0.163277	0.134445	0.287354	0.193719	0.306812	0.156881	0.349586		nonA-l	Follicle Stem Cells-M1	turquoise	0.172307	-0.0555847
	Syx5	Germline - Germarium 1 and 2a-M2	blue	0.0350012	0.172192	0.0195688	0.107665		mof	Germline - Germarium 2a-2b-M1	blue	0.151068	0.0690097	0.0139715	0.0769255	0.00119783	0.0850642	0.0998452		rpk	Germline - Germarium 2b-3-M1	turquoise	0.110975	0.0576574	0.00441171	-0.000621744	0.0697214		CASK	Stalk & Polar Cells-M11	black	0.230309	0.21511	0.243071	0.167625	0.186754	0.183412	0.163227	0.149473	0.12673	0.129191	0.429318	0.25129		peng	Follicle Stem Cells-M1	turquoise	0.0909703	0.0810025
	Snr1	Germline - Germarium 1 and 2a-M1	turquoise	0.158011	0.0284092	-0.00350744	0.136099		tim	Germline - Germarium 2a-2b-M3	brown	0.028104	-0.0345826	0.189422	-0.00738632	0.118758	0.0473926	-0.00288229		qkr58E-2	Germline - Germarium 2b-3-M1	turquoise	0.096286	0.0870157	0.0628714	0.0236802	0.0904368		Idgf6	Stalk & Polar Cells-M3	turquoise	0.233907	0.228431	0.247052	0.114511	0.218605	0.130114	0.1211	0.186177	0.13435	0.220858	0.146793	0.245847		spag	Follicle Stem Cells-M2	blue	0.0821363	0.0920288
	tsr	Germline - Germarium 1 and 2a-M1	turquoise	0.242015	0.0377669	0.147522	0.221096		Vps26	Germline - Germarium 2a-2b-M1	blue	0.188026	0.109712	-0.0179018	0.108217	0.0117667	0.126676	0.139689		qkr54B	Germline - Germarium 2b-3-M1	turquoise	0.0699399	0.0357428	0.0346347	0.0438191	0.067079		Cp1	Stalk & Polar Cells-M3	turquoise	0.25613	0.267141	0.2999	0.154315	0.297564	0.208348	0.146023	0.206174	0.211665	0.235245	0.147408	0.285617		spel1	Follicle Stem Cells-M2	blue	0.0451818	0.157906
	wts	Germline - Germarium 1 and 2a-M1	turquoise	0.197043	0.13422	-0.00519118	0.215742		Psi	Germline - Germarium 2a-2b-M1	blue	0.172986	0.0885643	0.0307417	0.0895998	0.0293124	0.0790278	0.130274		gek	Germline - Germarium 2b-3-M1	turquoise	0.0563858	0.0333099	0.0491638	0.0276709	0.0696275		Dhc36C	Stalk & Polar Cells-M3	turquoise	0.0790158	0.0986826	0.198958	0.166607	0.0809186	0.196967	0.132376	0.0344856	0.153001	0.0699847	0.157852	0.152439		tos	Follicle Stem Cells-M1	turquoise	0.15618	0.0642747
	Arp2	Germline - Germarium 1 and 2a-M1	turquoise	0.377874	-0.260368	-0.0176961	0.171875		Roe1	Germline - Germarium 2a-2b-M1	blue	0.135316	0.084951	-0.000872334	0.0773526	-0.000962991	0.0763076	0.117278		fray	Germline - Germarium 2b-3-M1	turquoise	0.149674	0.088282	0.0669119	0.0365691	0.129054		Dhc98D	Stalk & Polar Cells-M3	turquoise	0.062061	0.0680893	0.217262	0.160399	0.0599014	0.0676053	0.13965	0.126571	0.0759426	0.103746	0.194154	0.155639		dare	Follicle Stem Cells-M1	turquoise	0.0727714	0.0528818
	Arp1	Germline - Germarium 1 and 2a-M1	turquoise	0.129018	0.0427894	0.0701699	0.120857		Set	Germline - Germarium 2a-2b-M2	turquoise	0.123165	0.175754	-0.040188	0.109691	-0.0155278	0.037441	0.161436		cyc	Germline - Germarium 2b-3-M1	turquoise	0.0684054	0.0143098	-0.0452823	-0.00397747	0.0153749		imd	Stalk & Polar Cells-M3	turquoise	0.0775223	0.0993796	0.120871	0.0157513	0.121514	0.0563507	0.0499121	0.075235	0.095038	0.0907734	0.048092	0.104183		Apc	Follicle Stem Cells-M1	turquoise	0.232227	0.167713
	Ank	Germline - Germarium 1 and 2a-M1	turquoise	0.1683	0.0426425	0.0281568	0.110154		Hydr2	Germline - Germarium 2a-2b-M2	turquoise	0.0831794	0.0997745	0.0403246	0.0553019	0.0345848	0.0405411	0.099174		aay	Germline - Germarium 2b-3-M1	turquoise	0.101413	0.0878316	0.0299339	-0.00988672	0.0873778		MAPk-Ak2	Stalk & Polar Cells-M1	blue	0.322958	0.285182	0.270932	0.232666	0.267768	0.218194	0.156756	0.229568	0.176174	0.235035	0.183997	0.297225		SMC3	Follicle Stem Cells-M1	turquoise	0.170057	0.111257
	PhKgamma	Germline - Germarium 1 and 2a-M1	turquoise	0.135163	0.00799043	-0.0109399	0.0864325		CG2678	Germline - Germarium 2a-2b-M2	turquoise	-0.0217775	0.037564	0.0248377	-0.00480121	0.0312995	-0.0278372	0.0120692		Uba1	Germline - Germarium 2b-3-M3	blue	0.0521966	0.112909	0.205083	0.0728785	0.148831		Nrx-IV	Stalk & Polar Cells-M3	turquoise	0.170884	0.168371	0.217225	0.127594	0.164611	0.114507	0.195728	0.16112	0.0821424	0.14846	0.122126	0.203776		Cpr	Follicle Stem Cells-M1	turquoise	0.16843	0.0656845
	dhd	Germline - Germarium 1 and 2a-M1	turquoise	0.324459	-0.166954	0.0926947	0.186504		CCT3	Germline - Germarium 2a-2b-M2	turquoise	0.0793123	0.121798	0.0354998	0.0655794	0.0123906	0.0281437	0.117238		SmD3	Germline - Germarium 2b-3-M3	blue	-0.00405335	0.0504815	0.0647155	0.0047026	0.0464952		Ptp69D	Stalk & Polar Cells-M3	turquoise	0.209155	0.215438	0.295113	0.142638	0.230935	0.132862	0.187643	0.21729	0.106388	0.223503	0.126087	0.270525		CycB3	Follicle Stem Cells-M1	turquoise	0.221086	0.13822
	Dp	Germline - Germarium 1 and 2a-M2	blue	0.0228075	0.10744	-0.0156502	0.0695297		CkIalpha	Germline - Germarium 2a-2b-M2	turquoise	0.161954	0.247641	-0.101556	0.125138	-0.0465041	0.0739298	0.208697		Orc4	Germline - Germarium 2b-3-M2	brown	0.0616173	0.0691232	0.0184875	-0.00595578	0.0541785		Rab5	Stalk & Polar Cells-M3	turquoise	0.218647	0.229062	0.254625	0.179633	0.195879	0.205792	0.145586	0.167888	0.123742	0.191829	0.117859	0.247078		Hmu	Follicle Stem Cells-M1	turquoise	0.125245	0.0681508
	E2f1	Germline - Germarium 1 and 2a-M2	blue	-0.0181549	0.246239	-0.0121256	0.0923346		CkIIalpha-i1	Germline - Germarium 2a-2b-M1	blue	0.0813501	0.00309821	0.00642689	0.0327456	0.000930402	0.0522885	0.0346524		eIF4G1	Germline - Germarium 2b-3-M1	turquoise	0.230896	0.120961	0.0428573	0.0290998	0.165967		Rel	Stalk & Polar Cells-M3	turquoise	0.210367	0.200496	0.228751	0.127443	0.194898	0.146394	0.129432	0.175724	0.111744	0.175721	0.189386	0.228843		Lis-1	Follicle Stem Cells-M1	turquoise	0.185479	0.0774638
	Gip	Germline - Germarium 1 and 2a-M1	turquoise	0.104825	0.0470766	0.0108648	0.0963385		Ddx1	Germline - Germarium 2a-2b-M2	turquoise	0.0399872	0.0671021	0.0241328	0.0248161	0.0237773	0.00320905	0.0583535		Parg	Germline - Germarium 2b-3-M3	blue	0.00276602	0.0578253	0.129124	0.029983	0.0632397		Rho1	Stalk & Polar Cells-M3	turquoise	0.233134	0.267919	0.287032	0.155463	0.252414	0.144698	0.122123	0.213892	0.219265	0.222448	0.14772	0.270784		RpL9	Follicle Stem Cells-M3	yellow	0.0823055	0.0612254
	Hem	Germline - Germarium 1 and 2a-M1	turquoise	0.108269	0.0951072	0.033962	0.110352		Fer2LCH	Germline - Germarium 2a-2b-M6	green	0.0803491	0.0196749	0.0457206	0.0168814	0.0511894	0.208931	0.0516518		Chd3	Germline - Germarium 2b-3-M1	turquoise	0.109283	0.0708859	0.0369429	0.031131	0.096926		Rlb1	Stalk & Polar Cells-M1	blue	0.248961	0.215214	0.187482	0.124221	0.19311	0.141481	0.11964	0.139662	0.166356	0.186125	0.223128	0.219676		p38a	Follicle Stem Cells-M1	turquoise	0.0987896	0.0614392
	Irbp	Germline - Germarium 1 and 2a-M2	blue	0.0239125	0.250573	0.0192609	0.145961		Fer1HCH	Germline - Germarium 2a-2b-M6	green	0.0555262	0.00272649	0.0653535	-0.0256013	0.0729343	0.217702	0.0297052		fus	Germline - Germarium 2b-3-M1	turquoise	0.125887	0.0879197	0.0251052	0.00856093	0.094266		mRpL47	Stalk & Polar Cells-M3	turquoise	0.122776	0.137234	0.169322	0.0884299	0.132612	0.0943646	0.0877539	0.139069	0.0908015	0.116334	0.0722424	0.153295		Nak	Follicle Stem Cells-M1	turquoise	0.138059	0.129106
	BRWD3	Germline - Germarium 1 and 2a-M2	blue	-0.258791	0.33639	0.0141651	-0.0454957		Hr78	Germline - Germarium 2a-2b-M2	turquoise	0.0634429	0.118689	0.0190448	0.0444141	0.0227907	0.00940062	0.102981		Rbcn-3A	Germline - Germarium 2b-3-M1	turquoise	0.0388131	-0.00452564	-0.0461355	-0.00290331	0.00231626		RpL7A	Stalk & Polar Cells-M2	brown	0.339008	0.409882	0.325333	0.246771	0.293855	0.217363	0.214542	0.25308	0.198824	0.268471	0.210842	0.337833		nrv1	Follicle Stem Cells-M1	turquoise	0.147101	0.083921
	Gem3	Germline - Germarium 1 and 2a-M2	blue	0.00908774	0.188196	-0.0077933	0.0877966		Nap1	Germline - Germarium 2a-2b-M1	blue	0.153889	0.00911114	0.165201	0.0799649	0.0753356	0.0830646	0.072596		Taldo	Germline - Germarium 2b-3-M1	turquoise	0.0832916	0.0570305	0.020523	0.00119256	0.0649581		SdhB	Stalk & Polar Cells-M2	brown	0.234885	0.246738	0.20238	0.138609	0.189085	0.121853	0.0854203	0.199918	0.167801	0.153779	0.105892	0.217506		Rab10	Follicle Stem Cells-M1	turquoise	0.212127	0.136141
	nmo	Germline - Germarium 1 and 2a-M1	turquoise	0.446058	-0.26486	-0.0257351	0.188688		Nf1	Germline - Germarium 2a-2b-M2	turquoise	0.0411233	0.0685093	0.105568	0.0329477	0.0619022	0.0397736	0.0607975		mip130	Germline - Germarium 2b-3-M1	turquoise	0.144577	0.0472419	-0.0244779	0.00282176	0.08512		Su(Tpl)	Stalk & Polar Cells-M3	turquoise	0.277125	0.272959	0.33782	0.197467	0.266773	0.204111	0.379503	0.232991	0.190528	0.240195	0.182181	0.312123		Rab19	Follicle Stem Cells-M1	turquoise	0.0797683	0.0523323
	oaf	Germline - Germarium 1 and 2a-M1	turquoise	0.315108	-0.0985396	0.0147346	0.186737		Orc5	Germline - Germarium 2a-2b-M2	turquoise	0.0322063	0.0610102	0.00262336	0.0347709	-0.00584695	-0.0171873	0.0563296		Edem1	Germline - Germarium 2b-3-M1	turquoise	0.0625384	0.0351279	0.000352541	0.00698533	0.0371642		CG4278	Stalk & Polar Cells-M3	turquoise	0.110905	0.0877588	0.116242	0.0378842	0.0979672	0.104643	0.0555826	0.0964772	0.0936552	0.0781645	0.0779448	0.119273		Rab7	Follicle Stem Cells-M1	turquoise	0.101231	0.0752879
	Taf2	Germline - Germarium 1 and 2a-M1	turquoise	0.203174	-0.033361	0.0168566	0.123717		Pi3K92E	Germline - Germarium 2a-2b-M1	blue	0.148555	0.0658255	0.014532	0.0796376	0.0195383	0.0815638	0.0981248		eIF2Bepsilon	Germline - Germarium 2b-3-M3	blue	-0.0020348	0.0150871	0.0532537	0.00570185	0.0310154		barr	Stalk & Polar Cells-M3	turquoise	0.220369	0.223925	0.253381	0.11778	0.237264	0.130952	0.0956023	0.18948	0.120514	0.204271	0.14306	0.258636		Rab6	Follicle Stem Cells-M1	turquoise	0.115208	0.0573031
	AcCoAS	Germline - Germarium 1 and 2a-M1	turquoise	0.0935703	-0.0255077	0.0124885	0.0516863		Rala	Germline - Germarium 2a-2b-M2	turquoise	0.0618407	0.222813	-0.0381086	0.0741294	0.000730385	-0.00596015	0.16351		CG14805	Germline - Germarium 2b-3-M1	turquoise	0.0821059	0.0504015	-0.0146425	1.51479e-05	0.0406745		fax	Stalk & Polar Cells-M10	red	0.276541	0.253076	0.282535	0.125803	0.288789	0.114706	0.150976	0.239699	0.109878	0.352585	0.110473	0.284353		RtGEF	Follicle Stem Cells-M1	turquoise	0.125464	0.0360384
	Aldh	Germline - Germarium 1 and 2a-M1	turquoise	0.156819	0.0416406	0.0187853	0.137161		RpL22	Germline - Germarium 2a-2b-M1	blue	0.0950892	-0.0668445	0.269681	0.0311952	0.125553	0.0927059	0.00852551		Pex5	Germline - Germarium 2b-3-M3	blue	0.023031	0.0382715	0.0696162	0.0221548	0.05094		Oda	Stalk & Polar Cells-M3	turquoise	0.191215	0.233666	0.276407	0.155427	0.21139	0.126347	0.137844	0.197815	0.236538	0.185569	0.13501	0.248026		HDAC1	Follicle Stem Cells-M2	blue	0.127999	0.188598
	Trl	Germline - Germarium 1 and 2a-M1	turquoise	0.173086	0.0974957	-0.0656705	0.160883		Shark	Germline - Germarium 2a-2b-M1	blue	0.171932	0.0885574	0.00699204	0.10433	-0.00275369	0.0923633	0.12827		CG11596	Germline - Germarium 2b-3-M1	turquoise	0.0500476	0.0282948	-0.00890153	0.0160397	0.0251684		Hel25E	Stalk & Polar Cells-M6	purple	0.3247	0.302535	0.31075	0.21204	0.264334	0.391334	0.22249	0.185707	0.21394	0.243942	0.183184	0.320206		Spx	Follicle Stem Cells-M1	turquoise	0.0667806	0.0334562
	Gp150	Germline - Germarium 1 and 2a-M3	brown	-0.0374632	0.0165068	0.104828	-0.0190499		Shc	Germline - Germarium 2a-2b-M2	turquoise	0.0581466	0.0770066	-0.00790057	0.0326417	-0.00724139	0.0120904	0.076472		CG2865	Germline - Germarium 2b-3-M1	turquoise	0.152136	0.108485	0.0451283	0.00836836	0.124967		mof	Stalk & Polar Cells-M1	blue	0.226858	0.194252	0.192898	0.167353	0.207724	0.082729	0.113983	0.143514	0.0674306	0.193827	0.0844978	0.211476		eIF3i	Follicle Stem Cells-M1	turquoise	0.128452	0.089657
	Hsp70Aa	Germline - Germarium 1 and 2a-M2	blue	-0.225003	0.359894	0.0923798	0.00745393		Ubc2	Germline - Germarium 2a-2b-M2	turquoise	0.109647	0.141854	-0.00633111	0.0909541	-0.00834938	0.0383899	0.137199		CG32809	Germline - Germarium 2b-3-M1	turquoise	0.114945	-0.00390631	-0.0575916	0.0501193	0.0369963		Mcm2	Stalk & Polar Cells-M3	turquoise	0.290017	0.293761	0.31502	0.191245	0.299306	0.198504	0.108528	0.210971	0.14454	0.253398	0.166298	0.315902		Vang	Follicle Stem Cells-M5	green	0.124056	0.150506
	Hsp70Ba	Germline - Germarium 1 and 2a-M2	blue	-0.24815	0.385719	0.0374715	0.00747061		abs	Germline - Germarium 2a-2b-M1	blue	0.156795	0.0185018	0.0244024	0.0772105	-0.00232874	0.108312	0.0795457		CG17896	Germline - Germarium 2b-3-M3	blue	-0.0283222	0.0259814	0.100865	0.0365358	0.0253048		Psi	Stalk & Polar Cells-M9	greenyellow	0.279893	0.25442	0.272059	0.205007	0.259721	0.160475	0.152415	0.183908	0.401522	0.211818	0.222951	0.282298		apt	Follicle Stem Cells-M1	turquoise	0.206958	0.0711843
	Nca	Germline - Germarium 1 and 2a-M1	turquoise	0.107011	-0.0238819	-0.0173372	0.069914		CG2034	Germline - Germarium 2a-2b-M2	turquoise	0.0437256	0.0933429	-0.0158915	0.0495021	-0.0227604	0.0144933	0.0747166		CG3630	Germline - Germarium 2b-3-M1	turquoise	0.061577	0.0328115	-0.00141539	0.0233104	0.0404929		Roe1	Stalk & Polar Cells-M3	turquoise	0.267011	0.255431	0.271041	0.116125	0.27553	0.162594	0.134902	0.23234	0.120787	0.219071	0.191993	0.275868		dah	Follicle Stem Cells-M4	brown	0.148039	0.11416
	Nmda1	Germline - Germarium 1 and 2a-M1	turquoise	0.132141	0.0064012	0.00134757	0.0997163		oxt	Germline - Germarium 2a-2b-M1	blue	0.161714	0.0852363	0.0169765	0.0755027	0.00388065	0.0826218	0.121381		Mct1	Germline - Germarium 2b-3-M3	blue	-0.0835671	0.00500367	0.170425	0.0441039	0.00292734		Set	Stalk & Polar Cells-M3	turquoise	0.248389	0.265654	0.30016	0.137649	0.255452	0.180163	0.100773	0.21182	0.130128	0.245099	0.199601	0.29084		mael	Follicle Stem Cells-M2	blue	0.132391	0.150373
	RpL11	Germline - Germarium 1 and 2a-M3	brown	-0.00257632	0.0883262	0.249007	0.0381733		chn	Germline - Germarium 2a-2b-M2	turquoise	0.133518	0.206549	-0.0189235	0.104473	0.013071	0.0220681	0.181876		zpg	Germline - Germarium 2b-3-M1	turquoise	0.0994093	0.0806259	0.0258225	-0.0215524	0.0809813		Hydr2	Stalk & Polar Cells-M3	turquoise	0.234338	0.216606	0.251792	0.109757	0.203115	0.186314	0.155241	0.173469	0.0971748	0.200427	0.144327	0.258801		Vsp37A	Follicle Stem Cells-M3	yellow	0.0597572	0.0693542
	Sap47	Germline - Germarium 1 and 2a-M1	turquoise	0.111276	0.0159069	0.0251493	0.0828524		glu	Germline - Germarium 2a-2b-M2	turquoise	0.137047	0.1753	-0.00201419	0.0986203	0.0276965	0.0825779	0.161965		wit	Germline - Germarium 2b-3-M3	blue	-0.0821741	0.033355	0.208681	0.0682189	0.0525868		CCT3	Stalk & Polar Cells-M3	turquoise	0.315738	0.31793	0.344802	0.189931	0.300397	0.210914	0.142315	0.277803	0.183418	0.294895	0.193817	0.345849		pgc	Follicle Stem Cells-M1	turquoise	0.142076	0.0678863
	Syx1A	Germline - Germarium 1 and 2a-M1	turquoise	0.155998	0.066449	-0.0117495	0.132752		jumu	Germline - Germarium 2a-2b-M1	blue	0.212477	0.16816	-0.0540574	0.133462	-0.0336032	0.0605397	0.18702		waw	Germline - Germarium 2b-3-M1	turquoise	0.231688	0.0469633	-0.192233	-0.0443238	0.0472177		CkIalpha	Stalk & Polar Cells-M3	turquoise	0.282362	0.279462	0.321614	0.171886	0.283069	0.183835	0.117552	0.255083	0.130284	0.264925	0.18319	0.317417		smg	Follicle Stem Cells-M1	turquoise	0.351654	0.186451
	TfIIA-S	Germline - Germarium 1 and 2a-M2	blue	-0.000301674	0.177079	0.0306325	0.0794321		ksr	Germline - Germarium 2a-2b-M1	blue	0.191452	0.061371	-0.000798098	0.0966379	-0.010845	0.10087	0.116671		vig	Germline - Germarium 2b-3-M3	blue	-0.0165149	0.0467904	0.107656	-0.0127267	0.0277264		CkIIalpha-i1	Stalk & Polar Cells-M4	yellow	0.160524	0.142496	0.135674	0.140625	0.151408	0.0978689	0.0969651	0.0764678	0.071746	0.134902	0.0921531	0.151473		vkg	Follicle Stem Cells-M6	red	-0.0059571	0.0598013
	mtd	Germline - Germarium 1 and 2a-M2	blue	-0.0342783	0.150675	0.0395049	0.0534752		Rme-8	Germline - Germarium 2a-2b-M2	turquoise	0.156994	0.171857	-0.0236513	0.098124	0.0159782	0.0911106	0.160938		syd	Germline - Germarium 2b-3-M3	blue	0.0318816	0.0540354	0.102933	0.0301735	0.0648162		cype	Stalk & Polar Cells-M3	turquoise	0.144087	0.149074	0.166916	0.113705	0.141513	0.100262	0.0619431	0.123379	0.0488827	0.124709	0.0755927	0.16841		wun	Follicle Stem Cells-M2	blue	0.000312164	0.084148
	mt:CoI	Germline - Germarium 1 and 2a-M1	turquoise	0.316807	-0.360081	0.1029	0.065636		Cul1	Germline - Germarium 2a-2b-M2	turquoise	0.0861225	0.186053	-0.0143639	0.0748754	-0.0124505	0.000473797	0.151919		IKKbeta	Germline - Germarium 2b-3-M1	turquoise	0.0763967	0.0155716	-0.0128235	-0.0227388	0.0253098		Fer2LCH	Stalk & Polar Cells-M3	turquoise	0.1221	0.12482	0.147398	0.110441	0.119548	0.109017	0.0527354	0.103206	0.0538084	0.11615	0.10364	0.141294		ATPsynCF6	Follicle Stem Cells-M4	brown	0.0813855	0.0299792
	not	Germline - Germarium 1 and 2a-M2	blue	-0.0287499	0.294492	0.0727964	0.119856		mbc	Germline - Germarium 2a-2b-M2	turquoise	0.132196	0.163867	-0.0540698	0.0745899	0.0255354	0.0860132	0.143234		aurB	Germline - Germarium 2b-3-M2	brown	0.0320955	0.0543853	0.0182942	0.0137237	0.046381		Fer1HCH	Stalk & Polar Cells-M3	turquoise	0.127211	0.116074	0.160652	0.0907503	0.0926079	0.100476	0.0498293	0.140555	0.0520948	0.113318	0.0939646	0.153325		Acer	Follicle Stem Cells-M1	turquoise	0.0765559	0.0181088
	pck	Germline - Germarium 1 and 2a-M2	blue	-0.0128717	0.133287	0.0154254	0.0729854		nonA-l	Germline - Germarium 2a-2b-M2	turquoise	-0.0824432	0.19672	-0.0223138	-0.0284941	0.0409148	-0.0737418	0.0917287		foi	Germline - Germarium 2b-3-M3	blue	0.0418138	0.0974316	0.201126	0.0637871	0.113527		Hr96	Stalk & Polar Cells-M3	turquoise	0.238871	0.225544	0.258712	0.121907	0.252422	0.122542	0.0851289	0.18786	0.0870467	0.225784	0.150019	0.254564		CaMKI	Follicle Stem Cells-M1	turquoise	0.0803795	0.053869
	pnut	Germline - Germarium 1 and 2a-M2	blue	-0.0930604	0.205191	-0.00360143	0.0248421		peng	Germline - Germarium 2a-2b-M1	blue	0.100894	0.0112516	0.119138	0.0296628	0.0532627	0.0770873	0.0544766		dnt	Germline - Germarium 2b-3-M1	turquoise	0.0821685	0.0215043	0.0170924	0.00980856	0.0606965		Diap2	Stalk & Polar Cells-M2	brown	0.242504	0.264015	0.256072	0.197974	0.228877	0.176342	0.152606	0.205049	0.182291	0.198405	0.145401	0.253693		Cdk4	Follicle Stem Cells-M2	blue	0.0529453	0.147722
	shot	Germline - Germarium 1 and 2a-M1	turquoise	0.0410425	0.0532843	-0.0106274	0.0624439		spag	Germline - Germarium 2a-2b-M2	turquoise	0.076836	0.12441	-0.0459987	0.0724261	-0.0405256	0.014903	0.107121		bbx	Germline - Germarium 2b-3-M3	blue	-0.175946	0.0603149	0.384627	0.155243	0.0655307		Nap1	Stalk & Polar Cells-M1	blue	0.305416	0.275403	0.212407	0.133633	0.243288	0.147012	0.15065	0.222346	0.206769	0.210747	0.172581	0.251556		Nlp	Follicle Stem Cells-M1	turquoise	0.17582	0.108842
	alien	Germline - Germarium 1 and 2a-M1	turquoise	0.168382	-0.000110293	0.00587197	0.132124		Apc	Germline - Germarium 2a-2b-M1	blue	0.195017	0.13177	-0.0705489	0.0836649	1.50613e-05	0.117149	0.149861		Sirt1	Germline - Germarium 2b-3-M1	turquoise	0.183834	0.123651	0.0904452	0.013185	0.163702		Nf1	Stalk & Polar Cells-M3	turquoise	0.219489	0.223569	0.240044	0.150624	0.199155	0.162746	0.151783	0.155404	0.180949	0.182402	0.242806	0.235115		Nurf-38	Follicle Stem Cells-M2	blue	0.102101	0.110782
	Mtor	Germline - Germarium 1 and 2a-M1	turquoise	0.26558	0.0598782	-0.0736784	0.205129		toc	Germline - Germarium 2a-2b-M1	blue	0.167696	0.124565	-0.0135328	0.0783472	0.017678	0.0962834	0.138497		Picot	Germline - Germarium 2b-3-M3	blue	-0.0524919	-0.0183758	0.0610157	0.0441853	-0.0091564		Orc5	Stalk & Polar Cells-M2	brown	0.168151	0.194106	0.181573	0.115882	0.164952	0.121241	0.0943312	0.133916	0.0920538	0.144524	0.0874881	0.190842		ATPsynO	Follicle Stem Cells-M3	yellow	0.057399	0.0414627
	Cp1	Germline - Germarium 1 and 2a-M1	turquoise	0.293944	0.0358574	0.0223303	0.243473		BEAF-32	Germline - Germarium 2a-2b-M1	blue	0.160301	0.115485	-0.0152451	0.105008	-0.0235568	0.0784135	0.137391		Npc1a	Germline - Germarium 2b-3-M1	turquoise	0.0763139	0.0569062	-0.0157874	-0.00616963	0.0355201		Pi3K59F	Stalk & Polar Cells-M3	turquoise	0.0491588	0.0549434	0.0585381	0.0479421	0.0623573	0.0396035	0.0112584	0.0235546	0.0641689	0.0657073	0.015128	0.0614254		Past1	Follicle Stem Cells-M1	turquoise	0.0955642	0.0367435
	Cyp6a22	Germline - Germarium 1 and 2a-M2	blue	-0.101382	0.233005	0.0143521	0.0464541		CadN	Germline - Germarium 2a-2b-M3	brown	0.0295736	-0.0102216	0.175295	-0.00725009	0.142406	0.0606206	0.0128358		NK7.1	Germline - Germarium 2b-3-M4	yellow	-0.001048	-0.0282701	-0.0125885	0.00631379	-0.0156127		Pi3K68D	Stalk & Polar Cells-M3	turquoise	0.22098	0.233903	0.271365	0.174106	0.230637	0.166967	0.201125	0.179857	0.0830985	0.202796	0.142342	0.254986		Pdp1	Follicle Stem Cells-M2	blue	-0.0467725	0.0949719
	Dhc36C	Germline - Germarium 1 and 2a-M1	turquoise	0.0503364	-0.092431	-0.0147996	0.000609835		Cpr	Germline - Germarium 2a-2b-M2	turquoise	0.142884	0.163809	-0.016047	0.119824	-0.0149571	0.0280881	0.164949		Naa30A	Germline - Germarium 2b-3-M3	blue	0.0437601	0.05707	0.143197	0.0505127	0.108948		Rpt2	Stalk & Polar Cells-M1	blue	0.271412	0.248331	0.274396	0.15178	0.275032	0.135698	0.128002	0.250859	0.123178	0.261663	0.211199	0.286228		Pitslre	Follicle Stem Cells-M1	turquoise	0.156479	0.139647
	Dhc98D	Germline - Germarium 1 and 2a-M2	blue	-0.125382	0.017282	-0.0168689	-0.106298		Dref	Germline - Germarium 2a-2b-M2	turquoise	0.0976186	0.139109	-0.0164189	0.0616921	-0.000113557	0.0356124	0.129152		Bin1	Germline - Germarium 2b-3-M1	turquoise	0.0818168	0.0686278	-0.0265019	-0.00154034	0.0525135		Rpn10	Stalk & Polar Cells-M10	red	0.211768	0.190825	0.216399	0.129324	0.20472	0.104758	0.147967	0.18295	0.117472	0.269019	0.0753634	0.228615		Prosalpha5	Follicle Stem Cells-M1	turquoise	0.121845	0.0944945
	MAPk-Ak2	Germline - Germarium 1 and 2a-M2	blue	-0.0243681	0.223827	-0.0166064	0.111675		Hmu	Germline - Germarium 2a-2b-M2	turquoise	0.101675	0.15266	-0.028465	0.0817072	-0.0186048	0.0438822	0.143381		Sec13	Germline - Germarium 2b-3-M3	blue	-0.0141499	0.0271061	0.0940046	0.0413673	0.0370645		Rala	Stalk & Polar Cells-M3	turquoise	0.247403	0.267711	0.322288	0.309436	0.23052	0.21668	0.164774	0.206447	0.174629	0.205652	0.22591	0.289953		RpL29	Follicle Stem Cells-M3	yellow	0.0839447	0.0977131
	Nrx-IV	Germline - Germarium 1 and 2a-M1	turquoise	0.190689	0.0452497	0.0217706	0.151746		Lis-1	Germline - Germarium 2a-2b-M2	turquoise	0.0822689	0.165065	0.0282236	0.0573214	0.0150938	0.0169587	0.141277		dlt	Germline - Germarium 2b-3-M1	turquoise	0.0461433	0.0163089	0.0134067	0.0307405	0.0299965		RpL22	Stalk & Polar Cells-M2	brown	0.33034	0.38629	0.262956	0.29105	0.227193	0.228242	0.178031	0.181742	0.190976	0.191119	0.193164	0.287561		sba	Follicle Stem Cells-M2	blue	0.0355851	0.150906
	Ask1	Germline - Germarium 1 and 2a-M2	blue	-0.0590514	0.193193	0.0262539	0.0476053		nrv1	Germline - Germarium 2a-2b-M2	turquoise	0.123931	0.178344	-0.0381184	0.0900762	-0.0213812	0.0393317	0.159933		Dph5	Germline - Germarium 2b-3-M3	blue	-0.00444776	0.0188583	0.0449602	0.022303	0.0123267		Shark	Stalk & Polar Cells-M1	blue	0.23491	0.202719	0.218033	0.0838934	0.239035	0.12736	0.104547	0.177048	0.157664	0.212185	0.115832	0.235599		Usp47	Follicle Stem Cells-M1	turquoise	0.230687	0.157357
	Ptp69D	Germline - Germarium 1 and 2a-M1	turquoise	0.242159	0.0265892	-0.0357045	0.18054		rin	Germline - Germarium 2a-2b-M1	blue	0.198798	0.135584	-0.0694867	0.139412	-0.0548318	0.113914	0.156674		fws	Germline - Germarium 2b-3-M1	turquoise	0.0694979	0.0394097	-0.0124607	0.0119409	0.0402767		Shc	Stalk & Polar Cells-M3	turquoise	0.140277	0.133841	0.162897	0.0765255	0.143786	0.0837551	0.0701854	0.117252	0.0766913	0.12079	0.0318487	0.156591		dos	Follicle Stem Cells-M1	turquoise	0.162832	0.118602
	Rab2	Germline - Germarium 1 and 2a-M2	blue	0.0737497	0.196729	0.0145859	0.140049		Rab14	Germline - Germarium 2a-2b-M2	turquoise	0.043557	0.119927	-0.00478911	0.0381484	0.00159039	0.00951081	0.0894933		Cpsf160	Germline - Germarium 2b-3-M1	turquoise	0.136695	0.0551014	-0.0114544	0.0433526	0.0839927		CG2034	Stalk & Polar Cells-M3	turquoise	0.108345	0.137546	0.157222	0.0429964	0.14886	0.0497781	0.0504272	0.0925681	0.0753437	0.101654	0.0480664	0.1419		Pino	Follicle Stem Cells-M2	blue	0.109646	0.138975
	Rab5	Germline - Germarium 1 and 2a-M1	turquoise	0.0913625	0.0404227	0.0687936	0.0913829		Rab18	Germline - Germarium 2a-2b-M1	blue	0.0464439	-0.00349012	0.0225712	0.0210169	0.0219701	0.0378425	0.020765		Drep1	Germline - Germarium 2b-3-M1	turquoise	0.124837	0.0740247	-0.0209431	-0.058345	0.0755532		chn	Stalk & Polar Cells-M3	turquoise	0.262473	0.248094	0.31191	0.14497	0.249553	0.151193	0.131515	0.246991	0.270663	0.283936	0.148022	0.304113		spen	Follicle Stem Cells-M6	red	0.154835	0.188418
	Rel	Germline - Germarium 1 and 2a-M2	blue	-0.0109528	0.151409	-0.0133423	0.074591		Rab6	Germline - Germarium 2a-2b-M2	turquoise	0.0841927	0.119005	-0.016362	0.0651898	0.00816758	0.0321642	0.111405		RpL10	Germline - Germarium 2b-3-M1	turquoise	0.142114	0.0675979	-0.0717177	-0.010467	0.0515731		cutlet	Stalk & Polar Cells-M3	turquoise	0.219402	0.202177	0.244689	0.119441	0.200788	0.140892	0.13742	0.172835	0.139141	0.170122	0.148083	0.241399		snRNP-U1-70K	Follicle Stem Cells-M2	blue	0.105868	0.174516
	Rho1	Germline - Germarium 1 and 2a-M1	turquoise	0.112601	0.00898979	0.0499075	0.072671		Rbf	Germline - Germarium 2a-2b-M1	blue	0.204161	0.11453	-0.00612435	0.123396	-0.00104035	0.109174	0.161671		PRL-1	Germline - Germarium 2b-3-M3	blue	-0.0248572	0.0679959	0.234099	0.0748052	0.0982046		glu	Stalk & Polar Cells-M3	turquoise	0.285032	0.282349	0.370918	0.184485	0.327817	0.19518	0.129449	0.263861	0.115573	0.311281	0.157616	0.34414		ari-1	Follicle Stem Cells-M1	turquoise	0.206853	0.0968498
	Rlb1	Germline - Germarium 1 and 2a-M2	blue	-0.0912118	0.211043	0.0410049	0.00571566		RtGEF	Germline - Germarium 2a-2b-M2	turquoise	0.0624987	0.140568	-0.0390926	0.0528485	0.00674857	0.00436422	0.116144		Clc	Germline - Germarium 2b-3-M1	turquoise	0.0649878	0.0142363	-0.0149745	0.0238498	0.0332166		Cul1	Stalk & Polar Cells-M3	turquoise	0.242973	0.255684	0.311381	0.151673	0.256476	0.156731	0.14457	0.246871	0.196563	0.241064	0.12876	0.290179		CG5989	Follicle Stem Cells-M2	blue	0.0361716	0.0656526
	mRpL47	Germline - Germarium 1 and 2a-M1	turquoise	0.145045	-0.0735894	0.0213359	0.0643098		HDAC1	Germline - Germarium 2a-2b-M1	blue	0.239533	0.102329	-0.00832325	0.149382	-0.031832	0.108172	0.158071		p38b	Germline - Germarium 2b-3-M2	brown	0.0299921	0.0929869	0.0350077	-0.0325807	0.0400471		mbc	Stalk & Polar Cells-M1	blue	0.321159	0.25764	0.266435	0.231982	0.231336	0.22854	0.239302	0.213524	0.257575	0.223353	0.335353	0.292205		RpS3A	Follicle Stem Cells-M3	yellow	0.138744	0.126533
	Rnp4F	Germline - Germarium 1 and 2a-M2	blue	-0.0197592	0.125559	0.0285371	0.0574499		ScpX	Germline - Germarium 2a-2b-M1	blue	0.103467	0.0306593	0.0142709	0.0627104	-0.00257903	0.0446343	0.0630642		kin17	Germline - Germarium 2b-3-M1	turquoise	0.0411992	-0.0200081	-0.0167864	0.00767919	0.00849585		nonA-l	Stalk & Polar Cells-M3	turquoise	0.0564712	0.124538	0.227148	0.0389577	0.151407	0.046066	0.0584762	0.128581	0.0403478	0.147275	0.09891	0.169767		Rca1	Follicle Stem Cells-M1	turquoise	0.0833471	0.013238
	RpL7A	Germline - Germarium 1 and 2a-M3	brown	0.00576806	0.0714263	0.31496	0.0525007		Spx	Germline - Germarium 2a-2b-M2	turquoise	0.065929	0.117413	-0.0097951	0.0631098	-3.26556e-05	0.00809312	0.104389		Kap-alpha1	Germline - Germarium 2b-3-M1	turquoise	0.172478	0.0584831	-0.0717185	-0.0109708	0.0819686		spel1	Stalk & Polar Cells-M1	blue	0.241362	0.191685	0.151349	0.173357	0.154341	0.260042	0.153381	0.136207	0.139701	0.126201	0.110375	0.186602		Pdk	Follicle Stem Cells-M1	turquoise	0.208751	0.124684
	SdhB	Germline - Germarium 1 and 2a-M2	blue	-0.000877018	0.245553	0.1053	0.128984		TfIIEalpha	Germline - Germarium 2a-2b-M1	blue	0.13038	0.0675564	0.0313908	0.0764353	0.00511245	0.0708974	0.0925572		Taf7	Germline - Germarium 2b-3-M1	turquoise	0.0697253	0.0457258	0.0165677	0.0162814	0.0618732		alpha-Est3	Stalk & Polar Cells-M3	turquoise	0.0942161	0.0916944	0.112868	0.0807467	0.0908703	0.0250158	0.0568672	0.0849219	0.0486627	0.0726112	0.107363	0.110635		Ork1	Follicle Stem Cells-M2	blue	0.142947	0.167677
	Su(Tpl)	Germline - Germarium 1 and 2a-M1	turquoise	0.322392	-0.103511	-0.0374348	0.173245		Vang	Germline - Germarium 2a-2b-M1	blue	0.145336	0.0525359	0.0220527	0.0723525	0.007672	0.0608007	0.087761		Mat1	Germline - Germarium 2b-3-M1	turquoise	0.0328554	0.00136168	-0.00494539	0.0127956	0.0200679		toc	Stalk & Polar Cells-M6	purple	0.292842	0.268095	0.302778	0.222074	0.256648	0.489627	0.177854	0.187221	0.164446	0.235467	0.171674	0.303876		ND-75	Follicle Stem Cells-M2	blue	0.111208	0.129732
	CG4278	Germline - Germarium 1 and 2a-M1	turquoise	0.0983906	0.00659384	-0.00310808	0.0742488		apt	Germline - Germarium 2a-2b-M2	turquoise	0.110755	0.175021	-0.0369455	0.067788	0.0197516	0.0487224	0.153517		Irp-1A	Germline - Germarium 2b-3-M3	blue	-0.0548002	-0.00873174	0.0845273	0.0525146	-0.0011885		BEAF-32	Stalk & Polar Cells-M5	green	0.236136	0.240378	0.227903	0.107076	0.264745	0.10893	0.129267	0.17532	0.143488	0.205302	0.139269	0.24777		ND-23	Follicle Stem Cells-M2	blue	0.051516	0.0678366
	cher	Germline - Germarium 1 and 2a-M2	blue	-0.0150127	0.144378	0.00800261	0.0618518		ast	Germline - Germarium 2a-2b-M1	blue	0.129609	0.0493577	0.0308628	0.0784638	-0.00380991	0.0675036	0.0829124		CG3457	Germline - Germarium 2b-3-M3	blue	-0.0254656	0.0231347	0.0781203	0.0215387	0.021243		Cdk8	Stalk & Polar Cells-M10	red	0.106186	0.0976287	0.126191	0.06087	0.119504	0.0610315	0.0460697	0.123907	0.0575051	0.166427	0.0529403	0.128359		Max	Follicle Stem Cells-M1	turquoise	0.0543022	0.0108973
	fax	Germline - Germarium 1 and 2a-M2	blue	0.0837834	0.228818	-0.0418028	0.140855		csul	Germline - Germarium 2a-2b-M2	turquoise	0.0612988	0.0875783	-0.00925101	0.047832	-0.00505256	0.0215315	0.0805309		CG2662	Germline - Germarium 2b-3-M2	brown	0.0121703	0.0860476	0.0574971	0.0188448	0.0428571		Cpr	Stalk & Polar Cells-M3	turquoise	0.29994	0.280962	0.321944	0.135531	0.317495	0.173854	0.136923	0.285113	0.11323	0.304171	0.151955	0.323056		RpL14	Follicle Stem Cells-M3	yellow	0.0858	0.121944
	Hel25E	Germline - Germarium 1 and 2a-M1	turquoise	0.133738	0.0747017	0.0312898	0.139918		dah	Germline - Germarium 2a-2b-M2	turquoise	0.128251	0.143004	-0.00652241	0.104583	-0.0185588	0.0339438	0.148438		eIF2Bbeta	Germline - Germarium 2b-3-M3	blue	3.81648e-05	0.0268443	0.0437589	0.0216503	0.0267591		Dref	Stalk & Polar Cells-M5	green	0.228239	0.227508	0.260616	0.147335	0.283475	0.141271	0.110286	0.200325	0.110777	0.23002	0.119742	0.268287		Lk6	Follicle Stem Cells-M1	turquoise	0.260546	0.11596
	prod	Germline - Germarium 1 and 2a-M2	blue	-0.0212636	0.225637	0.0282834	0.0833744		hrg	Germline - Germarium 2a-2b-M1	blue	0.137755	0.0792656	-0.00217956	0.0811068	-0.007763	0.0847644	0.101577		SuUR	Germline - Germarium 2b-3-M1	turquoise	0.134526	0.0719394	0.0552757	0.045736	0.0965437		Lis-1	Stalk & Polar Cells-M3	turquoise	0.233805	0.234193	0.28712	0.162974	0.236886	0.188782	0.141055	0.238385	0.181131	0.211388	0.150867	0.270164		Atu	Follicle Stem Cells-M1	turquoise	0.140317	0.107847
	mof	Germline - Germarium 1 and 2a-M2	blue	-0.0804437	0.254768	0.0689506	0.0761828		lama	Germline - Germarium 2a-2b-M1	blue	0.104317	0.0276707	0.0400165	0.0294862	0.0320267	0.0757485	0.0531908		Ip259	Germline - Germarium 2b-3-M1	turquoise	0.0479452	0.0306871	-0.0117686	0.00685445	0.0394809		p38a	Stalk & Polar Cells-M3	turquoise	0.115851	0.125996	0.13151	0.0443998	0.124938	0.0680491	0.0255002	0.129094	0.0601057	0.109155	0.0910765	0.126462		ATPsynB	Follicle Stem Cells-M5	green	0.0816838	0.0738709
	tim	Germline - Germarium 1 and 2a-M1	turquoise	0.0171615	-0.0217031	0.114407	-0.000390998		mael	Germline - Germarium 2a-2b-M1	blue	0.180861	0.0640278	0.0014426	0.0847884	0.00484446	0.104766	0.112448		CycT	Germline - Germarium 2b-3-M1	turquoise	0.153497	0.111722	0.0527607	0.0115308	0.133476		Nak	Stalk & Polar Cells-M3	turquoise	0.294031	0.288311	0.321822	0.205204	0.30497	0.233647	0.165043	0.230871	0.190215	0.266802	0.176208	0.328891		qm	Follicle Stem Cells-M1	turquoise	0.0907088	0.0210131
	Vps26	Germline - Germarium 1 and 2a-M2	blue	-0.058139	0.231662	-0.00337676	0.0694966		Tom40	Germline - Germarium 2a-2b-M2	turquoise	0.0963066	0.1733	0.0106763	0.0836236	0.00857142	0.0175524	0.143688		Bub3	Germline - Germarium 2b-3-M3	blue	0.0385659	0.0462558	0.0826139	-0.00463089	0.0729948		nrv1	Stalk & Polar Cells-M3	turquoise	0.235285	0.252216	0.269716	0.123776	0.24041	0.206476	0.121778	0.203762	0.127897	0.216906	0.15354	0.267392		lok	Follicle Stem Cells-M1	turquoise	0.234796	0.124693
	CG13397	Germline - Germarium 1 and 2a-M1	turquoise	0.11324	0.032824	0.0480756	0.111237		pgc	Germline - Germarium 2a-2b-M2	turquoise	0.0924611	0.166994	-0.0518526	0.0816151	-0.0453911	0.0297689	0.144597		SF1	Germline - Germarium 2b-3-M1	turquoise	0.192151	0.0982683	-0.0895187	-0.0335307	0.0899584		rin	Stalk & Polar Cells-M1	blue	0.30339	0.265475	0.284767	0.165201	0.265723	0.138265	0.127786	0.212421	0.14329	0.230203	0.242265	0.30012		RpS20	Follicle Stem Cells-M3	yellow	0.0913802	0.0920629
	Ost48	Germline - Germarium 1 and 2a-M2	blue	0.00882177	0.0896717	0.0450329	0.0614106		phr6-4	Germline - Germarium 2a-2b-M2	turquoise	0.0783547	0.140494	0.00797857	0.0584183	0.0058815	0.0114009	0.122046		Pli	Germline - Germarium 2b-3-M1	turquoise	0.082389	0.0488059	0.0305355	0.00129226	0.0650577		Rab10	Stalk & Polar Cells-M3	turquoise	0.274768	0.257182	0.322207	0.210245	0.284432	0.177072	0.101269	0.238322	0.179439	0.256801	0.13961	0.313477		Cdk9	Follicle Stem Cells-M1	turquoise	0.075053	0.0431275
	Psi	Germline - Germarium 1 and 2a-M2	blue	-0.0829197	0.156995	0.015838	0.0168659		vkg	Germline - Germarium 2a-2b-M3	brown	-0.0210109	-0.0472475	0.203954	-0.0405702	0.131942	0.00976288	-0.0289303		CG4281	Germline - Germarium 2b-3-M3	blue	-0.00493868	0.0539422	0.136581	0.0367711	0.0551693		Rab11	Stalk & Polar Cells-M2	brown	0.3104	0.332212	0.333933	0.17784	0.302581	0.185282	0.173535	0.263082	0.162587	0.24457	0.239843	0.332205		Khc-73	Follicle Stem Cells-M1	turquoise	0.177913	0.100181
	Roe1	Germline - Germarium 1 and 2a-M2	blue	0.0209515	0.227879	0.0268315	0.127955		fry	Germline - Germarium 2a-2b-M3	brown	0.0801619	0.0277645	0.145161	0.0326381	0.0926439	0.0581943	0.0654835		CG4199	Germline - Germarium 2b-3-M3	blue	-0.0635863	0.0529994	0.18491	0.0791783	0.0442091		Rab14	Stalk & Polar Cells-M3	turquoise	0.144293	0.148234	0.198552	0.11987	0.144863	0.117051	0.0744147	0.104414	0.101807	0.140764	0.0775986	0.184991		Drice	Follicle Stem Cells-M1	turquoise	0.0906093	0.0269611
	Set	Germline - Germarium 1 and 2a-M1	turquoise	0.136627	0.0977844	-0.0107455	0.144152		ATPsynCF6	Germline - Germarium 2a-2b-M2	turquoise	0.04374	0.0835077	0.0287811	0.0515322	0.0054345	0.00386183	0.0754677		Hmt4-20	Germline - Germarium 2b-3-M1	turquoise	0.205002	0.122833	0.0235701	-0.0084484	0.145187		Rab7	Stalk & Polar Cells-M3	turquoise	0.179784	0.202157	0.194767	0.121763	0.191632	0.167184	0.109551	0.148059	0.0794548	0.147326	0.144156	0.193171		Gs1l	Follicle Stem Cells-M1	turquoise	0.0371739	0.0223522
	Hydr2	Germline - Germarium 1 and 2a-M1	turquoise	0.117746	-0.00942352	0.0454385	0.0860082		ATPsynD	Germline - Germarium 2a-2b-M1	blue	0.124932	0.0432891	0.00136794	0.0687773	-0.0274415	0.0649829	0.0770963		CycK	Germline - Germarium 2b-3-M1	turquoise	0.0585211	0.0192251	-0.0289333	-0.0185538	0.0174848		Rbf	Stalk & Polar Cells-M5	green	0.278794	0.27347	0.304578	0.149446	0.360861	0.186346	0.1343	0.228556	0.120178	0.260822	0.119363	0.308943		Gcn2	Follicle Stem Cells-M5	green	0.136488	0.10769
	CG2678	Germline - Germarium 1 and 2a-M1	turquoise	0.139087	-0.114737	-0.00107335	0.0433111		CaMKI	Germline - Germarium 2a-2b-M2	turquoise	-0.00934665	0.122862	0.027107	0.0157171	0.0230253	-0.0234791	0.0774589		CaBP1	Germline - Germarium 2b-3-M1	turquoise	0.101246	0.060896	-0.0065803	0.00660628	0.0692993		RtGEF	Stalk & Polar Cells-M3	turquoise	0.199542	0.210645	0.259282	0.13332	0.212465	0.157273	0.135579	0.160422	0.103618	0.172968	0.129179	0.237662		Ppox	Follicle Stem Cells-M2	blue	0.0351332	0.0433598
	betaggt-I	Germline - Germarium 1 and 2a-M2	blue	0.0897067	0.129319	0.00587277	0.141882		Cdk4	Germline - Germarium 2a-2b-M1	blue	0.140595	-0.00898153	0.0343741	0.0605842	0.0216858	0.109181	0.041845		CG3558	Germline - Germarium 2b-3-M1	turquoise	0.109961	0.0639029	0.0517821	0.0375298	0.103936		HDAC1	Stalk & Polar Cells-M1	blue	0.321748	0.274885	0.294418	0.183864	0.302369	0.159817	0.178735	0.257268	0.131899	0.284449	0.140776	0.318341		ATPsyngamma	Follicle Stem Cells-M4	brown	0.117193	0.0941008
	CCT3	Germline - Germarium 1 and 2a-M1	turquoise	0.163097	0.0193795	0.0629539	0.155389		Ipp	Germline - Germarium 2a-2b-M1	blue	0.111169	0.0656052	-0.00031354	0.0640964	-0.00455797	0.0377961	0.0885462		MFS18	Germline - Germarium 2b-3-M1	turquoise	0.0589383	0.0331968	0.0156082	0.00583814	0.0458911		Spx	Stalk & Polar Cells-M3	turquoise	0.122596	0.121976	0.1647	0.0578987	0.153495	0.0584033	0.0709069	0.130939	0.0801191	0.122579	0.058705	0.154428		ATPCL	Follicle Stem Cells-M1	turquoise	0.163963	0.12563
	CkIIalpha-i1	Germline - Germarium 1 and 2a-M2	blue	-0.0307538	0.113605	0.0179687	0.0215469		Nlp	Germline - Germarium 2a-2b-M2	turquoise	0.0808135	0.177008	0.00246495	0.0691701	0.0146556	0.0333158	0.145409		CG5885	Germline - Germarium 2b-3-M1	turquoise	0.0412983	0.0200143	-0.0143418	-0.016077	0.0150315		eIF3i	Stalk & Polar Cells-M2	brown	0.234555	0.263411	0.226079	0.116151	0.226267	0.155504	0.130251	0.197019	0.113333	0.217618	0.107277	0.23689		Ran	Follicle Stem Cells-M3	yellow	0.19701	0.146025
	cype	Germline - Germarium 1 and 2a-M1	turquoise	0.0965522	0.0412813	0.0642695	0.118394		Nurf-38	Germline - Germarium 2a-2b-M1	blue	0.120023	0.066957	0.0521936	0.0830163	0.00987328	0.0457656	0.0990315		Ate1	Germline - Germarium 2b-3-M1	turquoise	0.0775931	0.0448106	-0.00564613	0.0081198	0.0501684		Vang	Stalk & Polar Cells-M2	brown	0.296983	0.285258	0.266292	0.231694	0.239836	0.186625	0.190051	0.178705	0.226763	0.212644	0.155531	0.277273		loco	Follicle Stem Cells-M2	blue	0.09365	0.169081
	eIF4E1	Germline - Germarium 1 and 2a-M2	blue	0.108114	0.176246	0.0152811	0.171378		ATPsynO	Germline - Germarium 2a-2b-M2	turquoise	0.0328639	0.0570266	0.0245117	0.0256196	-0.0055302	0.0028512	0.0493045		alphaCOP	Germline - Germarium 2b-3-M2	brown	0.0830346	0.0955349	0.031892	0.0120436	0.0836015		apt	Stalk & Polar Cells-M3	turquoise	0.204662	0.245331	0.34145	0.147317	0.278078	0.133097	0.160728	0.234205	0.243195	0.263519	0.17568	0.298228		lig	Follicle Stem Cells-M4	brown	0.186089	0.147303
	Fer2LCH	Germline - Germarium 1 and 2a-M2	blue	-0.110197	0.173134	0.0943887	0.00607963		Pitslre	Germline - Germarium 2a-2b-M2	turquoise	0.116255	0.137955	0.0485227	0.074987	0.0441094	0.0488674	0.14314		unc-13	Germline - Germarium 2b-3-M1	turquoise	0.245456	0.0524556	-0.175573	-0.0232945	0.0622688		ast	Stalk & Polar Cells-M1	blue	0.212708	0.208852	0.190026	0.132649	0.171828	0.156805	0.101758	0.1504	0.131817	0.168385	0.0720886	0.203297		drongo	Follicle Stem Cells-M2	blue	0.0975308	0.14808
	Fer1HCH	Germline - Germarium 1 and 2a-M2	blue	-0.12224	0.221169	0.0946077	0.0263197		Rab4	Germline - Germarium 2a-2b-M2	turquoise	0.0326059	0.0599264	0.0092557	0.025989	0.00981592	0.0249595	0.0572679		pon	Germline - Germarium 2b-3-M1	turquoise	0.159368	0.00661101	-0.132657	-0.0370152	0.0329612		csul	Stalk & Polar Cells-M3	turquoise	0.150833	0.156825	0.19634	0.0881061	0.187648	0.100914	0.0814182	0.155533	0.0787543	0.164323	0.0917894	0.184169		crol	Follicle Stem Cells-M2	blue	0.15594	0.206765
	Hr78	Germline - Germarium 1 and 2a-M1	turquoise	0.171365	0.0535579	0.0183369	0.165211		sba	Germline - Germarium 2a-2b-M1	blue	0.172133	0.093567	-0.0165809	0.0986381	0.00993623	0.0787723	0.117709		PlexB	Germline - Germarium 2b-3-M3	blue	0.0440886	0.0841619	0.184586	0.0427943	0.102502		dpa	Stalk & Polar Cells-M3	turquoise	0.235831	0.232722	0.266739	0.130326	0.257604	0.121341	0.109252	0.188018	0.138748	0.203645	0.139248	0.257095		Rpt6	Follicle Stem Cells-M1	turquoise	0.11777	0.0430933
	Nap1	Germline - Germarium 1 and 2a-M2	blue	-0.0809929	0.132832	0.151158	0.0216833		Usp47	Germline - Germarium 2a-2b-M2	turquoise	0.118145	0.132873	0.0247393	0.067199	0.034095	0.0443868	0.134316		mbt	Germline - Germarium 2b-3-M3	blue	0.0690089	0.0652267	0.123621	0.0211333	0.105865		hrg	Stalk & Polar Cells-M1	blue	0.337626	0.281721	0.284989	0.195005	0.269587	0.193062	0.18314	0.2557	0.198658	0.265573	0.193827	0.30964		TppII	Follicle Stem Cells-M4	brown	0.16775	0.119403
	Orc5	Germline - Germarium 1 and 2a-M1	turquoise	0.108789	-0.00154248	0.0132083	0.0780645		dos	Germline - Germarium 2a-2b-M2	turquoise	0.0897539	0.134769	0.0314335	0.0626976	0.0214268	0.038875	0.127027		Smox	Germline - Germarium 2b-3-M1	turquoise	0.16708	0.0838615	0.015369	-0.00194005	0.107854		lama	Stalk & Polar Cells-M2	brown	0.266285	0.265896	0.2669	0.134755	0.241488	0.122061	0.210202	0.217093	0.141823	0.228948	0.160798	0.271556		Gcn5	Follicle Stem Cells-M1	turquoise	0.0739617	0.0169346
	Pi3K59F	Germline - Germarium 1 and 2a-M1	turquoise	0.0292042	0.0449563	0.0192259	0.058909		fz2	Germline - Germarium 2a-2b-M2	turquoise	0.0624919	0.103324	0.00735139	0.0475404	0.0244674	-0.00889413	0.0896383		Rad17	Germline - Germarium 2b-3-M2	brown	0.0324283	0.0665428	0.00636844	-0.0227356	0.0337677		pgc	Stalk & Polar Cells-M3	turquoise	0.194527	0.205622	0.223021	0.121424	0.194322	0.0755761	0.149047	0.159023	0.166236	0.183005	0.109339	0.221184		Papss	Follicle Stem Cells-M2	blue	0.0350122	0.119688
	Pi3K68D	Germline - Germarium 1 and 2a-M1	turquoise	0.126517	0.0428994	0.0154167	0.118159		Stat92E	Germline - Germarium 2a-2b-M1	blue	0.216776	0.141627	-0.0123869	0.134763	-0.000735695	0.0977557	0.174426		Paf-AHalpha	Germline - Germarium 2b-3-M1	turquoise	0.11563	0.0656329	0.00585574	-0.000601742	0.0658043		phr6-4	Stalk & Polar Cells-M3	turquoise	0.213471	0.207322	0.243104	0.187894	0.198456	0.174172	0.086283	0.188576	0.141802	0.195867	0.104127	0.241265		Dad	Follicle Stem Cells-M3	yellow	0.0302039	0.0630338
	Pi3K92E	Germline - Germarium 1 and 2a-M2	blue	-0.005189	0.159853	0.0079039	0.0799796		Pino	Germline - Germarium 2a-2b-M6	green	0.11044	0.0826454	0.0255631	0.0547536	0.0376287	0.242316	0.0993933		Mcm6	Germline - Germarium 2b-3-M3	blue	0.0126899	0.0332605	0.089139	0.0335957	0.046992		smg	Stalk & Polar Cells-M1	blue	0.285999	0.229435	0.291546	0.0573997	0.316676	0.0978153	0.15143	0.263317	0.111754	0.293151	0.110804	0.298593		CtBP	Follicle Stem Cells-M2	blue	0.157649	0.179296
	Rala	Germline - Germarium 1 and 2a-M1	turquoise	0.348353	-0.104332	-0.00745063	0.186589		spen	Germline - Germarium 2a-2b-M1	blue	0.189699	0.129042	-0.073972	0.0987536	-0.0100211	0.112653	0.133975		RhoGAP1A	Germline - Germarium 2b-3-M1	turquoise	0.165436	0.0777861	0.0253623	0.0107333	0.118214		wun	Stalk & Polar Cells-M1	blue	0.153408	0.144437	0.0949336	0.0844049	0.0829678	0.128122	0.081312	0.0454522	0.227372	0.100341	0.111893	0.117419		emb	Follicle Stem Cells-M1	turquoise	0.253762	0.161799
	RpL22	Germline - Germarium 1 and 2a-M2	blue	-0.172707	0.204876	0.194545	-0.0226392		snRNP-U1-70K	Germline - Germarium 2a-2b-M1	blue	0.148567	0.0692277	0.0245166	0.0947683	-0.00832294	0.0587641	0.099718		Crag	Germline - Germarium 2b-3-M1	turquoise	0.0956783	0.0450346	0.0352181	0.0165049	0.0723517		fry	Stalk & Polar Cells-M7	pink	0.276319	0.258292	0.262326	0.179041	0.206619	0.185212	0.44613	0.172972	0.155523	0.200963	0.203723	0.266122		CLIP-190	Follicle Stem Cells-M1	turquoise	0.155823	0.133231
	Shark	Germline - Germarium 1 and 2a-M2	blue	0.00351158	0.255222	0.0425596	0.135671		smid	Germline - Germarium 2a-2b-M1	blue	0.204293	0.130969	-0.0119853	0.129248	-0.0129221	0.0763574	0.162755		Inos	Germline - Germarium 2b-3-M1	turquoise	0.0531115	0.0502284	0.0170101	-0.0147965	0.04228		ATPsynCF6	Stalk & Polar Cells-M3	turquoise	0.178639	0.21586	0.207339	0.109028	0.219039	0.127416	0.0939491	0.140821	0.098477	0.16442	0.113737	0.205345		Abi	Follicle Stem Cells-M1	turquoise	0.08129	0.0638638
	Ubc2	Germline - Germarium 1 and 2a-M1	turquoise	0.163612	0.0681832	0.0354624	0.157135		ari-1	Germline - Germarium 2a-2b-M2	turquoise	0.0901641	0.199122	-0.0416209	0.0712217	0.0223209	0.0385445	0.158775		Eph	Germline - Germarium 2b-3-M1	turquoise	0.208594	0.124234	0.0439036	0.0166784	0.144861		Acer	Stalk & Polar Cells-M3	turquoise	0.160877	0.16497	0.18453	0.0979554	0.148304	0.112207	0.0997608	0.159231	0.0795147	0.131427	0.0881662	0.187385		kraken	Follicle Stem Cells-M1	turquoise	0.0674336	0.0165614
	abs	Germline - Germarium 1 and 2a-M2	blue	-0.137588	0.275736	0.0154868	0.0229611		U2af38	Germline - Germarium 2a-2b-M2	turquoise	0.0877801	0.106638	0.00620364	0.0759818	0.00351952	0.0474042	0.0956127		Mhcl	Germline - Germarium 2b-3-M3	blue	-0.00189367	0.0139868	0.081805	-0.00475829	0.0395785		CaMKI	Stalk & Polar Cells-M3	turquoise	0.172524	0.212021	0.260911	0.129408	0.176694	0.160958	0.144466	0.193266	0.128392	0.143531	0.129785	0.233397		Rack1	Follicle Stem Cells-M2	blue	0.11375	0.183412
	CG5861	Germline - Germarium 1 and 2a-M2	blue	0.00408987	0.0837202	0.039832	0.0590181		Rga	Germline - Germarium 2a-2b-M1	blue	0.210772	0.077962	0.0605779	0.11675	0.0567964	0.112815	0.135479		Mipp2	Germline - Germarium 2b-3-M1	turquoise	0.0884791	0.0552073	0.0159624	-0.0142355	0.0735652		Cdk4	Stalk & Polar Cells-M1	blue	0.238245	0.198715	0.153825	0.111225	0.165869	0.124507	0.110007	0.128002	0.231436	0.176024	0.102821	0.185028		RN-tre	Follicle Stem Cells-M1	turquoise	0.139513	0.100107
	CG2034	Germline - Germarium 1 and 2a-M1	turquoise	0.156625	-0.0154999	-0.0416375	0.0976003		Pdk	Germline - Germarium 2a-2b-M2	turquoise	0.0995756	0.161224	-0.04367	0.0610258	0.0140558	0.0541689	0.145106		Nsun2	Germline - Germarium 2b-3-M3	blue	-0.0621041	-0.0114558	0.0766606	0.0109644	-0.00576347		PTP-ER	Stalk & Polar Cells-M1	blue	0.28704	0.243737	0.283237	0.130747	0.276323	0.158413	0.120567	0.228281	0.237699	0.26132	0.168108	0.292599		Pi3K21B	Follicle Stem Cells-M1	turquoise	0.197998	0.145424
	oxt	Germline - Germarium 1 and 2a-M2	blue	-0.0139969	0.263571	0.0886022	0.131505		Ork1	Germline - Germarium 2a-2b-M1	blue	0.201963	0.0970365	-0.0086433	0.133496	-0.0231792	0.0834274	0.144794		Tip60	Germline - Germarium 2b-3-M3	blue	-0.0107654	0.0218384	0.0785459	0.0105827	0.0278568		Ipp	Stalk & Polar Cells-M2	brown	0.175125	0.178304	0.162168	0.0999925	0.162726	0.0710224	0.0932408	0.0938508	0.116148	0.146412	0.11763	0.176017		Osbp	Follicle Stem Cells-M1	turquoise	0.150917	0.104071
	chn	Germline - Germarium 1 and 2a-M1	turquoise	0.248402	0.06694	-0.0219729	0.220198		ND-75	Germline - Germarium 2a-2b-M1	blue	0.108788	0.0182237	0.0761057	0.0479806	0.0181361	0.056853	0.0650482		cib	Germline - Germarium 2b-3-M2	brown	0.146251	0.195846	0.0931686	0.0240471	0.159285		ATPsynO	Stalk & Polar Cells-M2	brown	0.151524	0.159141	0.168035	0.116689	0.169009	0.118465	0.0629203	0.10641	0.0688545	0.123855	0.0631342	0.169704		Mcm7	Follicle Stem Cells-M1	turquoise	0.152111	0.0941697
	jumu	Germline - Germarium 1 and 2a-M2	blue	0.0594408	0.226689	-0.0147867	0.156812		Mcm5	Germline - Germarium 2a-2b-M1	blue	0.137967	0.0819036	0.0182493	0.0877355	-0.016565	0.0491167	0.107628		CBP	Germline - Germarium 2b-3-M2	brown	0.0755147	0.153579	0.0716052	0.00029416	0.0943535		Pdp1	Stalk & Polar Cells-M7	pink	0.254499	0.247754	0.169311	0.205299	0.13059	0.180509	0.4844	0.128954	0.192123	0.121551	0.193623	0.19021		Trxr-1	Follicle Stem Cells-M4	brown	0.14904	0.123983
	ksr	Germline - Germarium 1 and 2a-M2	blue	-0.10709	0.311032	0.00428711	0.0733759		RpL14	Germline - Germarium 2a-2b-M3	brown	0.0505158	0.0251742	0.271362	0.0389995	0.0671703	0.0469077	0.0475433		CG12253	Germline - Germarium 2b-3-M1	turquoise	0.0509442	0.0305535	0.00648057	-0.00419947	0.0336672		Pitslre	Stalk & Polar Cells-M3	turquoise	0.275627	0.277535	0.313051	0.174552	0.264132	0.205741	0.261934	0.219141	0.173408	0.234793	0.190338	0.296598		eIF4B	Follicle Stem Cells-M2	blue	0.0485498	0.135681
	Rme-8	Germline - Germarium 1 and 2a-M1	turquoise	0.118887	0.0882809	-0.0417265	0.111931		Lk6	Germline - Germarium 2a-2b-M5	red	0.0396223	0.0296336	0.149398	-0.00840864	0.202971	0.0851427	0.0327418		BCL7-like	Germline - Germarium 2b-3-M1	turquoise	0.132406	0.0780839	-0.0140842	0.0190804	0.0864424		Rab4	Stalk & Polar Cells-M3	turquoise	0.17501	0.193674	0.214732	0.133237	0.168708	0.104811	0.0941292	0.162387	0.106013	0.150089	0.119812	0.206167		Spred	Follicle Stem Cells-M1	turquoise	0.102778	0.0513635
	Cul1	Germline - Germarium 1 and 2a-M1	turquoise	0.284862	-0.014744	0.0187707	0.193649		qm	Germline - Germarium 2a-2b-M2	turquoise	0.0372142	0.0965818	0.0119105	0.025721	0.0379413	0.0202983	0.0786922		siz	Germline - Germarium 2b-3-M1	turquoise	0.114071	0.0638344	0.0281392	0.014711	0.0939462		RpL29	Stalk & Polar Cells-M2	brown	0.238187	0.315783	0.210873	0.196318	0.186544	0.171739	0.13324	0.177373	0.177642	0.172416	0.166725	0.229724		Su(z)12	Follicle Stem Cells-M5	green	0.144609	0.184794
	mbc	Germline - Germarium 1 and 2a-M1	turquoise	0.171274	0.0443448	-0.0773281	0.12613		lok	Germline - Germarium 2a-2b-M2	turquoise	0.171406	0.193617	-0.0305613	0.107264	-0.0343293	0.0997727	0.193832		myo	Germline - Germarium 2b-3-M1	turquoise	0.16625	0.0650217	-0.0247993	-0.0025638	0.0871848		Usp47	Stalk & Polar Cells-M3	turquoise	0.251299	0.22901	0.285618	0.175886	0.259088	0.131324	0.181623	0.221863	0.147956	0.203184	0.156382	0.275644		Nup154	Follicle Stem Cells-M1	turquoise	0.151566	0.0731721
	nonA-l	Germline - Germarium 1 and 2a-M1	turquoise	0.476032	-0.408781	-0.0236168	0.157578		Surf4	Germline - Germarium 2a-2b-M1	blue	0.125407	0.0767858	0.015317	0.0793264	-0.0108578	0.0405386	0.103381		mei-P26	Germline - Germarium 2b-3-M1	turquoise	0.227091	0.0924258	-0.0465141	-0.0161014	0.115892		dos	Stalk & Polar Cells-M3	turquoise	0.210665	0.201208	0.230671	0.0915664	0.212313	0.128062	0.145927	0.196382	0.0810269	0.182954	0.117401	0.226303		nudC	Follicle Stem Cells-M1	turquoise	0.0537258	0.0612242
	RpS21	Germline - Germarium 1 and 2a-M3	brown	-0.00830023	0.0516214	0.309464	0.028426		RpS20	Germline - Germarium 2a-2b-M3	brown	0.0286867	0.020406	0.253772	0.0231834	0.0416797	0.0398982	0.0416515		mbo	Germline - Germarium 2b-3-M1	turquoise	0.0569043	0.0185858	-0.0213065	-0.0116181	0.0269044		spen	Stalk & Polar Cells-M6	purple	0.257457	0.205557	0.259914	0.21093	0.23866	0.413506	0.13317	0.130697	0.159475	0.156647	0.200702	0.256147		l(2)k14505	Follicle Stem Cells-M2	blue	0.0680143	0.122834
	peng	Germline - Germarium 1 and 2a-M2	blue	-0.0979038	0.224352	0.0902727	0.0458896		Gs1l	Germline - Germarium 2a-2b-M2	turquoise	0.0358019	0.0650753	0.00278493	0.0325142	-0.00877035	-0.00290115	0.0642956		gus	Germline - Germarium 2b-3-M1	turquoise	0.173801	0.112534	0.0640725	0.00524689	0.133283		snRNP-U1-70K	Stalk & Polar Cells-M6	purple	0.272665	0.238568	0.239113	0.274431	0.190105	0.396251	0.19197	0.167969	0.204607	0.176551	0.181508	0.25533		Xbp1	Follicle Stem Cells-M1	turquoise	0.170219	0.036508
	spag	Germline - Germarium 1 and 2a-M1	turquoise	0.150544	0.0538296	-0.0305443	0.115654		Gcn2	Germline - Germarium 2a-2b-M4	yellow	0.0968222	0.0777264	0.0490107	0.225377	0.0141077	0.0155321	0.100445		gukh	Germline - Germarium 2b-3-M3	blue	0.00955468	0.0282532	0.131278	0.0424362	0.064024		smid	Stalk & Polar Cells-M1	blue	0.332564	0.273185	0.307952	0.1716	0.302441	0.192162	0.217296	0.276435	0.168606	0.263371	0.148706	0.318639		l(2)k09913	Follicle Stem Cells-M2	blue	0.0817406	0.148971
	tos	Germline - Germarium 1 and 2a-M1	turquoise	0.131899	0.0369254	-0.0640586	0.0927088		Cbl	Germline - Germarium 2a-2b-M1	blue	0.188834	0.119015	-0.00177725	0.121245	0.00225069	0.0869742	0.146662		bip1	Germline - Germarium 2b-3-M2	brown	0.0798014	0.140084	0.0438835	0.0125536	0.0826345		ari-1	Stalk & Polar Cells-M3	turquoise	0.308154	0.320186	0.367716	0.249738	0.311192	0.184903	0.173878	0.275443	0.18318	0.277195	0.206848	0.352987		Vha36-1	Follicle Stem Cells-M1	turquoise	0.0782525	0.0427154
	alpha-Est3	Germline - Germarium 1 and 2a-M1	turquoise	0.079171	-0.021494	0.0176692	0.0614616		ATPCL	Germline - Germarium 2a-2b-M6	green	0.11935	0.0672606	0.0711184	0.0499748	0.054745	0.260651	0.0973108		Tak1	Germline - Germarium 2b-3-M3	blue	0.0410052	0.0781215	0.133314	0.0381156	0.0991787		U2af38	Stalk & Polar Cells-M3	turquoise	0.233362	0.217236	0.258843	0.142526	0.244668	0.128702	0.131956	0.195247	0.112273	0.204721	0.129008	0.26373		l(2)k05819	Follicle Stem Cells-M1	turquoise	0.193563	0.107828
	Apc	Germline - Germarium 1 and 2a-M2	blue	-0.139792	0.130216	-0.0767422	-0.0351796		stck	Germline - Germarium 2a-2b-M1	blue	0.0712749	0.0396008	0.00656178	0.0484443	-0.00138124	0.0277471	0.0558164		Sara	Germline - Germarium 2b-3-M3	blue	0.00893698	0.0479494	0.123395	0.0305269	0.0714452		Rca1	Stalk & Polar Cells-M3	turquoise	0.136549	0.153729	0.168612	0.0751693	0.137597	0.100186	0.0737264	0.124025	0.0929259	0.138084	0.0613735	0.161578		dnk	Follicle Stem Cells-M1	turquoise	0.20503	0.0976729
	toc	Germline - Germarium 1 and 2a-M2	blue	-0.0613965	0.153006	-0.0595693	0.0247583		mre11	Germline - Germarium 2a-2b-M6	green	0.0737939	0.0197624	0.0388034	0.0169931	0.026619	0.199894	0.0427581		SAK	Germline - Germarium 2b-3-M1	turquoise	0.0826778	0.0463539	0.007971	-0.00585237	0.0505321		Pdk	Stalk & Polar Cells-M3	turquoise	0.226777	0.245903	0.276843	0.175372	0.254166	0.153909	0.13977	0.236857	0.161863	0.21717	0.142255	0.261303		CG1910	Follicle Stem Cells-M1	turquoise	0.235448	0.167446
	BEAF-32	Germline - Germarium 1 and 2a-M2	blue	0.0316892	0.187948	0.0348411	0.104781		loco	Germline - Germarium 2a-2b-M1	blue	0.16878	0.0683033	0.0153178	0.0986744	0.00796046	0.0848737	0.113311		RhoGAPp190	Germline - Germarium 2b-3-M1	turquoise	0.129714	0.0997402	0.0796412	0.0494699	0.133901		Ork1	Stalk & Polar Cells-M1	blue	0.268826	0.221634	0.198492	0.303586	0.199561	0.179418	0.139491	0.157201	0.112559	0.143633	0.133067	0.217084		Pka-R2	Follicle Stem Cells-M2	blue	-0.0189611	0.117308
	CadN	Germline - Germarium 1 and 2a-M2	blue	-0.0862228	0.0726469	0.0201448	-0.0250601		drongo	Germline - Germarium 2a-2b-M1	blue	0.17599	0.0835382	0.0179207	0.102213	0.0186163	0.0881561	0.125712		Rep	Germline - Germarium 2b-3-M2	brown	0.0636163	0.0832578	0.00452036	0.00924229	0.0418595		ND-23	Stalk & Polar Cells-M3	turquoise	0.162181	0.152645	0.155387	0.108105	0.144992	0.0975253	0.0956527	0.140849	0.0711898	0.131824	0.122023	0.158347		D19B	Follicle Stem Cells-M2	blue	0.117774	0.170813
	SMC3	Germline - Germarium 1 and 2a-M2	blue	0.0567353	0.137786	0.0335622	0.121542		dom	Germline - Germarium 2a-2b-M1	blue	0.16914	0.0889963	-0.09337	0.0885085	-0.0111689	0.0536364	0.112999		Pten	Germline - Germarium 2b-3-M1	turquoise	0.112319	0.0701568	0.0405488	0.00951437	0.0847727		Mo25	Stalk & Polar Cells-M3	turquoise	0.21891	0.193275	0.22463	0.123552	0.190316	0.136483	0.152161	0.172065	0.129964	0.195117	0.133176	0.224194		Ac13E	Follicle Stem Cells-M6	red	0.0614747	0.0756495
	Cpr	Germline - Germarium 1 and 2a-M1	turquoise	0.159058	0.0647247	0.00434226	0.164014		crol	Germline - Germarium 2a-2b-M1	blue	0.235349	0.112639	-0.0379389	0.126105	-0.00864445	0.123238	0.156381		Dronc	Germline - Germarium 2b-3-M1	turquoise	0.0825994	0.0429001	0.0185427	0.011271	0.0657712		Mcm5	Stalk & Polar Cells-M2	brown	0.317223	0.284195	0.29535	0.171494	0.281427	0.182557	0.178665	0.208338	0.163524	0.243921	0.180405	0.316908		Pp2C1	Follicle Stem Cells-M1	turquoise	0.273868	0.143417
	Dref	Germline - Germarium 1 and 2a-M1	turquoise	0.169732	0.0722837	0.0600633	0.163864		Rpt6	Germline - Germarium 2a-2b-M2	turquoise	0.0347036	0.153568	0.0310488	0.0644328	0.0178497	-0.0213804	0.124366		Mpcp2	Germline - Germarium 2b-3-M1	turquoise	0.0335151	0.0152935	0.00658156	-0.0211105	0.0140892		RpL14	Stalk & Polar Cells-M1	blue	0.294703	0.334322	0.229249	0.138334	0.217943	0.199426	0.187096	0.207301	0.17565	0.184878	0.143469	0.253781		Df31	Follicle Stem Cells-M1	turquoise	0.309282	0.0675564
	Hmu	Germline - Germarium 1 and 2a-M1	turquoise	0.156815	0.102761	-0.0269445	0.151024		TppII	Germline - Germarium 2a-2b-M2	turquoise	0.0875974	0.147776	0.0193244	0.0724275	0.0107689	0.0140973	0.137334		Idgf4	Germline - Germarium 2b-3-M3	blue	-0.00223539	0.0525186	0.112653	0.00978283	0.0687701		Lk6	Stalk & Polar Cells-M3	turquoise	0.268798	0.262124	0.326787	0.168812	0.290447	0.129209	0.156654	0.234772	0.131581	0.250382	0.277198	0.31244		rpk	Follicle Stem Cells-M1	turquoise	0.194851	0.0847556
	Lis-1	Germline - Germarium 1 and 2a-M1	turquoise	0.248378	0.0289911	0.000971435	0.186624		pug	Germline - Germarium 2a-2b-M1	blue	0.0964885	0.0196096	0.0460911	0.034893	0.0409787	0.083007	0.0519366		Grip128	Germline - Germarium 2b-3-M1	turquoise	0.0973814	0.0667361	-0.0211956	-0.0195244	0.0628888		ATPsynB	Stalk & Polar Cells-M1	blue	0.134604	0.143399	0.119231	0.0529516	0.113683	0.0701113	0.0581719	0.090218	0.077154	0.122532	0.0197415	0.128272		qkr58E-2	Follicle Stem Cells-M1	turquoise	0.164267	0.0995936
	RpL9	Germline - Germarium 1 and 2a-M3	brown	0.0410819	-0.00217695	0.357768	0.0384598		Pdk1	Germline - Germarium 2a-2b-M1	blue	0.213536	0.156573	-0.0395245	0.146044	-0.0180441	0.0765908	0.176934		ear	Germline - Germarium 2b-3-M1	turquoise	0.104752	0.0873077	0.0485035	0.0360568	0.0927849		qm	Stalk & Polar Cells-M3	turquoise	0.118652	0.1304	0.155369	0.107561	0.116682	0.0764032	0.14146	0.122756	0.0934971	0.102685	0.125924	0.146854		qkr58E-1	Follicle Stem Cells-M2	blue	0.00543736	0.0798361
	nrv1	Germline - Germarium 1 and 2a-M1	turquoise	0.232424	0.0751309	0.0207687	0.199754		Gcn5	Germline - Germarium 2a-2b-M2	turquoise	0.049548	0.104998	0.0304962	0.0411005	0.0235244	0.0226986	0.0914083		Dek	Germline - Germarium 2b-3-M3	blue	0.0637368	0.0815706	0.145166	0.0569276	0.123283		lok	Stalk & Polar Cells-M5	green	0.325244	0.316232	0.340005	0.157309	0.421177	0.194872	0.13761	0.260462	0.147503	0.352238	0.194054	0.353954		qkr54B	Follicle Stem Cells-M1	turquoise	0.0888246	0.0473165
	rin	Germline - Germarium 1 and 2a-M2	blue	-0.0515884	0.348536	0.0275643	0.09603		Nmt	Germline - Germarium 2a-2b-M1	blue	0.140559	0.0946422	0.0200082	0.0795622	-0.014479	0.046208	0.121347		CG1307	Germline - Germarium 2b-3-M2	brown	0.0652672	0.0763826	0.0261757	-0.0184403	0.0579697		colt	Stalk & Polar Cells-M1	blue	0.0817879	0.0648942	0.0460869	0.0225038	0.0621746	0.0395073	0.0655339	0.0792649	0.0251215	0.126651	0.00602297	0.061829		gek	Follicle Stem Cells-M1	turquoise	0.146954	0.112813
	Rab14	Germline - Germarium 1 and 2a-M1	turquoise	0.209922	-0.0810903	0.00877412	0.107148		Dad	Germline - Germarium 2a-2b-M2	turquoise	0.0601568	0.137884	-0.0464746	0.0791457	-0.0416921	-0.0359978	0.112543		hang	Germline - Germarium 2b-3-M1	turquoise	0.195706	0.128285	0.064346	0.033326	0.170797		RpS20	Stalk & Polar Cells-M1	blue	0.339867	0.361719	0.25482	0.201413	0.244501	0.177058	0.177635	0.218588	0.167463	0.217934	0.201461	0.28945		fray	Follicle Stem Cells-M1	turquoise	0.217589	0.157091
	Rab6	Germline - Germarium 1 and 2a-M1	turquoise	0.13306	0.0323972	0.0344179	0.112463		emb	Germline - Germarium 2a-2b-M2	turquoise	0.158705	0.169209	-0.0397372	0.109328	0.00902881	0.0855973	0.169308		CG8677	Germline - Germarium 2b-3-M1	turquoise	0.222371	0.121701	0.0683846	0.0261524	0.156593		Khc-73	Stalk & Polar Cells-M3	turquoise	0.256569	0.250837	0.303216	0.132617	0.273368	0.156464	0.128972	0.202107	0.252566	0.231019	0.155333	0.28513		cyc	Follicle Stem Cells-M1	turquoise	0.0943839	0.00983595
	Rbf	Germline - Germarium 1 and 2a-M2	blue	-0.0546971	0.217652	0.0261939	0.063917		CLIP-190	Germline - Germarium 2a-2b-M2	turquoise	0.121812	0.149849	-0.0285354	0.0810762	0.0117976	0.0569804	0.133031		Hmg-2	Germline - Germarium 2b-3-M2	brown	0.0340965	0.0477635	0.00691555	-0.00268836	0.0285399		ATPsyngamma	Stalk & Polar Cells-M5	green	0.206938	0.204951	0.211702	0.114081	0.246516	0.126158	0.112155	0.177849	0.0950428	0.186016	0.121905	0.221728		bon	Follicle Stem Cells-M1	turquoise	0.18095	0.111241
	RtGEF	Germline - Germarium 1 and 2a-M1	turquoise	0.269145	0.0415207	0.0192568	0.212417		Abi	Germline - Germarium 2a-2b-M2	turquoise	0.0526704	0.102171	-0.00787047	0.0404166	0.0107274	0.0114498	0.090894		alpha-Man-IIb	Germline - Germarium 2b-3-M1	turquoise	0.128905	0.0990681	0.0464987	0.0326839	0.116642		ATPCL	Stalk & Polar Cells-M3	turquoise	0.248304	0.23872	0.284482	0.130157	0.243358	0.157973	0.145613	0.241194	0.232251	0.225833	0.1614	0.27581		aay	Follicle Stem Cells-M1	turquoise	0.154211	0.105432
	HDAC1	Germline - Germarium 1 and 2a-M2	blue	-0.0659817	0.349516	0.0770812	0.117499		kraken	Germline - Germarium 2a-2b-M2	turquoise	-0.00927934	0.0683759	0.00715011	0.00123956	-0.00129599	-0.0297391	0.0450396		tacc	Germline - Germarium 2b-3-M3	blue	0.0504957	0.0453902	0.100409	0.0532516	0.0831962		stck	Stalk & Polar Cells-M3	turquoise	0.189736	0.170702	0.201207	0.115949	0.190096	0.122607	0.104554	0.128849	0.118548	0.157768	0.111605	0.200246		SmD3	Follicle Stem Cells-M2	blue	0.102791	0.114516
	ScpX	Germline - Germarium 1 and 2a-M2	blue	-0.00295132	0.162011	0.0932279	0.0938601		SA	Germline - Germarium 2a-2b-M1	blue	0.18114	0.107368	0.00762254	0.110636	-0.00654604	0.0916823	0.13722		Rad23	Germline - Germarium 2b-3-M2	brown	0.127911	0.164791	0.100507	0.0544468	0.129301		sfl	Stalk & Polar Cells-M10	red	0.174505	0.166925	0.165247	0.135726	0.111859	0.130074	0.265901	0.136278	0.101806	0.22841	0.103953	0.168915		RpL39	Follicle Stem Cells-M3	yellow	0.115055	0.111251
	Spx	Germline - Germarium 1 and 2a-M1	turquoise	0.168841	0.0115231	0.0111535	0.145903		Rack1	Germline - Germarium 2a-2b-M3	brown	0.0892326	-0.0341193	0.321961	0.0279428	0.120114	0.0732524	0.0315814		STUB1	Germline - Germarium 2b-3-M1	turquoise	0.0647847	0.0449231	0.0336379	-0.0184085	0.0740243		Ran	Stalk & Polar Cells-M3	turquoise	0.34469	0.341201	0.36235	0.279418	0.325123	0.229387	0.160988	0.231441	0.187234	0.284405	0.211652	0.363655		RhoGEF2	Follicle Stem Cells-M1	turquoise	0.264767	0.173386
	TfIIEalpha	Germline - Germarium 1 and 2a-M2	blue	0.0132311	0.197787	0.0815196	0.106149		Pi3K21B	Germline - Germarium 2a-2b-M1	blue	0.197186	0.132615	-0.0314593	0.100459	-0.00135098	0.119042	0.154859		CSN3	Germline - Germarium 2b-3-M1	turquoise	0.0544104	0.0215156	0.0133623	0.016143	0.0250386		mst	Stalk & Polar Cells-M3	turquoise	0.132337	0.146069	0.141941	0.064371	0.143242	0.0615788	0.050238	0.13156	0.0671557	0.118719	0.0540543	0.146172		Prosbeta2	Follicle Stem Cells-M4	brown	0.105591	0.0446006
	Vang	Germline - Germarium 1 and 2a-M2	blue	-0.0263123	0.205327	0.00944821	0.0502423		eIF4B	Germline - Germarium 2a-2b-M1	blue	0.184604	0.177302	-0.0378877	0.210739	-0.100363	-0.045767	0.18532		Eb1	Germline - Germarium 2b-3-M1	turquoise	0.095451	0.0780859	0.0670005	0.0281655	0.0924198		dom	Stalk & Polar Cells-M9	greenyellow	0.185167	0.136977	0.167759	0.0695352	0.123314	0.151592	0.102316	0.0803003	0.417998	0.146362	0.101088	0.175225		Pp4-19C	Follicle Stem Cells-M1	turquoise	0.093484	0.0515748
	apt	Germline - Germarium 1 and 2a-M1	turquoise	0.204157	0.0199016	-0.0398584	0.160742		Alas	Germline - Germarium 2a-2b-M1	blue	0.111358	0.0246739	0.0348873	0.0431309	0.0187743	0.0727888	0.0574636		TyrRS	Germline - Germarium 2b-3-M2	brown	0.0200768	0.0634995	0.0202469	0.003033	0.0323648		crol	Stalk & Polar Cells-M6	purple	0.367129	0.331774	0.311551	0.249404	0.279564	0.442121	0.230018	0.264657	0.203334	0.254168	0.220058	0.334267		eIF4G1	Follicle Stem Cells-M1	turquoise	0.19878	0.138959
	ast	Germline - Germarium 1 and 2a-M2	blue	-0.0350631	0.166978	0.0449013	0.0541622		Spred	Germline - Germarium 2a-2b-M2	turquoise	0.0241934	0.0909479	0.0232826	0.0121951	0.0350553	0.00392229	0.0650122		LeuRS-m	Germline - Germarium 2b-3-M3	blue	-0.0202119	-0.0117326	0.0698456	0.0133497	0.0277726		Rpt6	Stalk & Polar Cells-M3	turquoise	0.181558	0.217877	0.254872	0.154057	0.215977	0.125917	0.0874311	0.180867	0.0601043	0.18641	0.103956	0.240692		Parg	Follicle Stem Cells-M2	blue	0.0580302	0.106157
	crq	Germline - Germarium 1 and 2a-M2	blue	0.0141936	0.158643	0.0332688	0.0781732		Su(z)12	Germline - Germarium 2a-2b-M1	blue	0.217278	0.101922	-0.00585413	0.111042	-0.00124691	0.132164	0.149148		IleRS	Germline - Germarium 2b-3-M1	turquoise	0.0783394	0.0359084	-0.0116238	-0.00500994	0.0417649		TppII	Stalk & Polar Cells-M3	turquoise	0.261666	0.250271	0.312389	0.151597	0.281046	0.146372	0.094656	0.268775	0.160322	0.255385	0.134638	0.307595		Chd3	Follicle Stem Cells-M1	turquoise	0.15877	0.0712259
	csul	Germline - Germarium 1 and 2a-M1	turquoise	0.127955	0.0891052	0.00168897	0.15118		RpL3	Germline - Germarium 2a-2b-M3	brown	0.0160347	-0.0453788	0.36035	-0.00694898	0.149516	0.0399516	0.0118216		Manf	Germline - Germarium 2b-3-M2	brown	0.0458198	0.0698262	0.0190566	-0.00248572	0.041546		Rfx	Stalk & Polar Cells-M3	turquoise	0.161756	0.155455	0.161091	0.12383	0.151233	0.0872245	0.0773322	0.0952556	0.0711956	0.10347	0.184643	0.162761		B4	Follicle Stem Cells-M1	turquoise	0.173299	0.177809
	dah	Germline - Germarium 1 and 2a-M1	turquoise	0.185242	0.127667	0.0424641	0.21498		SerRS-m	Germline - Germarium 2a-2b-M2	turquoise	0.025501	0.0568953	0.0151374	0.0294082	0.0072047	0.00583166	0.0497243		Dyrk3	Germline - Germarium 2b-3-M1	turquoise	0.103664	0.0637766	0.00478717	-0.0276068	0.0499393		pug	Stalk & Polar Cells-M1	blue	0.244745	0.200282	0.217038	0.139557	0.20617	0.141209	0.117016	0.172846	0.137461	0.157335	0.198162	0.23058		Rbcn-3A	Follicle Stem Cells-M1	turquoise	0.235551	0.140421
	hrg	Germline - Germarium 1 and 2a-M2	blue	0.00702734	0.212012	-0.0079985	0.093668		Nup154	Germline - Germarium 2a-2b-M2	turquoise	0.096458	0.161761	0.00828319	0.0604625	0.0257199	0.0348182	0.143826		Rip11	Germline - Germarium 2b-3-M2	brown	0.0824535	0.138542	0.0764139	0.0237933	0.102325		Pdk1	Stalk & Polar Cells-M2	brown	0.333663	0.313044	0.341422	0.181776	0.32853	0.196331	0.255721	0.230894	0.171432	0.312275	0.199581	0.342548		mip130	Follicle Stem Cells-M1	turquoise	0.168894	0.0891793
	lama	Germline - Germarium 1 and 2a-M2	blue	-0.0620884	0.113874	0.0077065	0.00160712		sdk	Germline - Germarium 2a-2b-M2	turquoise	0.132283	0.184016	-0.0204359	0.0887109	0.0471475	0.0433995	0.168824		Kap-alpha3	Germline - Germarium 2b-3-M3	blue	0.110439	0.147584	0.179635	0.057598	0.162868		Gcn5	Stalk & Polar Cells-M3	turquoise	0.166673	0.170692	0.212955	0.106185	0.189511	0.138083	0.149918	0.154131	0.104776	0.165765	0.112826	0.208039		eIF2Bepsilon	Follicle Stem Cells-M2	blue	0.0762731	0.140522
	mael	Germline - Germarium 1 and 2a-M2	blue	-0.043823	0.270236	0.01356	0.0906502		Tapdelta	Germline - Germarium 2a-2b-M1	blue	0.0964015	0.0552352	-0.00622985	0.0675395	-0.0306303	0.0343779	0.0618831		fz4	Germline - Germarium 2b-3-M3	blue	0.0544333	0.0757969	0.156429	0.0595258	0.113251		Dad	Stalk & Polar Cells-M5	green	0.164177	0.187682	0.178227	0.0844693	0.198984	0.131519	0.130128	0.139221	0.1052	0.113852	0.167773	0.180174		CG14803	Follicle Stem Cells-M1	turquoise	0.0548685	0.0273176
	Vsp37A	Germline - Germarium 1 and 2a-M1	turquoise	0.113527	0.0638518	0.032661	0.124183		l(2)k14505	Germline - Germarium 2a-2b-M1	blue	0.10943	0.0339832	0.0179966	0.059726	-0.0101587	0.0601976	0.0663996		bgm	Germline - Germarium 2b-3-M1	turquoise	0.1078	0.0784731	-0.00587756	0.00341641	0.0714006		CtBP	Stalk & Polar Cells-M11	black	0.331296	0.305644	0.313253	0.210959	0.299064	0.203022	0.20703	0.190629	0.195164	0.204068	0.456995	0.332095		Pex5	Follicle Stem Cells-M2	blue	0.0465665	0.0517754
	Tom40	Germline - Germarium 1 and 2a-M1	turquoise	0.255669	0.016007	0.00735817	0.18299		Xbp1	Germline - Germarium 2a-2b-M2	turquoise	0.0108483	0.127501	0.0384396	0.020624	0.0304059	-0.0339379	0.0885193		Tim9b	Germline - Germarium 2b-3-M1	turquoise	0.12028	0.0342354	-0.0509758	-0.0176213	0.0289097		CLIP-190	Stalk & Polar Cells-M3	turquoise	0.282067	0.276209	0.316487	0.205168	0.265241	0.300084	0.173101	0.194481	0.197966	0.199314	0.215415	0.307186		Pgam5	Follicle Stem Cells-M2	blue	0.0539717	0.0736136
	pgc	Germline - Germarium 1 and 2a-M1	turquoise	0.150098	0.0176766	-0.0166017	0.107291		ytr	Germline - Germarium 2a-2b-M2	turquoise	0.0651324	0.101896	0.0198503	0.0616949	4.13203e-05	0.0234334	0.09544		Tim10	Germline - Germarium 2b-3-M1	turquoise	0.105598	0.041113	-0.0782704	-0.0356043	0.0266099		kraken	Stalk & Polar Cells-M3	turquoise	0.10918	0.13974	0.152862	0.0683906	0.137614	0.0905919	0.0884837	0.138187	0.0674303	0.12083	0.0885094	0.140102		trr	Follicle Stem Cells-M2	blue	0.171421	0.161447
	phr6-4	Germline - Germarium 1 and 2a-M1	turquoise	0.221115	0.00117964	-0.0235791	0.178256		Coprox	Germline - Germarium 2a-2b-M1	blue	0.138047	0.0830953	0.0238444	0.082651	0.00815829	0.0739947	0.1072		Stam	Germline - Germarium 2b-3-M1	turquoise	0.0502734	0.0255898	-0.0147422	0.0153647	0.0242984		Rack1	Stalk & Polar Cells-M1	blue	0.373035	0.332155	0.271787	0.236957	0.266312	0.254759	0.223634	0.246826	0.246134	0.217663	0.192608	0.305918		mRpL16	Follicle Stem Cells-M1	turquoise	0.0980487	0.0688655
	wun	Germline - Germarium 1 and 2a-M1	turquoise	0.0875676	0.0261807	0.0292577	0.0879179		l(2)k09913	Germline - Germarium 2a-2b-M1	blue	0.162868	0.0595226	0.0109519	0.0850651	0.000948834	0.0800641	0.103435		AdSS	Germline - Germarium 2b-3-M3	blue	0.0333688	0.044084	0.0607769	0.0161624	0.0559128		RN-tre	Stalk & Polar Cells-M3	turquoise	0.235256	0.210593	0.270067	0.163869	0.248383	0.153246	0.0942665	0.217752	0.132471	0.225569	0.15428	0.263866		CG11596	Follicle Stem Cells-M1	turquoise	0.135932	0.0898235
	ATPsynCF6	Germline - Germarium 1 and 2a-M1	turquoise	0.123331	0.00324658	0.0512351	0.0926701		Rs1	Germline - Germarium 2a-2b-M1	blue	0.139121	0.0121494	0.031659	0.0683104	0.0107102	0.0901109	0.0552437		Smyd4-4	Germline - Germarium 2b-3-M1	turquoise	0.079783	0.0516505	0.0171772	-0.00105197	0.0730325		Osbp	Stalk & Polar Cells-M1	blue	0.251581	0.210794	0.244426	0.0915259	0.254276	0.100661	0.101234	0.216938	0.0971158	0.238359	0.14202	0.2589		CG2924	Follicle Stem Cells-M3	yellow	0.238483	0.198879
	ATPsynD	Germline - Germarium 1 and 2a-M2	blue	-0.00616376	0.23097	0.113578	0.1248		eIF3h	Germline - Germarium 2a-2b-M1	blue	0.0704701	0.00941044	0.0779375	0.0298437	0.0178245	0.0422891	0.0448529		wde	Germline - Germarium 2b-3-M3	blue	0.0540017	0.0444722	0.143497	0.0778485	0.0965535		eIF4B	Stalk & Polar Cells-M1	blue	0.321715	0.308904	0.202372	0.159288	0.211137	0.180263	0.270752	0.194191	0.212596	0.168394	0.198689	0.243994		CG2918	Follicle Stem Cells-M1	turquoise	0.155483	0.123412
	Acer	Germline - Germarium 1 and 2a-M2	blue	0.013871	0.093247	0.0468577	0.0626842		Nnp-1	Germline - Germarium 2a-2b-M1	blue	0.136173	0.0303268	0.0563732	0.0668961	0.0351405	0.0996153	0.0704656		spd-2	Germline - Germarium 2b-3-M3	blue	0.0392643	0.0664858	0.104553	0.0176949	0.0734772		Alas	Stalk & Polar Cells-M10	red	0.0753916	0.0563162	0.0686443	-0.0015775	0.0775546	0.0281304	0.0348165	0.112058	0.0444187	0.143445	0.0513507	0.0732361		CG32809	Follicle Stem Cells-M1	turquoise	0.111064	0.0143398
	CaMKI	Germline - Germarium 1 and 2a-M1	turquoise	0.322467	-0.198167	-0.0292269	0.133473		Vha36-1	Germline - Germarium 2a-2b-M2	turquoise	0.0567362	0.0875391	0.0083199	0.0474672	-0.0156653	0.0122036	0.0767121		Rab3-GAP	Germline - Germarium 2b-3-M1	turquoise	0.0629807	0.0393465	0.00454134	0.0220131	0.0432284		Spred	Stalk & Polar Cells-M3	turquoise	0.260347	0.266622	0.286504	0.185801	0.253041	0.193129	0.118958	0.200249	0.271213	0.223793	0.173999	0.281525		CG3156	Follicle Stem Cells-M1	turquoise	0.0791279	0.0260978
	Cdk4	Germline - Germarium 1 and 2a-M2	blue	-0.189533	0.247445	0.0631902	-0.00259023		lolal	Germline - Germarium 2a-2b-M2	turquoise	0.128922	0.206042	-0.0471403	0.0974941	-0.0341293	0.0360227	0.172935		CG10254	Germline - Germarium 2b-3-M1	turquoise	0.0831494	0.0288034	0.037572	0.0424789	0.0606519		Su(z)12	Stalk & Polar Cells-M1	blue	0.304337	0.252794	0.241899	0.13263	0.264717	0.145818	0.183798	0.238391	0.101504	0.247804	0.140911	0.271048		CG17896	Follicle Stem Cells-M2	blue	0.0789287	0.106969
	PTP-ER	Germline - Germarium 1 and 2a-M2	blue	0.0156096	0.218907	-0.0442691	0.0988294		dnk	Germline - Germarium 2a-2b-M2	turquoise	0.0989732	0.19348	-0.0119695	0.101424	-0.0180697	0.0229211	0.171664		Wdr24	Germline - Germarium 2b-3-M3	blue	0.0442382	0.045782	0.102468	0.0440785	0.0674002		RpL3	Stalk & Polar Cells-M2	brown	0.321908	0.381613	0.284844	0.212311	0.285053	0.201612	0.223646	0.246191	0.188579	0.212262	0.289142	0.297789		CG3630	Follicle Stem Cells-M1	turquoise	0.12016	0.0597295
	Ipp	Germline - Germarium 1 and 2a-M2	blue	0.0293857	0.137727	0.0399074	0.0943088		CG1910	Germline - Germarium 2a-2b-M1	blue	0.206865	0.125737	-0.015641	0.122309	-0.00617915	0.105674	0.157628		tapas	Germline - Germarium 2b-3-M4	yellow	0.0901671	0.0790084	0.130344	0.261156	0.123106		Dgkepsilon	Stalk & Polar Cells-M3	turquoise	0.115376	0.10861	0.13009	0.0906026	0.106886	0.0670011	0.0117985	0.0840801	0.0599548	0.104665	0.0557554	0.124049		Mct1	Follicle Stem Cells-M2	blue	0.0272335	0.184283
	Nlp	Germline - Germarium 1 and 2a-M1	turquoise	0.190134	0.0101667	0.0170087	0.147479		D19B	Germline - Germarium 2a-2b-M1	blue	0.095397	0.0048667	0.017126	0.0421728	0.0204432	0.0685372	0.0432249		beta4GalNAcTA	Germline - Germarium 2b-3-M3	blue	-0.00738684	0.0448362	0.0896944	0.0479772	0.0463719		SerRS-m	Stalk & Polar Cells-M3	turquoise	0.083488	0.102579	0.12942	0.0177163	0.116084	0.0187342	0.0631541	0.0965701	0.0221539	0.0984183	0.0694716	0.117654		zpg	Follicle Stem Cells-M5	green	0.117853	0.114018
	ATPsynO	Germline - Germarium 1 and 2a-M1	turquoise	0.00259445	-0.0252549	0.0578606	-0.00926601		Ac13E	Germline - Germarium 2a-2b-M1	blue	0.0872024	0.0141618	0.0214809	0.0357248	0.00221811	0.0604204	0.0416009		CG1927	Germline - Germarium 2b-3-M1	turquoise	0.0766136	0.0336563	-0.062366	-0.06851	0.0199232		chb	Stalk & Polar Cells-M3	turquoise	0.313667	0.30737	0.328811	0.153938	0.317869	0.179174	0.248834	0.264866	0.167711	0.25985	0.183387	0.324175		wit	Follicle Stem Cells-M2	blue	0.0572114	0.144339
	Pitslre	Germline - Germarium 1 and 2a-M1	turquoise	0.0944272	0.0582622	-0.0118404	0.101075		Sin3A	Germline - Germarium 2a-2b-M1	blue	0.185557	0.117425	-0.0335709	0.0790388	0.00915521	0.112683	0.144054		CG10863	Germline - Germarium 2b-3-M1	turquoise	0.0591764	0.0358267	-0.0165424	-0.00112225	0.024262		Nup154	Stalk & Polar Cells-M3	turquoise	0.260347	0.263376	0.311733	0.202306	0.253057	0.272532	0.156476	0.192053	0.168389	0.232663	0.191267	0.295152		waw	Follicle Stem Cells-M1	turquoise	0.188614	-0.0724651
	Rab4	Germline - Germarium 1 and 2a-M1	turquoise	0.0953618	0.0209178	0.026581	0.0856113		Hel89B	Germline - Germarium 2a-2b-M1	blue	0.119685	0.0622646	0.0179487	0.08341	0.0164976	0.00698477	0.0915616		CG8042	Germline - Germarium 2b-3-M1	turquoise	0.069755	0.0333218	-0.000536133	0.0131099	0.0459497		sdk	Stalk & Polar Cells-M4	yellow	0.238595	0.239593	0.255851	0.398404	0.213477	0.171846	0.159565	0.172565	0.141062	0.172519	0.129777	0.248818		vig	Follicle Stem Cells-M5	green	0.026648	0.0996473
	RpL29	Germline - Germarium 1 and 2a-M3	brown	-0.0112467	0.088826	0.371914	0.0424054		Df31	Germline - Germarium 2a-2b-M2	turquoise	0.00944267	0.236195	-0.0540164	0.0545364	-0.0383693	-0.0297788	0.146282		CG5498	Germline - Germarium 2b-3-M1	turquoise	0.0865819	0.0331564	-0.0273024	-0.00642722	0.0556427		scu	Stalk & Polar Cells-M1	blue	0.18872	0.157255	0.163676	0.10117	0.171894	0.11553	0.0894399	0.130327	0.103253	0.17911	0.0818925	0.180331		foi	Follicle Stem Cells-M2	blue	0.201387	0.224525
	sba	Germline - Germarium 1 and 2a-M2	blue	0.048532	0.249	-0.031916	0.160264		D19A	Germline - Germarium 2a-2b-M1	blue	0.204463	0.100598	-0.00978061	0.13028	-0.00763192	0.0952812	0.142077		Cand1	Germline - Germarium 2b-3-M1	turquoise	0.0747591	0.039627	0.0148727	0.0026422	0.0656665		nudC	Stalk & Polar Cells-M2	brown	0.226251	0.255728	0.223305	0.128182	0.175876	0.162061	0.293245	0.18815	0.178883	0.162397	0.154219	0.223054		dnt	Follicle Stem Cells-M1	turquoise	0.0813315	0.0248393
	dos	Germline - Germarium 1 and 2a-M1	turquoise	0.161759	0.0605574	0.0552183	0.154642		rpk	Germline - Germarium 2a-2b-M2	turquoise	0.0798198	0.143729	-0.0134372	0.0687936	0.0170997	0.0180922	0.118645		CG7601	Germline - Germarium 2b-3-M1	turquoise	0.0357047	0.012898	0.0107521	0.0187256	0.0295798		Tor	Stalk & Polar Cells-M3	turquoise	0.249553	0.236868	0.282501	0.14392	0.253813	0.226408	0.134953	0.185491	0.129962	0.202613	0.164159	0.275525		chico	Follicle Stem Cells-M2	blue	0.157218	0.175757
	fz2	Germline - Germarium 1 and 2a-M1	turquoise	0.147342	-0.0194212	0.0166135	0.100902		fray	Germline - Germarium 2a-2b-M2	turquoise	0.135234	0.157531	-0.0385029	0.0888279	-0.0119648	0.0742187	0.148674		GCS2alpha	Germline - Germarium 2b-3-M1	turquoise	0.0490558	0.00472646	-0.0127414	0.0120914	0.0174601		Xbp1	Stalk & Polar Cells-M3	turquoise	0.200014	0.241368	0.277018	0.121248	0.252323	0.0945183	0.0579825	0.187316	0.142084	0.212776	0.116315	0.256661		bbx	Follicle Stem Cells-M2	blue	0.0597739	0.327291
	Stat92E	Germline - Germarium 1 and 2a-M2	blue	0.00918998	0.211077	-0.000803711	0.11531		cyc	Germline - Germarium 2a-2b-M2	turquoise	-0.0162849	0.0933848	0.0188006	0.0157557	0.0241616	-0.0435969	0.0660132		MED15	Germline - Germarium 2b-3-M1	turquoise	0.078377	0.038916	0.0122226	-0.000741875	0.0549793		RFeSP	Stalk & Polar Cells-M1	blue	0.185253	0.168781	0.151735	0.101175	0.151281	0.152439	0.0967013	0.126596	0.108609	0.141404	0.109221	0.174587		WASp	Follicle Stem Cells-M1	turquoise	0.0715913	0.0594661
	Pino	Germline - Germarium 1 and 2a-M2	blue	0.0573735	0.163877	0.00975334	0.116222		bon	Germline - Germarium 2a-2b-M2	turquoise	0.151207	0.159462	-0.00509701	0.0908184	0.0167927	0.0658514	0.157811		drpr	Germline - Germarium 2b-3-M1	turquoise	0.0192434	-0.0215174	0.00273758	6.31859e-05	0.0203899		l(2)k09913	Stalk & Polar Cells-M2	brown	0.310023	0.288985	0.283774	0.218699	0.270263	0.207393	0.172208	0.201943	0.276034	0.239821	0.177254	0.30124		Srp54	Follicle Stem Cells-M1	turquoise	0.104436	0.0346095
	snRNP-U1-70K	Germline - Germarium 1 and 2a-M2	blue	0.0211037	0.173784	-0.00333341	0.0833234		a6	Germline - Germarium 2a-2b-M1	blue	0.126679	0.0716617	0.00803181	0.0752758	-0.00741687	0.047581	0.0990233		CG8611	Germline - Germarium 2b-3-M3	blue	-0.0282178	-0.0110256	0.0683124	0.01618	0.00527928		Rs1	Stalk & Polar Cells-M1	blue	0.290318	0.242762	0.237763	0.166	0.226467	0.206533	0.144568	0.166977	0.216746	0.203343	0.162987	0.258153		Sirt1	Follicle Stem Cells-M1	turquoise	0.232302	0.140313
	smid	Germline - Germarium 1 and 2a-M2	blue	-0.0148698	0.229423	0.00848995	0.105009		Uba1	Germline - Germarium 2a-2b-M1	blue	0.198479	0.106732	-0.0109217	0.0992267	-0.00231843	0.104742	0.150195		morgue	Germline - Germarium 2b-3-M3	blue	0.00896112	0.0487565	0.0953903	0.019443	0.0711201		Nnp-1	Stalk & Polar Cells-M1	blue	0.320153	0.281298	0.269751	0.151617	0.254344	0.253029	0.207357	0.208091	0.199391	0.238641	0.210167	0.292491		Plap	Follicle Stem Cells-M5	green	0.129607	0.126791
	ari-1	Germline - Germarium 1 and 2a-M1	turquoise	0.243853	-0.00740246	0.025762	0.155137		SmD3	Germline - Germarium 2a-2b-M1	blue	0.136175	0.0892743	0.011536	0.0970861	0.00154906	0.0451643	0.109319		eIF3j	Germline - Germarium 2b-3-M3	blue	0.0478921	0.0717619	0.0909637	0.0153912	0.0932214		Vha36-1	Stalk & Polar Cells-M3	turquoise	0.167392	0.191473	0.21457	0.10774	0.189777	0.104733	0.055093	0.16787	0.114949	0.165153	0.0932655	0.203748		Picot	Follicle Stem Cells-M2	blue	0.0184794	0.110616
	U2af38	Germline - Germarium 1 and 2a-M1	turquoise	0.108053	0.0824773	-0.0157526	0.127672		rnh1	Germline - Germarium 2a-2b-M2	turquoise	0.0399948	0.0728613	0.00702783	0.022336	0.026535	0.0222027	0.0629374		glob1	Germline - Germarium 2b-3-M3	blue	0.0531962	0.0542387	0.0936577	0.0417792	0.0853743		Cse1	Stalk & Polar Cells-M3	turquoise	0.321546	0.323497	0.358491	0.176597	0.321742	0.221755	0.148213	0.274052	0.157484	0.300048	0.178327	0.357576		NK7.1	Follicle Stem Cells-M6	red	-0.0631277	0.102814
	RpS3A	Germline - Germarium 1 and 2a-M3	brown	0.063985	0.0995975	0.215107	0.111611		Pp4-19C	Germline - Germarium 2a-2b-M2	turquoise	0.0896232	0.101209	0.000317873	0.0723611	-0.00229104	0.0326479	0.102558		Lrpprc2	Germline - Germarium 2b-3-M3	blue	-0.0305423	0.0328042	0.0957039	0.050646	0.0264619		lolal	Stalk & Polar Cells-M3	turquoise	0.301281	0.315516	0.335926	0.166959	0.309764	0.197182	0.19333	0.259721	0.21207	0.275392	0.264947	0.329623		Mkk4	Follicle Stem Cells-M1	turquoise	0.134441	0.0559615
	Rga	Germline - Germarium 1 and 2a-M2	blue	-0.0371142	0.225257	0.0353758	0.0766693		Orc6	Germline - Germarium 2a-2b-M2	turquoise	0.0584132	0.0746172	0.0250733	0.0369206	0.00855261	0.0107743	0.0715878		Dp1	Germline - Germarium 2b-3-M1	turquoise	0.0718767	-0.00567824	-0.0327126	0.00722172	0.0223366		dnk	Stalk & Polar Cells-M3	turquoise	0.224077	0.25398	0.27647	0.142351	0.238924	0.150824	0.102405	0.200066	0.125175	0.233907	0.13659	0.270415		Mekk1	Follicle Stem Cells-M1	turquoise	0.18672	0.132114
	Rca1	Germline - Germarium 1 and 2a-M1	turquoise	0.0798036	0.0736241	0.018741	0.10403		Orc4	Germline - Germarium 2a-2b-M2	turquoise	0.0317135	0.0821457	-0.00246811	0.0225039	0.00648543	-0.006878	0.067298		Tsp96F	Germline - Germarium 2b-3-M3	blue	0.0486322	0.0585247	0.153624	0.0509005	0.103928		CG10340	Stalk & Polar Cells-M3	turquoise	0.0820415	0.101199	0.104679	0.0708426	0.105263	0.0473846	0.0584734	0.0945718	0.0559026	0.0719264	0.0643359	0.0977853		Stip1	Follicle Stem Cells-M1	turquoise	0.209695	0.121944
	Pdk	Germline - Germarium 1 and 2a-M1	turquoise	0.19239	0.0367797	-0.00952133	0.167399		eIF4G1	Germline - Germarium 2a-2b-M2	turquoise	0.0891078	0.235637	-0.0262762	0.0830986	0.0151379	0.0255298	0.169504		rdgBbeta	Germline - Germarium 2b-3-M3	blue	0.00667872	0.0156831	0.0920712	0.0427539	0.0353233		CG1910	Stalk & Polar Cells-M1	blue	0.34061	0.29487	0.319149	0.165266	0.318339	0.165494	0.145751	0.274258	0.158716	0.285509	0.259074	0.346901		CG11417	Follicle Stem Cells-M1	turquoise	0.136991	0.0669739
	Ork1	Germline - Germarium 1 and 2a-M2	blue	0.00185954	0.231521	0.0368518	0.128287		Parg	Germline - Germarium 2a-2b-M1	blue	0.159047	0.0474222	0.0156805	0.0739352	0.014919	0.0946231	0.0942177		ppl	Germline - Germarium 2b-3-M2	brown	0.0600369	0.0482471	0.0219612	-0.0103882	0.050585		Pka-R2	Stalk & Polar Cells-M9	greenyellow	0.227106	0.218447	0.196501	0.105983	0.168906	0.156411	0.140722	0.116411	0.391374	0.142612	0.156805	0.210441		CG12773	Follicle Stem Cells-M4	brown	0.127723	0.117053
	ND-75	Germline - Germarium 1 and 2a-M2	blue	-0.0559846	0.185106	0.0393432	0.0513789		Dap160	Germline - Germarium 2a-2b-M1	blue	0.168002	0.0878325	-0.02971	0.0791035	0.0288137	0.096673	0.122418		MBD-like	Germline - Germarium 2b-3-M2	brown	0.0564337	0.0858877	0.0166654	-0.00402805	0.0585994		D19B	Stalk & Polar Cells-M1	blue	0.190645	0.149521	0.120138	0.0924884	0.139123	0.0725218	0.136031	0.129414	0.0820948	0.11674	0.0884609	0.14282		Bin1	Follicle Stem Cells-M1	turquoise	0.053799	0.0192599
	Mcm5	Germline - Germarium 1 and 2a-M2	blue	0.0165849	0.217259	0.0302809	0.125536		Chd3	Germline - Germarium 2a-2b-M2	turquoise	0.0954906	0.137824	0.00457449	0.0584333	0.0264687	0.0519756	0.132626		MTA1-like	Germline - Germarium 2b-3-M1	turquoise	0.0999748	0.0668433	0.0600953	0.0335948	0.109401		Ac13E	Stalk & Polar Cells-M3	turquoise	0.175531	0.172313	0.181831	0.242196	0.159407	0.144558	0.0983889	0.111497	0.0773706	0.112049	0.132257	0.180985		Sec13	Follicle Stem Cells-M2	blue	0.0506061	0.0968289
	RpL14	Germline - Germarium 1 and 2a-M3	brown	-0.000888279	0.110645	0.403769	0.0764677		fus	Germline - Germarium 2a-2b-M2	turquoise	0.110339	0.137882	-0.00296177	0.0699426	0.0282603	0.0525336	0.132914		l(1)G0320	Germline - Germarium 2b-3-M1	turquoise	0.139551	0.0963768	0.019044	-0.0034108	0.106768		Pp2C1	Stalk & Polar Cells-M3	turquoise	0.31781	0.315489	0.372384	0.23261	0.340337	0.193047	0.133699	0.283127	0.119505	0.29686	0.186756	0.356818		Cpsf160	Follicle Stem Cells-M1	turquoise	0.20893	0.0753082
	Lk6	Germline - Germarium 1 and 2a-M2	blue	-0.199202	0.125663	0.0501499	-0.112972		Rbcn-3A	Germline - Germarium 2a-2b-M5	red	0.0282309	0.0291716	0.125526	0.0152089	0.218113	0.0216128	0.0463396		l(1)G0289	Germline - Germarium 2b-3-M1	turquoise	0.20617	0.154053	0.0169341	-0.0326329	0.142784		Hel89B	Stalk & Polar Cells-M1	blue	0.293518	0.259521	0.245286	0.190982	0.225404	0.164858	0.184627	0.17953	0.140419	0.192069	0.28702	0.265058		RpL10	Follicle Stem Cells-M1	turquoise	0.185226	0.0801843
	ATPsynB	Germline - Germarium 1 and 2a-M2	blue	-0.0599737	0.0933905	0.0923457	0.00329302		mip130	Germline - Germarium 2a-2b-M2	turquoise	0.0751032	0.162892	0.00890409	0.0628028	0.044954	0.0264956	0.139144		Ptpmeg2	Germline - Germarium 2b-3-M1	turquoise	0.135947	0.0217576	-0.090544	-0.0273424	0.0380943		Df31	Stalk & Polar Cells-M3	turquoise	0.289098	0.324473	0.408878	0.166583	0.357448	0.202243	0.127637	0.268373	0.158177	0.322928	0.201579	0.371911		PRL-1	Follicle Stem Cells-M2	blue	0.06791	0.198664
	qm	Germline - Germarium 1 and 2a-M1	turquoise	0.163501	-0.000295327	0.0176887	0.103763		Edem1	Germline - Germarium 2a-2b-M2	turquoise	0.0388331	0.102032	0.0238985	0.0347	0.028918	0.00952265	0.0889621		ATPsyndelta	Germline - Germarium 2b-3-M3	blue	0.0238781	0.031382	0.0879412	0.00346135	0.0503396		D19A	Stalk & Polar Cells-M1	blue	0.25841	0.224987	0.24908	0.130225	0.256179	0.136123	0.14544	0.201796	0.0965015	0.244991	0.0862038	0.261043		Clc	Follicle Stem Cells-M1	turquoise	0.162462	0.051517
	lok	Germline - Germarium 1 and 2a-M1	turquoise	0.146468	0.0272825	-0.0150321	0.119383		eIF2Bepsilon	Germline - Germarium 2a-2b-M1	blue	0.0985794	0.0281751	0.0253281	0.0587673	-0.00595916	0.0527369	0.0573611		Ankle2	Germline - Germarium 2b-3-M3	blue	0.0282946	0.0640637	0.126614	0.021804	0.0741558		CycH	Stalk & Polar Cells-M1	blue	0.189204	0.164077	0.161631	0.076686	0.15727	0.100712	0.148971	0.152675	0.0930835	0.145066	0.131345	0.176682		Pcd	Follicle Stem Cells-M1	turquoise	0.0805723	0.0377842
	Surf4	Germline - Germarium 1 and 2a-M2	blue	-0.015419	0.197098	0.0465011	0.0943244		CG14803	Germline - Germarium 2a-2b-M2	turquoise	0.0613253	0.0837183	0.0299631	0.0486343	0.0374987	0.00755852	0.0821817		kirre	Germline - Germarium 2b-3-M1	turquoise	0.0478846	-0.105873	-0.153208	0.0195818	-0.0569924		Cbp80	Stalk & Polar Cells-M3	turquoise	0.253985	0.26509	0.272478	0.224289	0.243853	0.165425	0.141044	0.205835	0.150291	0.232069	0.159675	0.271015		Kap-alpha1	Follicle Stem Cells-M1	turquoise	0.158434	0.00754521
	RpS20	Germline - Germarium 1 and 2a-M3	brown	0.011231	0.0639767	0.49336	0.0486301		CG14805	Germline - Germarium 2a-2b-M2	turquoise	0.0220699	0.104403	0.00350638	0.0340947	0.0222231	-0.0149483	0.0846015		fal	Germline - Germarium 2b-3-M1	turquoise	0.0778468	0.0302569	-0.0174371	0.00474661	0.0352214		Cbp20	Stalk & Polar Cells-M1	blue	0.0630355	0.0629555	0.0634857	0.0148285	0.0922645	0.00806841	0.0250008	0.111816	-0.0342903	0.0634266	0.00844411	0.0643528		Taf7	Follicle Stem Cells-M1	turquoise	0.109039	0.0538262
	Mitofilin	Germline - Germarium 1 and 2a-M2	blue	-0.0144563	0.127844	0.0766793	0.0725849		Pgam5	Germline - Germarium 2a-2b-M1	blue	0.0762987	0.0254133	0.00451947	0.048039	-0.00314595	0.054197	0.0459981		chm	Germline - Germarium 2b-3-M1	turquoise	0.108331	0.0529072	0.0276128	0.000154267	0.0689268		vimar	Stalk & Polar Cells-M3	turquoise	0.268352	0.244185	0.301237	0.153751	0.273862	0.160403	0.138517	0.245287	0.193518	0.266498	0.172562	0.306667		Irp-1A	Follicle Stem Cells-M2	blue	0.0368605	0.0811492
	Drice	Germline - Germarium 1 and 2a-M1	turquoise	0.163328	0.0259733	0.00683497	0.136527		CG2865	Germline - Germarium 2a-2b-M2	turquoise	0.131125	0.168563	-0.0102765	0.086538	-0.0120659	0.0614151	0.147799		Tob	Germline - Germarium 2b-3-M3	blue	0.0619597	0.106054	0.17313	0.0582628	0.131165		rpk	Stalk & Polar Cells-M3	turquoise	0.228348	0.243697	0.287224	0.158681	0.231498	0.16622	0.141903	0.243245	0.158013	0.202249	0.20321	0.276588		CG2712	Follicle Stem Cells-M2	blue	0.0660712	0.108357
	Gs1l	Germline - Germarium 1 and 2a-M1	turquoise	0.106482	-0.00144005	0.0752829	0.088087		CG2918	Germline - Germarium 2a-2b-M2	turquoise	0.0644482	0.0900826	0.021308	0.063323	0.0245103	0.0183426	0.0822385		Drep2	Germline - Germarium 2b-3-M3	blue	0.0494618	0.0793037	0.141793	0.0631026	0.0904866		qkr58E-2	Stalk & Polar Cells-M3	turquoise	0.292544	0.292299	0.325808	0.165213	0.284343	0.16328	0.179655	0.258199	0.227097	0.271517	0.160702	0.32007		CG4293	Follicle Stem Cells-M2	blue	0.0395007	0.0833853
	Gcn2	Germline - Germarium 1 and 2a-M1	turquoise	0.151107	0.0566162	0.0207705	0.140874		CG32809	Germline - Germarium 2a-2b-M2	turquoise	-0.0307001	0.123391	0.0126517	-0.0322406	0.0854991	0.00659005	0.0691081		Kap3	Germline - Germarium 2b-3-M3	blue	0.0803441	0.100716	0.136596	0.00613513	0.108849		qkr54B	Stalk & Polar Cells-M3	turquoise	0.155367	0.153349	0.196813	0.117104	0.171915	0.0867654	0.0682896	0.103905	0.146759	0.158265	0.0852416	0.184941		CG3457	Follicle Stem Cells-M2	blue	0.0236357	0.101768
	Cbl	Germline - Germarium 1 and 2a-M2	blue	0.0490674	0.226809	-0.0156207	0.147003		CG17896	Germline - Germarium 2a-2b-M1	blue	0.129756	-0.000597085	0.0520858	0.0727423	0.0165856	0.0847192	0.050023		JhI-21	Germline - Germarium 2b-3-M1	turquoise	0.0827392	0.0501325	0.0306471	0.014349	0.0793545		fray	Stalk & Polar Cells-M3	turquoise	0.259854	0.254278	0.305103	0.161692	0.275705	0.159712	0.116339	0.227199	0.118844	0.232029	0.239402	0.30053		ssx	Follicle Stem Cells-M1	turquoise	0.145535	0.0886302
	ATPsyngamma	Germline - Germarium 1 and 2a-M2	blue	0.0628879	0.199634	0.0972403	0.15422		CG3630	Germline - Germarium 2a-2b-M2	turquoise	0.0523259	0.0940966	-0.00654348	0.0453083	0.00135785	-0.0166888	0.0853971		CG4119	Germline - Germarium 2b-3-M3	blue	0.0496198	0.0812028	0.141947	0.0658763	0.10961		cyc	Stalk & Polar Cells-M3	turquoise	0.141285	0.168805	0.215417	0.103062	0.186958	0.102361	0.117539	0.127811	0.126207	0.166866	0.0823661	0.198324		eIF2Bbeta	Follicle Stem Cells-M2	blue	0.0206157	0.0749569
	ATPCL	Germline - Germarium 1 and 2a-M2	blue	0.012705	0.175604	0.0147615	0.0935553		Nmd3	Germline - Germarium 2a-2b-M2	turquoise	0.0334375	0.0759374	0.0274195	0.029805	0.0322909	0.0131409	0.0648595		Hrd3	Germline - Germarium 2b-3-M2	brown	0.0357492	0.0917824	0.0360969	-0.00604891	0.0643127		aay	Stalk & Polar Cells-M3	turquoise	0.18045	0.184933	0.230138	0.0901297	0.176986	0.0720957	0.162688	0.196769	0.104809	0.195699	0.111752	0.218222		CG2685	Follicle Stem Cells-M1	turquoise	0.131956	0.0822831
	sfl	Germline - Germarium 1 and 2a-M1	turquoise	0.0962975	0.0481226	0.029449	0.0942191		Mct1	Germline - Germarium 2a-2b-M1	blue	0.185206	-0.042817	0.0854535	0.0732463	0.0269332	0.139279	0.0403172		Ack	Germline - Germarium 2b-3-M1	turquoise	0.116518	0.0658773	0.0506693	0.0147755	0.0974812		SmD3	Stalk & Polar Cells-M2	brown	0.225462	0.215966	0.191924	0.12116	0.180117	0.139948	0.15242	0.209562	0.167109	0.153511	0.124994	0.206324		SuUR	Follicle Stem Cells-M1	turquoise	0.179004	0.0653602
	Ran	Germline - Germarium 1 and 2a-M1	turquoise	0.123357	0.113252	0.0880587	0.154402		zpg	Germline - Germarium 2a-2b-M2	turquoise	0.103229	0.144118	-0.0119186	0.104216	-0.00793578	0.00831091	0.142246		CG6424	Germline - Germarium 2b-3-M1	turquoise	0.182538	0.0779571	-0.0536411	-0.0319453	0.103786		rnh1	Stalk & Polar Cells-M3	turquoise	0.108694	0.141444	0.165277	0.0565585	0.125256	0.0708941	0.0980859	0.119456	0.085976	0.142372	0.0673498	0.13662		Ip259	Follicle Stem Cells-M3	yellow	0.0688074	0.0876324
	pcm	Germline - Germarium 1 and 2a-M2	blue	-0.106906	0.199107	0.0400971	0.021636		wit	Germline - Germarium 2a-2b-M1	blue	0.194477	-0.0341973	0.00589276	0.0993686	-0.0102857	0.126579	0.0505948		Rich	Germline - Germarium 2b-3-M3	blue	-0.00338926	0.0172699	0.0893734	0.00603966	0.038711		RhoGEF2	Stalk & Polar Cells-M3	turquoise	0.297343	0.276927	0.343916	0.166141	0.308889	0.154986	0.141512	0.267218	0.265361	0.295669	0.138758	0.339863		Mur2B	Follicle Stem Cells-M1	turquoise	0.0588905	-0.0555929
	mre11	Germline - Germarium 1 and 2a-M2	blue	-0.0353534	0.186939	0.0706207	0.0758647		waw	Germline - Germarium 2a-2b-M2	turquoise	-0.151007	0.220518	-0.025507	-0.0464794	0.0585763	-0.141013	0.088989		CenG1A	Germline - Germarium 2b-3-M1	turquoise	0.0839959	0.0785154	0.012111	-0.00780685	0.0555511		Orc6	Stalk & Polar Cells-M3	turquoise	0.10768	0.0946804	0.125123	0.0541311	0.0943003	0.0525123	0.0431881	0.0946351	0.0886171	0.133453	0.0605104	0.127036		CycT	Follicle Stem Cells-M1	turquoise	0.244637	0.153886
	loco	Germline - Germarium 1 and 2a-M2	blue	-0.0694688	0.252726	0.0579802	0.0828477		vig	Germline - Germarium 2a-2b-M1	blue	0.175755	0.0472229	0.00516681	0.119504	-0.0370028	0.0730579	0.102873		c(2)M	Germline - Germarium 2b-3-M1	turquoise	0.0454036	0.0186696	-0.0330413	-0.013611	0.00207096		Orc4	Stalk & Polar Cells-M3	turquoise	0.128263	0.143595	0.17104	0.103576	0.141948	0.0709945	0.0621951	0.103393	0.0871369	0.125571	0.0977446	0.163721		SF1	Follicle Stem Cells-M1	turquoise	0.184066	0.0204224
	drongo	Germline - Germarium 1 and 2a-M2	blue	-0.00326394	0.224782	0.0264225	0.106825		syd	Germline - Germarium 2a-2b-M1	blue	0.17433	0.100781	0.0207694	0.0807971	0.0157301	0.0848067	0.130023		ics	Germline - Germarium 2b-3-M1	turquoise	0.0257873	0.000459943	-0.0039352	0.00402976	0.0100864		EloB	Stalk & Polar Cells-M2	brown	0.244511	0.252976	0.243895	0.147453	0.245883	0.0881332	0.150017	0.178548	0.138044	0.21145	0.138789	0.254713		Pli	Follicle Stem Cells-M6	red	0.0488146	0.115378
	crol	Germline - Germarium 1 and 2a-M2	blue	-0.114428	0.304183	-0.0289225	0.0442651		sip1	Germline - Germarium 2a-2b-M1	blue	0.107585	-0.00374173	0.0176786	0.0535299	9.5772e-05	0.0642218	0.0387143		x16	Germline - Germarium 2b-3-M1	turquoise	0.129848	0.103907	0.0493189	0.0108884	0.095446		eIF4G1	Stalk & Polar Cells-M3	turquoise	0.31119	0.318453	0.338703	0.2256	0.281053	0.284406	0.210373	0.244973	0.213031	0.258406	0.253196	0.332797		Gk1	Follicle Stem Cells-M2	blue	0.0509232	0.0914532
	Rpt6	Germline - Germarium 1 and 2a-M1	turquoise	0.300778	-0.16121	-0.00908678	0.149907		IKKbeta	Germline - Germarium 2a-2b-M2	turquoise	0.0616029	0.119359	-0.00493302	0.0620625	-0.00816605	0.017463	0.104202		sut1	Germline - Germarium 2b-3-M1	turquoise	0.122155	0.0751511	0.0335889	0.0109136	0.105001		Parg	Stalk & Polar Cells-M1	blue	0.198139	0.179265	0.177295	0.142915	0.184816	0.134442	0.0992027	0.144218	0.0636593	0.157916	0.109926	0.185879		Faf2	Follicle Stem Cells-M4	brown	0.136461	0.0825971
	TppII	Germline - Germarium 1 and 2a-M1	turquoise	0.223329	0.0588038	0.0446712	0.197081		foi	Germline - Germarium 2a-2b-M1	blue	0.248624	0.0684896	0.0169393	0.128893	0.0207668	0.150126	0.129371		hfp	Germline - Germarium 2b-3-M2	brown	0.0358177	0.0892759	0.0599673	0.0354571	0.063336		Dap160	Stalk & Polar Cells-M2	brown	0.254365	0.284282	0.276259	0.160448	0.276789	0.232656	0.128064	0.192805	0.172906	0.205549	0.154031	0.274811		CG4281	Follicle Stem Cells-M2	blue	0.0913251	0.150273
	Rfx	Germline - Germarium 1 and 2a-M2	blue	0.0145769	0.152322	-0.0116806	0.0799652		dnt	Germline - Germarium 2a-2b-M2	turquoise	0.0595116	0.103544	-0.0130633	0.0445352	-0.00202962	0.020013	0.088998		lqf	Germline - Germarium 2b-3-M1	turquoise	0.139369	0.0731025	0.0218757	-0.00185225	0.0939233		Chd3	Stalk & Polar Cells-M3	turquoise	0.24972	0.250703	0.297885	0.105546	0.279359	0.125124	0.10991	0.269638	0.122193	0.268678	0.156783	0.293031		CG4199	Follicle Stem Cells-M2	blue	0.0387859	0.126196
	pug	Germline - Germarium 1 and 2a-M2	blue	-0.0687224	0.1868	0.0496413	0.0487657		chico	Germline - Germarium 2a-2b-M1	blue	0.154869	0.0976666	-0.015378	0.0866031	-0.019834	0.0625161	0.113562		aralar1	Germline - Germarium 2b-3-M3	blue	0.0490809	0.0722313	0.109606	0.0475956	0.0894416		B4	Stalk & Polar Cells-M6	purple	0.303034	0.276987	0.284293	0.27874	0.246907	0.484631	0.198768	0.199945	0.1795	0.171421	0.219284	0.284108		CG13367	Follicle Stem Cells-M1	turquoise	0.0892143	0.0450646
	Pdk1	Germline - Germarium 1 and 2a-M2	blue	0.0868577	0.19691	0.00264176	0.141577		bbx	Germline - Germarium 2a-2b-M1	blue	0.347534	-0.0974189	0.0463296	0.157428	-0.0278943	0.264652	0.0615291		CG11902	Germline - Germarium 2b-3-M2	brown	0.0542862	0.0982961	0.0446019	0.0207124	0.052318		Rbcn-3A	Stalk & Polar Cells-M3	turquoise	0.25061	0.242702	0.314309	0.265515	0.271706	0.15608	0.112961	0.211576	0.101409	0.223555	0.203008	0.29901		SkpA	Follicle Stem Cells-M4	brown	0.103355	0.0675456
	Gcn5	Germline - Germarium 1 and 2a-M1	turquoise	0.168965	-0.0131135	0.0338649	0.133843		Sirt1	Germline - Germarium 2a-2b-M2	turquoise	0.148423	0.178181	-0.0578942	0.0903814	-0.00839393	0.0752943	0.166094		VhaM9.7-b	Germline - Germarium 2b-3-M1	turquoise	0.0538092	0.0114955	0.000604623	-0.00399471	0.0404018		Es2	Stalk & Polar Cells-M3	turquoise	0.156924	0.164808	0.175229	0.109348	0.14832	0.084482	0.0754527	0.126702	0.109285	0.116239	0.108874	0.168535		Hmt4-20	Follicle Stem Cells-M1	turquoise	0.293842	0.0985183
	Papss	Germline - Germarium 1 and 2a-M2	blue	-0.050556	0.107474	0.0364768	0.0209739		Picot	Germline - Germarium 2a-2b-M1	blue	0.0948875	0.0154207	0.0428671	0.0545328	0.0269688	0.0625054	0.0425152		spt4	Germline - Germarium 2b-3-M1	turquoise	0.0122017	-0.00607379	-0.00149805	0.00286678	0.0106972		mip130	Stalk & Polar Cells-M3	turquoise	0.214304	0.2449	0.334699	0.25515	0.258777	0.158804	0.16412	0.207303	0.141195	0.22443	0.14922	0.299343		CG13369	Follicle Stem Cells-M2	blue	0.0437845	0.0897266
	Nmt	Germline - Germarium 1 and 2a-M2	blue	0.0252558	0.135826	0.0413571	0.0931793		Npc1a	Germline - Germarium 2a-2b-M2	turquoise	0.00536599	0.0870507	-0.0104074	0.0333395	-0.0110311	-0.0281634	0.055147		Rpt5	Germline - Germarium 2b-3-M1	turquoise	0.111951	0.0943423	0.020344	0.0250392	0.0962685		Edem1	Stalk & Polar Cells-M4	yellow	0.16488	0.164322	0.185125	0.204467	0.123255	0.109238	0.117837	0.131594	0.137411	0.110684	0.121226	0.17849		CycK	Follicle Stem Cells-M1	turquoise	0.0950165	0.0229552
	Fak	Germline - Germarium 1 and 2a-M1	turquoise	0.179634	0.090548	0.0127883	0.173861		Mkk4	Germline - Germarium 2a-2b-M2	turquoise	0.0998553	0.133997	-0.0206657	0.0689414	-0.0101116	0.0417124	0.117654		Rpt4	Germline - Germarium 2b-3-M1	turquoise	0.0406295	0.0233108	0.00841802	0.0154168	0.0270558		eIF2Bepsilon	Stalk & Polar Cells-M3	turquoise	0.205668	0.165041	0.172344	0.174983	0.161237	0.154984	0.133169	0.139862	0.0968623	0.13659	0.135522	0.180074		CaBP1	Follicle Stem Cells-M1	turquoise	0.0880191	0.0390846
	eRF3	Germline - Germarium 1 and 2a-M2	blue	0.138605	0.20454	0.00738977	0.186094		Mekk1	Germline - Germarium 2a-2b-M1	blue	0.146608	0.100043	0.0120725	0.0818309	0.032121	0.0684316	0.131851		Rpn5	Germline - Germarium 2b-3-M1	turquoise	0.135305	0.0809987	0.0331975	0.0180231	0.108275		CG14803	Stalk & Polar Cells-M3	turquoise	0.166725	0.163148	0.206086	0.133598	0.202172	0.111277	0.0577729	0.129561	0.11784	0.171976	0.0596006	0.196467		CG3558	Follicle Stem Cells-M1	turquoise	0.202662	0.129858
	Dad	Germline - Germarium 1 and 2a-M1	turquoise	0.217092	-0.0684557	-0.0326463	0.120934		MTPAP	Germline - Germarium 2a-2b-M1	blue	0.111762	0.0337186	0.0203949	0.0540578	0.0075463	0.057185	0.0643619		Rpn12	Germline - Germarium 2b-3-M1	turquoise	0.0347185	0.0231425	0.0262227	-0.0118784	0.0317189		CG14805	Stalk & Polar Cells-M3	turquoise	0.141205	0.145928	0.170264	0.133672	0.127441	0.10546	0.0875355	0.114629	0.0634809	0.121735	0.0465403	0.158391		Ate1	Follicle Stem Cells-M1	turquoise	0.0993598	0.0393571
	CLIP-190	Germline - Germarium 1 and 2a-M1	turquoise	0.178849	-0.0137473	-0.00320022	0.121636		Naa30A	Germline - Germarium 2a-2b-M1	blue	0.193929	0.110802	-0.0196049	0.115783	-0.00336154	0.0912647	0.143421		Rpn1	Germline - Germarium 2b-3-M3	blue	0.0098807	0.0744857	0.124364	0.0414832	0.080082		Pgam5	Stalk & Polar Cells-M1	blue	0.147298	0.125668	0.0968651	0.110806	0.0902595	0.0674059	0.095566	0.0903215	0.0746521	0.066743	0.0612473	0.109687		beta'COP	Follicle Stem Cells-M5	green	0.0475514	0.0774055
	Abi	Germline - Germarium 1 and 2a-M1	turquoise	0.143642	0.0225083	-0.00241818	0.124109		CG11417	Germline - Germarium 2a-2b-M2	turquoise	0.052244	0.0758678	0.0833892	0.012559	0.062217	0.0228191	0.0740561		RpL15	Germline - Germarium 2b-3-M2	brown	-0.00982497	0.023842	-0.0133903	-0.0130172	-0.0184634		mRpL16	Stalk & Polar Cells-M10	red	0.143911	0.132035	0.133523	0.055375	0.146807	0.0906311	0.0928107	0.106957	0.0594267	0.154445	0.0778423	0.144213		alphaCOP	Follicle Stem Cells-M1	turquoise	0.168912	0.102847
	kraken	Germline - Germarium 1 and 2a-M1	turquoise	0.184077	-0.0870744	0.0112495	0.105217		CG12773	Germline - Germarium 2a-2b-M1	blue	0.145402	0.0685657	0.0067848	0.0691667	0.0113659	0.0563703	0.0978425		Lnk	Germline - Germarium 2b-3-M2	brown	0.0716073	0.108601	0.0613432	0.00450516	0.0852304		CG11596	Stalk & Polar Cells-M3	turquoise	0.246751	0.247211	0.295545	0.197829	0.263038	0.150503	0.159418	0.236367	0.120586	0.20036	0.168529	0.285665		unc-13	Follicle Stem Cells-M1	turquoise	0.132746	-0.103578
	SA	Germline - Germarium 1 and 2a-M2	blue	-0.0599117	0.265058	0.00869597	0.0798788		Bin1	Germline - Germarium 2a-2b-M2	turquoise	0.0523946	0.104618	0.00323024	0.0386304	-0.0147177	-0.0105875	0.0903825		Fmr1	Germline - Germarium 2b-3-M3	blue	0.0620227	0.0760537	0.158627	0.0551836	0.10632		CG2865	Stalk & Polar Cells-M4	yellow	0.273992	0.258139	0.250078	0.349887	0.222808	0.191242	0.129192	0.190748	0.149631	0.16865	0.166011	0.261777		pon	Follicle Stem Cells-M1	turquoise	0.155556	-0.0409031
	Pi3K21B	Germline - Germarium 1 and 2a-M2	blue	0.0494321	0.204705	0.00753241	0.128631		Sec13	Germline - Germarium 2a-2b-M1	blue	0.128951	0.0439546	0.0251561	0.082153	0.0131912	0.0643372	0.083731		fab1	Germline - Germarium 2b-3-M1	turquoise	0.0620378	-0.00256011	-0.0463335	-0.0195003	0.0134929		CG2918	Stalk & Polar Cells-M3	turquoise	0.292375	0.300537	0.332182	0.205916	0.322044	0.178666	0.138325	0.237141	0.172449	0.280341	0.162716	0.323773		PlexB	Follicle Stem Cells-M2	blue	0.153646	0.212622
	Osbp	Germline - Germarium 1 and 2a-M2	blue	0.0344104	0.217029	0.0259968	0.146666		dlt	Germline - Germarium 2a-2b-M2	turquoise	0.0507756	0.0555331	0.0419144	0.0172112	0.0355308	0.0519793	0.0571492		Dhit	Germline - Germarium 2b-3-M3	blue	-0.0548158	-0.02147	0.111217	0.0763595	0.00236104		CG32809	Stalk & Polar Cells-M3	turquoise	0.152856	0.167375	0.261395	0.319645	0.164082	0.143242	0.130623	0.15597	0.100711	0.14235	0.145559	0.219826		mtm	Follicle Stem Cells-M2	blue	0.100245	0.0950267
	Mcm7	Germline - Germarium 1 and 2a-M1	turquoise	0.157091	-0.00257526	0.0397219	0.129363		Dph5	Germline - Germarium 2a-2b-M1	blue	0.109023	0.0437393	0.0340463	0.0566511	0.00760749	0.0641068	0.0775485		CSN6	Germline - Germarium 2b-3-M2	brown	0.0431378	0.0795398	0.0369042	-0.00965574	0.0610596		CG3156	Stalk & Polar Cells-M2	brown	0.175894	0.173785	0.162987	0.123554	0.168414	0.0970401	0.0871075	0.109323	0.0896664	0.12717	0.0864274	0.170759		mbt	Follicle Stem Cells-M1	turquoise	0.203648	0.11506
	Trxr-1	Germline - Germarium 1 and 2a-M1	turquoise	0.115697	0.117339	0.0587379	0.16737		fws	Germline - Germarium 2a-2b-M2	turquoise	0.0309081	0.0925004	0.00652041	0.0403899	0.0139742	0.000193192	0.0785715		GMF	Germline - Germarium 2b-3-M1	turquoise	0.0684964	0.0228063	0.0103516	0.00460445	0.0411158		CG17896	Stalk & Polar Cells-M1	blue	0.238105	0.222106	0.19316	0.208645	0.201483	0.100963	0.121661	0.148771	0.151442	0.172121	0.122754	0.213071		Smox	Follicle Stem Cells-M1	turquoise	0.216739	0.0909706
	eIF4B	Germline - Germarium 1 and 2a-M1	turquoise	0.27458	0.0613981	0.0696708	0.206636		Cpsf160	Germline - Germarium 2a-2b-M2	turquoise	0.0625482	0.183359	-0.0475825	0.0618806	-0.000729682	0.0175428	0.130793		CG17328	Germline - Germarium 2b-3-M1	turquoise	0.0817935	0.0276361	0.0063494	0.0569328	0.0638063		Nmd3	Stalk & Polar Cells-M3	turquoise	0.0921103	0.113568	0.0976268	0.117766	0.0740908	0.0527021	0.0431901	0.0354915	0.0580261	0.0727873	0.0486841	0.0904839		Rad17	Follicle Stem Cells-M1	turquoise	0.0859305	0.0638825
	Alas	Germline - Germarium 1 and 2a-M2	blue	-0.0267274	0.1838	0.003529	0.060076		Slip1	Germline - Germarium 2a-2b-M2	turquoise	0.125312	0.169413	-0.00457311	0.111022	-0.00257116	0.0428256	0.15759		CG33090	Germline - Germarium 2b-3-M1	turquoise	0.10589	0.070162	-0.0183614	0.00115786	0.0631065		Mct1	Stalk & Polar Cells-M1	blue	0.218764	0.157274	0.0895884	0.249041	0.0935087	0.165363	0.131742	0.0621859	0.140571	0.0706063	0.0849781	0.12879		Paf-AHalpha	Follicle Stem Cells-M1	turquoise	0.151929	0.0715697
	Spred	Germline - Germarium 1 and 2a-M1	turquoise	0.134593	-0.0335069	0.00549382	0.0718268		Drep1	Germline - Germarium 2a-2b-M2	turquoise	0.0701512	0.17731	0.00311928	0.0651249	0.012655	0.01795	0.141211		CG16890	Germline - Germarium 2b-3-M3	blue	-0.0244459	0.0281159	0.103262	0.0469161	0.036785		zpg	Stalk & Polar Cells-M3	turquoise	0.309452	0.285132	0.300304	0.16668	0.271067	0.161892	0.21508	0.242392	0.159819	0.234354	0.200222	0.303082		Mcm6	Follicle Stem Cells-M4	brown	0.150182	0.128408
	Su(z)12	Germline - Germarium 1 and 2a-M2	blue	-0.140524	0.276421	-0.00111624	0.0257487		RpL10	Germline - Germarium 2a-2b-M2	turquoise	-0.0133582	0.149302	0.169609	0.029086	0.0656628	-0.0344395	0.0970395		Kebab	Germline - Germarium 2b-3-M1	turquoise	0.07394	0.0676552	0.020311	0.0193087	0.0628375		wit	Stalk & Polar Cells-M1	blue	0.250158	0.194324	0.144711	0.138243	0.166807	0.129664	0.128188	0.145116	0.100888	0.146115	0.140899	0.187528		RhoGAP1A	Follicle Stem Cells-M1	turquoise	0.179601	0.0963536
	RpL3	Germline - Germarium 1 and 2a-M3	brown	0.0419753	0.0185798	0.279638	0.0739949		PRL-1	Germline - Germarium 2a-2b-M1	blue	0.239748	0.0341782	0.00861404	0.121962	-0.0121375	0.146913	0.103506		CG8788	Germline - Germarium 2b-3-M3	blue	0.0040182	0.0764364	0.0558125	0.0356546	0.0439348		waw	Stalk & Polar Cells-M3	turquoise	0.0976581	0.180303	0.313662	0.16493	0.219396	0.109924	0.095557	0.196091	0.115312	0.183142	0.0823184	0.235899		Crag	Follicle Stem Cells-M1	turquoise	0.226825	0.127124
	Nup154	Germline - Germarium 1 and 2a-M1	turquoise	0.200454	0.0207718	-0.00589629	0.163182		Flo1	Germline - Germarium 2a-2b-M1	blue	0.0498452	0.0174337	-0.00768791	0.0339939	-0.0122189	0.0167219	0.0282279		tant	Germline - Germarium 2b-3-M2	brown	0.0795311	0.0993599	0.0383899	0.017255	0.0691713		vig	Stalk & Polar Cells-M2	brown	0.268988	0.267549	0.212121	0.200024	0.222817	0.208591	0.114214	0.133343	0.149411	0.197078	0.142446	0.238408		Eph	Follicle Stem Cells-M1	turquoise	0.218497	0.131989
	sdk	Germline - Germarium 1 and 2a-M1	turquoise	0.235588	-0.0839682	-0.0901599	0.120102		Crk	Germline - Germarium 2a-2b-M1	blue	0.13246	0.064976	0.00999075	0.0906092	0.00135719	0.0766709	0.0928921		Spt6	Germline - Germarium 2b-3-M3	blue	0.0862176	0.0963972	0.202421	0.100896	0.15273		IKKbeta	Stalk & Polar Cells-M3	turquoise	0.191007	0.214979	0.240043	0.128031	0.218057	0.101314	0.0862875	0.186168	0.107462	0.188409	0.120796	0.224852		Rlip	Follicle Stem Cells-M1	turquoise	0.105018	0.050214
	scu	Germline - Germarium 1 and 2a-M2	blue	0.0384351	0.0950915	0.0502548	0.0847191		Clc	Germline - Germarium 2a-2b-M2	turquoise	0.0778066	0.120711	0.00212612	0.0443572	0.000206288	0.0465243	0.105713		Smurf	Germline - Germarium 2b-3-M1	turquoise	0.115798	0.0821613	0.0440104	0.0318436	0.107107		aurB	Stalk & Polar Cells-M3	turquoise	0.0468735	0.0590571	0.0768326	-0.0155773	0.0600287	0.0383188	-0.00416473	0.0745782	0.0266522	0.0674959	-0.00534985	0.0710201		UBL3	Follicle Stem Cells-M1	turquoise	0.114863	0.0520059
	nudC	Germline - Germarium 1 and 2a-M2	blue	0.0403649	0.107708	0.0631675	0.0959873		Pcd	Germline - Germarium 2a-2b-M2	turquoise	0.0446268	0.0920238	0.00686677	0.0359108	0.00855925	0.00507707	0.0819912		Dd	Germline - Germarium 2b-3-M1	turquoise	0.182281	0.071953	-0.0245979	-0.0240686	0.10125		foi	Stalk & Polar Cells-M1	blue	0.353109	0.289928	0.296888	0.154111	0.296632	0.151758	0.247006	0.24245	0.163215	0.286116	0.169895	0.321682		Nsun2	Follicle Stem Cells-M2	blue	0.0488961	0.11486
	Tapdelta	Germline - Germarium 1 and 2a-M2	blue	0.00628754	0.134035	0.0392198	0.0685893		Kap-alpha1	Germline - Germarium 2a-2b-M2	turquoise	-0.0266533	0.184385	-0.00860735	0.0185522	0.0374977	-0.0513807	0.112632		disp	Germline - Germarium 2b-3-M1	turquoise	0.0934259	0.0666767	0.00165589	0.0247161	0.0576617		dnt	Stalk & Polar Cells-M3	turquoise	0.200379	0.188657	0.224023	0.188722	0.183267	0.178089	0.119583	0.166877	0.1241	0.137133	0.142316	0.224079		Tip60	Follicle Stem Cells-M2	blue	0.0639855	0.115554
	Reph	Germline - Germarium 1 and 2a-M2	blue	0.031054	0.130804	0.0409637	0.0533437		Taf7	Germline - Germarium 2a-2b-M2	turquoise	0.0630254	0.0945635	-0.0164988	0.0467928	-0.0109467	0.0254642	0.0750483		cathD	Germline - Germarium 2b-3-M3	blue	-0.0444243	0.0167488	0.0681149	0.0308385	0.0089976		bbx	Stalk & Polar Cells-M1	blue	0.337158	0.20148	0.0840437	0.243364	0.142758	0.17989	0.160599	0.117786	0.168842	0.130452	0.162531	0.16755		cib	Follicle Stem Cells-M1	turquoise	0.226169	0.132925
	l(2)k14505	Germline - Germarium 1 and 2a-M2	blue	-0.0481878	0.226596	0.0554664	0.0796953		Tnpo	Germline - Germarium 2a-2b-M2	turquoise	0.141945	0.170025	-0.0262758	0.103089	-0.0158129	0.0749091	0.157964		Uba2	Germline - Germarium 2b-3-M1	turquoise	0.138354	0.0698168	-0.0238805	-0.0261334	0.0729588		Srp54	Stalk & Polar Cells-M3	turquoise	0.201391	0.211762	0.233982	0.11843	0.213308	0.134011	0.0772392	0.156861	0.143854	0.192059	0.10695	0.228676		CBP	Follicle Stem Cells-M5	green	0.0932417	0.124686
	Xbp1	Germline - Germarium 1 and 2a-M1	turquoise	0.315866	-0.130029	0.0327719	0.188529		Irp-1A	Germline - Germarium 2a-2b-M1	blue	0.0826979	-0.0433175	0.0366706	0.00938984	0.0141793	0.0905185	-0.000594345		Tollo	Germline - Germarium 2b-3-M3	blue	-0.0215388	0.0490342	0.220315	0.0891201	0.0857757		Sirt1	Stalk & Polar Cells-M3	turquoise	0.328553	0.305369	0.368829	0.23288	0.326749	0.266164	0.16392	0.25715	0.21447	0.307875	0.190774	0.363343		BCL7-like	Follicle Stem Cells-M1	turquoise	0.112178	0.0336699
	RFeSP	Germline - Germarium 1 and 2a-M2	blue	-0.0220766	0.0516737	0.0986847	0.0169371		CG3457	Germline - Germarium 2a-2b-M1	blue	0.0816853	0.00932691	0.00651403	0.0340393	-0.00253074	0.0390727	0.0387953		Debcl	Germline - Germarium 2b-3-M3	blue	0.0498714	0.0612107	0.108893	0.0234053	0.0800773		Npc1a	Stalk & Polar Cells-M3	turquoise	0.104552	0.137571	0.157326	0.100798	0.114099	0.108185	0.0886521	0.0819069	0.0849769	0.106188	0.0910031	0.141346		tna	Follicle Stem Cells-M2	blue	-0.0505149	0.0984155
	Coprox	Germline - Germarium 1 and 2a-M2	blue	-0.0383108	0.203373	0.0527799	0.0793431		ssx	Germline - Germarium 2a-2b-M2	turquoise	0.162487	0.188594	-0.0563473	0.102872	-0.00315716	0.0706623	0.176324		REG	Germline - Germarium 2b-3-M3	blue	0.0230358	0.0416737	0.0621114	0.0173334	0.0366104		Mekk1	Stalk & Polar Cells-M3	turquoise	0.317333	0.321123	0.354877	0.17692	0.326321	0.149873	0.152597	0.240508	0.155544	0.28874	0.266182	0.349141		nop5	Follicle Stem Cells-M1	turquoise	0.232631	0.173675
	ND-PDSW	Germline - Germarium 1 and 2a-M2	blue	0.00384738	0.085424	0.0466253	0.0408993		CG2662	Germline - Germarium 2a-2b-M1	blue	0.117111	0.056261	-0.00126796	0.0581702	0.00790875	0.0530678	0.0841241		Prosbeta5	Germline - Germarium 2b-3-M2	brown	0.0799196	0.127698	0.0122605	-0.0167228	0.0834146		Stip1	Stalk & Polar Cells-M3	turquoise	0.341092	0.34907	0.36509	0.185423	0.355527	0.224456	0.196385	0.288415	0.197539	0.316938	0.212318	0.364605		myo	Follicle Stem Cells-M1	turquoise	0.0486306	0.0311478
	l(2)k09913	Germline - Germarium 1 and 2a-M2	blue	-0.0111279	0.228368	0.0605074	0.0981386		CG2685	Germline - Germarium 2a-2b-M2	turquoise	0.0511157	0.123938	-0.00462478	0.0580636	0.014232	0.0200311	0.0925585		Mkrn1	Germline - Germarium 2b-3-M2	brown	0.0705064	0.0982957	0.0576274	0.0517201	0.0823489		MTPAP	Stalk & Polar Cells-M1	blue	0.176172	0.164257	0.120429	0.184433	0.129919	0.113265	0.105191	0.0999757	0.0886618	0.101696	0.116265	0.135628		mei-P26	Follicle Stem Cells-M1	turquoise	0.209768	0.0782625
	Rs1	Germline - Germarium 1 and 2a-M2	blue	-0.15208	0.160865	0.0663943	-0.0401786		az2	Germline - Germarium 2a-2b-M1	blue	0.0934176	0.0394112	-0.00437143	0.0446897	0.00483752	0.0467328	0.0586703		Las	Germline - Germarium 2b-3-M3	blue	0.030601	0.0543556	0.0380358	0.00766643	0.036281		Naa30A	Stalk & Polar Cells-M1	blue	0.244359	0.219321	0.181195	0.215923	0.17228	0.165707	0.111303	0.137801	0.128424	0.153915	0.108771	0.210687		gus	Follicle Stem Cells-M1	turquoise	0.193145	0.100983
	eIF3h	Germline - Germarium 1 and 2a-M2	blue	-0.0957486	0.0839323	0.0785413	-0.0158023		ari-2	Germline - Germarium 2a-2b-M1	blue	0.207966	0.102791	0.00539421	0.127229	0.0175893	0.0958178	0.14868		CHES-1-like	Germline - Germarium 2b-3-M1	turquoise	0.0765207	0.0339964	0.0111252	-0.0246865	0.0419249		CG11417	Stalk & Polar Cells-M4	yellow	0.247693	0.262148	0.244544	0.307136	0.193465	0.14083	0.135195	0.185293	0.135245	0.197763	0.130299	0.249516		gukh	Follicle Stem Cells-M2	blue	0.00222837	0.225685
	l(2)k01209	Germline - Germarium 1 and 2a-M1	turquoise	0.052422	0.0384825	0.0115276	0.0483797		SuUR	Germline - Germarium 2a-2b-M2	turquoise	0.115312	0.157043	-0.0339078	0.0714791	0.00764048	0.064069	0.1378		CG18273	Germline - Germarium 2b-3-M3	blue	-0.0363964	0.0280309	0.062774	-0.0121046	0.00496012		E2f2	Stalk & Polar Cells-M3	turquoise	0.204033	0.226543	0.235912	0.135586	0.209554	0.134657	0.119249	0.20607	0.108997	0.211687	0.150705	0.229835		eIF1A	Follicle Stem Cells-M1	turquoise	0.137678	0.0752932
	Nnp-1	Germline - Germarium 1 and 2a-M2	blue	-0.195546	0.149216	0.0466731	-0.0650348		Ip259	Germline - Germarium 2a-2b-M2	turquoise	0.0299289	0.0686342	0.109299	0.0196311	0.0539612	0.0206913	0.0555379		CG13365	Germline - Germarium 2b-3-M3	blue	-0.0462772	0.0419515	0.147042	0.0438035	0.0440319		Bin1	Stalk & Polar Cells-M3	turquoise	0.138772	0.154501	0.170296	0.109521	0.142615	0.0895125	0.0776288	0.153131	0.0461368	0.116535	0.119577	0.162889		msk	Follicle Stem Cells-M1	turquoise	0.255738	0.15958
	Vha36-1	Germline - Germarium 1 and 2a-M1	turquoise	0.128142	0.0499827	0.0390173	0.134351		rush	Germline - Germarium 2a-2b-M1	blue	0.159322	0.0764131	0.0204761	0.096994	-0.000100929	0.0835724	0.103852		eIF3g1	Germline - Germarium 2b-3-M1	turquoise	0.0606648	0.0427277	0.0119354	-0.00355292	0.0491066		Sec13	Stalk & Polar Cells-M2	brown	0.2527	0.256976	0.21667	0.13311	0.208044	0.179292	0.127736	0.163112	0.120298	0.198235	0.175409	0.241029		eIF5B	Follicle Stem Cells-M1	turquoise	0.163217	0.126158
	Cse1	Germline - Germarium 1 and 2a-M1	turquoise	0.15788	0.0786031	0.0312131	0.128163		Mur2B	Germline - Germarium 2a-2b-M5	red	-0.0330463	0.0142758	0.152789	-0.0424917	0.294555	0.0253569	0.00507391		CG2938	Germline - Germarium 2b-3-M1	turquoise	0.0962894	0.0420742	-0.0152904	-0.00858253	0.0457366		dlt	Stalk & Polar Cells-M3	turquoise	0.210028	0.205228	0.231356	0.134318	0.199582	0.147872	0.208899	0.175012	0.139207	0.167014	0.145983	0.23081		bonsai	Follicle Stem Cells-M1	turquoise	0.0615458	0.0359332
	dnk	Germline - Germarium 1 and 2a-M1	turquoise	0.254815	0.104208	0.0538825	0.239546		CycT	Germline - Germarium 2a-2b-M2	turquoise	0.137551	0.198339	-0.0438986	0.0971671	0.0348224	0.0481909	0.180843		Vap33	Germline - Germarium 2b-3-M1	turquoise	0.160275	0.0789476	-0.0200995	-0.000145782	0.091101		fws	Stalk & Polar Cells-M3	turquoise	0.190742	0.203572	0.238842	0.120851	0.215713	0.112826	0.107936	0.193815	0.110532	0.198582	0.121856	0.223203		X11L	Follicle Stem Cells-M1	turquoise	0.198706	0.105734
	CG1910	Germline - Germarium 1 and 2a-M2	blue	-0.0365609	0.174123	0.031204	0.0543514		Bap60	Germline - Germarium 2a-2b-M1	blue	0.145894	0.0910232	0.0323042	0.0948785	0.00110353	0.0537115	0.12278		Usf	Germline - Germarium 2b-3-M1	turquoise	0.0830962	0.0428742	3.11082e-05	0.0292064	0.0507731		Cpsf160	Stalk & Polar Cells-M3	turquoise	0.175183	0.185789	0.270777	0.113403	0.233139	0.119829	0.0994027	0.215381	0.140178	0.22592	0.0969725	0.249311		Ubc10	Follicle Stem Cells-M1	turquoise	0.105215	0.0563242
	D19B	Germline - Germarium 1 and 2a-M2	blue	-0.00283557	0.14578	0.0262126	0.0809793		SF1	Germline - Germarium 2a-2b-M2	turquoise	-0.0345229	0.18118	-0.0231048	0.0278764	0.0178006	-0.0906649	0.119044		CG11444	Germline - Germarium 2b-3-M1	turquoise	0.0451192	0.032632	0.023069	0.012919	0.0410991		Slip1	Stalk & Polar Cells-M3	turquoise	0.228947	0.23136	0.269638	0.166621	0.229014	0.18004	0.112567	0.16052	0.148973	0.200259	0.140539	0.258559		Tsc1	Follicle Stem Cells-M1	turquoise	0.159978	0.1007
	Ac13E	Germline - Germarium 1 and 2a-M2	blue	-0.144987	0.124083	0.00865801	-0.0336406		Torsin	Germline - Germarium 2a-2b-M2	turquoise	0.00488548	0.0720724	0.00131021	0.0471019	0.0125116	-0.0118593	0.0474157		CG6903	Germline - Germarium 2b-3-M1	turquoise	0.0335464	0.0187526	-0.0220213	-0.0188944	0.0205968		Drep1	Stalk & Polar Cells-M3	turquoise	0.243988	0.236554	0.271014	0.144687	0.259403	0.175888	0.127309	0.187398	0.21534	0.202535	0.140807	0.269359		RpL23A	Follicle Stem Cells-M1	turquoise	0.179124	0.12312
	Sin3A	Germline - Germarium 1 and 2a-M2	blue	-0.0334865	0.234415	-0.0309047	0.07894		CG4281	Germline - Germarium 2a-2b-M1	blue	0.199428	0.0883965	0.003701	0.116751	0.00615346	0.112313	0.132221		Usp16-45	Germline - Germarium 2b-3-M1	turquoise	0.112412	0.0603613	0.0226363	-0.0223652	0.0874776		RpL10	Stalk & Polar Cells-M3	turquoise	0.295238	0.364297	0.313315	0.216554	0.262651	0.199787	0.239244	0.215086	0.169091	0.237996	0.220492	0.307163		RhoGAPp190	Follicle Stem Cells-M1	turquoise	0.234605	0.155546
	Df31	Germline - Germarium 1 and 2a-M1	turquoise	0.428357	-0.218833	-0.000425841	0.196003		CG4199	Germline - Germarium 2a-2b-M1	blue	0.205597	0.0101719	0.0156039	0.0944518	-0.0211803	0.120303	0.0849118		RpL35	Germline - Germarium 2b-3-M3	blue	-0.00575561	0.00562607	0.0275523	0.0161676	0.0176649		PRL-1	Stalk & Polar Cells-M1	blue	0.247787	0.20051	0.143887	0.130698	0.148878	0.151464	0.124361	0.117422	0.166322	0.165383	0.116516	0.189706		Rep	Follicle Stem Cells-M1	turquoise	0.0509559	0.0169104
	D19A	Germline - Germarium 1 and 2a-M2	blue	-0.0669713	0.264072	-0.0199476	0.077061		SkpA	Germline - Germarium 2a-2b-M2	turquoise	0.107545	0.147263	-0.00913976	0.0959236	-0.0253883	0.0278734	0.141291		lin-52	Germline - Germarium 2b-3-M1	turquoise	0.0648438	0.0432132	-0.0365716	-0.0351482	0.0240534		Flo1	Stalk & Polar Cells-M10	red	0.079939	0.0590869	0.0742143	0.049973	0.0597042	0.014622	0.0405201	0.0555464	0.0828405	0.108481	0.0348873	0.0722519		Pten	Follicle Stem Cells-M1	turquoise	0.130746	0.0335897
	yps	Germline - Germarium 1 and 2a-M2	blue	-0.00307302	0.199135	0.037113	0.0840768		Hmt4-20	Germline - Germarium 2a-2b-M2	turquoise	0.106582	0.236938	-0.0815008	0.0803774	-0.00407363	0.00882541	0.193187		CG15771	Germline - Germarium 2b-3-M3	blue	0.0705288	0.0769163	0.120575	0.0468823	0.0875835		Crk	Stalk & Polar Cells-M1	blue	0.233859	0.20013	0.195349	0.135965	0.199183	0.174969	0.132162	0.153523	0.0849897	0.172905	0.157025	0.212701		NiPp1	Follicle Stem Cells-M1	turquoise	0.086653	0.0191477
	rpk	Germline - Germarium 1 and 2a-M1	turquoise	0.276435	0.00540596	0.0208579	0.207608		CG13369	Germline - Germarium 2a-2b-M1	blue	0.0554146	0.0132646	0.0320428	0.0294636	0.00626961	0.0410665	0.0306866		GAA1	Germline - Germarium 2b-3-M3	blue	0.00895554	0.0219816	0.0831994	0.0466382	0.050732		Clc	Stalk & Polar Cells-M3	turquoise	0.195735	0.225159	0.259595	0.144539	0.223167	0.091049	0.165319	0.181306	0.129082	0.201506	0.0985434	0.241295		Dronc	Follicle Stem Cells-M1	turquoise	0.115029	0.0551135
	qkr54B	Germline - Germarium 1 and 2a-M1	turquoise	0.131702	0.0651721	-0.00111843	0.119025		CycK	Germline - Germarium 2a-2b-M2	turquoise	0.0722926	0.11504	0.00769826	0.0476269	0.0223088	0.0276245	0.10459		Shmt	Germline - Germarium 2b-3-M1	turquoise	0.0294604	-0.00955902	-0.0123464	0.00212496	0.012954		AP-1mu	Stalk & Polar Cells-M3	turquoise	0.162474	0.141368	0.164959	0.0700245	0.146001	0.105937	0.0554188	0.141705	0.127967	0.138081	0.11777	0.175636		Mpcp2	Follicle Stem Cells-M1	turquoise	0.0792661	0.0229428
	gek	Germline - Germarium 1 and 2a-M2	blue	0.0701662	0.203136	-0.00617095	0.156452		CaBP1	Germline - Germarium 2a-2b-M2	turquoise	0.0486036	0.110906	0.0133211	0.056678	0.0273777	-0.0128112	0.0981683		CG3726	Germline - Germarium 2b-3-M1	turquoise	0.0848622	0.0502606	-0.0201565	-0.00684649	0.0413689		Pcd	Stalk & Polar Cells-M3	turquoise	0.15727	0.177824	0.199765	0.103529	0.13918	0.0867446	0.134092	0.127176	0.0937228	0.125609	0.125043	0.19028		Idgf4	Follicle Stem Cells-M5	green	0.0783109	0.0845462
	fray	Germline - Germarium 1 and 2a-M1	turquoise	0.158055	0.142234	-0.0132566	0.188423		CG3558	Germline - Germarium 2a-2b-M2	turquoise	0.11819	0.163928	-0.0229921	0.0818347	0.0276057	0.0400959	0.145192		CG5966	Germline - Germarium 2b-3-M3	blue	0.00616241	0.0307271	0.10979	0.0561659	0.0703313		Kap-alpha1	Stalk & Polar Cells-M3	turquoise	0.142059	0.180887	0.294815	0.108452	0.23122	0.122097	0.0942884	0.192026	0.086754	0.189848	0.106721	0.238629		Hsc70Cb	Follicle Stem Cells-M1	turquoise	0.242243	0.175939
	cyc	Germline - Germarium 1 and 2a-M1	turquoise	0.248202	-0.162061	-0.0102457	0.122788		MFS18	Germline - Germarium 2a-2b-M2	turquoise	0.0641552	0.0754123	0.014094	0.052771	0.000823701	0.02691	0.0819267		MCTS1	Germline - Germarium 2b-3-M3	blue	-0.0156425	0.00909146	0.0657607	-0.00133816	0.0270568		Taf7	Stalk & Polar Cells-M3	turquoise	0.161411	0.1558	0.18227	0.120761	0.128166	0.107054	0.0718437	0.167397	0.0803264	0.113517	0.124605	0.173505		Su(var)2-HP2	Follicle Stem Cells-M1	turquoise	0.263228	0.172803
	bon	Germline - Germarium 1 and 2a-M2	blue	0.142448	0.20461	0.00187987	0.19216		Ate1	Germline - Germarium 2a-2b-M2	turquoise	0.0414401	0.0731942	-0.0043927	0.0331922	-0.00807281	0.0217905	0.0645936		raptor	Germline - Germarium 2b-3-M3	blue	0.0671047	0.081465	0.164748	0.0410874	0.116823		Tnpo	Stalk & Polar Cells-M3	turquoise	0.322597	0.30114	0.344123	0.201775	0.27664	0.207134	0.239936	0.249706	0.171347	0.240321	0.212181	0.334453		HDAC6	Follicle Stem Cells-M1	turquoise	0.194199	0.101446
	aay	Germline - Germarium 1 and 2a-M1	turquoise	0.178074	0.0446181	0.0293121	0.144686		unc-13	Germline - Germarium 2a-2b-M2	turquoise	-0.138772	0.256201	-0.045919	-0.0578126	0.0639248	-0.0854041	0.109187		CG15894	Germline - Germarium 2b-3-M3	blue	-0.0795112	0.0249981	0.180863	0.0762022	0.0427407		Mat1	Stalk & Polar Cells-M5	green	0.194467	0.20368	0.208108	0.121745	0.2136	0.0805143	0.107191	0.172184	0.126759	0.177952	0.115383	0.217858		Grip84	Follicle Stem Cells-M1	turquoise	0.176778	0.0749646
	a6	Germline - Germarium 1 and 2a-M2	blue	-0.0223409	0.15685	-0.00592985	0.0587842		pon	Germline - Germarium 2a-2b-M2	turquoise	-0.0849813	0.189818	-0.0214924	-0.0340621	0.0650875	-0.0790413	0.0889615		CG3842	Germline - Germarium 2b-3-M1	turquoise	0.0985161	0.0290815	-0.0629925	0.00683633	0.0334539		Irp-1B	Stalk & Polar Cells-M3	turquoise	0.188443	0.165413	0.206132	0.119996	0.183936	0.116013	0.0882876	0.1238	0.0785511	0.176742	0.16239	0.209682		Grip128	Follicle Stem Cells-M1	turquoise	0.160291	0.0581806
	Uba1	Germline - Germarium 1 and 2a-M2	blue	-0.206428	0.250411	-0.00814736	-0.02239		PlexB	Germline - Germarium 2a-2b-M1	blue	0.222915	0.133626	-0.0547139	0.142488	-0.0316255	0.144457	0.154259		CG3918	Germline - Germarium 2b-3-M1	turquoise	0.103078	0.0536203	0.0299696	0.0337177	0.0844416		Irp-1A	Stalk & Polar Cells-M1	blue	0.15017	0.114601	0.0978089	0.0872623	0.0920179	0.076501	0.0904728	0.11469	0.0937598	0.0598075	0.0949929	0.115633		Drp1	Follicle Stem Cells-M1	turquoise	0.134659	0.0886402
	RpL39	Germline - Germarium 1 and 2a-M3	brown	0.0557982	0.136146	0.398916	0.104788		mtm	Germline - Germarium 2a-2b-M1	blue	0.0862837	0.021904	0.0180018	0.053235	-0.00182237	0.0388601	0.0496849		Pat1	Germline - Germarium 2b-3-M3	blue	-0.0628903	0.0171621	0.133796	0.033305	0.0198099		CG2701	Stalk & Polar Cells-M1	blue	0.212813	0.186619	0.189188	0.13505	0.165848	0.082681	0.105624	0.168214	0.0877822	0.172476	0.122239	0.201444		Dek	Follicle Stem Cells-M2	blue	0.19394	0.225688
	rnh1	Germline - Germarium 1 and 2a-M1	turquoise	0.0901918	0.045843	0.0290358	0.094238		mbt	Germline - Germarium 2a-2b-M1	blue	0.184932	0.136938	-0.0287476	0.106629	0.00286528	0.0898347	0.155234		APC7	Germline - Germarium 2b-3-M2	brown	0.0317353	0.0732469	0.00976839	-0.0275766	0.0185782		CG4293	Stalk & Polar Cells-M1	blue	0.149362	0.143655	0.108756	0.0882215	0.110367	0.0705052	0.0745716	0.0938321	0.086814	0.118654	0.087775	0.133169		CG1307	Follicle Stem Cells-M1	turquoise	0.118943	0.0654193
	RhoGEF2	Germline - Germarium 1 and 2a-M2	blue	-0.0196371	0.193444	-0.0495696	0.0802606		homer	Germline - Germarium 2a-2b-M2	turquoise	0.0833544	0.125664	0.0272582	0.0653828	0.014747	0.0409871	0.111504		pigs	Germline - Germarium 2b-3-M3	blue	-0.0573858	-0.0132098	0.125978	0.0725094	0.0150778		eIF2Bbeta	Stalk & Polar Cells-M1	blue	0.152274	0.11702	0.107421	0.123227	0.101596	0.0781479	0.108787	0.138724	0.0823584	0.0986895	0.0923978	0.121746		hang	Follicle Stem Cells-M1	turquoise	0.290969	0.15266
	Prosbeta2	Germline - Germarium 1 and 2a-M1	turquoise	0.139964	0.0931471	0.00448598	0.156229		Smox	Germline - Germarium 2a-2b-M2	turquoise	0.0810428	0.188602	-0.0414229	0.0623811	0.0212822	0.0369613	0.150324		CG3198	Germline - Germarium 2b-3-M2	brown	0.068616	0.086362	0.0432101	0.00971227	0.0594675		CG2685	Stalk & Polar Cells-M3	turquoise	0.15433	0.179459	0.216028	0.145421	0.182985	0.0952389	0.0814755	0.196524	0.112234	0.166572	0.100852	0.205467		CG8677	Follicle Stem Cells-M1	turquoise	0.310594	0.162177
	Pp4-19C	Germline - Germarium 1 and 2a-M1	turquoise	0.102306	0.0901039	0.0585956	0.11587		Paf-AHalpha	Germline - Germarium 2a-2b-M2	turquoise	0.0452341	0.112246	-0.0107389	0.0561948	0.000401935	0.00116079	0.0853615		Pink1	Germline - Germarium 2b-3-M1	turquoise	0.1021	0.0626646	-0.0387329	-0.0100267	0.0491991		ari-2	Stalk & Polar Cells-M5	green	0.257074	0.24163	0.243868	0.136931	0.299836	0.150511	0.100733	0.215046	0.139603	0.21815	0.119658	0.256076		Axn	Follicle Stem Cells-M1	turquoise	0.201336	0.115285
	Orc6	Germline - Germarium 1 and 2a-M1	turquoise	0.0833526	0.0233564	0.00924484	0.0693276		RhoGAP1A	Germline - Germarium 2a-2b-M2	turquoise	0.12012	0.221997	-0.0372337	0.0826143	0.00977711	0.0287872	0.183446		CG14441	Germline - Germarium 2b-3-M3	blue	-0.0377558	0.00752326	0.102048	0.0375876	0.0148809		SuUR	Stalk & Polar Cells-M3	turquoise	0.22545	0.236711	0.264831	0.133172	0.24081	0.142622	0.159039	0.216604	0.104075	0.224468	0.151205	0.258024		Taz	Follicle Stem Cells-M1	turquoise	0.0901356	0.0842374
	Orc4	Germline - Germarium 1 and 2a-M1	turquoise	0.153171	0.0202755	-0.0102431	0.115091		Crag	Germline - Germarium 2a-2b-M2	turquoise	0.126452	0.14404	0.0116101	0.0850365	0.0236859	0.0523517	0.145145		RpL17	Germline - Germarium 2b-3-M1	turquoise	0.0578724	0.0360514	-0.0254264	0.00945961	0.0205682		Ip259	Stalk & Polar Cells-M6	purple	0.253952	0.256908	0.23387	0.200521	0.187529	0.39584	0.208133	0.140137	0.193682	0.158198	0.183216	0.244858		nes	Follicle Stem Cells-M1	turquoise	0.117624	0.0425156
	eIF4G1	Germline - Germarium 1 and 2a-M1	turquoise	0.273968	-0.135601	-0.0491594	0.0883249		Meics	Germline - Germarium 2a-2b-M2	turquoise	0.0838155	0.109664	-0.00343036	0.0653075	-0.00338228	0.0517836	0.097803		CG14435	Germline - Germarium 2b-3-M1	turquoise	0.12724	0.0806305	-0.022994	-0.015903	0.0643877		rush	Stalk & Polar Cells-M1	blue	0.193252	0.16927	0.170141	0.120339	0.164926	0.0904547	0.0713015	0.128947	0.0950938	0.141964	0.0851114	0.180659		drosha	Follicle Stem Cells-M1	turquoise	0.139656	0.0641105
	Parg	Germline - Germarium 1 and 2a-M2	blue	-0.0876216	0.236101	0.0117269	0.0548628		Eph	Germline - Germarium 2a-2b-M2	turquoise	0.124698	0.233546	-0.052612	0.109188	-0.0127157	0.0512407	0.187352		CG4557	Germline - Germarium 2b-3-M3	blue	0.00389873	0.00604665	0.0895026	0.0305913	0.0435968		Mur2B	Stalk & Polar Cells-M3	turquoise	0.0236014	0.139543	0.227874	0.281506	0.0817979	0.0726984	0.0928071	0.0810434	0.0893965	0.0809488	0.094452	0.143515		CSN3	Follicle Stem Cells-M1	turquoise	0.128356	0.0768806
	Dap160	Germline - Germarium 1 and 2a-M2	blue	0.0191806	0.231251	0.0321871	0.135201		Mipp2	Germline - Germarium 2a-2b-M2	turquoise	0.120221	0.164117	-0.00844952	0.078238	0.0262945	0.0622329	0.148015		CG4558	Germline - Germarium 2b-3-M2	brown	0.0803043	0.0976115	0.0568956	-0.00110903	0.0782899		inc	Stalk & Polar Cells-M3	turquoise	0.270097	0.291953	0.309234	0.28063	0.237696	0.186818	0.152102	0.227916	0.191155	0.229004	0.166037	0.294008		TyrRS	Follicle Stem Cells-M4	brown	0.100683	0.0706766
	Chd3	Germline - Germarium 1 and 2a-M1	turquoise	0.222445	0.0934159	0.0277829	0.199685		UBL3	Germline - Germarium 2a-2b-M2	turquoise	0.0756325	0.15898	-0.0143674	0.0604896	0.00346184	0.0320396	0.129049		CG4593	Germline - Germarium 2b-3-M1	turquoise	0.051306	0.0241875	-0.0131539	0.00724607	0.0399685		CycT	Stalk & Polar Cells-M3	turquoise	0.299896	0.293396	0.334755	0.206796	0.294074	0.20417	0.292557	0.2256	0.174985	0.283675	0.188916	0.324606		LysRS	Follicle Stem Cells-M1	turquoise	0.11429	0.0597934
	fus	Germline - Germarium 1 and 2a-M1	turquoise	0.173303	-0.0327388	0.00916524	0.103264		Nsun2	Germline - Germarium 2a-2b-M1	blue	0.105228	-0.0365097	0.0828457	0.0366674	0.0205626	0.084428	0.0189832		CG4615	Germline - Germarium 2b-3-M1	turquoise	0.100704	0.0615452	0.00791384	0.0135715	0.0504479		Bub3	Stalk & Polar Cells-M1	blue	0.172595	0.142923	0.137778	0.0607016	0.161355	0.09654	0.0543862	0.108746	0.0827574	0.123376	0.0732569	0.15885		IleRS	Follicle Stem Cells-M1	turquoise	0.152084	0.0784482
	Rbcn-3A	Germline - Germarium 1 and 2a-M1	turquoise	0.0361899	-0.102697	0.0222347	-0.00978735		Tip60	Germline - Germarium 2a-2b-M1	blue	0.128616	0.0526472	0.0378775	0.0561376	0.0189145	0.0741598	0.0837482		CG9650	Germline - Germarium 2b-3-M1	turquoise	0.0604322	-0.0951804	-0.151821	-0.00156806	-0.0421512		fidipidine	Stalk & Polar Cells-M3	turquoise	0.121579	0.130595	0.153143	0.0707573	0.118931	0.0595836	0.046087	0.0992035	0.0854795	0.115791	0.110951	0.142927		AlaRS	Follicle Stem Cells-M4	brown	0.113416	0.0608804
	Taldo	Germline - Germarium 1 and 2a-M1	turquoise	0.160477	-0.0313066	0.0576887	0.128103		dgt4	Germline - Germarium 2a-2b-M1	blue	0.0709253	0.050337	-0.0148501	0.0429805	-0.00586752	0.0259332	0.0578983		CG1677	Germline - Germarium 2b-3-M1	turquoise	0.112696	0.0403375	-0.0353043	-0.0224645	0.0612287		SF1	Stalk & Polar Cells-M3	turquoise	0.174264	0.224601	0.321896	0.151742	0.230339	0.145333	0.137605	0.194616	0.137089	0.194023	0.191534	0.279248		Manf	Follicle Stem Cells-M1	turquoise	0.0542625	0.00954166
	Es2	Germline - Germarium 1 and 2a-M2	blue	0.0406463	0.109893	0.0385817	0.0819078		Adar	Germline - Germarium 2a-2b-M1	blue	0.121027	0.0580349	0.0204589	0.0563902	0.0114747	0.0797362	0.0855971		CG2059	Germline - Germarium 2b-3-M2	brown	0.0247329	0.0683819	0.0617501	0.0184578	0.0434022		Pli	Stalk & Polar Cells-M3	turquoise	0.245907	0.233895	0.264721	0.214867	0.20706	0.182277	0.212657	0.170385	0.164586	0.16979	0.358803	0.264067		Dyrk3	Follicle Stem Cells-M1	turquoise	0.0768877	0.0340681
	Ocrl	Germline - Germarium 1 and 2a-M2	blue	0.0817599	0.226787	-0.00343682	0.180768		CBP	Germline - Germarium 2a-2b-M1	blue	0.16006	0.118225	0.0103667	0.149601	-0.0581643	0.0207827	0.141296		Dok	Germline - Germarium 2b-3-M2	brown	0.0916197	0.213981	0.159894	0.0452548	0.159909		eIF3e	Stalk & Polar Cells-M2	brown	0.209496	0.260668	0.215708	0.156329	0.217444	0.127954	0.121297	0.134823	0.0889154	0.184939	0.133061	0.225157		Inx2	Follicle Stem Cells-M1	turquoise	0.145031	0.0654326
	mip130	Germline - Germarium 1 and 2a-M1	turquoise	0.246147	-0.0418208	0.0349837	0.173004		CG12253	Germline - Germarium 2a-2b-M2	turquoise	0.0532902	0.0854767	-0.0109978	0.0345262	-0.00493947	0.0231959	0.0760419		Nek2	Germline - Germarium 2b-3-M3	blue	0.000979196	0.0335456	0.128659	0.0394061	0.0601244		Torsin	Stalk & Polar Cells-M3	turquoise	0.133712	0.150345	0.143934	0.0775403	0.155615	0.0568685	0.0545187	0.128064	0.0922111	0.101022	0.0599927	0.143032		l(1)G0196	Follicle Stem Cells-M2	blue	0.0494833	0.167193
	Edem1	Germline - Germarium 1 and 2a-M1	turquoise	0.181012	-0.0421741	-0.0157748	0.107198		BCL7-like	Germline - Germarium 2a-2b-M2	turquoise	0.0401741	0.145967	0.0207315	0.0643637	0.0173898	-0.0383591	0.118105		snz	Germline - Germarium 2b-3-M1	turquoise	0.103962	0.00387873	-0.0778795	0.00662467	0.0208633		CG4281	Stalk & Polar Cells-M2	brown	0.246995	0.239887	0.213871	0.199147	0.209464	0.134573	0.127561	0.167629	0.118737	0.184673	0.151682	0.233237		Gmap	Follicle Stem Cells-M2	blue	0.0430978	0.15907
	eIF2Bepsilon	Germline - Germarium 1 and 2a-M2	blue	0.00840047	0.110122	0.0655854	0.0632596		Rok	Germline - Germarium 2a-2b-M1	blue	0.164182	0.0961669	0.0300101	0.0856236	0.0368581	0.0811781	0.128906		mahe	Germline - Germarium 2b-3-M1	turquoise	0.238145	0.136623	0.0363877	0.0269474	0.164885		CG4199	Stalk & Polar Cells-M1	blue	0.211808	0.145102	0.114673	0.151739	0.137102	0.0366042	0.0938974	0.0828325	0.070384	0.123068	0.0495828	0.143976		Rip11	Follicle Stem Cells-M1	turquoise	0.176636	0.122041
	CG14805	Germline - Germarium 1 and 2a-M1	turquoise	0.180817	-0.0724684	0.0381616	0.111236		nop5	Germline - Germarium 2a-2b-M1	blue	0.160427	0.0875495	0.0539077	0.0713909	0.0411287	0.111388	0.117038		Upf2	Germline - Germarium 2b-3-M1	turquoise	0.0478624	0.0286252	0.00505561	-0.0120347	0.0338225		CG13367	Stalk & Polar Cells-M3	turquoise	0.151496	0.161257	0.151843	0.138084	0.133493	0.0908321	0.0451058	0.0944857	0.066996	0.111363	0.0757701	0.157399		jim	Follicle Stem Cells-M2	blue	-0.0321226	0.101339
	Pex5	Germline - Germarium 1 and 2a-M2	blue	0.019583	0.105343	0.00705299	0.0727224		myo	Germline - Germarium 2a-2b-M2	turquoise	0.0228053	0.19719	-0.0557506	0.0511868	-0.015453	-0.0165075	0.134166		UbcE2H	Germline - Germarium 2b-3-M1	turquoise	0.220075	0.166094	0.0755234	0.0129117	0.183478		SkpA	Stalk & Polar Cells-M3	turquoise	0.204676	0.229752	0.248261	0.16422	0.229689	0.134124	0.125076	0.154284	0.10237	0.204928	0.111724	0.235534		fz4	Follicle Stem Cells-M2	blue	0.192675	0.201579
	Pgam5	Germline - Germarium 1 and 2a-M2	blue	-0.0142581	0.115932	0.0596577	0.0503715		mei-P26	Germline - Germarium 2a-2b-M2	turquoise	0.0590304	0.257143	-0.0906113	0.0689923	-0.00176745	0.0207007	0.174957		CG2258	Germline - Germarium 2b-3-M1	turquoise	0.131921	0.0222669	-0.0401251	0.00195223	0.055609		Hmt4-20	Stalk & Polar Cells-M3	turquoise	0.188454	0.211893	0.322408	0.280371	0.241768	0.154962	0.120774	0.173033	0.10005	0.182227	0.157438	0.276077		fz3	Follicle Stem Cells-M2	blue	0.0364553	0.0749359
	mRpL16	Germline - Germarium 1 and 2a-M2	blue	0.0382489	0.168741	0.0445127	0.117989		mbo	Germline - Germarium 2a-2b-M2	turquoise	0.0475708	0.111275	0.00192608	0.0577775	-0.0106501	0.003772	0.0903807		CG2116	Germline - Germarium 2b-3-M3	blue	-0.00287832	0.0258964	0.109715	0.0507277	0.0460717		DAAM	Stalk & Polar Cells-M3	turquoise	0.274335	0.279667	0.317166	0.32931	0.234791	0.188885	0.180954	0.219118	0.192227	0.24393	0.143551	0.30775		bgm	Follicle Stem Cells-M1	turquoise	0.159212	0.052018
	CG2865	Germline - Germarium 1 and 2a-M1	turquoise	0.158545	0.0653462	0.0453318	0.137031		gus	Germline - Germarium 2a-2b-M2	turquoise	0.1248	0.20649	-0.0531028	0.0953357	-0.0177628	0.0573511	0.170099		CG17982	Germline - Germarium 2b-3-M3	blue	-0.0220782	0.0476552	0.091389	0.0216093	0.0403934		CycK	Stalk & Polar Cells-M3	turquoise	0.187799	0.209755	0.268132	0.126532	0.199032	0.175014	0.107111	0.185935	0.134159	0.200228	0.176574	0.247686		Tim9b	Follicle Stem Cells-M1	turquoise	0.12271	-0.0129789
	CG2918	Germline - Germarium 1 and 2a-M1	turquoise	0.110044	0.0116543	0.0104199	0.096912		gukh	Germline - Germarium 2a-2b-M1	blue	0.202909	0.0598391	0.0223179	0.077706	0.0151322	0.12791	0.116802		CG10959	Germline - Germarium 2b-3-M3	blue	0.0420155	0.0261591	0.0599419	0.0592066	0.0578812		CkIIalpha-i3	Stalk & Polar Cells-M3	turquoise	0.0722376	0.092854	0.124933	0.100267	0.0770685	0.0444793	0.0923166	0.0844563	0.0599574	0.0862525	0.0614202	0.105869		Tim8	Follicle Stem Cells-M1	turquoise	0.098578	0.031213
	CG32809	Germline - Germarium 1 and 2a-M1	turquoise	0.273048	-0.178447	-0.0232851	0.0980528		eIF1A	Germline - Germarium 2a-2b-M2	turquoise	0.0460041	0.0682766	0.0768925	0.0297527	0.031378	0.00716773	0.0674764		Corp	Germline - Germarium 2b-3-M2	brown	0.0335031	0.0341268	-0.00832726	0.0035796	0.015136		CaBP1	Stalk & Polar Cells-M3	turquoise	0.141717	0.160758	0.19628	0.091064	0.180908	0.0863447	0.0739747	0.134853	0.0651529	0.155836	0.0639486	0.187342		Tim10	Follicle Stem Cells-M1	turquoise	0.0848883	-0.0386222
	CG17896	Germline - Germarium 1 and 2a-M2	blue	-0.174569	0.253428	0.0486087	-0.00464494		eIF5B	Germline - Germarium 2a-2b-M5	red	0.0495061	0.0402314	0.0985623	0.00972301	0.272822	0.0717349	0.0568445		CG1387	Germline - Germarium 2b-3-M3	blue	-0.0294497	0.0101824	0.0587117	0.0196361	0.0182136		CG3558	Stalk & Polar Cells-M3	turquoise	0.279428	0.278709	0.339771	0.160207	0.293701	0.194824	0.135135	0.260496	0.160243	0.261057	0.211659	0.3251		Stam	Follicle Stem Cells-M1	turquoise	0.121396	0.0777205
	CG3630	Germline - Germarium 1 and 2a-M1	turquoise	0.130826	0.00402326	-0.0104649	0.0940988		Tak1	Germline - Germarium 2a-2b-M1	blue	0.192219	0.0880649	0.0266924	0.109204	0.00665704	0.0835503	0.135782		CG10555	Germline - Germarium 2b-3-M1	turquoise	0.152394	0.0693518	-0.0247647	0.019547	0.0952447		scf	Stalk & Polar Cells-M3	turquoise	0.0994879	0.0933665	0.0996657	0.0612123	0.0858343	0.0526472	0.0889229	0.0956763	0.0341226	0.059543	0.0941564	0.0927276		RecQ5	Follicle Stem Cells-M1	turquoise	0.167553	0.112199
	Nmd3	Germline - Germarium 1 and 2a-M1	turquoise	0.0904313	-0.0182578	0.0213169	0.0632849		Sara	Germline - Germarium 2a-2b-M1	blue	0.185208	0.0593872	0.0313449	0.0915307	0.0234922	0.115847	0.114529		CG1440	Germline - Germarium 2b-3-M1	turquoise	0.127993	0.0705095	0.0485942	0.0110827	0.11749		Ate1	Stalk & Polar Cells-M3	turquoise	0.123026	0.110932	0.15711	0.0855541	0.128573	0.0859398	0.0595675	0.120642	0.103742	0.11993	0.0956888	0.147292		MRG15	Follicle Stem Cells-M1	turquoise	0.108717	0.0421217
	Mct1	Germline - Germarium 1 and 2a-M2	blue	-0.265665	0.375423	0.0571013	-0.0232982		SAK	Germline - Germarium 2a-2b-M2	turquoise	0.0633344	0.0952008	-0.012192	0.0482649	0.00352373	0.0210133	0.0839109		CG12112	Germline - Germarium 2b-3-M1	turquoise	0.100577	0.0150841	-0.0465651	-0.0216022	0.034582		unc-13	Stalk & Polar Cells-M3	turquoise	0.0081782	0.110402	0.300121	0.129891	0.129062	0.109569	0.112244	0.165509	0.0734661	0.121532	0.14883	0.188145		Dnz1	Follicle Stem Cells-M1	turquoise	0.0818497	0.0515917
	zpg	Germline - Germarium 1 and 2a-M1	turquoise	0.214893	0.0498757	0.0528724	0.190099		RpL23A	Germline - Germarium 2a-2b-M3	brown	-0.0120637	-0.0165874	0.360407	-0.0224075	0.142409	0.0378907	0.00710071		Trf4-1	Germline - Germarium 2b-3-M3	blue	0.101556	0.116454	0.152129	0.0584324	0.153455		pon	Stalk & Polar Cells-M3	turquoise	0.0531781	0.106477	0.216769	0.0425484	0.159696	0.0296493	0.0323531	0.137526	0.0139682	0.117041	0.0287299	0.159671		D12	Follicle Stem Cells-M1	turquoise	0.148237	0.0856206
	wit	Germline - Germarium 1 and 2a-M2	blue	-0.253419	0.405119	0.0098502	-0.00646423		Rgl	Germline - Germarium 2a-2b-M4	yellow	0.152596	0.130655	-0.0418751	0.24202	-0.00869352	0.0522554	0.142496		CG12081	Germline - Germarium 2b-3-M1	turquoise	0.0549079	0.0268474	0.0340467	0.0246709	0.0526296		PlexB	Stalk & Polar Cells-M2	brown	0.318197	0.293136	0.284892	0.184152	0.275373	0.226426	0.16214	0.198502	0.187272	0.230949	0.211807	0.302626		AdSS	Follicle Stem Cells-M1	turquoise	0.10067	0.0633449
	waw	Germline - Germarium 1 and 2a-M1	turquoise	0.554555	-0.462024	-0.042089	0.192548		Rep	Germline - Germarium 2a-2b-M2	turquoise	0.0439673	0.0809588	-0.00636073	0.0357512	-0.00107337	0.0107259	0.0689965		Caf1-180	Germline - Germarium 2b-3-M1	turquoise	0.11717	0.0362866	0.00502797	0.0359935	0.0800235		mtm	Stalk & Polar Cells-M1	blue	0.120535	0.116622	0.112463	0.0914757	0.105575	0.0575331	0.0455798	0.0820762	0.0509643	0.0978515	0.0288805	0.124799		Smyd4-4	Follicle Stem Cells-M1	turquoise	0.134699	0.0483017
	vig	Germline - Germarium 1 and 2a-M2	blue	-0.145194	0.225802	0.0714006	-0.00136332		Pten	Germline - Germarium 2a-2b-M2	turquoise	0.0954469	0.161379	-0.0298585	0.0683383	0.000412438	0.0707142	0.124169		CG12075	Germline - Germarium 2b-3-M1	turquoise	0.0524778	0.0179526	-0.0112951	-0.0131274	0.0206482		mbt	Stalk & Polar Cells-M3	turquoise	0.321334	0.31424	0.37717	0.266788	0.339247	0.191556	0.197814	0.303004	0.163153	0.296059	0.208721	0.371513		Madm	Follicle Stem Cells-M1	turquoise	0.154008	0.0965161
	syd	Germline - Germarium 1 and 2a-M2	blue	-0.0656554	0.181668	0.0317792	0.0424586		Dronc	Germline - Germarium 2a-2b-M2	turquoise	0.0874153	0.140721	-0.0198268	0.0687959	0.000867676	0.0379827	0.121938		Rbm13	Germline - Germarium 2b-3-M1	turquoise	0.0191898	-0.00773756	-0.0303286	-0.0297248	-0.0111909		TBPH	Stalk & Polar Cells-M1	blue	0.200943	0.167484	0.152849	0.14612	0.126207	0.160952	0.149408	0.0975401	0.176335	0.140346	0.0939185	0.170255		CG2061	Follicle Stem Cells-M1	turquoise	0.0669407	0.0346948
	san	Germline - Germarium 1 and 2a-M2	blue	0.0454375	0.14359	0.0458401	0.111049		Idgf4	Germline - Germarium 2a-2b-M1	blue	0.148697	0.0535814	0.00922531	0.0799014	-0.00223352	0.0490779	0.0967171		HP1b	Germline - Germarium 2b-3-M1	turquoise	0.0955231	0.0540006	0.0218222	0.0150186	0.0627408		Smox	Stalk & Polar Cells-M3	turquoise	0.282412	0.272592	0.333536	0.267753	0.282887	0.221241	0.168696	0.241318	0.153891	0.241436	0.204622	0.323197		wde	Follicle Stem Cells-M1	turquoise	0.205005	0.137173
	sip1	Germline - Germarium 1 and 2a-M2	blue	-0.130202	0.208458	0.0599705	4.67773e-07		Su(var)2-HP2	Germline - Germarium 2a-2b-M2	turquoise	0.203585	0.268576	-0.0937423	0.138678	-0.0384662	0.0942374	0.235862		AP-1gamma	Germline - Germarium 2b-3-M1	turquoise	0.126349	0.085133	0.0160453	0.0218609	0.0898073		Sbf	Stalk & Polar Cells-M3	turquoise	0.240111	0.239574	0.270783	0.164338	0.25482	0.11402	0.145257	0.20863	0.113894	0.201035	0.187004	0.273131		Rab3-GAP	Follicle Stem Cells-M1	turquoise	0.0813386	0.060872
	IKKbeta	Germline - Germarium 1 and 2a-M1	turquoise	0.191778	0.0490867	-0.0121309	0.161184		HDAC6	Germline - Germarium 2a-2b-M2	turquoise	0.108346	0.136807	-0.00103435	0.0785502	0.00769462	0.0151304	0.140913		Bap111	Germline - Germarium 2b-3-M2	brown	0.0594596	0.116979	0.0401408	0.0149989	0.072294		Rad17	Stalk & Polar Cells-M3	turquoise	0.0945723	0.104982	0.131033	0.0631322	0.119923	0.0354976	0.0517498	0.10315	0.0418685	0.0854449	0.0547588	0.118146		Tnks	Follicle Stem Cells-M1	turquoise	0.121807	0.0786257
	foi	Germline - Germarium 1 and 2a-M2	blue	-0.149662	0.333741	-0.000570186	0.0377558		Grip163	Germline - Germarium 2a-2b-M1	blue	0.145386	0.0540656	0.0187333	0.0681167	0.00607108	0.0808304	0.0906414		CG12121	Germline - Germarium 2b-3-M1	turquoise	0.182904	0.0443473	-0.0886366	-0.0115308	0.0781863		Mcm6	Stalk & Polar Cells-M1	blue	0.219402	0.197916	0.220008	0.154104	0.240264	0.118675	0.0709001	0.188616	0.0714348	0.217065	0.0876752	0.232068		CG10254	Follicle Stem Cells-M1	turquoise	0.315229	0.121362
	dnt	Germline - Germarium 1 and 2a-M1	turquoise	0.183985	0.0786838	0.0199388	0.157665		Grip128	Germline - Germarium 2a-2b-M2	turquoise	0.0577224	0.14254	-0.00304079	0.0652952	0.0134813	-0.00816906	0.117509		Cfp1	Germline - Germarium 2b-3-M3	blue	0.0274909	0.0418985	0.0860442	0.023164	0.0408747		RhoGAP1A	Stalk & Polar Cells-M3	turquoise	0.264097	0.259067	0.322748	0.273622	0.257949	0.157561	0.128421	0.223175	0.144465	0.242773	0.147164	0.310896		ana2	Follicle Stem Cells-M1	turquoise	0.121864	0.0590796
	chico	Germline - Germarium 1 and 2a-M2	blue	0.0254472	0.218564	0.0166196	0.112325		Dek	Germline - Germarium 2a-2b-M1	blue	0.208542	0.121603	0.00671356	0.129359	0.00349565	0.0928251	0.153341		CG1354	Germline - Germarium 2b-3-M3	blue	-0.0213427	0.00488812	0.0444382	-0.0125548	0.00288737		Crag	Stalk & Polar Cells-M3	turquoise	0.249692	0.248923	0.329228	0.253995	0.284238	0.172458	0.149819	0.238819	0.151019	0.22907	0.168107	0.299105		CG7115	Follicle Stem Cells-M1	turquoise	0.200556	0.124273
	bbx	Germline - Germarium 1 and 2a-M2	blue	-0.462086	0.583398	0.0611296	-0.0623903		CG1307	Germline - Germarium 2a-2b-M2	turquoise	0.0651904	0.0828963	-0.00402173	0.0486804	-0.0108817	0.0100046	0.0807735		CG15312	Germline - Germarium 2b-3-M1	turquoise	0.0563572	0.0433937	-0.0427025	-0.00867266	0.0215163		Cortactin	Stalk & Polar Cells-M3	turquoise	0.229315	0.239665	0.278166	0.141525	0.268071	0.113591	0.106627	0.19628	0.140791	0.203367	0.154943	0.261908		CG3679	Follicle Stem Cells-M1	turquoise	0.19945	0.115337
	Picot	Germline - Germarium 1 and 2a-M2	blue	-0.072297	0.198597	0.0453665	0.0397676		hang	Germline - Germarium 2a-2b-M2	turquoise	0.147642	0.25169	-0.182806	0.124112	-0.0618912	0.0150619	0.211566		Psf3	Germline - Germarium 2b-3-M2	brown	0.0269883	0.0428826	0.00863808	-0.017694	0.0224238		CalpB	Stalk & Polar Cells-M3	turquoise	0.206121	0.188261	0.234575	0.101651	0.209556	0.12028	0.151586	0.204128	0.106539	0.173385	0.135081	0.227746		LTV1	Follicle Stem Cells-M1	turquoise	0.0965575	0.0871064
	Npc1a	Germline - Germarium 1 and 2a-M1	turquoise	0.187891	-0.0522497	0.00153938	0.115899		CG8677	Germline - Germarium 2a-2b-M2	turquoise	0.140224	0.246461	-0.133846	0.0995214	-0.0107229	0.0655731	0.196919		PPP4R2r	Germline - Germarium 2b-3-M1	turquoise	0.121894	0.0570526	-0.00936236	-0.022087	0.0675853		Eph	Stalk & Polar Cells-M3	turquoise	0.294534	0.284768	0.344075	0.197087	0.284701	0.189547	0.232179	0.2535	0.153507	0.241658	0.217123	0.338089		CG1927	Follicle Stem Cells-M1	turquoise	0.0981931	0.0209593
	NK7.1	Germline - Germarium 1 and 2a-M1	turquoise	0.0296282	-0.0162978	0.0431858	0.0116742		Apc2	Germline - Germarium 2a-2b-M1	blue	0.166126	0.0990527	-0.0159604	0.101625	-0.00289305	0.0630304	0.129477		BTBD9	Germline - Germarium 2b-3-M1	turquoise	0.137658	0.0861657	-0.0065413	-0.0259836	0.0924915		Top3beta	Stalk & Polar Cells-M2	brown	0.264333	0.256102	0.248053	0.200381	0.24953	0.145615	0.155234	0.183917	0.133685	0.210608	0.13987	0.2565		CG8042	Follicle Stem Cells-M1	turquoise	0.0565092	0.0505483
	Mkk4	Germline - Germarium 1 and 2a-M1	turquoise	0.147426	0.0992391	0.0374374	0.148331		alpha-Man-IIb	Germline - Germarium 2a-2b-M2	turquoise	0.141628	0.205028	-0.0685827	0.100474	-0.00591558	0.0404856	0.181264		CG2076	Germline - Germarium 2b-3-M2	brown	0.0166622	0.0468465	0.0162955	0.00367189	0.0246112		Mipp2	Stalk & Polar Cells-M3	turquoise	0.228972	0.220019	0.295493	0.160016	0.239004	0.135167	0.147236	0.2106	0.12352	0.269716	0.105827	0.277993		CG18659	Follicle Stem Cells-M1	turquoise	0.0925798	0.0646741
	Mekk1	Germline - Germarium 1 and 2a-M2	blue	-0.139586	0.0944011	-0.0223254	-0.0324383		Taz	Germline - Germarium 2a-2b-M1	blue	0.0910825	0.0393189	0.0442453	0.0571434	0.024898	0.0487712	0.0685679		CG11122	Germline - Germarium 2b-3-M3	blue	0.00840022	0.0323229	0.15551	0.0544696	0.0738382		UBL3	Stalk & Polar Cells-M3	turquoise	0.196462	0.212034	0.251735	0.182092	0.233011	0.109214	0.102652	0.197164	0.0810406	0.190066	0.138672	0.241897		cert	Follicle Stem Cells-M1	turquoise	0.110535	0.0710477
	Stip1	Germline - Germarium 1 and 2a-M2	blue	0.140684	0.209757	0.0313218	0.210412		tacc	Germline - Germarium 2a-2b-M6	green	0.148064	0.11824	0.0524066	0.0800347	0.043267	0.256919	0.12825		Klp10A	Germline - Germarium 2b-3-M1	turquoise	0.19254	0.105804	-0.0221101	0.0187908	0.122172		Nsun2	Stalk & Polar Cells-M1	blue	0.209398	0.147084	0.131181	0.153478	0.120997	0.0895653	0.124635	0.136243	0.1133	0.124654	0.101813	0.161598		CG5815	Follicle Stem Cells-M1	turquoise	0.138273	0.0636201
	MTPAP	Germline - Germarium 1 and 2a-M2	blue	-0.0694956	0.21949	0.0140052	0.0566617		CG11403	Germline - Germarium 2a-2b-M1	blue	0.141461	0.0728609	0.0234347	0.0818852	-0.00186974	0.0588819	0.106768		CDK2AP1	Germline - Germarium 2b-3-M1	turquoise	0.0963986	0.0317692	-0.0258415	-0.00917991	0.0571099		Tip60	Stalk & Polar Cells-M1	blue	0.247793	0.188067	0.155016	0.23801	0.143012	0.136401	0.138279	0.102359	0.12739	0.13589	0.160934	0.193934		mino	Follicle Stem Cells-M4	brown	0.164995	0.103224
	Naa30A	Germline - Germarium 1 and 2a-M2	blue	-0.05495	0.253703	0.0321604	0.0860649		ThrRS	Germline - Germarium 2a-2b-M2	turquoise	0.056834	0.0745214	0.0607612	0.0640697	0.0222178	0.0130956	0.078358		Lint-1	Germline - Germarium 2b-3-M3	blue	-0.0250143	0.0637026	0.171498	0.0438346	0.0673009		tyf	Stalk & Polar Cells-M3	turquoise	0.253681	0.223027	0.29094	0.327406	0.222994	0.207389	0.176769	0.203715	0.164118	0.20468	0.200911	0.277187		GCS2alpha	Follicle Stem Cells-M1	turquoise	0.0974376	0.0414929
	CG11417	Germline - Germarium 1 and 2a-M1	turquoise	0.161508	0.00363769	0.0436965	0.128827		IleRS	Germline - Germarium 2a-2b-M2	turquoise	0.0982489	0.136378	0.0491346	0.0767401	0.0358619	0.0483183	0.126981		GCS1	Germline - Germarium 2b-3-M1	turquoise	0.0399939	0.0334847	0.0129571	0.0071254	0.0308809		dgt4	Stalk & Polar Cells-M3	turquoise	0.100986	0.0871378	0.110184	0.0277072	0.101333	0.0791552	0.0347531	0.0937579	0.0336342	0.084202	0.00576704	0.116004		MED15	Follicle Stem Cells-M1	turquoise	0.113318	0.0754933
	CG12773	Germline - Germarium 1 and 2a-M2	blue	-0.0533479	0.150263	0.0109207	0.0509857		HisRS	Germline - Germarium 2a-2b-M1	blue	0.0803357	0.00681844	0.0590847	0.054573	0.0144404	0.0506389	0.0386164		CG1738	Germline - Germarium 2b-3-M1	turquoise	0.0582856	0.0357476	-0.045096	-0.0290829	0.022891		Adar	Stalk & Polar Cells-M1	blue	0.217982	0.185949	0.158735	0.309374	0.129616	0.183818	0.139156	0.0754818	0.152635	0.103705	0.167825	0.181149		CG17712	Follicle Stem Cells-M1	turquoise	0.0446482	0.0237075
	Bin1	Germline - Germarium 1 and 2a-M1	turquoise	0.212288	0.0135525	0.0350412	0.162783		CysRS	Germline - Germarium 2a-2b-M1	blue	0.109389	0.0541252	0.011604	0.0662837	0.0142452	0.0517008	0.0815608		HP5	Germline - Germarium 2b-3-M1	turquoise	0.160595	0.124575	0.0486471	0.0214616	0.128905		CBP	Stalk & Polar Cells-M1	blue	0.258087	0.246509	0.191827	0.263041	0.184586	0.130597	0.146329	0.146041	0.100789	0.165703	0.177022	0.213137		CG2790	Follicle Stem Cells-M1	turquoise	0.143425	0.0666608
	Sec13	Germline - Germarium 1 and 2a-M2	blue	-0.0798459	0.237785	0.0467229	0.0778716		AlaRS	Germline - Germarium 2a-2b-M2	turquoise	0.05368	0.0719989	0.0548039	0.0375474	0.0288672	0.00562152	0.0756634		Spase25	Germline - Germarium 2b-3-M1	turquoise	0.0383686	0.0212341	-0.0019926	-0.00161832	0.0242366		BCL7-like	Stalk & Polar Cells-M3	turquoise	0.182847	0.201658	0.225989	0.105929	0.196765	0.0969127	0.0968064	0.178134	0.0918248	0.164434	0.120117	0.221521		morgue	Follicle Stem Cells-M2	blue	0.0890111	0.12262
	mEFTu1	Germline - Germarium 1 and 2a-M2	blue	-0.0394084	0.172714	0.0642966	0.0613006		Dyrk3	Germline - Germarium 2a-2b-M2	turquoise	0.0393852	0.133978	-0.00697092	0.0472358	0.0371053	0.028731	0.0912715		CG2247	Germline - Germarium 2b-3-M1	turquoise	0.133693	0.0666665	-0.00738824	0.000848595	0.0768152		nop5	Stalk & Polar Cells-M6	purple	0.28334	0.279195	0.262301	0.216611	0.230588	0.421653	0.128885	0.18516	0.183166	0.214932	0.199712	0.276468		LManII	Follicle Stem Cells-M2	blue	0.0480637	0.113983
	Dph5	Germline - Germarium 1 and 2a-M2	blue	0.0166571	0.122209	0.0305203	0.0859733		l(1)G0196	Germline - Germarium 2a-2b-M1	blue	0.119275	0.0461196	0.0654156	0.0506866	0.0354811	0.0686341	0.0770712		CG1703	Germline - Germarium 2b-3-M1	turquoise	0.0347564	0.00296586	-0.00298839	0.0187259	0.0161304		myo	Stalk & Polar Cells-M3	turquoise	0.163075	0.174245	0.246815	0.120247	0.173768	0.114288	0.128583	0.171586	0.115043	0.15121	0.138618	0.219805		glob1	Follicle Stem Cells-M1	turquoise	0.0586267	0.0215259
	fws	Germline - Germarium 1 and 2a-M1	turquoise	0.159565	0.00480925	0.0299305	0.12173		Kap-alpha3	Germline - Germarium 2a-2b-M1	blue	0.254722	0.159091	-0.0314819	0.14974	-0.0249529	0.132849	0.197224		prtp	Germline - Germarium 2b-3-M1	turquoise	0.0644094	0.0529073	-0.0152446	-0.0241722	0.0435413		mei-P26	Stalk & Polar Cells-M4	yellow	0.225469	0.223625	0.230802	0.428466	0.157336	0.224974	0.139168	0.122061	0.147917	0.114483	0.223197	0.219212		SMC2	Follicle Stem Cells-M4	brown	0.135866	0.107573
	Cpsf160	Germline - Germarium 1 and 2a-M1	turquoise	0.282154	-0.0574377	-0.023605	0.178762		jim	Germline - Germarium 2a-2b-M3	brown	0.0273805	-0.0104258	0.186569	-0.0275815	0.140633	0.0611275	0.00929305		CG10347	Germline - Germarium 2b-3-M3	blue	0.00210798	0.0376318	0.0956414	0.00725802	0.0317685		mbo	Stalk & Polar Cells-M3	turquoise	0.189538	0.212722	0.222796	0.140562	0.202801	0.0870764	0.0840953	0.156828	0.0528815	0.169754	0.185238	0.216954		Mtch	Follicle Stem Cells-M2	blue	0.0188761	0.0355627
	Slip1	Germline - Germarium 1 and 2a-M1	turquoise	0.19258	0.101139	0.0110362	0.17392		fz4	Germline - Germarium 2a-2b-M1	blue	0.200007	0.0980169	-0.00677549	0.102018	0.00777579	0.111767	0.136757		ATP7	Germline - Germarium 2b-3-M3	blue	0.0358019	0.0516011	0.0878151	0.0329676	0.0771422		gus	Stalk & Polar Cells-M3	turquoise	0.261233	0.276063	0.349111	0.164955	0.267182	0.212483	0.140942	0.269279	0.187358	0.271459	0.204228	0.324299		Lrpprc2	Follicle Stem Cells-M2	blue	0.0559575	0.110138
	Drep1	Germline - Germarium 1 and 2a-M1	turquoise	0.226806	-0.0766709	0.0285819	0.128345		bgm	Germline - Germarium 2a-2b-M2	turquoise	0.07042	0.147077	-0.00105788	0.0711717	-0.00814075	-0.00265846	0.128506		Nrd1	Germline - Germarium 2b-3-M3	blue	0.008059	0.0336826	0.109638	0.0295476	0.0526104		gukh	Stalk & Polar Cells-M1	blue	0.239152	0.180081	0.154311	0.129268	0.148202	0.114316	0.144371	0.145817	0.104282	0.115508	0.299041	0.189283		Dp1	Follicle Stem Cells-M1	turquoise	0.1576	0.0931446
	RpL10	Germline - Germarium 1 and 2a-M1	turquoise	0.292815	-0.230386	0.22404	0.111008		Tim9b	Germline - Germarium 2a-2b-M2	turquoise	-0.0443825	0.116342	-0.00711112	0.00120463	0.0174495	-0.0739329	0.0630689		sicily	Germline - Germarium 2b-3-M1	turquoise	0.0584058	0.00488534	0.00829862	0.0200146	0.0278869		eIF1A	Stalk & Polar Cells-M3	turquoise	0.265414	0.286563	0.302205	0.145478	0.280881	0.194443	0.14653	0.235916	0.131267	0.253443	0.233689	0.302982		Akap200	Follicle Stem Cells-M1	turquoise	0.251708	0.145169
	PRL-1	Germline - Germarium 1 and 2a-M2	blue	-0.206059	0.422819	0.0203523	0.032613		Tim8	Germline - Germarium 2a-2b-M2	turquoise	0.030801	0.0755747	0.010653	0.0392928	-0.0017561	-0.00468428	0.0661852		Upf1	Germline - Germarium 2b-3-M2	brown	0.0840682	0.104915	0.0314021	0.0267737	0.0692902		msk	Stalk & Polar Cells-M3	turquoise	0.30355	0.288449	0.335993	0.156109	0.283541	0.151943	0.222851	0.243428	0.15485	0.271072	0.149251	0.325557		msb1l	Follicle Stem Cells-M1	turquoise	0.151172	0.0662769
	DIP2	Germline - Germarium 1 and 2a-M2	blue	0.0548203	0.201487	-0.0256442	0.113114		Tim10	Germline - Germarium 2a-2b-M2	turquoise	-0.0749722	0.111835	-0.00393268	0.000349045	0.00641056	-0.0956797	0.0566128		CG1463	Germline - Germarium 2b-3-M3	blue	0.00963912	0.0337879	0.0587559	0.013829	0.0479207		eIF5B	Stalk & Polar Cells-M3	turquoise	0.25006	0.271038	0.295743	0.181004	0.197299	0.150967	0.412222	0.17234	0.174514	0.188748	0.222027	0.26713		l(1)G0289	Follicle Stem Cells-M1	turquoise	0.159399	0.108978
	Crk	Germline - Germarium 1 and 2a-M2	blue	-0.0348848	0.221896	0.050888	0.0613169		Stam	Germline - Germarium 2a-2b-M2	turquoise	0.0545144	0.107386	0.0184372	0.0461174	0.0354506	0.014478	0.0923639		CG4407	Germline - Germarium 2b-3-M1	turquoise	0.05841	0.0190156	0.0202877	-0.0123851	0.0454798		aft	Stalk & Polar Cells-M3	turquoise	0.159458	0.147998	0.165809	0.0905615	0.149759	0.0780704	0.0606289	0.112772	0.0924114	0.129636	0.107037	0.161654		Ptpmeg2	Follicle Stem Cells-M1	turquoise	0.182894	0.0354764
	Clc	Germline - Germarium 1 and 2a-M1	turquoise	0.140558	0.0456348	0.0825816	0.132159		Dnz1	Germline - Germarium 2a-2b-M2	turquoise	0.0712046	0.0851851	0.0106901	0.0469425	0.0146383	0.0337983	0.0838445		Brms1	Germline - Germarium 2b-3-M1	turquoise	0.0866241	0.0354067	-0.0313841	-0.0336443	0.0401405		X11L	Stalk & Polar Cells-M3	turquoise	0.310814	0.310055	0.359101	0.230137	0.31122	0.197947	0.177101	0.264837	0.116911	0.296924	0.157279	0.348127		Ankle2	Follicle Stem Cells-M2	blue	0.170832	0.185969
	Pcd	Germline - Germarium 1 and 2a-M1	turquoise	0.153566	-0.00978896	0.0407984	0.126387		Smyd4-4	Germline - Germarium 2a-2b-M2	turquoise	0.0714436	0.110702	0.0195185	0.0345086	0.0165083	0.0273227	0.0997666		CG15717	Germline - Germarium 2b-3-M2	brown	0.0448409	0.0603907	0.0149206	0.0106969	0.0476579		Tsc1	Stalk & Polar Cells-M8	magenta	0.270894	0.251619	0.289249	0.157877	0.248432	0.128115	0.129076	0.350239	0.159417	0.259125	0.191177	0.297182		Cdc7	Follicle Stem Cells-M1	turquoise	0.139557	0.079046
	p38b	Germline - Germarium 1 and 2a-M2	blue	0.029389	0.170625	0.0435097	0.11858		wde	Germline - Germarium 2a-2b-M1	blue	0.152755	0.0812294	0.0555182	0.0660068	0.0253004	0.12099	0.104359		CG4332	Germline - Germarium 2b-3-M1	turquoise	0.127296	0.0374045	-0.0498847	-0.0076416	0.0643255		Mad1	Stalk & Polar Cells-M3	turquoise	0.182422	0.168297	0.198664	0.101163	0.196617	0.0900867	0.0820559	0.173815	0.130346	0.18131	0.112276	0.197617		kirre	Follicle Stem Cells-M1	turquoise	0.154307	-0.0999016
	Kap-alpha1	Germline - Germarium 1 and 2a-M1	turquoise	0.418776	-0.265532	-0.0117527	0.183852		spd-2	Germline - Germarium 2a-2b-M1	blue	0.164676	0.0972388	0.00697456	0.096106	-0.0259903	0.0674684	0.133982		CG12096	Germline - Germarium 2b-3-M2	brown	0.0090356	0.0982245	0.0587312	0.00270391	0.0353352		Sara	Stalk & Polar Cells-M2	brown	0.3051	0.297658	0.276091	0.167832	0.261459	0.190848	0.164324	0.212317	0.181988	0.272939	0.150578	0.298757		fal	Follicle Stem Cells-M1	turquoise	0.0782473	0.00848446
	Taf7	Germline - Germarium 1 and 2a-M1	turquoise	0.155547	0.043637	0.0443283	0.131153		CG11970	Germline - Germarium 2a-2b-M2	turquoise	0.117212	0.136403	0.00865952	0.0689155	0.0168771	0.0434558	0.138382		CG15744	Germline - Germarium 2b-3-M1	turquoise	0.0986951	0.0863859	0.0519644	0.00678285	0.0985803		SAK	Stalk & Polar Cells-M3	turquoise	0.131414	0.13592	0.156246	0.0724011	0.124404	0.0704359	0.074253	0.106286	0.0787473	0.132747	0.0846934	0.154124		chm	Follicle Stem Cells-M1	turquoise	0.147006	0.100354
	NitFhit	Germline - Germarium 1 and 2a-M1	turquoise	0.153459	0.0341644	0.0508346	0.127054		Rab3-GAP	Germline - Germarium 2a-2b-M2	turquoise	0.0475531	0.0605811	0.0379728	0.0327571	0.0397805	0.018371	0.0554069		CG1662	Germline - Germarium 2b-3-M1	turquoise	0.0810236	0.0571112	0.0154811	-0.00457781	0.0585616		RhoGAPp190	Stalk & Polar Cells-M3	turquoise	0.258051	0.255687	0.311009	0.266085	0.265064	0.16089	0.173263	0.207379	0.124346	0.244303	0.151529	0.299391		Tob	Follicle Stem Cells-M2	blue	0.101523	0.136021
	Irp-1A	Germline - Germarium 1 and 2a-M2	blue	-0.213989	0.19475	0.0223112	-0.0611801		CG1344	Germline - Germarium 2a-2b-M2	turquoise	0.101885	0.121537	-0.00121209	0.0449545	0.0247271	0.0864144	0.113117		CG1673	Germline - Germarium 2b-3-M1	turquoise	0.0842709	0.0321533	-0.0376854	0.000199827	0.0295828		Rgl	Stalk & Polar Cells-M3	turquoise	0.238743	0.257387	0.270608	0.16468	0.237706	0.173814	0.190155	0.187419	0.14121	0.200531	0.15676	0.266189		Taf10	Follicle Stem Cells-M2	blue	0.015861	0.0651116
	CG2701	Germline - Germarium 1 and 2a-M2	blue	0.00823904	0.137663	0.073548	0.0769338		Tnks	Germline - Germarium 2a-2b-M2	turquoise	0.153854	0.166123	-0.0196557	0.0975294	0.0124564	0.0606237	0.168604		NFAT	Germline - Germarium 2b-3-M1	turquoise	0.18588	0.058759	-0.103066	-0.0238029	0.0656736		Pten	Stalk & Polar Cells-M3	turquoise	0.18161	0.197998	0.226037	0.112768	0.195652	0.153972	0.107826	0.200414	0.110403	0.174644	0.12453	0.220681		Nxt1	Follicle Stem Cells-M1	turquoise	0.0351859	-0.00380187
	CG2712	Germline - Germarium 1 and 2a-M2	blue	0.0115483	0.19797	0.0358054	0.116831		CG10254	Germline - Germarium 2a-2b-M2	turquoise	0.120583	0.153982	-0.0365514	0.065729	0.0400012	0.078765	0.146639		Pdcd4	Germline - Germarium 2b-3-M1	turquoise	0.149264	0.11162	0.07374	0.0475091	0.121852		Prosbeta3	Stalk & Polar Cells-M5	green	0.154973	0.167452	0.152769	0.10077	0.184466	0.110699	0.0267676	0.122197	0.064487	0.130504	0.0799645	0.160115		I-2	Follicle Stem Cells-M1	turquoise	0.100133	0.0450366
	CG3457	Germline - Germarium 1 and 2a-M2	blue	-0.0878959	0.179842	0.0249395	0.0340552		Wdr24	Germline - Germarium 2a-2b-M1	blue	0.134655	0.0486433	0.0229344	0.078336	0.0065327	0.0606165	0.0827328		mRNA-cap	Germline - Germarium 2b-3-M1	turquoise	0.0746227	0.0786891	0.00558423	0.0142857	0.0606629		Dronc	Stalk & Polar Cells-M3	turquoise	0.189602	0.187186	0.224081	0.0907914	0.212127	0.10254	0.0683917	0.145878	0.134027	0.193028	0.113285	0.223867		Nab2	Follicle Stem Cells-M1	turquoise	0.223123	0.140499
	CG3719	Germline - Germarium 1 and 2a-M2	blue	-0.0164023	0.10505	0.0643621	0.0566313		goe	Germline - Germarium 2a-2b-M2	turquoise	0.0482485	0.0614521	0.0392085	0.0353311	0.0432054	0.0268417	0.0619167		CG14411	Germline - Germarium 2b-3-M3	blue	-0.119907	-0.0330736	0.26379	0.137019	0.0557853		Hsc70Cb	Stalk & Polar Cells-M3	turquoise	0.322009	0.314603	0.325257	0.217048	0.304315	0.177015	0.274455	0.267221	0.18909	0.24559	0.187552	0.330151		Non1	Follicle Stem Cells-M1	turquoise	0.100207	0.0722408
	CG2662	Germline - Germarium 1 and 2a-M2	blue	-0.0348326	0.19255	-6.32915e-05	0.0657755		tapas	Germline - Germarium 2a-2b-M1	blue	0.171552	0.11297	-0.00153253	0.0767938	0.0234301	0.12996	0.132373		Lsd-2	Germline - Germarium 2b-3-M1	turquoise	0.230643	0.209151	0.093363	0.0124575	0.199588		Su(var)2-HP2	Stalk & Polar Cells-M3	turquoise	0.286198	0.289736	0.350874	0.198946	0.304489	0.190879	0.15694	0.248884	0.276968	0.281974	0.185436	0.333732		CG4119	Follicle Stem Cells-M2	blue	0.170011	0.150367
	eIF2Bbeta	Germline - Germarium 1 and 2a-M2	blue	-0.0274494	0.13136	0.0568635	0.052105		CG7139	Germline - Germarium 2a-2b-M2	turquoise	0.114006	0.15526	-0.0121778	0.081345	0.00939614	0.0524427	0.140164		CG5877	Germline - Germarium 2b-3-M1	turquoise	0.122646	0.0628094	0.00306587	-0.00389856	0.0893099		Grip84	Stalk & Polar Cells-M3	turquoise	0.238139	0.2414	0.272736	0.197597	0.241895	0.163897	0.114938	0.1907	0.128362	0.185596	0.0962796	0.254994		Usp1	Follicle Stem Cells-M1	turquoise	0.192345	0.104104
	CG2685	Germline - Germarium 1 and 2a-M1	turquoise	0.214562	-0.0380029	0.0192536	0.135276		beta4GalNAcTA	Germline - Germarium 2a-2b-M1	blue	0.125609	0.0668774	-0.00564048	0.0693381	0.0273688	0.0812042	0.0926795		CG8097	Germline - Germarium 2b-3-M1	turquoise	0.0991788	0.013192	-0.063511	-0.00777913	0.0124405		Grip128	Stalk & Polar Cells-M3	turquoise	0.173942	0.18698	0.270449	0.158426	0.21551	0.114904	0.100904	0.182542	0.0999735	0.211647	0.135367	0.252164		CG17841	Follicle Stem Cells-M1	turquoise	0.0979287	0.0666078
	Bem46	Germline - Germarium 1 and 2a-M1	turquoise	0.0922391	0.0206255	0.018179	0.0969697		lili	Germline - Germarium 2a-2b-M2	turquoise	0.0599205	0.091265	0.00647798	0.0386554	-0.0122326	0.0049714	0.0789364		Pis	Germline - Germarium 2b-3-M1	turquoise	0.0711332	0.0258364	-0.00667862	-0.00773687	0.0373217		ear	Stalk & Polar Cells-M3	turquoise	0.243075	0.231292	0.286014	0.131909	0.240765	0.151689	0.0861746	0.234647	0.105408	0.242025	0.182309	0.280249		Ack	Follicle Stem Cells-M1	turquoise	0.108558	0.0395748
	az2	Germline - Germarium 1 and 2a-M2	blue	-0.020189	0.122477	0.0119308	0.0434409		CG1927	Germline - Germarium 2a-2b-M2	turquoise	-0.00155216	0.143375	-0.0226083	0.0315708	-0.0216524	-0.0508948	0.0911292		CG8134	Germline - Germarium 2b-3-M1	turquoise	0.0815249	0.0401604	0.00657871	0.0381029	0.0670378		Drp1	Stalk & Polar Cells-M1	blue	0.231555	0.210833	0.232039	0.111565	0.221117	0.211021	0.123462	0.226488	0.0838726	0.230336	0.121553	0.246091		CG6424	Follicle Stem Cells-M1	turquoise	0.124846	-0.0215647
	ari-2	Germline - Germarium 1 and 2a-M2	blue	0.0139063	0.230566	0.0285274	0.108743		CG10863	Germline - Germarium 2a-2b-M2	turquoise	0.0235062	0.0936852	0.0304214	0.028405	0.0322281	-0.00648703	0.0720133		CG11679	Germline - Germarium 2b-3-M3	blue	-0.0010445	0.0254522	0.0450196	0.0217787	0.031452		CG1307	Stalk & Polar Cells-M3	turquoise	0.173502	0.174127	0.215699	0.10301	0.183382	0.0981706	0.11414	0.179817	0.103382	0.182222	0.110228	0.206383		CG4455	Follicle Stem Cells-M1	turquoise	0.0903189	0.0452475
	CG4882	Germline - Germarium 1 and 2a-M1	turquoise	0.121251	0.0700838	0.0168901	0.13679		CG5498	Germline - Germarium 2a-2b-M2	turquoise	0.0215482	0.0955827	-0.000903179	0.0258118	0.0188968	0.00574559	0.0750039		CG8944	Germline - Germarium 2b-3-M1	turquoise	0.10536	0.0830291	0.0531124	0.0406766	0.0916596		hang	Stalk & Polar Cells-M3	turquoise	0.260256	0.267537	0.331436	0.318898	0.28405	0.177761	0.138656	0.195528	0.140467	0.227464	0.171346	0.302673		EndoGI	Follicle Stem Cells-M3	yellow	0.0505796	0.0532701
	Ip259	Germline - Germarium 1 and 2a-M1	turquoise	0.160271	-0.0117204	0.117772	0.121416		PCB	Germline - Germarium 2a-2b-M2	turquoise	0.131949	0.119497	0.0183855	0.0889225	0.0234574	0.0655292	0.127808		CG8578	Germline - Germarium 2b-3-M3	blue	0.0104172	0.029698	0.063624	0.0437708	0.0252954		CG8677	Stalk & Polar Cells-M3	turquoise	0.267151	0.254934	0.338769	0.186898	0.269485	0.261755	0.142498	0.236802	0.127099	0.248826	0.177115	0.319173		c(2)M	Follicle Stem Cells-M1	turquoise	0.0587353	0.0108421
	Fpps	Germline - Germarium 1 and 2a-M1	turquoise	0.103013	0.0883428	0.0376032	0.123439		CG6191	Germline - Germarium 2a-2b-M1	blue	0.143034	0.11718	-0.0139861	0.0959741	-0.0220074	0.0568557	0.129436		CG16952	Germline - Germarium 2b-3-M1	turquoise	0.0365337	0.0232017	0.00701567	0.0120584	0.0229306		Hmg-2	Stalk & Polar Cells-M3	turquoise	0.0921493	0.0908222	0.11652	0.067238	0.0756192	0.0954165	0.0264489	0.0842089	0.0712061	0.0870761	0.0952815	0.11051		ics	Follicle Stem Cells-M5	green	0.0268535	0.0439792
	rush	Germline - Germarium 1 and 2a-M2	blue	-0.0301668	0.259665	0.0153954	0.102197		GCS2alpha	Germline - Germarium 2a-2b-M2	turquoise	0.0279886	0.093629	0.0634545	0.0397848	0.0437043	-0.0203052	0.0834151		MSBP	Germline - Germarium 2b-3-M2	brown	0.110581	0.147351	0.0850736	0.0162249	0.123232		Axn	Stalk & Polar Cells-M3	turquoise	0.27439	0.266872	0.312433	0.177415	0.272028	0.179152	0.149116	0.232676	0.135612	0.264812	0.21823	0.305148		x16	Follicle Stem Cells-M1	turquoise	0.195298	0.109203
	Mur2B	Germline - Germarium 1 and 2a-M1	turquoise	0.126618	-0.0716579	0.0360371	0.0501322		MED15	Germline - Germarium 2a-2b-M2	turquoise	0.0851427	0.100255	-0.0132986	0.0622444	0.00894593	0.0356874	0.100158		CG8924	Germline - Germarium 2b-3-M2	brown	0.0939578	0.134898	0.0616163	-0.00821147	0.0967149		Apc2	Stalk & Polar Cells-M1	blue	0.258952	0.235502	0.241203	0.114822	0.261289	0.0754555	0.114534	0.219067	0.107417	0.235466	0.127936	0.250567		sut1	Follicle Stem Cells-M1	turquoise	0.138177	0.057744
	CycT	Germline - Germarium 1 and 2a-M1	turquoise	0.225226	-0.0323516	-0.0313406	0.138127		drpr	Germline - Germarium 2a-2b-M2	turquoise	0.0585257	0.0597538	0.0374547	0.0301809	0.0407561	0.0352886	0.0626685		ND-20	Germline - Germarium 2b-3-M2	brown	0.0333823	0.0698007	0.0237021	0.00244908	0.0379394		Adk3	Stalk & Polar Cells-M1	blue	0.104778	0.0840131	0.0782124	0.0701758	0.0731964	0.0730348	0.0414121	0.0680979	0.0151764	0.0721406	0.0623724	0.0938429		hfp	Follicle Stem Cells-M2	blue	0.0327685	0.137351
	Bap60	Germline - Germarium 1 and 2a-M2	blue	0.095187	0.170083	0.0332918	0.158162		CG2790	Germline - Germarium 2a-2b-M2	turquoise	0.0818922	0.125819	0.0167653	0.0657618	0.0300713	0.0503117	0.109551		Nipsnap	Germline - Germarium 2b-3-M1	turquoise	0.0753878	0.0741595	0.0462022	0.00561302	0.0828006		tacc	Stalk & Polar Cells-M3	turquoise	0.248627	0.241736	0.281091	0.183238	0.217432	0.135148	0.181824	0.203821	0.162111	0.22062	0.258456	0.277126		aralar1	Follicle Stem Cells-M2	blue	0.076022	0.138548
	SF1	Germline - Germarium 1 and 2a-M1	turquoise	0.435476	-0.253685	-0.0207566	0.215204		pdgy	Germline - Germarium 2a-2b-M2	turquoise	0.0974191	0.092581	-0.0171432	0.051568	0.000798834	0.0369955	0.0982714		CG9915	Germline - Germarium 2b-3-M1	turquoise	0.0895657	0.0386162	0.0238246	0.00742159	0.0641842		IntS4	Stalk & Polar Cells-M3	turquoise	0.147313	0.149556	0.184632	0.121221	0.153656	0.0999508	0.0525508	0.133811	0.0617507	0.145478	0.0777925	0.174303		VhaPPA1-1	Follicle Stem Cells-M4	brown	0.0667219	0.0717566
	eIF3e	Germline - Germarium 1 and 2a-M1	turquoise	0.0659318	0.0270199	0.0367636	0.061211		CG8611	Germline - Germarium 2a-2b-M1	blue	0.113544	0.0344923	0.0485512	0.0452452	0.030446	0.0685373	0.0644482		CG9917	Germline - Germarium 2b-3-M3	blue	0.0770872	0.0837025	0.0763102	-0.00542948	0.0839029		CG6171	Stalk & Polar Cells-M3	turquoise	0.100301	0.0961956	0.126149	0.0531602	0.11295	0.0499312	0.0397191	0.0774116	0.0266875	0.112549	0.0665078	0.110467		Vha100-2	Follicle Stem Cells-M1	turquoise	0.14845	0.1221
	Faf2	Germline - Germarium 1 and 2a-M2	blue	0.00196561	0.202396	0.0724154	0.119006		morgue	Germline - Germarium 2a-2b-M1	blue	0.1176	0.0367374	0.00637304	0.0750553	0.00289097	0.0545955	0.0709235		CG9992	Germline - Germarium 2b-3-M2	brown	0.0504619	0.0739388	0.0318881	0.00749068	0.0497974		CG7857	Stalk & Polar Cells-M3	turquoise	0.186679	0.167165	0.234123	0.087329	0.205405	0.110233	0.0971659	0.165247	0.0959692	0.190834	0.104574	0.224154		Rpt5	Follicle Stem Cells-M1	turquoise	0.157432	0.0648159
	Torsin	Germline - Germarium 1 and 2a-M1	turquoise	0.144106	-0.0337576	-0.012259	0.093144		LManII	Germline - Germarium 2a-2b-M1	blue	0.0747603	0.0082115	0.021387	0.0372759	0.0284227	0.057184	0.0352111		AnxB11	Germline - Germarium 2b-3-M1	turquoise	0.0534322	0.0201297	-0.015022	-0.00903695	0.0340433		mRpL18	Stalk & Polar Cells-M3	turquoise	0.147119	0.137776	0.156178	0.110323	0.130238	0.0769892	0.0757611	0.111774	0.0766623	0.118827	0.0711159	0.151917		Rpt4	Follicle Stem Cells-M1	turquoise	0.130468	0.0492648
	CG4281	Germline - Germarium 1 and 2a-M2	blue	-0.0256442	0.308257	0.017054	0.141378		CG5808	Germline - Germarium 2a-2b-M1	blue	0.107959	0.0438019	-0.00393028	0.0574455	-0.00582872	0.0613145	0.0672586		CG9609	Germline - Germarium 2b-3-M1	turquoise	0.134988	0.0843467	-0.00659023	-0.0164954	0.0813343		Trap1	Stalk & Polar Cells-M1	blue	0.171751	0.173914	0.153129	0.0859414	0.151919	0.069695	0.117809	0.137928	0.122931	0.153467	0.058055	0.166423		Rpn6	Follicle Stem Cells-M1	turquoise	0.105962	0.0660163
	CG4199	Germline - Germarium 1 and 2a-M2	blue	-0.162649	0.373724	0.0671701	0.0589226		Acf	Germline - Germarium 2a-2b-M1	blue	0.229874	0.198228	-0.0842971	0.141126	-0.0339377	0.12814	0.202246		Sap30	Germline - Germarium 2b-3-M1	turquoise	0.104912	0.0544263	-0.0142795	0.0016039	0.0478595		Rad23	Stalk & Polar Cells-M3	turquoise	0.265546	0.27353	0.312937	0.137346	0.283708	0.153285	0.120998	0.220896	0.183397	0.280063	0.135926	0.307971		Rpn5	Follicle Stem Cells-M1	turquoise	0.17418	0.0871702
	CG13367	Germline - Germarium 1 and 2a-M1	turquoise	0.107052	0.015536	0.0235941	0.0973787		glob1	Germline - Germarium 2a-2b-M1	blue	0.102848	0.0665157	0.0016893	0.0568316	0.00266762	0.0688804	0.0808135		Rrp45	Germline - Germarium 2b-3-M3	blue	0.0029184	0.0209389	0.0695043	0.015641	0.026649		Nhe1	Stalk & Polar Cells-M2	brown	0.160798	0.177742	0.201379	0.118618	0.156496	0.0962678	0.0916023	0.160486	0.0690041	0.155103	0.110449	0.197024		Rpn2	Follicle Stem Cells-M1	turquoise	0.193114	0.127099
	SkpA	Germline - Germarium 1 and 2a-M1	turquoise	0.166151	0.0413132	0.0347645	0.144928		blot	Germline - Germarium 2a-2b-M2	turquoise	0.107604	0.129798	0.00447056	0.0806963	0.0130251	0.0394747	0.123178		CG4768	Germline - Germarium 2b-3-M1	turquoise	0.115072	0.0787377	0.0571789	0.0365702	0.111299		CSN5	Stalk & Polar Cells-M3	turquoise	0.118162	0.125338	0.134527	0.0568543	0.143171	0.0392356	0.0198135	0.112173	0.0417121	0.133667	0.0691691	0.131077		Rpn1	Follicle Stem Cells-M2	blue	0.1951	0.187106
	Hmt4-20	Germline - Germarium 1 and 2a-M1	turquoise	0.331472	-0.132312	-0.126068	0.164891		Prp18	Germline - Germarium 2a-2b-M2	turquoise	0.0183786	0.0696733	5.26984e-05	0.0227782	0.00793014	0.0134443	0.0481528		CG4880	Germline - Germarium 2b-3-M1	turquoise	0.0682462	0.0211513	-0.0186401	-0.000987282	0.0285282		CSN4	Stalk & Polar Cells-M1	blue	0.153478	0.118697	0.12636	0.0480887	0.149224	0.0742381	0.132525	0.110348	0.058751	0.118999	0.0773595	0.136995		RpL15	Follicle Stem Cells-M3	yellow	0.144415	0.128397
	CG13369	Germline - Germarium 1 and 2a-M2	blue	-0.039458	0.113001	0.0267214	0.0247415		Lrpprc2	Germline - Germarium 2a-2b-M1	blue	0.0867437	-0.034882	0.0768276	0.0273462	0.0142802	0.0645993	0.0077719		wus	Germline - Germarium 2b-3-M3	blue	-0.00545646	0.0107351	0.0775305	0.0369987	0.025965		CSN1b	Stalk & Polar Cells-M3	turquoise	0.13916	0.145537	0.14758	0.0850088	0.11926	0.0943898	0.0940636	0.110358	0.0833999	0.133821	0.073092	0.148149		RfC38	Follicle Stem Cells-M1	turquoise	0.0603277	0.0324679
	DAAM	Germline - Germarium 1 and 2a-M1	turquoise	0.091816	0.0681936	0.00608886	0.100674		Dp1	Germline - Germarium 2a-2b-M5	red	0.0219251	0.0535522	0.119498	-0.00584337	0.238389	0.0313517	0.053127		CG13001	Germline - Germarium 2b-3-M1	turquoise	0.0616455	0.0440683	-0.0192762	-0.0353342	0.0380521		Eb1	Stalk & Polar Cells-M2	brown	0.285834	0.305196	0.296818	0.170819	0.268203	0.180833	0.183365	0.203456	0.236609	0.266509	0.210988	0.301734		Nhe3	Follicle Stem Cells-M1	turquoise	0.0998082	0.0688601
	CycK	Germline - Germarium 1 and 2a-M1	turquoise	0.153219	0.0573614	-0.0082605	0.14356		Dgp-1	Germline - Germarium 2a-2b-M1	blue	0.14648	0.0422585	0.0434565	0.0564309	0.00544184	0.0816061	0.0830855		RhoGAP15B	Germline - Germarium 2b-3-M3	blue	-0.000588546	0.0144474	0.084918	0.0319011	0.0275889		TyrRS	Stalk & Polar Cells-M3	turquoise	0.143808	0.161289	0.168236	0.0577902	0.137801	0.0831493	0.115727	0.104138	0.08682	0.147548	0.0774851	0.159906		Fmr1	Follicle Stem Cells-M2	blue	0.205605	0.207374
	CaBP1	Germline - Germarium 1 and 2a-M1	turquoise	0.203654	-0.0331195	-0.015262	0.133837		CAH2	Germline - Germarium 2a-2b-M1	blue	0.115613	0.0281784	0.0158071	0.0684692	0.00517359	0.0583998	0.0648816		Ubr1	Germline - Germarium 2b-3-M3	blue	0.0576859	0.0900274	0.17387	0.0620977	0.119437		GlyRS	Stalk & Polar Cells-M3	turquoise	0.193534	0.199534	0.215405	0.126176	0.218468	0.0782908	0.130924	0.172283	0.113967	0.167661	0.106283	0.211044		eEF1beta	Follicle Stem Cells-M1	turquoise	0.102518	0.0534687
	CG3558	Germline - Germarium 1 and 2a-M1	turquoise	0.118259	0.0443335	0.02916	0.0993518		Tsp96F	Germline - Germarium 2a-2b-M1	blue	0.180399	0.106395	-0.0355413	0.107869	-0.0106326	0.124076	0.135068		wcy	Germline - Germarium 2b-3-M1	turquoise	0.21989	0.100985	-0.00326615	0.00337164	0.13789		GlnRS	Stalk & Polar Cells-M3	turquoise	0.25397	0.248437	0.255546	0.13594	0.248472	0.146207	0.135538	0.217815	0.171779	0.204263	0.189186	0.259404		fab1	Follicle Stem Cells-M1	turquoise	0.115779	0.0165027
	CG5885	Germline - Germarium 1 and 2a-M1	turquoise	0.0749776	0.00823345	0.0313045	0.0777434		CG9776	Germline - Germarium 2a-2b-M1	blue	0.190168	0.0923607	0.0509463	0.110066	0.0351323	0.101844	0.134973		CG4949	Germline - Germarium 2b-3-M1	turquoise	0.0710204	0.0344419	-0.0155659	0.00833671	0.0411446		Inx2	Stalk & Polar Cells-M3	turquoise	0.2596	0.267674	0.308017	0.229682	0.279194	0.178335	0.121324	0.199928	0.154096	0.264122	0.157878	0.295662		Dhit	Follicle Stem Cells-M2	blue	0.0870436	0.123556
	Bap55	Germline - Germarium 1 and 2a-M1	turquoise	0.114183	0.0185826	0.0243252	0.112066		rdgBbeta	Germline - Germarium 2a-2b-M1	blue	0.150495	0.0543392	0.025643	0.0658841	0.0307822	0.101872	0.085311		CG4991	Germline - Germarium 2b-3-M1	turquoise	0.100757	0.0971253	0.0446581	0.0184408	0.0945421		l(1)G0196	Stalk & Polar Cells-M4	yellow	0.221981	0.18142	0.131851	0.405597	0.0850598	0.210329	0.213028	0.0489312	0.142792	0.0672557	0.224403	0.166968		CG5033	Follicle Stem Cells-M1	turquoise	0.167171	0.096952
	Ate1	Germline - Germarium 1 and 2a-M1	turquoise	0.0737285	0.054478	0.0222613	0.0833655		msps	Germline - Germarium 2a-2b-M1	blue	0.183874	0.114245	0.00303185	0.107763	0.0123945	0.0845726	0.135085		CG8915	Germline - Germarium 2b-3-M3	blue	0.0109998	0.0723727	0.181673	0.0861114	0.0929909		Gmap	Stalk & Polar Cells-M1	blue	0.325917	0.274431	0.275899	0.309102	0.237963	0.239561	0.180249	0.174262	0.207804	0.192666	0.239191	0.296925		CSN6	Follicle Stem Cells-M2	blue	0.104651	0.0929152
	beta'COP	Germline - Germarium 1 and 2a-M2	blue	-0.0342799	0.151784	0.0544363	0.053652		msb1l	Germline - Germarium 2a-2b-M2	turquoise	0.0886938	0.11871	-0.013369	0.0652034	-0.0175666	0.0232947	0.110702		CG8675	Germline - Germarium 2b-3-M3	blue	0.00183942	0.0127211	0.0531629	0.000847537	0.0260571		temp	Stalk & Polar Cells-M3	turquoise	0.188966	0.185957	0.219889	0.170097	0.168275	0.11587	0.127561	0.167333	0.0893178	0.18364	0.125774	0.221007		CG17328	Follicle Stem Cells-M1	turquoise	0.0534246	0.0217059
	unc-13	Germline - Germarium 1 and 2a-M1	turquoise	0.572095	-0.469693	-0.053927	0.189763		MBD-like	Germline - Germarium 2a-2b-M4	yellow	0.0849933	0.0657829	-0.00589647	0.143352	-0.0214482	0.0114997	0.0792259		CG5445	Germline - Germarium 2b-3-M1	turquoise	0.0856454	0.0537776	0.0163692	-0.00635578	0.0600578		l(1)G0004	Stalk & Polar Cells-M2	brown	0.165363	0.167036	0.179505	0.169653	0.180819	0.138883	0.0720534	0.112546	0.0972151	0.117627	0.102589	0.180554		CG33090	Follicle Stem Cells-M1	turquoise	0.114011	0.0330757
	pon	Germline - Germarium 1 and 2a-M1	turquoise	0.492661	-0.399694	-0.0607073	0.176899		l(1)G0320	Germline - Germarium 2a-2b-M2	turquoise	0.0775199	0.147579	0.00371457	0.0771866	-0.0212549	-0.00169981	0.130859		CG8188	Germline - Germarium 2b-3-M1	turquoise	0.094199	0.0638678	0.0332325	0.0217371	0.0926839		Kap-alpha3	Stalk & Polar Cells-M1	blue	0.32403	0.251233	0.285697	0.118758	0.301007	0.121971	0.153295	0.263947	0.146026	0.276713	0.203444	0.309367		CG16890	Follicle Stem Cells-M2	blue	0.0427265	0.0928063
	PlexB	Germline - Germarium 1 and 2a-M2	blue	-0.0528461	0.294796	-0.0304447	0.063836		l(1)G0289	Germline - Germarium 2a-2b-M2	turquoise	0.0981913	0.234773	-0.0410735	0.10835	-0.0269641	-0.00770517	0.185121		CG8173	Germline - Germarium 2b-3-M1	turquoise	0.103601	0.0596197	-0.0063601	-0.0145567	0.0705096		bgm	Stalk & Polar Cells-M3	turquoise	0.165252	0.188764	0.237784	0.0778908	0.214871	0.115106	0.0710777	0.170633	0.0938376	0.189463	0.0730409	0.220645		AlaRS-m	Follicle Stem Cells-M2	blue	0.0861326	0.0943626
	mtm	Germline - Germarium 1 and 2a-M2	blue	-0.040782	0.204098	0.0525031	0.0775965		Ptpmeg2	Germline - Germarium 2a-2b-M2	turquoise	-0.00380935	0.206139	-0.00950641	0.0209586	0.0520797	-0.0280239	0.136318		Socs16D	Germline - Germarium 2b-3-M1	turquoise	0.120934	0.103929	0.0566526	0.0286506	0.11483		Amph	Stalk & Polar Cells-M3	turquoise	0.252457	0.247238	0.262524	0.161221	0.230209	0.184877	0.173595	0.184359	0.214227	0.202836	0.195671	0.265138		gammaCOP	Follicle Stem Cells-M4	brown	0.109624	0.0922953
	homer	Germline - Germarium 1 and 2a-M1	turquoise	0.106304	0.0708431	-0.0164606	0.103197		ATPsyndelta	Germline - Germarium 2a-2b-M1	blue	0.144912	0.0752349	0.0362501	0.0913046	0.0124912	0.0884305	0.107395		CG6398	Germline - Germarium 2b-3-M2	brown	0.073271	0.118907	0.0403578	0.0130209	0.0650111		Tim9b	Stalk & Polar Cells-M3	turquoise	0.0783155	0.119374	0.199002	0.0998153	0.125163	0.0826462	0.0474144	0.108732	0.0744699	0.123645	0.0739595	0.16437		trbl	Follicle Stem Cells-M2	blue	0.0174848	0.0814696
[truncated: 2,248 more rows]
[truncated: 91 more columns]
