# Supplementary material for: Comparative single-nucleus transcriptomics reveals asymmetric evolution of the Drosophila male and female germlines
Source: PLoS Biol. 2026 Jul 20;24(7):e3003869. doi: 10.1371/journal.pbio.3003869 (PMC13384527; doi:10.1371/journal.pbio.3003869)
Supplement: S9 Data — S23 Fig. (XLSX) [file pbio.3003869.s067.xlsx]

## Sheet: S9_Data Klp10A smFISH
S9 Data. SmFISH raw data for the gene Klp10A
Strain A4 †				Strain ISO1 †				Strain w501 †
Image ID	LS	LSp		Image ID	LS	LSp		Image ID	LS	LSp
A4_1	79	13		ISO1_1	50	6		w501_1	55	39
A4_2	60	5		ISO1_2	54	15		w501_2	51	29
A4_3	54	12		ISO1_3	52	11		w501_3	75	33
A4_4	55	7		ISO1_4	47	0		w501_4	43	38
A4_5	52	19		ISO1_5	34	8		w501_5	42	24
				ISO1_6	59	22		w501_6	41	31
								w501_7	73	57
								w501_8	83	58
† Counts are puncta counts in pre-assigned rectangular boxes of the same size corresponding morphologically to the cell type indicated. LS, late spermatogonia; LSp, late spermatocytes.
